# Supplementary material for: Epigenomic and transcriptomic analyses reveal differences between low-grade inflammation and severe exhaustion in LPS-challenged murine monocytes
Source: Commun Biol. 2022 Jan 28;5:102. doi: 10.1038/s42003-022-03035-2 (PMC8799722; doi:10.1038/s42003-022-03035-2)
Supplement: Supplementary file 3 — Supplementary Data 1 [file 42003_2022_3035_MOESM3_ESM.xlsx]

## Sheet: 1b
Ly6C++	WT				Tram-/-				Irak-m-/-
PBS	5	4.93	5.33	4.36	2.3	2.61	2.54	2.62	17.8	17.3	17.8	21
L-LPS	15.8	11.7	14	12.2	2.58	2.82	3.13	3.43	23.8	22.9	23.2	24.7
H-LPS	35.9	36.1	34.3	36.2	8.41	8.08	8.76	9.89	11.7	12.3	12.4	11.6
LyC6C+	WT				Tram-/-				Irak-m-/-
PBS	7.06	6.91	7.54	6.76	5.1	5.98	5.56	5.26	14	14.3	14.5	15
L-LPS	11.8	9.64	10.4	9.41	5.13	5.77	5.84	6.51	17.9	18.3	18.5	17.9
H-LPS	23.1	22.9	24.4	24.2	11.2	11.9	12.1	13	13.8	14.1	14.1	14.3
LyC6-	WT				Tram-/-				Irak-m-/-
PBS	84.3	84.9	83.7	85.6	89.6	88.5	89.2	89.3	58.5	59.1	57.6	52.5
L-LPS	67.4	74.1	70.8	73.9	89	88.1	87.9	86.6	45.2	46.1	44.9	43.7
H-LPS	29.1	29	29.5	27.9	72.4	72.1	71.3	68	42.1	40.7	41.6	41.5
