# Supplementary material for: Epigenomic and transcriptomic analyses reveal differences between low-grade inflammation and severe exhaustion in LPS-challenged murine monocytes
Source: Commun Biol. 2022 Jan 28;5:102. doi: 10.1038/s42003-022-03035-2 (PMC8799722; doi:10.1038/s42003-022-03035-2)
Supplement: Supplementary file 4 — Supplementary Data 2 [file 42003_2022_3035_MOESM4_ESM.xlsx]

## Sheet: 2c
Peak Location			Normalized Signal
Chr	Start	End	PBS	Low-dose	High-dose
chr1	4785118	4786204	4.99989	5.73537	4.48608
chr1	4807276	4808585	5.38258	5.80012	5.41419
chr1	4856950	4858597	6.52284	6.60541	5.77165
chr1	5082645	5083792	5.79121	6.42668	5.54259
chr1	6213308	6215865	7.79289	8.11705	7.20641
chr1	6453304	6455856	6.58366	6.63727	6.2236
chr1	6464635	6465083	3.78022	3.5924	0.492829
chr1	6498250	6499366	5.32254	4.39165	4.21414
chr1	7087713	7088886	6.83546	6.84559	5.57068
chr1	7088989	7090825	7.21054	6.89742	6.14705
chr1	7113190	7113729	4.22333	2.95374	2.79837
chr1	7396561	7397932	6.23448	6.2798	5.68416
chr1	9545475	9546982	5.69116	6.21567	6.41217
chr1	9547015	9547922	4.97396	4.42158	5.33811
chr1	9593995	9594853	4.82873	3.22374	2.70732
chr1	9700641	9701324	4.99946	4.98292	4.3377
chr1	9744400	9746111	5.8957	6.5952	4.44006
chr1	9746606	9748502	7.57259	8.14137	6.93409
chr1	9796884	9798096	6.27455	7.01732	5.89295
chr1	9798313	9800103	7.4416	7.46513	6.33832
chr1	9813091	9814026	5.68332	5.37554	4.52731
chr1	9815448	9816433	5.58728	4.66125	4.26186
chr1	9876057	9877853	5.95549	6.29554	4.9455
chr1	9892224	9893733	5.98175	5.60296	4.71916
chr1	9943300	9944784	5.58967	6.1446	5.9003
chr1	9991089	9992574	5.40455	5.94611	4.63995
chr1	10037235	10039582	8.68571	8.90371	7.77668
chr1	10039810	10040215	4.07118	4.16305	3.78032
chr1	10231593	10234029	6.00125	6.64202	6.72382
chr1	10260794	10261879	5.07242	5.51644	5.41284
chr1	10315095	10316764	5.22566	5.8248	6.25903
chr1	10325225	10325759	2.72014	3.80008	4.52483
chr1	13255891	13256322	4.0214	1.59553	1.72476
chr1	13336254	13336693	4.21791	3.02856	1.70732
chr1	13371838	13373173	6.22141	6.55196	5.57506
chr1	13373975	13374852	5.32367	5.78215	5.01639
chr1	13426479	13427231	5.61933	5.10202	4.29143
chr1	13588292	13589908	6.33942	7.04338	6.65136
chr1	13593465	13594122	4.52599	4.77856	4.70604
chr1	13647290	13648256	5.0062	4.22777	0.532996
chr1	13652386	13653299	5.58757	4.1384	2.61677
chr1	13653389	13654034	4.17225	2.54221	-0.507171
chr1	13658619	13659126	4.06599	4.27777	3.73646
chr1	13659174	13661284	7.00272	7.96573	7.25868
chr1	13770820	13771384	4.47111	3.65661	3.13994
chr1	13771401	13772107	4.86434	4.14516	3.06415
chr1	13980018	13980437	4.20625	2.14516	0.765031
chr1	14307053	14310347	7.04508	6.93317	4.91665
chr1	14579752	14580278	4.73383	3.7391	0.862825
chr1	15805079	15806881	6.87016	7.65364	6.96892
chr1	16103262	16105247	7.65683	7.6489	7.08769
chr1	16105349	16105684	2.42481	4.05275	3.27462
chr1	16105900	16106589	4.33477	4.08804	3.31382
chr1	16227978	16229219	6.18538	4.64401	4.23255
chr1	16616463	16617001	4.08992	2.40654	2.16159
chr1	16617117	16619372	7.57471	8.41697	7.72217
chr1	16619559	16619907	3.92398	4.03586	2.14872
chr1	16655781	16656892	6.57235	6.75457	6.08799
chr1	16656998	16657770	5.4312	4.66283	4.26378
chr1	16659148	16659621	4.57944	4.11803	1.35723
chr1	16665042	16666004	5.36027	6.63881	6.09027
chr1	16687180	16690191	8.57113	8.35537	7.70536
chr1	17607462	17609351	6.36641	5.80008	5.88486
chr1	20819493	20820320	4.27122	5.9672	5.56662
chr1	20951633	20952075	3.73435	4.06219	2.98416
chr1	21014622	21015625	4.74244	5.58906	4.31568
chr1	21035807	21036500	4.21247	3.57914	2.967
chr1	21037444	21038210	4.65123	3.95887	2.54635
chr1	21039388	21039852	3.93633	3.07181	2.32327
chr1	21040591	21041138	4.32975	2.58892	2.06415
chr1	21078440	21079197	5.24251	4.69998	3.83899
chr1	21079466	21079886	4.18897	4.30198	3.4601
chr1	21218372	21218989	6.04212	5.69153	4.51895
chr1	21960473	21961342	3.50066	4.22363	5.3732
chr1	23301247	23301786	5.05607	4.60382	3.52483
chr1	23380038	23381118	5.54775	5.74059	5.12195
chr1	23382039	23383120	5.01915	5.81568	4.98468
chr1	23383548	23384017	3.95689	4.34756	3.30599
chr1	23399507	23399928	3.42351	4.17841	3.61677
chr1	23432553	23433287	4.31896	3.51131	3.05728
chr1	23433877	23434473	4.09666	5.00781	3.8498
chr1	23867720	23868152	4.36027	3.03829	-0.507171
chr1	23921488	23922210	4.83533	5.73611	4.82764
chr1	24005152	24005903	4.91303	5.36307	4.93858
chr1	24469142	24469515	3.94382	3.20228	2.38333
chr1	24469830	24470336	4.39016	3.46539	3.23864
chr1	24470719	24471235	4.05994	3.42519	2.51305
chr1	24677749	24679873	6.97913	6.86444	5.96371
chr1	24685666	24686388	4.80574	4.174	3.66887
chr1	30872080	30873251	6.0718	6.20117	5.53977
chr1	30873943	30874565	5.46717	4.73902	3.7235
chr1	30948374	30950959	8.04327	8.70841	7.79782
chr1	33502417	33503572	5.82135	5.06926	4.59628
chr1	33669240	33670635	5.55296	5.94543	5.2608
chr1	33813540	33814525	5.8641	6.30813	5.57309
chr1	33875951	33877521	6.75104	5.44994	3.59153
chr1	33882839	33883960	6.50008	5.89577	4.7818
chr1	34028236	34029644	5.54245	5.23524	5.99767
chr1	34388504	34390508	7.29857	6.58247	6.18597
chr1	34432647	34435960	8.13079	8.21527	7.14579
chr1	34439049	34440618	7.10519	6.76591	5.77337
chr1	34463316	34466233	7.94277	7.41951	6.1419
chr1	34466882	34467535	4.53968	4.20228	2.16159
chr1	34467723	34468678	6.3573	5.44273	3.42851
chr1	34471672	34472675	6.05366	5.33396	3.99857
chr1	34472729	34474078	7.65348	7.09153	5.51017
chr1	34478863	34479853	5.17263	4.31404	4.16798
chr1	34480686	34482642	6.08844	5.91426	5.02118
chr1	34484190	34486059	7.68439	7.68945	6.52274
chr1	34801727	34802257	4.3044	4.68311	4.20885
chr1	34827573	34828529	5.22566	4.3041	3.63831
chr1	34830347	34831237	5.08439	3.56239	3.96095
chr1	34837729	34840400	6.74797	6.62963	4.95477
chr1	34840825	34842710	7.47662	6.96684	5.7709
chr1	34843073	34844041	6.3924	6.18441	4.87415
chr1	34849257	34852639	7.63624	8.05311	7.14486
chr1	34857999	34859528	6.49576	5.01761	4.03523
chr1	36052674	36053560	4.99629	5.08335	5.11204
chr1	36065245	36065669	4.05387	3.8143	3.00573
chr1	36125792	36126353	4.94053	3.28176	0.765031
chr1	36126450	36127198	4.50833	3.40298	0.0503777
chr1	36127995	36128747	5.0089	4.73611	2.59796
chr1	36128870	36131398	7.9684	7.60461	6.10117
chr1	36132764	36134634	6.61947	5.4225	3.00573
chr1	36162165	36162885	4.68359	5.02129	3.7818
chr1	36243293	36244837	6.33191	6.95828	6.39908
chr1	36261531	36265954	7.97581	7.44931	6.53744
chr1	36269861	36273930	9.13316	8.60105	7.3624
chr1	36307698	36309594	7.51324	8.35112	7.39678
chr1	36309737	36310548	4.72292	3.97161	3.73799
chr1	36368270	36369230	4.87767	5.55995	5.30795
chr1	36436925	36437537	4.72239	4.35136	2.8498
chr1	36445394	36447215	6.92874	7.27061	6.0489
chr1	36461675	36462348	5.23679	4.42158	3.04344
chr1	36470139	36471544	7.13301	7.5315	6.43628
chr1	36471769	36472421	4.22333	4.62639	4.06072
chr1	36511902	36512193	3.61229	4.40298	3.348
chr1	36546535	36547243	4.71032	5.13387	4.13342
chr1	36555795	36557212	6.33477	5.64719	5.22382
chr1	36557641	36558277	3.25086	4.72712	2.95965
chr1	36569005	36570263	5.37563	4.31203	4.2548
chr1	36574012	36574508	4.06599	2.51461	1.31177
chr1	36691075	36692490	6.37546	6.89305	6.21359
chr1	36708743	36710078	6.14355	6.32451	5.51062
chr1	36753656	36753990	3.83081	0.0623127	-0.507171
chr1	36814047	36815357	5.65268	4.32798	3.28262
chr1	36815633	36815984	3.62985	2.26552	-0.507171
chr1	36921491	36923241	6.23831	4.68921	4.55456
chr1	36938411	36939097	4.81753	4.8255	4.44176
chr1	36939295	36940803	7.37747	7.85267	7.1896
chr1	37000469	37001020	4.64664	4.11114	4.13458
chr1	37299382	37299817	3.37563	3.87225	3.07099
chr1	37299828	37301623	6.53021	7.09736	6.36443
chr1	37307775	37309012	5.30915	5.25716	3.78448
chr1	37315327	37315781	4.22258	3.67526	2.03647
chr1	37317199	37318883	5.88524	5.27166	4.81476
chr1	37343989	37345575	5.6995	5.94162	5.44664
chr1	37427336	37428074	4.31966	4.61352	3.37231
chr1	37428934	37431266	7.30058	8.11544	7.32661
chr1	37472692	37475949	8.20673	7.87545	6.93081
chr1	37477819	37479179	6.3465	6.24052	5.9953
chr1	37485909	37487864	6.46603	6.49463	5.79425
chr1	37490686	37493097	7.85023	7.80241	7.03336
chr1	37495567	37496962	6.03247	6.1491	5.38058
chr1	37540228	37540800	3.60515	4.36698	2.79837
chr1	37559939	37562955	6.40759	6.5771	5.5699
chr1	37585114	37586351	6.52284	5.84006	5.19907
chr1	37864243	37865740	5.81369	6.5812	5.54136
chr1	37889312	37891188	6.49112	6.87594	5.7667
chr1	37996159	38000137	7.91107	8.13282	7.2609
chr1	38012317	38013424	5.58576	5.86755	4.30412
chr1	38049905	38050389	4.14886	4.06457	2.26484
chr1	38128766	38129266	3.81654	4.04071	3.86815
chr1	38130201	38130559	3.66324	3.43258	2.91475
chr1	38663363	38663759	4.05303	3.02856	3.44965
chr1	38663825	38664936	5.29307	5.49551	5.12301
chr1	38776724	38778549	5.41675	6.02551	3.8162
chr1	38987073	38988713	6.58877	6.79405	5.77897
chr1	39306338	39308546	7.16119	6.30609	4.8955
chr1	39313192	39313765	5.09329	3.66291	2.40514
chr1	39314020	39314549	4.21791	3.03829	2.32327
chr1	39367236	39367674	4.1945	3.34951	3.39972
chr1	39367839	39369491	6.66125	7.33538	6.73795
chr1	39463384	39464444	5.16138	3.65345	2.48261
chr1	39477431	39478697	5.23142	5.30209	4.70008
chr1	39481541	39483298	6.42282	6.48315	6.26676
chr1	39487441	39488196	3.75695	4.86952	4.4088
chr1	39492048	39493637	6.91817	6.55991	5.34145
chr1	39493756	39494595	5.45276	5.08341	4.02346
chr1	39502387	39503704	6.40129	6.12201	5.74724
chr1	39535666	39536271	4.17147	6.02496	5.13611
chr1	39575350	39577298	7.02339	7.6529	7.26602
chr1	39577566	39580902	8.52269	9.04255	8.38609
chr1	39582213	39583965	6.03135	6.15019	5.49926
chr1	39589789	39590825	5.05607	5.77784	4.2518
chr1	39601297	39603807	6.66609	7.57186	7.38333
chr1	39613740	39614573	5.48308	5.19795	4.88777
chr1	39614628	39615482	5.64553	6.06516	5.41735
chr1	39635652	39637237	5.92163	5.54813	5.25029
chr1	39713571	39714218	4.84337	3.50781	2.72784
chr1	39735246	39737059	7.32067	5.47691	4.54548
chr1	39754148	39754739	4.52599	4.08348	1.51305
chr1	39759022	39759367	3.53473	2.26552	2.17435
chr1	39761020	39763026	7.17753	6.65428	4.84711
chr1	39783943	39785945	5.96059	5.9037	5.10813
chr1	39895434	39896473	5.0214	5.1008	5.24567
chr1	39900133	39900817	4.27194	5.70227	5.19483
chr1	39901142	39903235	7.26182	6.71816	5.96581
chr1	39915678	39916225	4.48533	3.63451	1.4304
chr1	39917575	39918059	4.07118	3.9792	2.94002
chr1	39918121	39918858	5.21209	4.25929	3.77344
chr1	39920873	39921956	5.14965	5.17069	4.32816
chr1	39922079	39922421	3.93724	3.23625	2.90441
chr1	39922806	39924109	5.79668	5.32406	4.43117
chr1	40050688	40051079	1.81133	3.85048	2.81476
chr1	40084676	40085253	3.48144	4.70761	3.88126
chr1	40085316	40086370	4.3504	5.25924	4.76775
chr1	40086822	40088099	5.27419	6.18058	5.58234
chr1	40294142	40295326	5.98131	5.89312	5.17752
chr1	40324332	40325350	5.01829	5.24057	5.63072
chr1	40355161	40356121	2.604	4.50597	5.14434
chr1	40359323	40359851	-0.104771	-0.541839	4.80321
chr1	40404509	40405309	4.52976	4.3041	2.79837
chr1	40475971	40476463	4.30951	3.19795	-0.507171
chr1	40501844	40502707	5.1205	5.09044	4.66049
chr1	40514263	40516496	5.6093	6.76591	6.54158
chr1	40790306	40791243	5.45999	5.19257	4.26484
chr1	42851245	42852203	6.00576	6.33829	5.60455
chr1	43091135	43092385	6.23123	5.74723	4.46195
chr1	43092587	43093210	5.0504	5.07989	3.77614
chr1	43097815	43099253	7.65405	8.22786	7.41037
chr1	43446247	43446890	3.96339	4.44908	2.22861
chr1	43462525	43463715	6.08377	5.25721	4.35461
chr1	43465532	43467023	5.70699	4.23213	3.68233
chr1	43473629	43475431	6.77482	5.97037	4.67257
chr1	43520363	43520890	4.21171	3.081	2.346
chr1	43826847	43827727	4.85293	5.56496	5.56947
chr1	43911230	43912460	5.41234	4.73312	2.52659
chr1	43912558	43913850	5.78231	5.56079	3.33871
chr1	43914698	43915297	3.97628	4.1806	2.48261
chr1	43932837	43935419	8.31035	8.74443	7.86364
chr1	44101615	44102483	5.123	5.75602	5.35741
chr1	44118164	44119405	5.84063	6.04064	4.93484
chr1	44147328	44148818	6.28937	7.08513	5.89192
chr1	45794832	45796379	6.71209	6.55234	5.98442
chr1	45826269	45827714	6.03002	3.35341	2.65367
chr1	45857418	45858000	4.35534	2.56257	1.35723
chr1	45858281	45858700	4.38049	2.16305	1.61677
chr1	45859334	45860611	5.86905	2.52848	2.4304
chr1	45860741	45861945	5.54215	3.24908	3.53475
chr1	45864200	45870207	8.58194	7.03797	5.53148
chr1	45879748	45882714	8.04905	6.77424	5.39388
chr1	45923493	45926339	6.98189	5.64162	4.69787
chr1	46852162	46853551	6.01047	6.83318	5.89323
chr1	46853680	46855110	6.98233	6.84146	5.94264
chr1	46872810	46874806	6.8878	6.36985	5.41782
chr1	51476533	51479663	8.14584	8.60561	7.5557
chr1	51480025	51481128	4.94382	5.34468	4.09033
chr1	51493456	51494774	5.74244	5.58988	3.97689
chr1	51500560	51501869	5.5594	5.49458	4.16159
chr1	51519880	51521349	6.68599	6.13501	4.40706
chr1	51525306	51526785	5.61755	6.12714	2.90441
chr1	51529471	51530811	6.1624	5.71058	4.20063
chr1	51594195	51594951	3.8678	5.1112	5.19438
chr1	51788745	51789364	3.8678	3.96653	4.78106
chr1	51789583	51790299	4.87471	3.78876	3.8364
chr1	51907953	51908371	1.40586	3.82557	2.40514
chr1	51930000	51931495	5.83783	5.95001	5.24577
chr1	51934800	51935326	4.5867	4.38595	3.68233
chr1	52008564	52009261	4.02847	4.29804	5.15564
chr1	52012475	52013139	3.4917	3.51827	4.8364
chr1	52022103	52023092	4.62223	5.08224	4.93363
chr1	52113227	52113768	4.72621	4.91231	4.42851
chr1	52118667	52120939	7.02526	7.33291	6.62622
chr1	52141674	52142127	3.65524	3.91759	4.29435
chr1	52231533	52233900	6.45475	7.3233	6.55099
chr1	52498835	52500117	6.74771	6.71629	6.05956
chr1	52500745	52501809	5.15533	6.07222	5.15564
chr1	52501859	52502191	3.71139	3.52848	2.45151
chr1	52630578	52631761	5.63161	6.51041	5.94457
chr1	52652859	52653418	3.82468	4.38414	4.35362
chr1	52726437	52726921	4.18418	3.68164	3.97195
chr1	52763892	52764938	6.04408	5.34272	4.03996
chr1	52765093	52766522	6.53424	5.8304	3.88264
chr1	52799112	52802499	7.41767	7.23948	6.62078
chr1	52817140	52817964	4.95734	5.70151	5.24372
chr1	52844312	52844729	3.86876	4.35341	3.20795
chr1	52845055	52845914	5.80984	6.02065	5.22436
chr1	53296585	53297642	4.83533	5.38027	3.76081
chr1	53313054	53314280	6.50898	6.87323	6.29826
chr1	53351755	53352753	5.3929	5.63523	4.87932
chr1	53741508	53743076	6.25351	5.84287	6.58336
chr1	53772699	53775961	8.58573	8.86564	7.89929
chr1	53782210	53785275	8.35535	8.65947	7.40393
chr1	53791614	53792585	4.95319	4.40861	3.59628
chr1	53816117	53817073	4.95082	4.69076	2.82288
chr1	53817543	53818283	5.05994	5.30214	3.98416
chr1	53818456	53819149	5.75933	5.12717	4.88195
chr1	53822689	53825887	8.66656	8.44872	7.76653
chr1	53838116	53839500	5.8211	5.32406	5.19281
chr1	53844787	53845448	4.18897	3.72712	3.43383
chr1	53848206	53849313	5.07842	3.78572	0.451511
chr1	53849722	53853018	8.49589	8.51059	7.76169
chr1	53855442	53856947	5.69507	5.71812	4.78388
chr1	53882844	53883343	4.17225	4.3572	2.36119
chr1	54250786	54251302	4.48984	4.02856	3.61511
chr1	54438354	54439302	6.29489	6.08632	5.2658
chr1	54556605	54557671	5.8957	4.90037	3.36676
chr1	54563073	54564772	6.61211	6.62522	5.16262
chr1	54584286	54586401	6.51844	6.65424	6.11535
chr1	54798005	54798624	4.16099	3.87496	3.71043
chr1	54798640	54799288	4.52159	4.67526	3.05728
chr1	54809690	54810183	3.92306	4.45816	4.90577
chr1	54810378	54811098	4.15455	4.21294	5.36398
chr1	54835879	54836654	4.64609	4.71361	4.68233
chr1	54837061	54838287	5.86953	5.74129	5.29435
chr1	54896212	54896757	4.34045	4.1586	3.88902
chr1	54910642	54911347	4.48019	3.96142	3.98053
chr1	54912552	54913156	4.12589	3.30612	4.00215
chr1	54913341	54914530	6.03773	6.54813	5.93704
chr1	54914594	54916050	6.19369	6.29303	5.28703
chr1	54921843	54924149	7.18468	7.02795	5.87053
chr1	54924303	54926438	7.35121	7.79923	6.8736
chr1	55025629	55030320	9.30573	9.66926	8.73176
chr1	55051658	55053827	6.6991	7.55594	6.58353
chr1	55086838	55087852	5.59206	6.09505	5.52438
chr1	55087916	55089444	5.7481	6.17566	5.18699
chr1	55130267	55132620	6.87337	7.50449	6.51501
chr1	55210093	55211001	5.11347	4.63282	4.16159
chr1	55214898	55216384	6.53206	5.92147	4.85377
chr1	55237236	55238398	5.48821	5.56664	5.45012
chr1	55506084	55506529	3.21866	4.13399	2.02243
chr1	55506703	55507144	3.81133	4.84079	1.4304
chr1	55525266	55525759	4.33976	4.26137	3.94987
chr1	55806499	55809387	6.15675	6.93319	5.61944
chr1	57377046	57377394	2.89523	3.43994	3.92853
chr1	57377549	57378436	5.28567	6.24157	5.72853
chr1	57405666	57407421	7.43903	8.04665	7.20879
chr1	57638784	57639095	3.41406	3.081	-0.507171
chr1	57969311	57970067	5.98291	6.38364	5.19069
chr1	57995393	57996975	5.80829	6.31412	6.00005
chr1	58029265	58030213	4.70365	4.11344	4.83569
chr1	58348228	58349594	5.31643	5.55826	3.81476
chr1	58359051	58359755	5.06858	3.04312	2.68391
chr1	58391847	58393331	7.25372	7.93756	7.11242
chr1	58393628	58394106	4.07284	4.71361	4.07439
chr1	58422381	58424536	8.72988	9.3174	8.40692
chr1	58444294	58446723	7.04146	7.17152	6.3679
chr1	58504010	58505081	5.11095	5.81352	5.47232
chr1	58585650	58586161	4.0408	4.99788	4.36299
chr1	58586274	58587249	6.62386	6.74425	5.72095
chr1	58602811	58603845	3.64831	4.34756	5.41782
chr1	58617756	58619295	6.37773	5.74423	4.75082
chr1	58652313	58653722	7.30241	7.61858	7.16314
chr1	58710348	58712792	8.55158	8.88135	8.30075
chr1	58713161	58717291	8.90914	8.44522	7.88833
chr1	58718927	58720052	5.26443	4.51296	5.0767
chr1	58720190	58724465	7.43678	7.27576	7.31881
chr1	58724763	58728858	8.59046	8.33217	8.19475
chr1	58742063	58745618	8.33927	7.34905	5.92671
chr1	58761418	58762431	5.30113	3.61515	-0.507171
chr1	58770411	58770873	3.98995	3.30612	0.765031
chr1	58772967	58773397	4.10762	3.23625	2.73646
chr1	58773446	58775236	6.65683	6.18821	3.59628
chr1	58794812	58796690	7.65369	8.01006	6.75663
chr1	58796866	58798446	6.48518	6.25612	3.5946
chr1	58801461	58804593	8.65355	8.61857	7.59852
chr1	58953209	58955089	6.12465	5.67304	4.98532
chr1	58972650	58974293	6.49657	7.04242	6.19488
chr1	59119845	59120637	4.96985	5.80788	5.16366
chr1	59236734	59237270	4.69426	4.90841	4.75294
chr1	59237395	59237869	4.92352	3.99663	3.87598
chr1	59271106	59271942	5.16702	3.57246	0.862825
chr1	59314976	59316812	7.11834	6.83837	3.89425
chr1	59458746	59459127	3.75695	1.58229	2.47232
chr1	59480710	59481952	6.67727	6.7045	5.52856
chr1	59482159	59482781	4.51215	5.47686	4.14434
chr1	59482997	59483593	4.39977	3.80863	2.56584
chr1	59592795	59593988	5.34011	4.27572	2.36119
chr1	59669582	59671812	7.88786	8.28418	7.42311
chr1	59684267	59686418	6.74904	7.4123	6.55774
chr1	59703563	59703913	3.80212	1.62163	0.451511
chr1	59762571	59763326	5.04122	5.174	4.6299
chr1	59763399	59764209	5.14641	6.36602	5.37823
chr1	59764290	59765207	5.9415	5.43723	3.94111
chr1	59912923	59913347	3.71802	4.96284	4.13879
chr1	59913906	59914287	3.99629	3.82823	2.38333
chr1	59914354	59914942	4.7612	5.03586	3.47747
chr1	60016111	60016977	5.37008	4.54733	2.55613
chr1	60097212	60099223	6.48405	6.78511	6.22743
chr1	60179499	60180416	6.60665	6.52035	5.50134
chr1	60180741	60181519	5.40693	5.09621	4.44965
chr1	60342577	60344039	6.1606	6.5341	6.18124
chr1	60565340	60566755	6.6189	6.77285	5.13448
chr1	60567022	60567722	5.44551	5.60296	3.8981
chr1	60578965	60581077	7.68522	7.78954	6.00158
chr1	60626211	60629193	8.29692	7.96021	6.77621
chr1	60657297	60657756	4.49433	2.36891	1.33468
chr1	60669040	60669779	4.93062	4.21733	1.88402
chr1	60745400	60746198	5.5058	4.08582	1.4304
chr1	60746340	60747633	6.19782	5.01022	2.98416
chr1	60801080	60801394	3.84592	1.22352	3.48261
chr1	60803198	60803609	4.08397	3.2109	3.70164
chr1	60803951	60804629	4.59624	4.13387	3.60573
chr1	60862465	60863043	4.62576	1.42889	1.24079
chr1	60863109	60864051	5.66468	4.37458	2.48261
chr1	60864823	60865331	4.69089	3.80863	2.53651
chr1	60899164	60899942	3.87566	3.04312	5.13295
chr1	60913130	60913929	4.99312	2.94886	3.05728
chr1	60915618	60917442	6.9027	5.69234	4.72273
chr1	60939994	60942913	8.04769	7.43404	5.37507
chr1	62678434	62680151	5.91471	6.67692	6.23152
chr1	62703141	62707295	8.08769	7.7359	7.33111
chr1	62718026	62722784	8.1623	7.36696	6.62098
chr1	62723752	62726194	7.17981	6.68885	6.41735
chr1	62750299	62751994	5.93348	4.88839	4.90836
chr1	62773614	62774907	5.26932	4.64242	4.56826
chr1	63112570	63113953	6.88427	7.27343	6.22201
chr1	63114237	63116051	7.42969	7.35778	6.20557
chr1	63119528	63120735	5.86583	5.34179	4.19125
chr1	63175748	63178121	7.93714	7.87428	7.00945
chr1	63730550	63731177	5.61784	5.74204	5.07439
chr1	64051562	64052815	5.68948	5.74723	5.54627
chr1	64078373	64079281	4.52538	5.00905	4.48261
chr1	64079864	64080311	3.91639	3.86952	3.30599
chr1	64117552	64119871	6.02226	5.8587	6.73396
chr1	64119901	64121490	7.75827	8.15508	7.84727
chr1	64121663	64122877	7.30244	8.2558	7.59186
chr1	64189171	64190593	6.459	6.16851	5.40068
chr1	64191451	64193334	6.09074	6.12318	5.63452
chr1	64198246	64199044	4.63911	5.37649	4.45581
chr1	64294768	64295984	6.16721	4.33775	5.33811
chr1	64300428	64303834	8.13172	8.32526	7.87175
chr1	64303895	64306634	7.99052	7.46779	6.95536
chr1	64338362	64338878	3.44222	4.35536	4.06415
chr1	64373595	64374624	6.67277	5.89309	4.49627
chr1	64374768	64377209	7.53176	6.36548	5.11971
chr1	64481840	64482241	4.08992	3.05754	2.47232
chr1	64482399	64483324	5.60458	3.7945	4.54548
chr1	64531545	64533299	7.12744	7.8394	7.20283
chr1	64533470	64534462	5.94008	6.23107	5.41687
chr1	64600238	64600933	4.95734	2.69691	1.70732
chr1	64616516	64618131	7.02582	7.73125	6.72637
chr1	64690175	64690564	3.71908	4.35536	3.18699
chr1	64691147	64691572	3.18418	4.22587	3.74779
chr1	64875653	64876379	4.72239	3.70914	3.68679
chr1	64876449	64877128	4.77285	4.14291	3.56584
chr1	64919164	64919676	4.50772	2.11791	1.51305
chr1	64926022	64929802	8.36058	8.4394	6.71989
chr1	64932431	64933726	5.38258	4.96021	4.98713
chr1	64955654	64957311	5.90968	6.50292	6.3616
chr1	65089329	65090006	3.09074	4.62325	4.51734
chr1	65107838	65108577	4.8464	4.66448	3.02243
chr1	65112172	65114196	6.83911	6.54515	5.9449
chr1	65176080	65178346	7.21802	6.38885	5.98468
chr1	65178397	65179111	6.04672	5.7648	4.46363
chr1	65179234	65179924	4.97993	4.5857	3.62609
chr1	65185458	65186487	6.84364	6.04848	4.62526
chr1	65186606	65187514	5.68894	5.99045	5.40379
chr1	66700269	66702212	6.3936	6.81216	6.4
chr1	66814346	66816961	8.65187	8.595	7.60337
chr1	66817709	66818385	5.56611	4.94356	4.26484
chr1	66862245	66863279	5.93678	6.56039	5.98345
chr1	66863462	66864250	5.58337	5.35239	4.13458
chr1	67038273	67038808	4.24554	3.73013	3.03647
chr1	67038894	67039304	3.74192	2.83103	2.58508
chr1	69686400	69687238	5.31678	4.27777	2.17435
chr1	69687614	69688418	5.04693	4.0598	3.00573
chr1	69759621	69760106	3.52599	3.3573	1.7818
chr1	71099690	71104017	7.78533	8.1966	7.4485
chr1	71557117	71557603	3.86876	5.43263	4.89039
chr1	71729269	71732351	6.23142	7.51797	6.88112
chr1	71735575	71736115	3.95689	4.47069	4.49028
chr1	71911980	71912367	3.18418	4.1806	2.37231
chr1	71912691	71913221	3.05303	4.45816	3.11369
chr1	71937447	71939335	5.41708	6.29906	4.03872
chr1	72106337	72107979	5.93985	6.21567	5.39748
chr1	72195947	72197072	4.71908	4.55733	5.51564
chr1	72225818	72226289	3.8678	4.27982	4.61511
chr1	72236589	72237368	4.4626	4.68767	4.62376
chr1	72243573	72244905	6.69897	7.24889	6.33269
chr1	72254607	72255241	5.13495	5.54473	5.09358
chr1	72428048	72428731	4.49433	4.72712	4.64764
chr1	72582666	72583117	4.04693	4.01152	2.98416
chr1	72583144	72584389	6.36936	6.26186	4.85703
chr1	72710690	72712601	7.36955	7.32748	6.65347
chr1	73997151	73999954	7.38895	6.52293	3.85377
chr1	74154346	74155451	4.15533	5.0238	3.22426
chr1	74226500	74228207	6.95352	6.7786	5.91027
chr1	74235933	74241601	8.92847	9.29808	8.21756
chr1	74247546	74250785	8.20878	8.43241	6.9918
chr1	74283830	74284801	5.83203	5.53617	4.73861
chr1	74285092	74285726	4.93678	3.82276	3.39428
chr1	74293760	74294527	3.98357	3.39543	2.22426
chr1	74294865	74297554	7.62416	6.67694	6.08938
chr1	74298138	74298723	4.05994	2.02368	1.4304
chr1	74303239	74304844	6.94232	7.26235	6.66522
chr1	74362965	74364148	5.52659	3.43258	2.38333
chr1	74367616	74369654	6.624	6.26802	4.97013
chr1	74369844	74370510	4.52159	3.27766	2.19952
chr1	74374611	74377347	8.53985	8.22005	7.36006
chr1	74386467	74388097	7.31424	7.0625	5.7575
chr1	74390378	74390749	3.90294	3.55564	2.89176
chr1	74390843	74391702	4.83533	5.2066	4.75582
chr1	74391804	74393359	6.84704	7.33905	6.4287
chr1	74396048	74397217	7.01662	6.80932	5.51224
chr1	74397507	74398336	6.4397	6.10488	4.93804
chr1	74433895	74436159	7.58013	7.13108	5.29685
chr1	74436641	74438932	7.93749	7.13562	5.63757
chr1	74439180	74440066	4.96662	3.95887	3.07779
chr1	74504848	74507907	6.91734	7.33021	6.75276
chr1	74587091	74588749	6.5058	6.8279	5.78834
chr1	74600669	74601846	6.55095	6.32944	5.35831
chr1	74661718	74662399	4.43757	5.10889	5.21514
chr1	74698352	74699590	5.46196	3.69384	-0.507171
chr1	74701553	74703206	5.49464	3.92795	2.65367
chr1	74711978	74715666	8.53039	7.86187	5.33386
chr1	74775104	74776004	3.35602	0.0236758	5.65595
chr1	74816534	74817631	5.8267	6.29756	5.26176
chr1	74996977	74997342	3.53473	3.87496	2.2885
chr1	75124087	75125957	7.13259	7.1376	6.32168
chr1	75140870	75143488	8.5764	8.43745	7.27508
chr1	75168151	75169359	5.93159	6.53493	5.72599
chr1	75191307	75191637	4.05303	4.01631	4.08456
chr1	75192036	75193525	7.21063	7.66031	7.20541
chr1	75208655	75211777	8.07148	8.10554	7.25954
chr1	75218118	75219573	5.71855	6.09906	6.18068
chr1	75235964	75236307	3.95689	3.21519	2.52306
chr1	75236480	75237311	5.36518	6.01022	5.73754
chr1	75316540	75317621	6.29874	6.68653	5.90543
chr1	75398971	75399920	4.99312	3.56239	0.451511
chr1	75400020	75401020	6.82557	6.56326	4.60101
chr1	75435925	75436751	5.33477	5.55826	4.65595
chr1	75520852	75522492	7.94968	8.14852	6.90864
chr1	77281055	77281572	4.50388	2.27377	3.55125
chr1	78483362	78486969	8.26205	7.22976	6.76267
chr1	78488038	78490220	7.90855	7.58098	6.86937
chr1	78537103	78537613	4.16741	3.88308	1.74807
chr1	78537709	78538288	4.33976	3.78298	3.54144
chr1	78657840	78659580	6.0578	6.72044	6.15535
chr1	78665591	78666070	4.12589	3.77719	4.50134
chr1	78702564	78703053	4.37496	4.67222	3.74076
chr1	79671351	79672344	4.62223	5.90831	5.1048
chr1	79710896	79712400	5.71908	6.00468	5.68121
chr1	79760362	79763655	7.48541	7.53148	6.69696
chr1	79776027	79776610	4.56611	5.08564	4.30018
chr1	79848399	79848855	3.81753	4.26344	2.64454
chr1	80025567	80025904	0.515967	2.71521	4.17322
chr1	80026151	80027037	1.8678	4.5147	5.64871
chr1	80339029	80340414	6.26783	6.50821	5.72745
chr1	80340889	80341589	5.49495	5.75827	4.78314
chr1	80402280	80402641	3.63799	4.09038	1.97431
chr1	80451127	80452700	6.2216	6.36647	5.30847
chr1	80452773	80454834	6.98893	7.33757	6.18569
chr1	80613113	80614710	5.68752	5.7815	5.13784
chr1	80627076	80627526	4.37008	3.74505	2.80949
chr1	80630028	80631261	6.07842	4.85186	3.76353
chr1	80635920	80638670	7.64708	7.29458	6.11393
chr1	80641422	80641910	2.79686	4.12261	2.80949
chr1	80646891	80647484	4.71086	4.31404	2.95226
chr1	80659101	80662221	6.6374	6.9535	5.40475
chr1	80664260	80666566	7.48058	7.56559	5.94111
chr1	80715568	80717497	6.71786	6.39688	5.18384
chr1	80755857	80757001	5.36273	5.5658	3.76081
chr1	80757192	80757944	5.67263	5.74501	5.2548
chr1	80758017	80759136	4.74192	6.2295	5.48472
chr1	80785589	80786215	4.69923	4.78001	4.18699
chr1	82282834	82283347	4.33044	3.44725	3.29435
chr1	82283395	82283783	3.41406	3.5148	3.11369
chr1	82316104	82317443	6.6419	7.48025	6.9289
chr1	82724451	82725925	6.79042	7.3312	6.81922
chr1	82760916	82762288	4.99586	6.15355	6.10421
chr1	82795307	82796598	5.43322	4.46358	5.3248
chr1	82796697	82797161	3.57154	2.40694	4.08456
chr1	82797720	82799707	6.29289	6.05146	6.53439
chr1	82839354	82840020	2.34475	5.09038	4.49881
chr1	84198763	84200154	5.84288	5.05508	1.02243
chr1	84200204	84200925	4.52659	3.70304	1.94484
chr1	84217585	84219797	6.20799	4.92671	3.43383
chr1	84240791	84242179	5.66297	5.53793	3.39621
chr1	84245510	84246658	5.79718	4.7729	3.7235
chr1	84250087	84252423	6.89036	6.34416	4.06757
chr1	84277467	84278297	5.02537	4.1586	5.23712
chr1	84282309	84284550	7.70624	7.26932	6.77562
chr1	84302106	84303429	5.67911	5.47606	5.99016
chr1	84315435	84322936	8.93363	8.84199	8.21075
chr1	84349240	84351634	7.35059	7.42043	6.15351
chr1	84359411	84361061	6.0567	5.80436	5.69976
chr1	84361279	84365564	7.80874	7.75513	7.82697
chr1	84365651	84366647	3.33477	4.00409	5.87938
chr1	84405885	84408299	7.30104	7.59089	6.46645
chr1	84426174	84429647	8.04157	7.44021	5.88874
chr1	84436403	84438152	6.86607	6.13504	4.54056
chr1	84464349	84465758	5.94546	4.79156	5.10087
chr1	84467425	84469043	5.8519	5.30511	5.14052
chr1	84561494	84562376	4.76914	3.03343	3.82432
chr1	84837966	84839209	5.74758	6.37177	5.81374
chr1	84839294	84840727	6.4059	6.74759	5.87639
chr1	85702358	85704901	7.66532	7.47692	6.72675
chr1	85734559	85736773	8.40586	8.64003	7.82547
chr1	85750835	85752725	7.32084	6.77572	5.66202
chr1	85765554	85766923	6.16381	4.50431	2.51305
chr1	85769753	85771238	5.64866	3.97667	2.47232
chr1	85774479	85775816	6.1236	4.30813	1.65367
chr1	85779256	85779713	4.00261	0.744892	-0.507171
chr1	85792859	85795788	7.69514	7.96416	7.07964
chr1	85808483	85809362	4.55696	3.74208	1.88402
chr1	85809508	85810196	4.38049	3.78298	0.451511
chr1	85837393	85839120	6.16683	5.52939	4.24577
chr1	85839421	85841699	6.64044	6.04725	4.92987
chr1	85894782	85896388	7.37069	7.17374	6.19695
chr1	85960521	85962231	4.81344	5.71509	4.59222
chr1	85962350	85962870	2.26289	3.73611	2.21195
chr1	85985242	85985909	2.44351	3.34951	5.14214
chr1	85985920	85987420	3.5184	5.61113	6.13697
chr1	86064146	86065734	7.48179	7.55318	6.92435
chr1	86119644	86120428	4.85642	3.4652	2.87346
chr1	86120713	86121304	4.54835	2.64091	1.55267
chr1	86125534	86126211	4.00977	3.70914	1.02243
chr1	86153817	86155278	6.53176	6.36599	5.22129
chr1	86190424	86191098	4.54402	4.14741	3.68679
chr1	86214433	86218686	8.4836	7.35171	5.67898
chr1	86228128	86230714	8.58514	8.2206	7.17577
chr1	86231111	86231491	3.88158	2.29014	-0.507171
chr1	86232493	86233478	5.29378	3.71218	3.40706
chr1	86233584	86234888	6.32184	5.45902	4.00215
chr1	86262446	86264688	7.0297	7.22259	6.43822
chr1	86343995	86344453	4.65814	3.58247	3.21414
chr1	86344478	86345082	4.95037	4.24677	3.70321
chr1	86358312	86360627	7.14007	7.54919	7.16688
chr1	86397342	86397753	3.94947	2.52156	1.89947
chr1	86397885	86400552	6.89095	6.20872	5.39748
chr1	86405410	86406196	4.83533	3.30209	0.451511
chr1	86406434	86407819	6.87987	5.36118	3.28262
chr1	86416291	86417072	5.54775	4.34179	2.03647
chr1	86417319	86417788	4.42416	2.98926	1.47232
chr1	86433041	86434432	7.39497	6.90634	5.87053
chr1	86434510	86435985	7.7424	7.76464	7.0348
chr1	86436999	86438578	6.00955	5.2582	4.57789
chr1	86440655	86443805	8.43321	8.69163	7.82056
chr1	86465355	86466775	6.03465	6.07632	4.51984
chr1	86469519	86473328	8.46739	8.3404	7.49741
chr1	86478639	86479997	5.30915	5.36113	4.16159
chr1	86486766	86487571	5.50833	6.20818	5.32429
chr1	86487641	86489120	6.87865	6.96716	6.0155
chr1	86491312	86493501	7.22584	6.95669	6.0922
chr1	86503109	86505203	6.74985	6.95732	6.16713
chr1	86522306	86523009	4.26144	4.41236	4.03872
chr1	86524665	86526387	8.44952	8.72798	7.88022
chr1	86526618	86529727	7.83255	8.79556	7.83262
chr1	86582190	86582989	4.77705	5.33682	5.49881
chr1	86587067	86587506	4.54462	4.39165	3.65367
chr1	86599124	86599751	4.49433	2.42889	1.72476
chr1	86599932	86600537	5.02847	3.67231	0.0503777
chr1	86703392	86704495	5.79329	5.70833	5.20319
chr1	87035421	87037141	7.05497	5.77574	3.5544
chr1	87180570	87180922	3.99629	4.10652	4.20885
chr1	87181180	87181540	2.93724	3.82557	3.99857
chr1	87201100	87201535	3.8678	-0.541839	1.2885
chr1	87213036	87214663	6.45113	7.0476	6.07068
chr1	87327155	87327951	4.80262	5.86068	5.30506
chr1	87459561	87460116	4.18897	4.21947	4.18384
chr1	87460249	87460744	4.14316	3.62809	3.3367
chr1	87607791	87608332	4.55814	5.07989	3.75507
chr1	87619726	87627406	10.2292	9.95693	8.67454
chr1	87632355	87632785	3.40455	3.57246	3.29435
chr1	87635690	87641719	9.1923	8.61565	7.75078
chr1	87645300	87646073	4.73383	3.18487	3.42851
chr1	87646126	87646523	3.63799	2.11791	1.92987
chr1	87647374	87649827	6.62386	6.05149	5.80797
chr1	87649959	87653404	8.47872	8.01393	7.1685
chr1	87656304	87658238	6.50023	6.20285	5.17435
chr1	87658352	87660177	7.73618	7.40976	6.46581
chr1	87755218	87757180	7.07674	8.19309	7.28086
chr1	87792360	87792955	4.88842	4.2109	2.36119
chr1	87793000	87793528	3.0408	4.09737	1.02243
chr1	87813781	87814163	4.21171	2.71521	1.51305
chr1	87827404	87830477	8.01478	8.01685	6.70875
chr1	87846277	87853185	8.60894	7.9358	6.94004
chr1	87853679	87857725	8.30456	8.04099	6.51417
chr1	87866752	87867347	4.26144	3.27788	2.05038
chr1	87873402	87874629	4.96383	4.75385	4.13131
chr1	87900804	87901739	4.88842	4.73761	4.77614
chr1	87959561	87960894	6.29582	6.04427	5.27471
chr1	88007786	88008695	6.11387	6.52555	5.73177
chr1	88093014	88096801	8.62266	8.5635	7.73989
chr1	88096892	88098082	5.1814	4.49198	4.57874
chr1	88103093	88103951	4.14965	4.47597	4.55527
chr1	88125404	88126363	4.81394	5.0358	4.86492
chr1	88133392	88134734	5.42651	5.43452	5.2821
chr1	88134849	88135511	3.88842	4.1806	4.31568
chr1	88474132	88474603	4.12589	2.85324	2.22861
chr1	88566382	88568040	7.09867	6.65189	4.57874
chr1	88575348	88577046	6.37269	6.30458	4.1881
chr1	88577121	88577476	3.70258	2.26552	2.17435
chr1	88586644	88589430	8.37634	8.04758	6.8153
chr1	88589592	88590068	3.88158	1.88023	2.11796
chr1	88652350	88656252	7.46914	7.75622	6.89277
chr1	88698891	88700780	7.38015	6.26033	4.35741
chr1	88700885	88702753	7.44136	7.72115	5.97222
chr1	89069305	89070317	6.55344	6.48669	5.24372
chr1	89070405	89071181	4.29271	5.08335	4.68456
chr1	89078814	89079647	3.76543	2.80848	4.8344
chr1	89568649	89571291	7.13505	6.08221	3.61511
chr1	89574555	89577380	6.96453	6.17403	4.38058
chr1	89643904	89644711	5.54619	5.43815	5.42585
chr1	89891708	89892136	3.78857	-0.541839	2.13574
chr1	89901852	89902270	4.04693	2.9792	3.13994
chr1	90602741	90604272	6.4667	6.66561	5.96954
chr1	90973502	90974914	5.52409	4.64878	4.30702
chr1	90975267	90976011	5.11095	3.50431	3.63995
chr1	90998311	90998658	3.97717	4.11126	3.41782
chr1	90998715	90999283	4.02761	4.92665	4.16685
chr1	91021904	91022626	4.71524	3.41795	1.02243
chr1	91022761	91025534	7.76551	7.46959	6.29195
chr1	91033613	91034668	5.77628	6.37127	5.117
chr1	91034804	91035638	5.18457	5.22895	3.8162
chr1	91041152	91041581	3.66324	3.77428	2.56584
chr1	91041608	91042293	4.83277	4.57414	3.57549
chr1	91043506	91044383	4.74998	4.33785	2.73646
chr1	91045694	91046377	5.27158	5.32307	3.56584
chr1	91046502	91046947	4.21791	4.50772	2.39428
chr1	91051686	91053284	5.71908	6.52464	5.15403
chr1	91053362	91058692	9.11157	9.62177	8.66154
chr1	91060937	91066038	8.02289	7.31261	7.05522
chr1	91069477	91070144	4.71855	4.05968	3.18699
chr1	91079469	91081340	6.84704	7.0518	6.22972
chr1	91092056	91092674	4.20076	2.89129	2.52659
chr1	91093975	91095102	4.99312	4.93317	3.99857
chr1	91095727	91096519	5.04038	4.41982	4.35642
chr1	91096782	91097123	3.50956	3.93838	2.88902
chr1	91179921	91181855	5.70118	5.91294	5.12688
chr1	91186441	91189005	8.1571	7.48913	6.07159
chr1	91207115	91208562	5.4312	4.90569	5.10813
chr1	91215986	91216707	4.89909	4.68001	3.8981
chr1	91216774	91217522	4.66722	4.27788	3.05728
chr1	91249535	91252708	8.14539	7.98356	7.28861
chr1	91256934	91257987	4.06515	4.90834	4.45058
chr1	91298266	91299744	6.37773	6.18766	5.34236
chr1	91397670	91398708	5.67318	6.11978	5.52687
chr1	91398875	91399476	5.31643	5.29207	4.62444
chr1	91412603	91413311	4.77285	5.49463	4.56342
chr1	91413378	91414803	6.4203	6.53446	5.16582
chr1	91455727	91457428	6.29307	5.75974	5.8474
chr1	91458616	91459267	4.78389	4.15637	4.00446
chr1	91539900	91540397	5.12009	4.1316	2.44099
chr1	91540498	91541418	5.73081	6.12825	5.26676
chr1	91954652	91955018	4.15533	2.95914	2.07779
chr1	91983970	91984634	2.9106	3.75377	4.46195
chr1	92033986	92034422	4.39977	2.9792	2.70164
chr1	92034443	92035611	5.74407	5.15078	3.86028
chr1	92047404	92050253	6.94489	7.11118	6.86706
chr1	92050695	92052428	5.64434	5.32505	5.1546
chr1	92052453	92053200	4.44814	4.03343	4.51483
chr1	92082229	92083026	5.19011	4.72261	2.89947
chr1	92178861	92179743	5.04429	5.23741	4.46103
chr1	92180485	92181560	6.65642	7.04037	6.15185
chr1	92214962	92216062	5.68135	4.9942	4.2548
chr1	92216142	92217621	6.76623	6.68115	5.58072
chr1	92224909	92225370	3.8599	4.28789	3.8162
chr1	92225734	92226109	3.11427	3.97667	2.92987
chr1	92472879	92474740	7.04606	7.53238	6.36622
chr1	92639888	92642379	6.97351	7.40038	6.56056
chr1	92676067	92676890	5.06858	4.69537	0.532996
chr1	92741766	92742424	4.98082	5.10202	3.58029
chr1	92773706	92775383	5.92616	6.14851	5.05322
chr1	92906918	92907443	3.65414	5.14511	4.45581
chr1	92910213	92910672	3.77285	3.34168	3.2885
chr1	92911186	92912084	5.123	5.22576	4.43023
chr1	92920415	92921112	4.76812	3.14066	0.0503777
chr1	92933453	92935609	8.07132	8.18564	7.42416
chr1	92971297	92974998	7.81746	8.09418	6.6077
chr1	92976707	92977659	4.39082	5.05149	2.88126
chr1	93012754	93013508	4.56184	3.3456	0.0503777
chr1	93068417	93069336	5.8519	5.52339	4.11369
chr1	93069587	93072587	7.65462	7.82967	6.64298
chr1	93118272	93119340	5.24251	3.86133	1.24079
chr1	93289591	93290111	4.86434	5.61758	5.76744
chr1	93305324	93306229	5.48277	5.25716	4.63534
chr1	93342320	93342675	3.20625	3.26137	3.23864
chr1	93343552	93344361	5.33477	6.06096	5.09082
chr1	93444119	93446351	6.85789	6.88912	6.51461
chr1	93477535	93480328	8.27641	8.73941	8.17379
chr1	93511333	93511798	3.94947	3.27377	0.532996
chr1	93634817	93635817	5.22603	6.23633	5.60649
chr1	93635924	93636543	4.85786	4.39165	4.12688
chr1	93753910	93754590	4.02847	4.80721	4.26676
chr1	93754919	93755622	4.13167	4.8311	4.67627
chr1	93800989	93803067	6.99291	7.52827	6.51524
chr1	93803156	93804651	5.81728	6.27931	5.53264
chr1	93818363	93819231	4.99989	4.72419	4.48863
chr1	93824423	93826203	7.19967	7.16159	5.84512
chr1	94469985	94470346	3.78123	3.86694	2.46195
chr1	95312968	95315792	7.9558	8.28505	7.25938
chr1	95380376	95382234	6.28402	5.92216	4.0992
chr1	95449172	95451001	7.23573	6.20767	5.08745
chr1	95467134	95469365	6.97191	6.14685	6.2853
chr1	95572590	95573604	4.83936	5.5147	5.23004
chr1	95588784	95590305	6.4953	6.02371	5.08745
chr1	95590347	95592047	6.79002	6.61355	5.77584
chr1	95597820	95599705	6.32093	6.22102	5.23614
chr1	95604143	95604807	4.68698	3.36118	2.65367
chr1	95655692	95659431	8.70734	8.22667	7.24474
chr1	95663944	95669267	9.14317	8.70376	6.90546
chr1	97658777	97663065	8.00419	8.63854	7.23253
chr1	97668552	97669223	4.12589	3.49728	3.16159
chr1	97672137	97672990	5.03465	4.24886	2.68391
chr1	97676394	97677028	4.97029	4.08113	3.68679
chr1	97704942	97705633	4.95409	4.09737	3.37231
chr1	97705745	97706141	3.68698	2.56257	1.02243
chr1	97718212	97719396	5.44086	5.92347	4.48863
chr1	97768895	97771330	7.43237	7.40834	6.30604
chr1	98061736	98062160	4.00261	2.02368	-0.507171
chr1	98094825	98095543	4.66722	4.65345	4.9134
chr1	98130255	98132010	5.26968	6.2844	5.9944
chr1	101901784	101903049	5.68555	5.64238	5.28461
chr1	104293772	104294475	4.26597	4.59726	2.89947
chr1	105169539	105171253	6.9484	7.20711	5.31136
chr1	105662455	105663742	5.88718	5.88641	4.84711
chr1	105663895	105665607	6.71922	7.10424	5.77442
chr1	105742769	105743347	4.29857	3.41795	2.66275
chr1	105746098	105748367	6.64894	6.49023	5.59586
chr1	105780784	105782574	6.65455	6.27677	3.57549
chr1	105785929	105787154	6.22584	6.04068	4.06072
chr1	105787298	105788932	6.4233	4.59561	2.8498
chr1	105789446	105790598	5.5664	4.93194	3.74076
chr1	105790657	105791332	4.51719	4.9538	3.89039
chr1	105964694	105965302	3.88842	5.04185	4.2548
chr1	105965415	105965821	3.80935	3.65028	2.39428
chr1	105971070	105972649	7.15097	8.10181	6.66012
chr1	105980398	105981960	5.92639	6.33977	5.74366
chr1	105987798	105988373	4.65067	3.85048	1.91475
chr1	105988978	105990654	7.13834	7.87393	6.66505
chr1	105991023	105993050	6.92888	7.80187	6.46214
chr1	105993201	105994053	4.53473	5.43539	4.56826
chr1	105996952	105997593	4.68643	3.53879	2.63534
chr1	106019597	106020140	4.30369	4.00409	4.1964
chr1	106162209	106162911	4.89956	4.29804	3.40165
chr1	106170779	106171417	4.35602	4.46358	3.67627
chr1	106171693	106172120	3.18265	4.71816	4.08913
chr1	106172310	106172831	3.92971	4.88308	3.43912
chr1	106230766	106232926	6.92579	7.10774	4.8114
chr1	106321119	106322351	5.25086	5.69764	4.16159
chr1	106581084	106582987	6.05842	6.50249	5.44091
chr1	106713440	106714270	4.28755	5.31609	5.06244
chr1	106758593	106760540	7.14049	7.18494	5.85009
chr1	106795521	106797531	7.97422	8.73972	8.02813
chr1	106882600	106884114	5.79668	4.76845	4.21105
chr1	106931156	106932085	4.83533	5.15078	5.04803
chr1	106932153	106933100	5.17505	5.48937	5.19796
chr1	106933224	106933749	3.87376	4.44917	3.61043
chr1	107390010	107390650	4.84592	4.31604	3.63072
chr1	107496450	107498048	5.96868	6.25825	6.10033
chr1	107502311	107502839	3.82468	4.04058	3.9033
chr1	107505932	107506554	2.88347	3.87225	4.52731
chr1	107512865	107513466	2.70258	3.49728	4.60017
chr1	107513780	107514150	2.95037	3.30209	4.40068
chr1	107582115	107585181	7.47718	7.54664	7.32157
chr1	107590013	107591032	5.83179	5.92475	5.32908
chr1	118310359	118311520	6.64319	6.82341	5.97956
chr1	118321410	118322774	5.95014	6.63683	5.84277
chr1	118325010	118325808	4.57403	2.78009	2.56584
chr1	118379655	118381351	4.79171	5.66679	5.63534
chr1	118387900	118390456	7.84997	7.86614	7.13056
chr1	118458998	118459990	6.67502	6.33389	5.773
chr1	118558878	118559647	4.87862	4.68921	4.04691
chr1	119492427	119493202	4.34971	4.93064	3.10706
chr1	119498337	119499208	4.99312	3.74505	3.39428
chr1	119503311	119505329	7.25438	7.74442	6.73254
chr1	119525840	119527013	5.63743	6.95635	6.08347
chr1	119533865	119535319	5.23984	6.04188	5.93363
chr1	119912757	119913359	3.88936	4.42158	3.65822
chr1	120020110	120021049	4.36518	4.92802	2.94484
chr1	120056608	120057835	4.98038	3.83925	2.25287
chr1	120073017	120076921	8.32471	7.14573	3.44626
chr1	120099033	120101206	6.65195	6.41228	5.58592
chr1	120119881	120122513	7.48009	7.02493	6.3094
chr1	120122611	120123082	4.0089	3.99414	2.38333
chr1	120264768	120266145	6.15514	5.64874	4.72784
chr1	120294078	120294520	4.16021	3.2109	0.765031
chr1	120502343	120504915	-0.104771	3.07629	6.65842
chr1	120518030	120520141	-0.104771	-0.541839	6.50617
chr1	120527176	120528389	1.97451	2.35341	5.9643
chr1	120531213	120533587	4.63041	4.47069	7.25177
chr1	121326950	121328898	7.21617	7.21859	6.24772
chr1	121329669	121330318	4.56184	3.10433	0.765031
chr1	121430152	121432196	7.13177	7.01546	5.73177
chr1	121463695	121464700	5.83735	5.20444	3.02698
chr1	121464816	121465484	4.32975	2.98424	2.65367
chr1	121567015	121567966	4.94382	5.50947	4.96528
chr1	123933376	123935219	5.95364	6.01207	5.02584
chr1	125430092	125437001	9.71332	10.1857	8.91834
chr1	125437550	125438772	5.61165	5.62643	4.26186
chr1	125438842	125440016	5.07542	4.8736	2.66596
chr1	125440579	125442628	7.54301	7.13084	5.99016
chr1	125454220	125455687	5.4924	4.85316	2.26484
chr1	125458026	125458676	5.1838	4.68775	1.89947
chr1	125458883	125459553	5.46851	5.24782	1.88402
chr1	125462492	125463993	6.16381	6.34859	4.51143
chr1	125464497	125467771	7.81644	7.95588	6.33344
chr1	125467859	125469008	5.07459	5.03343	3.50981
chr1	125469603	125470319	3.80312	4.65345	1.88402
chr1	125470417	125472474	7.02572	7.14824	5.4532
chr1	125472870	125474777	6.12734	6.3036	5.0992
chr1	125476106	125476578	4.15455	3.2109	3.10706
chr1	125558985	125561867	8.36581	8.3151	6.91689
chr1	125576532	125577225	4.37563	4.8736	4.65139
chr1	127083119	127084801	6.31949	5.02006	2.56584
chr1	127204590	127208020	8.1982	7.83141	6.69882
chr1	127218415	127220967	7.23084	6.63003	5.06354
chr1	127221555	127222672	5.13495	4.76991	4.0925
chr1	127223846	127224234	3.39497	2.52156	1.84698
chr1	127224467	127226142	6.63596	5.85385	4.62609
chr1	127239195	127243898	8.04714	8.01931	7.13918
chr1	127247886	127249555	6.33477	5.96018	3.24684
chr1	127269283	127272551	8.17858	7.50946	4.49209
chr1	127277286	127278571	5.96478	5.39259	4.50387
chr1	127278820	127279404	4.14395	4.50772	3.15517
chr1	127512307	127513934	5.94828	5.1008	5.19695
chr1	127514013	127514498	4.75695	3.91231	3.68233
chr1	127773192	127775795	7.7626	8.34219	7.47055
chr1	127850242	127850852	4.37563	1.9437	2.84698
chr1	127868773	127869449	5.63041	5.71732	4.48608
chr1	127898425	127899553	5.62166	2.92285	2.31177
chr1	127974990	127977223	7.54781	6.74167	6.0587
chr1	127977700	127978171	3.88842	2.27377	0.765031
chr1	127981254	127982859	6.4407	6.33144	3.48773
chr1	128003866	128005450	6.04561	5.69307	4.00342
chr1	128006005	128006801	4.90247	4.64552	2.95226
chr1	128013203	128014957	6.27788	5.6456	1.59796
chr1	128015062	128016274	6.11115	6.09676	3.95357
chr1	128016558	128017208	4.30951	3.77719	1.10469
chr1	128020160	128020527	4.27716	2.28198	2.05038
chr1	128020720	128021076	3.74946	3.1936	2.19952
chr1	128102225	128104549	6.99269	7.40903	6.45931
chr1	128243936	128245208	6.79809	7.65423	7.05322
chr1	128357161	128358806	6.16279	6.00963	5.21722
chr1	128359151	128359725	4.17225	5.4778	5.30361
chr1	128398491	128399196	5.23947	4.90967	1.92987
chr1	128399339	128400155	4.79171	4.92278	2.99138
chr1	128416296	128417710	6.66767	7.65757	6.89374
chr1	128446307	128447708	5.73651	5.93643	5.34568
chr1	128460361	128460752	4.03465	3.6119	2.68391
chr1	128461118	128461606	3.93633	4.0857	3.47232
chr1	128462477	128463705	4.70312	5.21514	4.58508
chr1	128548429	128550001	5.12958	5.98979	5.62102
chr1	128570155	128571085	4.76966	5.29804	4.95041
chr1	128589670	128594009	8.86041	8.43299	6.99736
chr1	128607410	128609045	5.47142	5.83731	4.48954
chr1	128614692	128616679	6.22989	6.82165	5.95477
chr1	128632815	128633388	4.51779	3.41049	-0.507171
chr1	128703963	128707174	8.19176	7.41371	6.58315
chr1	128712222	128713868	7.08695	7.03792	6.06244
chr1	128721573	128723972	8.0141	7.11146	4.76775
chr1	128724272	128725609	6.20625	5.42899	4.83167
chr1	128746588	128748038	6.19388	5.11229	4.39797
chr1	130715242	130717410	7.15401	7.14183	6.47338
chr1	130717462	130718169	5.8626	5.82687	5.4378
chr1	130865927	130866375	4.06515	2.72126	3.10706
chr1	131018668	131019510	4.73487	4.23424	2.4304
chr1	131019712	131021135	5.55296	5.57251	2.89947
chr1	131082529	131085745	7.39814	7.51903	6.65919
chr1	131085983	131087806	5.91996	6.70908	6.1233
chr1	131089365	131091007	5.8464	5.95127	6.03636
chr1	131092464	131093321	3.75798	4.14516	5.35312
chr1	131095007	131098353	8.16019	8.74565	7.63798
chr1	131103285	131103846	5.74003	5.32996	3.64616
chr1	131103917	131105260	6.22024	6.11459	5.02709
chr1	131109696	131111670	7.30433	7.04577	6.22129
chr1	131138140	131139853	7.04606	7.23396	6.49818
chr1	131152872	131153773	4.75695	5.09382	4.20995
chr1	131188841	131189612	4.58307	4.98046	4.03872
chr1	131198182	131200603	8.27418	8.22459	7.3659
chr1	131251870	131253014	6.29967	4.55243	3.12688
chr1	131253116	131253723	4.59148	3.88846	1.95965
chr1	131275641	131278913	7.79959	7.1413	7.10575
chr1	131278932	131280414	6.89871	6.64284	5.93924
chr1	131286595	131288173	5.71305	5.77355	5.92199
chr1	131360273	131361868	6.52848	5.91096	4.87542
chr1	131377883	131379122	5.37806	5.17511	3.93363
chr1	131379187	131380170	5.32184	5.32798	4.5667
chr1	131383816	131385773	6.98153	7.00843	5.78663
chr1	131431179	131431986	4.99629	4.77428	2.92233
chr1	131438089	131438618	3.87471	3.57581	1.79837
chr1	131438821	131439184	3.98907	3.33381	1.02243
chr1	131441683	131442605	4.36518	5.26137	-0.507171
chr1	131445918	131449496	7.40666	7.62565	5.27428
chr1	131463384	131465389	6.48082	6.1328	4.86885
chr1	131469712	131470703	5.0591	5.12261	3.63995
chr1	131471036	131472243	4.99269	5.59721	4.09369
chr1	131472527	131474823	6.26407	6.69461	4.98777
chr1	131491700	131493193	6.579	4.88166	3.73369
chr1	131501331	131502014	4.36518	3.78298	3.24684
chr1	131525258	131527507	7.4065	8.15965	7.12427
chr1	131527894	131529093	5.77628	6.35	5.7873
chr1	131638013	131639526	6.18835	6.42896	4.9355
chr1	131657505	131658102	4.05994	5.19909	3.17435
chr1	131672069	131672393	3.3044	4.0189	2.44779
chr1	131678555	131680543	7.01861	6.26807	4.21304
chr1	131688225	131693090	9.05474	9.1674	7.61853
chr1	131700750	131701077	3.48144	3.77428	3.09801
chr1	131701910	131704467	6.49769	7.16383	5.67442
chr1	131759439	131761531	5.22062	6.07163	6.14867
chr1	131827284	131828849	6.0578	6.118	5.30412
chr1	131865445	131868500	8.32391	7.71945	5.55326
chr1	131909901	131911878	6.57066	7.06159	6.63299
chr1	132006802	132011748	8.7562	9.18392	8.33846
chr1	132133008	132134819	6.02692	5.87092	3.89288
chr1	132137779	132139671	6.49336	6.19257	4.7429
chr1	132245860	132246252	3.96985	1.92285	2.37231
chr1	132246483	132246986	4.26144	2.88563	1.10469
chr1	132312854	132313433	4.44814	4.1718	3.07779
chr1	132315918	132318066	7.63226	8.16008	6.98926
chr1	132318418	132319545	5.42416	5.01515	3.36676
chr1	132341039	132343356	7.01716	7.31086	6.30847
chr1	132369635	132372271	7.48999	6.4216	5.48261
chr1	132383885	132384834	4.71524	3.89903	1.95965
chr1	132416567	132418736	6.81062	7.28312	5.96797
chr1	132476470	132478182	7.24726	7.25955	6.40678
chr1	133019756	133020276	3.80212	4.38223	2.61677
chr1	133020324	133020709	3.64609	2.78009	2.63534
chr1	133024323	133026540	7.13926	7.41743	6.78385
chr1	133033260	133034385	5.66324	5.21412	5.02822
chr1	133083465	133084490	5.36027	4.55573	4.44796
chr1	133119631	133120893	4.02312	5.69691	5.47664
chr1	133128641	133135302	10.2323	10.2205	9.54053
chr1	133348045	133348503	3.54462	3.97161	4.57394
chr1	133660265	133661005	5.14108	4.85316	4.30889
chr1	133661023	133662065	6.1992	6.14006	5.51814
chr1	133697963	133698768	4.59148	2.89636	-0.507171
chr1	133800437	133800847	3.38533	2.8198	1.49283
chr1	134060256	134062264	6.63813	6.53233	5.82259
chr1	134062329	134067113	8.41936	8.57404	7.87323
chr1	134077203	134080464	8.62126	8.72613	7.71402
chr1	134082901	134084546	6.35887	6.20014	4.92853
chr1	134091960	134096106	9.48149	9.62005	8.63558
chr1	134097856	134100148	8.08308	7.62745	6.90434
chr1	134105331	134105945	4.21171	3.46178	-0.507171
chr1	134195510	134196555	6.88439	6.38412	4.35081
chr1	134301899	134303949	7.88786	7.39029	6.03785
chr1	134304058	134305366	6.05628	5.09155	1.49283
chr1	134360781	134362612	6.6712	6.94672	6.1277
chr1	134405223	134406999	6.64117	7.0577	6.16742
chr1	134414091	134421984	9.57066	9.36188	8.36467
chr1	134455256	134456031	3.36586	5.06457	4.50802
chr1	134493844	134495723	7.11781	7.52441	6.77146
chr1	134556269	134556939	4.41879	4.16959	3.82836
chr1	134771521	134772093	3.92214	4.37256	5.02055
chr1	134784226	134785102	4.90875	4.22788	5.18912
chr1	134802713	134804244	5.82977	5.02245	5.72063
chr1	134818268	134820033	4.40389	5.38037	6.6204
chr1	134955327	134955995	5.15777	5.24157	4.73431
chr1	134962565	134963177	4.54835	4.7626	3.95226
chr1	135129830	135130290	4.15533	2.18947	0.451511
chr1	135131001	135134499	7.90276	7.76063	7.5564
chr1	135146083	135146645	4.79171	4.65187	3.73216
chr1	135146885	135148823	7.51673	8.14196	7.26178
chr1	135267415	135268963	5.48277	5.52939	4.27376
chr1	135281474	135284784	8.53372	9.16816	8.01302
chr1	135312873	135314265	6.2912	6.72938	6.06617
chr1	135429431	135430488	5.70699	5.97471	5.76422
chr1	135516444	135517083	5.2879	4.42529	3.80249
chr1	135534220	135537185	7.74501	6.99545	5.55038
chr1	135545086	135545815	4.56611	0.814448	1.83096
chr1	135593569	135593972	3.78022	3.4436	3.32327
chr1	135594314	135594767	4.03465	3.09038	3.19327
chr1	135617049	135621212	8.56475	7.85902	6.40813
chr1	135629303	135635713	9.5318	8.60572	5.92071
chr1	135657775	135661102	9.28559	8.21153	6.19773
chr1	135668220	135668742	4.32471	3.0997	-0.507171
chr1	135669191	135670570	6.45951	4.88705	2.31177
chr1	135680876	135683183	7.137	5.99607	2.71043
chr1	135684988	135686029	5.21284	4.04782	2.19952
chr1	135686419	135688157	7.02649	6.68885	4.52483
chr1	135688372	135689095	4.97628	4.62809	3.78448
chr1	135690673	135691113	4.05303	3.60864	2.18699
chr1	135691321	135691957	5.10549	4.56753	3.7235
chr1	135728342	135730000	6.89168	6.66912	6.10647
chr1	136018143	136018571	4.2667	3.87225	3.3367
chr1	136127089	136127823	4.6987	4.29613	4.00215
chr1	136131411	136132920	6.06104	6.2146	5.529
chr1	136134027	136137993	8.13976	7.67109	6.96781
chr1	136138109	136138997	5.33511	4.72412	4.02471
chr1	136139702	136142875	7.4636	7.34221	6.44463
chr1	136344622	136346099	6.11989	5.38032	5.10028
chr1	136414571	136415559	6.01069	6.8753	5.74999
chr1	136415664	136416140	4.30369	4.82128	3.90959
chr1	136466246	136467109	4.10255	5.32991	5.26878
chr1	136582085	136582457	3.89523	3.1586	0.0503777
chr1	136625157	136626041	5.04998	5.86277	5.09979
chr1	136683587	136686903	7.93938	8.05923	7.34273
chr1	137750853	137752663	6.69214	6.42021	5.62915
chr1	137851840	137852381	4.63393	3.4509	1.91475
chr1	137852524	137852892	3.92971	3.18924	1.4304
chr1	137898008	137900208	7.20497	6.7309	5.92233
chr1	137921895	137922314	3.96985	3.28993	1.83096
chr1	138124229	138125462	4.5752	5.3621	4.10373
chr1	138134267	138138686	8.72324	8.39781	7.52742
chr1	138152692	138153458	5.08439	4.00161	2.99138
chr1	138157534	138160132	7.51545	7.26703	6.47641
chr1	138172610	138176208	9.39099	9.55383	8.52192
chr1	138191381	138193074	6.64434	6.48315	5.53228
chr1	138210351	138210741	3.96339	3.92534	3.89039
chr1	138260858	138261338	3.19526	4.48142	2.39428
chr1	138267507	138268334	4.88842	5.252	4.58915
chr1	138270995	138271917	4.47111	4.94356	1.74807
chr1	138299422	138299956	3.18418	3.63451	2.53651
chr1	138321730	138324173	7.27622	7.54218	7.02339
chr1	138327467	138328383	4.20076	4.94744	4.11369
chr1	138343082	138343641	4.74946	4.91225	2.56584
chr1	138343718	138344007	3.74192	2.95374	1.24079
chr1	138541074	138542692	6.20955	5.59232	4.03173
chr1	138549950	138550479	4.0089	3.30612	3.30225
chr1	138613157	138616337	7.64067	6.92997	5.1291
chr1	138617216	138620409	7.55335	7.28545	6.03816
chr1	138961995	138962533	4.0591	3.76553	2.32733
chr1	138962601	138963653	6.14232	6.09795	5.0463
chr1	138964066	138964656	5.30625	5.07871	3.90194
chr1	138967095	138968424	5.38567	4.56248	4.09704
chr1	138971891	138974065	6.42399	6.55024	5.03585
chr1	138981751	138983041	5.97651	6.00963	4.59544
chr1	139003845	139004235	4.02761	3.3573	1.10469
chr1	139421625	139422210	5.41201	5.22576	4.78106
chr1	139422309	139423059	5.08736	5.81776	5.19271
chr1	139453830	139455880	6.86508	6.69003	6.7987
chr1	140182046	140183376	5.65897	4.03816	0.104693
chr1	143000655	143001193	-0.104771	2.25721	4.8114
chr1	143701666	143702698	5.8464	6.53362	5.76564
chr1	143738863	143739490	4.75373	4.63763	3.73216
chr1	143739723	143740209	4.46717	4.40486	3.75507
chr1	143776385	143776977	4.20152	4.09038	2.05038
chr1	143777170	143778533	7.13527	7.9719	6.88032
chr1	143916006	143918607	8.58296	8.30663	7.18029
chr1	143918930	143919993	5.952	5.8387	4.34236
chr1	143992735	143993291	4.16663	3.45816	1.76503
chr1	144001276	144004227	8.49224	8.32355	6.26777
chr1	144004366	144007150	8.30136	8.2178	6.27545
chr1	144007297	144007726	3.38533	4.02856	2.6928
chr1	144199756	144200626	6.06255	6.21677	4.61277
chr1	144200698	144201619	5.43588	5.09161	4.04691
chr1	144202357	144202904	4.48471	4.05262	2.33871
chr1	144202931	144203940	5.10174	5.2066	2.24079
chr1	144247645	144249651	6.96743	6.75016	5.49799
chr1	144267903	144268567	4.83179	3.86952	3.30018
chr1	144306662	144307271	4.05387	4.35924	3.5544
chr1	144317853	144318271	4.40931	3.94356	1.47232
chr1	144763905	144764549	4.0338	2.71521	2.18699
chr1	144765653	144766697	5.14965	4.34364	3.18699
chr1	144771800	144772514	5.01247	3.56576	2.12264
chr1	144772954	144775552	7.80391	7.85163	6.19254
chr1	148723246	148723714	3.02847	3.98424	2.82288
chr1	148903253	148904178	6.19388	5.6707	4.7249
chr1	148904286	148904874	5.04122	4.5692	3.71043
chr1	149840739	149841718	5.63855	4.73312	3.12688
chr1	149939648	149940222	4.20076	4.55573	4.75719
chr1	149946258	149947663	4.44415	5.45267	6.19617
chr1	149960044	149962084	6.49784	6.75127	6.43601
chr1	150099549	150099964	2.44351	2.32985	3.96463
chr1	150164012	150166406	6.58982	7.58555	7.4114
chr1	150166776	150167287	3.47111	4.03343	4.33953
chr1	150167480	150168093	1.92214	3.52502	4.89357
chr1	150377454	150378263	5.33761	4.47427	2.59796
chr1	150391807	150394646	7.94225	8.13069	7.14472
chr1	150459162	150459786	2.97806	4.35341	2.65367
chr1	150496832	150497302	2.72014	3.78876	2.61677
chr1	150759126	150759533	4.15533	3.25721	2.71916
chr1	151024995	151025739	4.6587	4.35536	2.99138
chr1	151074652	151075306	4.61755	3.29014	2.85773
chr1	151095355	151096072	5.0408	3.24046	2.37231
chr1	151096195	151096774	4.65469	2.94342	2.71916
chr1	151244937	151245902	4.10762	4.83808	4.65139
chr1	151249655	151252031	7.87821	7.3166	5.31084
chr1	151270152	151271416	6.17423	5.81355	4.84312
chr1	151286902	151287920	6.43704	5.44999	4.2885
chr1	151338887	151339952	4.99356	3.15414	1.95965
chr1	151342385	151346197	8.56825	8.63512	7.23484
chr1	151427391	151429751	7.66432	7.78526	6.9447
chr1	151499465	151501596	6.905	7.18088	6.2115
chr1	151571178	151572991	6.00462	6.04182	5.14596
chr1	151584241	151585205	5.05994	2.95374	1.4304
chr1	151594467	151595742	5.5222	3.67231	2.90713
chr1	151597308	151599644	7.84528	6.93125	4.72784
chr1	151600874	151602241	6.05193	4.20011	3.05728
chr1	151614675	151615677	4.614	3.14066	1.2885
chr1	151619858	151621436	6.15977	6.37984	4.89618
chr1	151624520	151626695	7.53867	7.40086	6.24825
chr1	151661380	151661820	4.22333	3.89101	2.32733
chr1	151684627	151687362	6.71786	5.9917	4.75931
chr1	151688669	151689173	4.0338	2.96398	1.94484
chr1	151754036	151756792	7.12642	7.34179	6.44087
chr1	151818751	151819408	4.84991	3.98913	3.2203
chr1	151917301	151918586	5.90101	4.32401	2.56584
chr1	151947455	151948717	6.55403	5.91492	3.89425
chr1	151957598	151958604	4.99902	4.44908	3.53651
chr1	151997247	151997613	4.33546	3.87225	3.39972
chr1	151997961	151998308	3.78756	3.53536	2.38333
chr1	152090007	152090332	1.74842	3.55243	2.88902
chr1	152386141	152386632	3.65414	4.28392	3.94484
chr1	152429323	152429962	4.32402	4.43258	2.66275
chr1	152529100	152529847	5.2723	4.85866	4.23756
chr1	152536039	152536554	4.00348	4.42343	3.5298
chr1	152539975	152540723	4.91592	4.33588	3.18699
chr1	152553330	152555198	7.18944	6.50077	5.28504
chr1	152599019	152599486	4.00174	3.73611	3.94111
chr1	152612962	152613578	4.47566	3.7211	4.20173
chr1	152615935	152616850	5.29049	5.24572	4.46714
chr1	152623855	152625081	5.57885	5.24991	5.04803
chr1	152766549	152768082	8.04906	8.93402	8.18057
chr1	152773725	152774665	5.67911	5.42343	4.6793
chr1	152774904	152775418	4.3088	4.23424	4.16366
chr1	152786369	152787450	4.91639	4.92147	5.30412
chr1	152796612	152800919	8.27673	7.92016	6.9104
chr1	152804598	152805459	4.87471	4.00409	3.14643
chr1	152806223	152810761	9.17526	9.11103	8.39673
chr1	152810864	152811621	4.92685	4.34962	3.92987
chr1	152832573	152833057	4.01517	4.16083	3.23255
chr1	152901475	152902662	4.71032	6.38792	5.83167
chr1	152902743	152905145	7.91771	8.35342	7.47078
chr1	153297846	153298170	3.75695	3.47616	2.19952
chr1	153298923	153300584	5.96846	6.04608	6.38127
chr1	153304142	153305688	5.98814	6.24782	5.96496
chr1	153308303	153308727	3.46196	3.26965	3.36119
chr1	153332589	153332981	2.48019	3.5924	3.58029
chr1	153350605	153351118	1.6228	3.78298	4.81344
chr1	153351374	153351879	-0.104771	4.34571	4.5577
chr1	153410425	153411888	6.19977	6.02741	3.60573
chr1	153413060	153415348	7.892	7.56493	6.02175
chr1	153415387	153416868	6.49193	6.53065	4.75294
chr1	153432281	153432907	4.34045	1.89101	1.26484
chr1	153434001	153434625	4.3088	4.37468	3.35362
chr1	153486243	153490517	7.48284	7.44884	6.4162
chr1	153501274	153502016	5.72047	4.71657	3.9937
chr1	153502312	153502834	4.37008	0.42889	1.79837
chr1	153531751	153532983	6.17582	5.39259	3.92233
chr1	153748446	153750085	6.4312	5.64476	4.61277
chr1	153751397	153753498	7.86392	7.40035	6.11091
chr1	153767922	153769373	5.88936	4.99919	3.81068
chr1	153795451	153796040	4.10255	2.35341	1.83096
chr1	153802377	153804617	7.40574	6.92411	5.81751
chr1	153894008	153894333	3.45276	3.66605	0.798371
chr1	153894446	153895092	5.59804	4.22374	1.61677
chr1	153898870	153899807	5.24288	3.84495	2.6074
chr1	153899913	153901678	7.84598	7.52978	6.34402
chr1	153909902	153911033	5.8641	4.02136	2.46195
chr1	153913726	153914720	5.47174	4.36688	3.19327
chr1	154005672	154007018	5.97029	5.5086	2.24079
chr1	154008252	154008805	4.0408	1.60864	0.492829
chr1	154016770	154017176	4.00261	1.78009	0.532996
chr1	154032956	154033400	3.74946	0.48685	-0.507171
chr1	154033804	154034282	3.88063	1.78009	2.14872
chr1	154092974	154095195	7.03531	6.08804	3.68233
chr1	154097015	154099009	7.12257	5.56585	4.73
chr1	154103879	154105500	5.4766	4.48489	3.76353
chr1	154117439	154118638	6.08716	4.67066	3.42851
chr1	155028912	155029594	4.88205	3.11791	3.31957
chr1	155049282	155050053	4.91973	4.59726	3.02947
chr1	155050163	155052554	7.85627	8.03572	6.53889
chr1	155054116	155054841	5.50135	6.01515	3.28262
chr1	155054927	155056404	6.81984	7.00223	4.59306
chr1	155056548	155057118	4.46196	3.98913	1.92987
chr1	155057297	155060698	8.10686	8.51924	6.55735
chr1	155061548	155062315	4.63393	4.6893	3.50981
chr1	155064721	155066586	6.18121	6.67146	4.0756
chr1	155069702	155070477	4.91639	4.05022	2.80659
chr1	155070652	155071037	4.29342	4.01631	1.24079
chr1	155074569	155075770	5.3977	5.37937	3.89039
chr1	155082103	155083375	5.3066	5.26753	3.32327
chr1	155083879	155084395	4.72344	5.46709	3.9134
chr1	155090498	155092325	7.21441	7.27216	5.50306
chr1	155096774	155099709	8.45121	8.9298	7.46307
chr1	155145670	155147419	7.02793	6.22472	5.42232
chr1	155158624	155159507	5.20351	6.62406	5.64028
chr1	155413019	155414027	5.72344	4.70601	3.44099
chr1	155416280	155417394	5.99586	6.89974	5.5516
chr1	155557730	155558919	5.31135	5.87092	5.85073
chr1	155811944	155813600	5.65497	6.4266	6.26304
chr1	155971683	155974494	7.83262	8.04608	7.16083
chr1	156024525	156026156	5.98654	5.21406	4.91027
chr1	156027915	156029293	5.65469	5.9378	5.09979
chr1	156034379	156038842	9.22174	10.0779	8.63183
chr1	156040396	156042039	5.59206	6.05332	4.84441
chr1	156066207	156066879	4.3088	3.44725	3.74228
chr1	156420963	156421516	4.39016	3.69384	2.17435
chr1	156437648	156437973	3.71908	3.66918	3.30018
chr1	156450560	156451624	5.24517	2.84772	2.06415
chr1	156459468	156459785	3.22798	2.78009	2.13574
chr1	156459883	156460509	4.20625	4.13399	2.47232
chr1	156467155	156472366	9.33115	8.86216	7.78819
chr1	156472476	156473544	6.82455	6.30709	5.18384
chr1	156473697	156474378	5.40216	6.4039	5.43562
chr1	156558345	156559148	4.64204	5.28896	4.72273
chr1	156559336	156560704	5.52848	4.92802	4.33953
chr1	156614080	156614611	4.31389	3.57581	3.55613
chr1	156614793	156618203	7.42188	7.4331	6.23815
chr1	156624039	156624981	4.83228	4.55742	2.55613
chr1	156660911	156661351	4.20152	3.60537	3.94111
chr1	156672759	156675456	7.71169	7.97457	6.92796
chr1	156718128	156718765	4.76914	5.21514	4.83511
chr1	156921023	156922475	5.89932	6.10485	5.12417
chr1	156985422	156988023	7.79302	7.48514	7.0757
chr1	156990176	156990637	4.10762	3.79435	3.1203
chr1	156990825	156991588	4.67856	4.4381	3.64911
chr1	156995377	156997544	7.17423	6.56706	5.98442
chr1	157007392	157009468	7.82417	6.83978	4.51984
chr1	157016456	157018059	6.24917	5.48226	4.38979
chr1	157018986	157020744	6.25579	6.11634	4.48863
chr1	157038009	157038868	5.30184	5.48226	5.24825
chr1	157038975	157039928	5.52848	4.97408	4.7221
chr1	157046541	157049464	6.87545	6.48048	5.50514
chr1	157412776	157413194	4.32906	3.49375	2.05038
chr1	157462686	157463178	-0.104771	0.814448	3.93363
chr1	159186319	159187007	5.23142	5.00905	4.41687
chr1	159187082	159188129	5.4737	4.70761	3.79983
chr1	159231262	159234887	7.87772	8.07503	7.36741
chr1	159812378	159812800	3.73435	4.14078	3.40514
chr1	159814042	159814605	3.06682	4.49375	3.76353
chr1	159889118	159889588	3.73435	3.66291	0.492829
chr1	160024088	160025106	5.53998	4.65819	3.94484
chr1	160044010	160045855	6.72074	6.80578	6.06958
chr1	160078985	160079928	4.95037	5.01761	3.93363
chr1	160195182	160196039	5.87322	5.78648	5.20118
chr1	160211419	160212869	6.44435	6.96087	6.26299
chr1	160212951	160214075	7.11354	7.16437	6.51461
chr1	160233669	160234929	6.91984	6.77969	5.94921
chr1	160245520	160247299	6.3629	5.03714	5.00394
chr1	160250140	160252096	6.33761	5.60218	4.27079
chr1	160280003	160280702	4.60515	4.6691	3.38333
chr1	160280745	160281758	5.14965	5.71891	4.11913
chr1	160292857	160294122	5.86905	5.10537	2.55613
chr1	160296548	160297686	5.55511	5.4095	4.62294
chr1	160298102	160298853	4.83179	4.91225	2.24079
chr1	160298977	160302560	7.09582	6.69957	5.61043
chr1	160304723	160305728	4.74622	4.27572	3.07779
chr1	160305728	160307752	6.70449	6.6609	5.50008
chr1	160370174	160371025	2.21716	3.11356	4.91787
chr1	160372288	160372816	1.81133	0.744892	4.55856
chr1	160792402	160792838	2.46196	4.1806	3.14413
chr1	160905709	160906931	6.05413	7.18795	6.18777
chr1	160907052	160907771	4.92639	4.73163	4.1092
chr1	161033932	161036490	7.28835	7.50362	6.85123
chr1	161069912	161072613	7.36702	7.6503	6.86723
chr1	161075503	161076741	6.26688	6.13336	5.059
chr1	161130699	161131904	6.26968	5.81072	5.33051
chr1	161249972	161251190	6.57447	7.43377	7.0981
chr1	161251298	161252607	5.84918	6.37889	6.4018
chr1	161496942	161497465	4.36027	2.88023	1.49283
chr1	161499968	161501835	6.87753	6.19743	3.54809
chr1	161516937	161517471	4.59206	3.60864	0.451511
chr1	161517635	161518186	4.95409	2.64728	-0.507171
chr1	161519953	161520892	5.52818	2.95374	0.532996
chr1	161527745	161528742	5.21209	3.69076	2.48261
chr1	161727243	161727699	3.65414	4.29196	3.34236
chr1	161809092	161809578	3.99629	3.97667	2.34999
chr1	161875166	161876728	7.23603	7.55297	6.93641
chr1	161876989	161878092	6.01247	5.5242	4.69202
chr1	161893555	161895100	6.45129	5.703	5.349
chr1	161895312	161898157	8.48066	7.62142	7.16274
chr1	161969111	161969949	5.6948	5.80436	5.02118
chr1	161998568	162000383	6.31442	6.28593	4.7685
chr1	162004411	162006089	6.40113	5.75455	5.98261
chr1	162207097	162207866	4.6587	4.04794	2.63534
chr1	162547248	162548469	5.4975	5.30606	3.37231
chr1	162548568	162548979	3.76543	3.75966	2.84183
chr1	162564449	162565224	4.11427	4.76553	4.66807
chr1	162569970	162572423	8.05969	8.50754	8.00884
chr1	162624863	162625585	5.15533	5.20665	4.64992
chr1	162625746	162626311	3.84592	4.21722	3.5298
chr1	162738177	162738913	4.17861	4.43268	3.23864
chr1	162739129	162740644	7.08844	7.56204	6.98529
chr1	162792209	162792852	1.40586	3.63451	4.88126
chr1	162793059	162793764	3.76543	3.7391	5.13889
chr1	163381904	163382399	4.16663	3.74505	4.18068
chr1	163382538	163383698	4.78022	5.10311	4.79837
chr1	163383835	163384701	4.72621	4.06219	1.74807
chr1	163402910	163404114	6.40861	6.55655	5.59146
chr1	163779796	163780163	3.94382	2.88023	2.48261
chr1	163929607	163930827	6.82698	7.81203	7.02333
chr1	163994246	163995492	5.98198	6.13336	5.35831
chr1	164060438	164060766	2.12749	3.32589	3.81476
chr1	164061443	164063912	5.87322	6.60175	5.31331
chr1	164066366	164066780	2.90875	3.90702	2.71916
chr1	164086643	164088156	4.90002	6.26546	6.02879
chr1	164134907	164136825	5.90294	6.70145	5.95602
chr1	164152272	164153608	5.56184	6.13336	5.45497
chr1	164217874	164218555	4.52599	3.92022	3.06415
chr1	164247846	164248899	6.29728	6.32699	5.70196
chr1	164249063	164249732	4.23411	5.05748	4.51895
chr1	164275565	164276325	5.14886	5.40015	4.78937
chr1	164302134	164302678	3.20625	4.74497	3.83239
chr1	164306514	164308334	7.43537	7.21542	6.53603
chr1	165187371	165188186	4.33546	2.70304	3.03647
chr1	165192409	165194441	7.64319	7.38079	5.48863
chr1	165194565	165195076	4.28826	4.07641	3.25674
chr1	165235788	165236994	5.93513	6.38977	5.78804
chr1	165237112	165237508	4.06515	4.12945	3.26272
chr1	165459321	165461970	7.95621	8.28174	7.29096
chr1	165641607	165643235	7.0878	7.42644	6.92149
chr1	165651080	165652085	4.58786	4.99045	4.20374
chr1	165666606	165667716	5.92639	4.45099	0.492829
chr1	165674516	165675294	4.98313	4.10433	2.89176
chr1	165675396	165676171	5.00977	4.71066	3.4601
chr1	165679440	165680549	5.37041	3.47954	3.68679
chr1	165680678	165683170	6.94019	6.43767	5.58072
chr1	165697662	165698468	5.81907	5.04071	3.86955
chr1	165699661	165702138	6.75078	6.96905	6.19985
chr1	165705257	165708539	7.54279	7.45384	6.66202
chr1	165716881	165719153	7.31505	6.71812	5.9042
chr1	165736995	165738704	6.81573	6.55281	5.59509
chr1	165762132	165762725	3.77285	3.86421	1.33468
chr1	165763081	165769368	9.13575	8.65385	7.51313
chr1	165769493	165769986	4.74998	3.00892	2.92233
chr1	165934062	165935691	6.04977	4.91752	4.84241
chr1	166000276	166001929	6.26783	6.21885	5.81853
chr1	166002283	166002638	4.60458	3.93578	3.77762
chr1	166003009	166003448	3.93541	4.77428	3.94351
chr1	166104946	166105835	5.19839	1.00396	1.05038
chr1	166137146	166139341	7.82372	7.50645	6.07585
chr1	166345090	166346552	6.37025	5.75164	2.58846
chr1	166378588	166378883	3.76543	3.58247	2.27672
chr1	166379004	166379718	4.62985	6.21246	5.57712
chr1	166379755	166380434	5.52818	5.30304	4.4088
chr1	166429321	166429996	4.66722	4.8241	3.68837
chr1	166788107	166789141	5.04122	4.47597	4.53068
chr1	166818320	166819931	5.74433	5.43998	5.76391
chr1	167241653	167242168	1.15044	3.83103	4.42223
chr1	167242517	167243543	3.90968	5.02612	5.0468
chr1	167245089	167248222	7.50532	7.9482	6.9352
chr1	167268218	167269581	6.74205	7.06784	5.90194
chr1	167283047	167285142	5.07459	6.4986	6.32403
chr1	167307603	167309349	6.64852	7.62961	6.60552
chr1	167330634	167332080	6.85503	6.11746	4.27967
chr1	167335860	167339545	7.97203	7.79242	6.12881
chr1	167339684	167341817	6.73733	6.91428	6.40475
chr1	167349495	167351148	7.04801	7.13926	5.94577
chr1	167394095	167394545	4.22873	3.20228	2.79011
chr1	168432507	168433205	5.16138	4.51818	3.75931
chr1	169530421	169531540	5.27716	6.01272	5.33862
chr1	169531584	169532181	4.35959	4.32798	2.05038
chr1	169968633	169969232	4.98995	5.37078	4.4205
chr1	169969410	169970059	5.14641	5.60623	4.7458
chr1	170136668	170137035	3.53473	2.02368	2.71043
chr1	170160155	170160884	5.3088	4.35924	3.01993
chr1	170161471	170162580	6.05759	4.86277	3.92099
chr1	170174008	170174919	5.48759	6.76376	5.82598
chr1	170175055	170175931	6.00082	6.32899	5.11086
chr1	170214647	170215530	5.62957	6.23266	5.48042
chr1	170255001	170255774	5.22295	5.75606	4.9786
chr1	170281078	170283729	7.22873	6.89439	5.72095
chr1	170576206	170576821	4.09666	4.1936	3.82432
chr1	170589139	170589546	3.71139	4.4011	3.92099
chr1	170702700	170703015	3.45404	3.65661	3.39428
chr1	170708645	170710741	7.12599	6.9439	6.08492
chr1	170766545	170768065	6.15029	5.80222	2.89176
chr1	170795442	170796422	5.18973	4.8791	3.29642
chr1	170845120	170846854	6.93996	6.96433	5.59857
chr1	170851961	170855560	7.99996	7.72396	5.99947
chr1	170862017	170863598	5.75211	5.45181	3.95226
chr1	170866525	170869188	8.30141	8.09254	6.91977
chr1	170884912	170885522	4.52159	4.85179	4.76564
chr1	170896376	170899484	6.95981	6.65384	6.0518
chr1	170903653	170904409	4.79949	3.64711	2.5946
chr1	170926946	170928567	6.35517	5.20336	4.42585
chr1	170928649	170929644	5.42148	4.33972	4.03872
chr1	170933289	170935559	7.15765	6.1129	4.17752
chr1	170935999	170936645	4.21247	3.65976	2.30018
chr1	170938998	170939406	4.25013	3.39543	1.35723
chr1	170939572	170940077	4.46591	3.93838	0.532996
chr1	170952548	170954319	7.31868	6.5662	5.33862
chr1	170960032	170960556	4.02847	3.66291	1.88402
chr1	170967681	170968452	5.16702	4.30612	3.21414
chr1	170973783	170974668	5.31205	4.94608	4.22644
chr1	170974949	170976744	6.53706	6.30511	6.06102
chr1	170984658	170986037	5.3929	4.54221	3.50981
chr1	170997178	170999641	8.20326	8.28759	7.4316
chr1	171006075	171007332	6.0156	6.12201	4.37783
chr1	171016222	171020170	8.11937	8.46902	7.54013
chr1	171113355	171114605	5.97074	6.64832	5.561
chr1	171122434	171123845	6.78206	6.0604	4.16479
chr1	171149852	171151434	7.33815	7.48466	6.22666
chr1	171170722	171171984	5.45507	5.0358	2.22861
chr1	171183547	171185146	6.84164	6.27163	4.44796
chr1	171221680	171222450	4.48596	4.95252	4.03523
chr1	171222698	171223546	5.71935	5.9143	4.88583
chr1	171225931	171227039	5.26407	4.90967	3.59628
chr1	171230708	171236127	9.48153	9.41864	8.45303
chr1	171246401	171248384	6.77259	6.62681	5.76843
chr1	171269850	171271360	6.12505	6.21514	4.95107
chr1	171271749	171272810	5.19763	5.32996	4.49119
chr1	171279977	171282225	7.80816	7.32405	6.03111
chr1	171283562	171284131	4.60042	3.63771	2.99857
chr1	171284903	171285394	3.72568	3.36891	1.02243
chr1	171287310	171288295	5.55511	5.85866	4.98894
chr1	171293956	171295331	7.93314	8.05296	7.10647
chr1	171327330	171329353	7.39497	7.2223	6.45581
chr1	171329605	171329936	2.36451	4.25513	3.561
chr1	171330043	171330811	5.08695	4.55234	3.73646
chr1	171345507	171346432	6.00239	6.49943	5.65903
chr1	171360803	171361372	4.57037	5.08687	4.6793
chr1	171365465	171366091	4.4475	2.58229	1.79837
chr1	171369328	171369964	4.14965	3.73611	1.92987
chr1	171370143	171370941	5.69702	5.60296	4.21613
chr1	171387528	171391747	9.58064	9.5889	8.58012
chr1	171408866	171413126	9.35338	9.22053	8.02166
chr1	171442104	171442474	3.50833	3.56257	3.38333
chr1	171465538	171466168	5.50327	4.73013	2.87346
chr1	171466276	171467509	6.55711	5.9798	4.39428
chr1	171502588	171505032	8.31089	8.38742	7.41128
chr1	171558809	171560170	5.59862	5.57993	3.86955
chr1	171560723	171561422	4.51779	4.84218	3.27672
chr1	171561720	171562635	5.84816	5.97913	4.7458
chr1	171606729	171607903	5.67686	5.62885	5.04283
chr1	171608440	171609142	4.40455	4.09737	2.17435
chr1	171615851	171620459	8.69085	8.29696	7.58612
chr1	171630603	171633228	7.73293	7.32377	5.88223
chr1	171636792	171639857	7.25559	6.21141	4.49373
chr1	171644222	171644658	3.70258	2.07181	3.05038
chr1	171645059	171649540	7.92756	7.84302	6.41154
chr1	171657753	171659855	6.66069	6.3679	6.07979
chr1	171680825	171682560	7.69083	7.46578	6.45343
chr1	171685235	171685805	4.12589	3.48666	2.17435
chr1	171686112	171687142	4.96014	4.74786	3.24684
chr1	171712628	171713499	6.1228	5.21514	3.16798
chr1	171713657	171714355	5.4362	4.19372	2.12264
chr1	171822691	171823954	5.71112	4.90569	2.93737
chr1	171839175	171847261	10.3354	10.1819	8.50952
chr1	171847375	171854230	9.46941	9.14145	7.60169
chr1	171914936	171915821	-0.104771	2.35341	5.29143
chr1	171917039	171918541	6.60235	6.05325	6.21227
chr1	171957559	171958021	2.28093	4.34756	2.65367
chr1	172081497	172083642	8.69622	8.70339	7.58191
chr1	172126742	172127783	6.43487	6.00595	5.19226
chr1	172147316	172149894	8.23856	8.33843	7.41599
chr1	172206039	172206736	5.76492	5.79439	4.72133
chr1	172206808	172207440	5.67461	5.27063	4.03523
chr1	172276594	172277958	6.03619	5.57083	3.99138
chr1	172306134	172306626	3.93633	3.6119	1.76503
chr1	172309746	172311755	7.6025	6.77101	5.55813
chr1	172311795	172312309	6.14029	5.85931	4.04221
chr1	172312387	172313693	6.03092	5.7211	4.99318
chr1	172346162	172349273	7.33994	5.48048	4.35461
chr1	172352658	172353338	4.82873	3.39563	2.26484
chr1	172375744	172376457	6.19958	6.16796	5.58473
chr1	172376591	172377647	5.6025	6.35147	5.85668
chr1	172422624	172424753	6.70519	7.35581	6.42851
chr1	172450849	172451321	4.14965	3.81713	3.08456
chr1	172454714	172455227	4.27194	4.28596	2.91475
chr1	172455443	172456980	6.65897	6.29054	5.52856
chr1	172474079	172475836	5.97007	5.95637	4.94111
chr1	172499741	172501077	7.27054	7.57454	7.05913
chr1	172501115	172503961	8.30666	8.04504	7.3895
chr1	172512636	172516090	9.22539	9.13126	8.64509
chr1	172520294	172521051	4.7457	4.57905	4.55856
chr1	172521102	172522566	5.95364	4.628	3.25073
chr1	172524418	172525933	6.00733	5.01877	4.50892
chr1	172526162	172526900	4.53533	4.53708	4.38333
chr1	172549919	172550765	5.31931	4.18936	4.28262
chr1	172562695	172563629	3.86086	4.54553	5.34568
chr1	172632210	172633619	6.32814	6.58032	5.66767
chr1	172903704	172905023	-0.104771	-0.541839	5.7242
chr1	173419098	173421609	7.49216	7.53643	6.7235
chr1	173422595	173423010	4.08397	3.6313	2.24079
chr1	173425938	173428011	6.55603	5.68999	4.93924
chr1	173490045	173491917	4.65524	6.9348	4.4205
chr1	173534598	173534979	2.44351	3.65976	1.76503
chr1	173535294	173535992	4.41879	5.37073	2.71916
chr1	173597997	173600021	4.42009	7.04247	3.41782
chr1	173629979	173632946	6.70436	8.16615	5.70894
chr1	173633554	173634997	5.49688	5.54302	3.91854
chr1	173736322	173744044	9.68708	9.69503	6.54245
chr1	173764506	173768577	8.64168	9.14685	6.34003
chr1	173801484	173803636	6.45523	6.91589	5.25277
chr1	173877367	173880986	8.23113	8.44747	6.69739
chr1	173886766	173887699	4.92593	4.74949	3.38882
chr1	173910218	173914379	8.04376	8.90372	5.93677
chr1	173939610	173939937	3.59567	3.82261	0.765031
chr1	173940175	173943218	7.50398	7.95349	5.98112
chr1	173960941	173961478	4.74998	3.03343	1.26484
chr1	174004051	174005049	4.61286	5.01638	3.79983
chr1	174031085	174031823	2.44351	4.83669	-0.507171
chr1	174040401	174041786	5.85912	5.84218	4.29332
chr1	175624787	175626467	6.41083	6.65466	5.72745
chr1	175631467	175633322	5.771	5.99794	4.5488
chr1	175640005	175642036	6.35589	5.99042	5.11038
chr1	175643484	175644446	4.69143	5.11005	3.37979
chr1	175658967	175660151	5.98836	4.9917	3.56584
chr1	175691721	175692655	4.71961	5.46624	4.94417
chr1	175880384	175881256	5.99629	6.51342	5.94138
chr1	176732289	176732939	4.37496	4.51296	3.01993
chr1	176733085	176733963	4.37563	4.38032	3.57239
chr1	176800510	176801132	4.5752	3.41776	2.87346
chr1	176801321	176801880	4.40997	4.09272	3.02947
chr1	176811564	176813708	7.80939	7.68232	6.44001
chr1	176813769	176815719	7.71738	7.75749	6.67201
chr1	176817945	176819815	6.66424	6.19254	4.05038
chr1	176823296	176829791	8.49084	8.5048	7.13263
chr1	176831441	176836150	7.88158	8.01851	6.56303
chr1	176836353	176837294	5.22024	4.89636	3.0734
chr1	176852681	176853856	5.29271	5.86619	4.62144
chr1	176996088	176997450	5.41675	5.47064	4.8981
chr1	177258472	177259373	4.95273	6.04192	5.20053
chr1	177440957	177442007	5.89909	6.38747	5.7786
chr1	177442943	177445331	6.86434	6.80188	6.2578
chr1	177489598	177491319	5.68583	5.7597	5.18068
chr1	177494725	177495811	4.20076	5.86755	5.76037
chr1	177520842	177521210	3.84592	3.05754	1.02243
chr1	177569257	177570492	5.21444	5.61763	5.059
chr1	177643102	177644272	4.89909	5.31409	6.25705
chr1	177666781	177668051	4.19526	5.17284	5.14596
chr1	177702179	177703543	5.97833	6.19142	5.77405
chr1	177703798	177704197	3.75695	3.33775	2.82575
chr1	177710790	177712627	6.46784	6.74239	5.72497
chr1	177712852	177715323	6.93573	7.49112	6.18384
chr1	177794218	177796526	7.19692	7.56889	6.76478
chr1	177983270	177984139	4.7457	5.14629	4.73
chr1	178186204	178187421	6.05345	5.75241	4.82026
chr1	178187645	178188546	4.48533	5.54813	4.82692
chr1	178317111	178320732	8.69165	9.0656	8.17962
chr1	178334791	178336688	6.88244	7.16989	6.38999
chr1	178336806	178338986	8.23756	9.17539	8.35224
chr1	178342207	178342787	4.94665	3.87767	2.25287
chr1	178368471	178370032	6.69534	7.12147	6.0084
chr1	178405033	178407323	8.16522	8.55855	7.76722
chr1	178491668	178493364	5.98313	5.16077	4.59391
chr1	179010120	179010867	4.45276	4.19795	5.02055
chr1	179045479	179045937	2.02847	3.82276	3.52483
chr1	179045948	179047368	5.41879	6.24522	5.86527
chr1	179163189	179163552	2.21716	3.75097	1.76503
chr1	179163558	179164260	2.70472	4.31814	2.92233
chr1	179433902	179436166	7.50119	6.62845	6.25727
chr1	179517017	179518016	5.21519	4.67837	4.4115
chr1	179545479	179547391	6.75066	7.25901	6.37369
chr1	179802764	179803256	4.14316	4.68921	4.72707
chr1	179803356	179804333	4.82061	5.97791	5.63724
chr1	180195112	180195921	4.57944	3.80863	3.17435
chr1	180198792	180199716	4.29857	3.8668	6.11115
chr1	180199799	180200244	3.22798	1.88023	4.37231
chr1	180220638	180221864	1.40586	2.13614	5.67746
chr1	180222227	180222813	0.839844	1.73297	5.23407
chr1	180225639	180226153	3.6712	3.4436	4.10587
chr1	180249709	180250474	4.24554	3.57246	4.80731
chr1	180255417	180257560	6.61667	7.04428	6.43425
chr1	180260512	180262232	6.47142	6.77499	5.72675
chr1	180262506	180263680	5.73029	5.98484	5.15564
chr1	180263721	180264485	4.31459	4.77283	3.44965
chr1	180265022	180265541	3.00348	4.26552	4.06072
chr1	180289315	180290137	4.42886	4.52156	3.96463
chr1	180295549	180296805	6.2803	6.00406	5.01879
chr1	180299478	180301166	6.28254	6.12201	5.06697
chr1	180301481	180303858	7.65426	7.29506	6.91214
chr1	180329212	180330269	5.7481	4.67378	4.51572
chr1	180330333	180331445	6.48179	6.53364	5.29195
chr1	180331616	180332894	4.94992	5.70677	4.62061
chr1	180356332	180357823	6.02494	5.29506	4.2518
chr1	180357964	180358529	4.92019	4.31414	3.30599
chr1	180363667	180367339	7.19002	6.36838	5.18755
chr1	180386323	180386787	4.61698	3.82543	2.10469
chr1	180386873	180388968	7.42223	7.47135	5.7994
chr1	180390469	180391383	5.18973	4.71361	3.30018
chr1	180392084	180393263	5.67372	5.64082	4.5667
chr1	180400586	180405670	9.04932	9.19742	7.62785
chr1	180407359	180408050	4.61343	3.29804	2.99857
chr1	180416748	180417282	4.20076	3.4436	0.765031
chr1	180421800	180423228	5.73625	4.36505	4.19438
chr1	180426970	180428504	6.34367	6.03889	5.60808
chr1	180428568	180429506	4.66269	4.35157	4.2885
chr1	180432011	180432787	5.49433	6.06691	5.71807
chr1	180541565	180542639	5.45935	4.39732	4.36954
chr1	180568992	180569898	4.87126	5.25205	4.90509
chr1	180587101	180589018	7.15117	6.60257	4.72567
chr1	180600317	180602845	7.1988	6.63921	4.58592
chr1	180604427	180605788	5.11719	5.24682	2.46195
chr1	180607084	180608077	5.07842	4.10433	1.74807
chr1	180640126	180641037	4.81394	5.47701	5.75006
chr1	180641259	180642324	6.02628	6.95478	6.56238
chr1	180725137	180727813	6.76598	7.27572	6.67498
chr1	180762936	180763569	4.20152	4.88577	4.34236
chr1	180765862	180769155	7.70409	8.36764	7.44223
chr1	180770831	180772539	5.69339	6.39593	5.49791
chr1	180777173	180778700	7.05248	7.48776	6.46061
chr1	180811175	180813636	8.28328	8.85599	7.89896
chr1	180813908	180815240	6.9749	7.62565	6.55505
chr1	180821782	180822430	4.90538	4.42704	2.42662
chr1	180822595	180824171	6.03794	5.33785	4.52233
chr1	180826037	180827796	5.78389	5.89707	4.79351
chr1	180829292	180830689	5.22024	6.35781	4.73861
chr1	180834605	180836184	6.22719	6.66407	5.87708
chr1	180847495	180852523	9.92514	10.1431	9.38797
chr1	180883772	180884540	4.77285	4.47964	3.73216
chr1	180888117	180889386	5.33761	5.82058	5.03811
chr1	180903695	180905029	5.80262	6.09443	5.35411
chr1	180921473	180923558	6.75185	6.83485	6.03055
chr1	180941408	180944709	7.05866	7.67011	7.43681
chr1	180944866	180946261	5.1468	5.7721	5.55448
chr1	181015800	181016440	4.47111	3.24886	0.492829
chr1	181016780	181017078	3.63799	2.01385	0.0503777
chr1	181143309	181145720	6.84476	6.76154	6.23179
chr1	181150916	181151724	4.22333	5.28488	4.56256
chr1	181169607	181170897	6.67798	6.29151	5.33953
chr1	181209130	181211764	7.48912	7.62626	6.25122
chr1	181211894	181213757	7.33923	7.65995	6.4783
chr1	181226453	181228910	6.96107	6.28797	4.35461
chr1	181229864	181235320	8.6982	8.25045	7.12992
chr1	181235665	181236041	3.8599	2.26552	2.0913
chr1	181237030	181238098	5.42651	4.39732	1.83096
chr1	181245037	181248172	7.60465	8.04292	7.07627
chr1	181255573	181258803	7.9065	7.89193	7.15228
chr1	181840398	181843524	7.1453	7.65977	7.03114
chr1	181852323	181853082	5.36027	5.26448	3.95357
chr1	181853151	181854110	5.67713	5.1718	4.29727
chr1	181859757	181862277	7.28086	7.35972	6.65005
chr1	181865422	181866623	5.38533	5.54643	4.95107
chr1	182107997	182109272	5.07242	5.65582	5.29341
chr1	182124698	182125727	5.92473	6.88503	6.28604
chr1	182254696	182255253	4.41944	4.45988	3.34236
chr1	182281241	182283870	6.8817	7.46173	6.63473
chr1	182340870	182342288	5.82418	6.45226	5.71254
chr1	182380978	182381341	3.59567	3.70914	2.33468
chr1	182408513	182408967	3.92398	4.48666	4.06415
chr1	182409106	182409495	3.80935	5.0753	4.63139
chr1	182460871	182461491	3.90294	3.49021	1.59796
chr1	182505896	182506868	5.85166	5.41418	2.8498
chr1	182516758	182518009	5.99744	6.70831	5.6793
chr1	182519793	182520441	4.20076	3.8668	2.47232
chr1	182527495	182529031	5.62781	6.88372	5.52607
chr1	182562896	182563701	5.09625	3.02856	1.68966
chr1	182908573	182909771	6.98175	6.12035	4.11038
chr1	182909843	182910728	5.18734	3.85309	0.765031
chr1	182922151	182922991	4.63799	3.41423	2.41592
chr1	182927649	182929189	6.25465	5.89242	4.9756
chr1	182953418	182953743	3.50711	2.98926	1.67178
chr1	182953990	182955241	5.34543	5.37073	4.02471
chr1	182959589	182960373	5.13743	4.66448	3.20795
chr1	183161845	183162737	1.8678	0.768452	5.67185
chr1	183220814	183221604	4.7849	5.61921	5.28703
chr1	183262989	183265102	7.53822	7.23527	5.93269
chr1	183265627	183266762	6.21481	5.86547	4.63764
chr1	183296316	183297437	6.85178	7.30559	6.42984
chr1	183297521	183298288	5.62166	5.86274	4.69123
chr1	183319626	183320277	4.43821	3.81713	3.10706
chr1	183321177	183321886	5.08736	3.78298	3.5298
chr1	183344457	183346385	7.2854	8.15853	7.0531
chr1	183368744	183369534	5.1226	6.26192	5.31466
chr1	183369688	183370244	3.89617	4.96404	4.03523
chr1	183388950	183389970	5.59235	5.08693	4.13015
chr1	183803448	183804877	5.96339	4.80721	3.3253
chr1	183978938	183980838	6.40096	5.89178	4.68535
chr1	184032980	184035156	7.38051	8.02158	6.90478
chr1	184173782	184174596	5.32506	3.65661	2.41592
chr1	184440951	184441402	4.41471	3.78587	3.348
chr1	184480823	184481710	3.71139	4.31013	5.05789
chr1	184534942	184536588	7.43554	7.24915	6.45124
chr1	184536684	184537605	5.96177	5.58242	4.93737
chr1	184542032	184542472	4.13743	2.92285	2.0913
chr1	184542553	184543070	4.11347	3.97161	2.06415
chr1	184561789	184563925	6.70713	5.64476	5.10362
chr1	184573229	184573760	3.82369	2.91231	2.52306
chr1	184614790	184615608	5.48728	5.13166	4.3367
chr1	184617338	184618873	6.29307	6.18335	5.71371
chr1	184621683	184623236	5.62166	5.3898	6.24296
chr1	184728155	184731143	8.12966	7.95492	6.68344
chr1	184731179	184734784	8.24694	8.61424	7.56006
chr1	184734869	184736102	6.35764	5.38228	4.64683
chr1	184807834	184808841	5.12629	5.14854	2.7818
chr1	184845059	184845958	5.15817	5.79439	4.56498
chr1	184845973	184846545	4.84991	3.99177	2.37231
chr1	184851608	184852329	4.87126	3.84218	0.104693
chr1	185196635	185197050	4.17225	3.25304	2.06415
chr1	185202899	185205269	7.69556	7.54004	6.77285
chr1	185205351	185206149	4.6712	4.54724	3.65822
chr1	185207575	185208818	6.54171	6.14235	4.98597
chr1	185208940	185209433	4.81394	4.01139	3.23864
chr1	185224027	185224731	4.49046	3.45816	2.36119
chr1	185224781	185225312	4.72674	3.32192	2.00826
chr1	185229553	185230100	4.40043	3.2109	2.74807
chr1	185328406	185329477	5.76492	6.36744	5.84505
chr1	185332298	185332771	4.3504	3.66605	2.39428
chr1	185362101	185364361	7.53193	8.19432	7.26897
chr1	186748656	186750088	6.40861	6.48449	6.01967
chr1	186762999	186763403	1.65524	2.95374	3.77195
chr1	187214997	187216140	7.03961	7.12771	6.08432
chr1	189007189	189007932	5.0591	5.46083	4.76204
chr1	189687614	189688117	4.22333	4.39543	4.94921
chr1	189799158	189799858	4.73107	4.14516	0.765031
chr1	190909427	190911765	6.94348	5.92278	4.45842
chr1	190911827	190912216	3.74192	3.81415	3.10706
chr1	190927755	190928816	6.70963	6.69996	5.69495
chr1	190928983	190930001	5.91783	5.49463	4.76775
chr1	190997078	190999094	6.64246	6.60541	5.6388
chr1	191024358	191026208	6.76373	7.13705	5.91909
chr1	191062237	191063672	6.30735	6.51859	5.76353
chr1	191070610	191076194	8.36959	7.94837	6.20012
chr1	191085094	191087265	7.38266	6.71515	5.06244
chr1	191109588	191112386	8.06353	7.4891	6.04717
chr1	191112445	191113296	4.42481	1.48685	1.4304
chr1	191115035	191116274	5.70673	4.04312	2.1311
chr1	191118810	191119383	4.8211	2.99427	2.67178
chr1	191122077	191123976	7.13935	5.40105	2.32327
chr1	191125495	191126375	5.22566	4.80997	3.86701
chr1	191179966	191181515	6.19526	6.33537	4.99434
chr1	191181601	191183366	7.67933	8.21165	6.86674
chr1	191183450	191187274	8.26135	8.55257	7.29974
chr1	191189441	191190079	3.84592	4.42158	1.59796
chr1	191193129	191193566	3.86086	4.27572	3.84441
chr1	191193683	191195382	7.0146	7.42876	5.9698
chr1	191196713	191203225	9.72559	9.88585	8.6117
chr1	191203236	191203667	3.97628	3.33381	2.71043
chr1	191223411	191226165	8.49677	8.83392	7.49146
chr1	191228621	191232137	7.78689	7.68463	5.66089
chr1	191241030	191243359	6.68206	6.31459	4.72133
chr1	191247741	191251689	7.88767	8.28466	6.97423
chr1	191252949	191255310	7.21326	7.04398	6.17831
chr1	191258578	191259908	5.8424	5.69764	4.08576
chr1	191266127	191271409	8.54294	8.35489	6.6692
chr1	191274696	191275222	3.93633	1.58229	-0.507171
chr1	191275294	191277951	7.15765	6.60009	5.25383
chr1	191278126	191278747	5.3953	3.9563	3.29435
chr1	191279630	191282620	8.95864	8.0988	7.15911
chr1	191282898	191283941	5.36239	4.43083	3.16798
chr1	191286170	191287359	5.21828	4.03829	3.42851
chr1	191292156	191293254	5.70726	5.3041	3.69409
chr1	191312531	191313574	5.92828	5.60296	4.57549
chr1	191317324	191318294	4.7849	4.94873	4.57223
chr1	191325242	191325790	4.30951	3.4688	2.67178
chr1	191325949	191329238	7.68823	7.56896	5.80936
chr1	191334057	191334672	4.83887	4.25524	3.20575
chr1	191350397	191351068	4.36027	2.81415	1.94484
chr1	191392732	191393174	4.0408	3.63113	1.63534
chr1	191393751	191396492	7.91454	8.15924	7.12866
chr1	191396702	191397184	4.3694	6.20341	5.18541
chr1	191397278	191398446	7.59401	7.44841	6.67426
chr1	191420392	191422646	6.40455	6.96815	6.31593
chr1	191559349	191559851	4.45737	2.95887	1.7818
chr1	191573912	191576181	6.76213	6.97413	6.6739
chr1	191592003	191593263	6.14641	5.3766	5.04221
chr1	191598742	191600073	5.93159	5.75602	4.63221
chr1	191660732	191662823	4.85039	6.38745	6.03816
chr1	191717227	191718021	5.57885	6.0053	5.16045
chr1	191718524	191719283	4.58307	5.44177	5.09358
chr1	191724208	191725079	5.27752	4.93194	4.78314
chr1	191740421	191741193	5.18973	4.16749	3.16798
chr1	191755566	191757329	6.37634	5.76268	4.85901
chr1	191812659	191813348	4.63393	4.32996	4.08118
chr1	191821288	191822196	4.72674	5.5733	5.6318
chr1	191849171	191849599	4.27122	3.96653	0.104693
chr1	191849742	191850115	3.96339	3.56911	0.104693
chr1	191876033	191876362	3.62985	3.7391	2.47232
chr1	191878277	191878699	4.13743	3.6119	0.451511
chr1	191894653	191895314	4.44351	4.81147	1.10469
chr1	191906892	191907406	4.0408	4.75385	3.82836
chr1	191954473	191957231	7.07436	6.52593	6.43003
chr1	191989444	191990262	5.99766	6.11975	5.19382
chr1	192077983	192079688	6.75599	6.22632	5.53228
chr1	192086385	192086702	3.29271	2.68458	-0.507171
chr1	192090935	192093007	6.60901	6.40387	5.42537
chr1	192136203	192137188	5.22024	4.89242	4.05261
chr1	192138147	192139109	4.86434	5.63683	5.03235
chr1	192752363	192753748	5.86953	5.40763	5.09753
chr1	192770110	192771548	5.7161	6.29914	5.37222
chr1	193002650	193003017	3.93633	2.75082	2.34999
chr1	193129566	193130223	3.94291	4.87089	4.64224
chr1	193159916	193160504	4.13743	4.31404	2.44099
chr1	193172639	193174302	7.15036	6.87157	5.90222
chr1	193190966	193192548	6.38791	6.01087	5.42137
chr1	193199962	193202400	7.84734	7.80792	7.04034
chr1	193241916	193242305	2.75049	3.90702	3.9901
chr1	193242608	193243083	2.8678	4.38223	4.59306
chr1	193274647	193275150	4.25543	3.85324	4.01055
chr1	194671203	194673040	7.14722	6.72902	4.21105
chr1	194677341	194678520	5.31678	2.84218	-0.507171
chr1	194879645	194880296	5.42886	5.18389	4.79558
chr1	194976306	194977162	5.51939	5.69844	4.8397
chr1	194993751	194996356	7.56261	7.72134	6.1026
chr1	195091731	195092556	4.88253	4.38605	3.8162
chr1	195130467	195132687	8.13798	8.11946	7.09208
chr10	3696831	3697596	4.34475	5.35347	5.00036
chr10	3740677	3741260	4.53473	5.2215	5.6299
chr10	3972406	3974414	6.47126	7.07986	6.55813
chr10	4079425	4080337	5.04387	4.65028	3.95727
chr10	4386027	4386701	4.74244	3.31814	3.58677
chr10	4387137	4388074	4.75644	6.08292	4.92908
chr10	4388300	4389211	5.22873	4.86277	3.8364
chr10	4429352	4432314	7.76836	7.32305	6.33528
chr10	4432501	4433753	6.7604	6.58159	6.14538
chr10	4601158	4601698	4.12009	2.96398	2.94484
chr10	4611476	4613479	7.0748	6.7007	5.94084
chr10	4620589	4621733	5.80984	5.12711	4.08118
chr10	5079704	5080368	4.80984	3.47597	2.90713
chr10	5194078	5195101	6.0109	5.62078	4.80936
chr10	5207974	5208387	4.28308	3.36505	3.66436
chr10	5288616	5289692	5.3977	4.10652	3.71916
chr10	5546149	5546492	1.6228	1.41403	3.95226
chr10	5546774	5547330	2.38667	2.26552	4.2295
chr10	5548636	5549454	2.34475	3.43626	5.21459
chr10	5549615	5550667	3.54462	4.2716	5.8474
chr10	5804181	5805465	5.05607	5.6938	5.55326
chr10	5805531	5806000	3.13743	4.48844	3.87737
chr10	5806247	5807609	5.85365	5.38128	4.99678
chr10	5823111	5824956	6.73366	6.60539	6.03636
chr10	6982223	6984055	5.43853	6.1339	5.39155
chr10	7040322	7041015	4.00174	4.8736	3.78032
chr10	7062171	7063110	5.40249	5.80222	5.00814
chr10	7063262	7064707	6.38379	6.35054	5.93677
chr10	7210842	7213299	7.39163	6.84212	5.81242
chr10	7470517	7471103	4.6211	3.93317	3.49791
chr10	7472267	7473659	5.88182	5.88173	5.39748
chr10	7473867	7474439	5.02804	4.72419	4.35181
chr10	7589313	7589743	3.83887	4.20875	3.64454
chr10	7662531	7664295	6.75479	7.26957	6.5895
chr10	7680243	7682319	7.04911	7.75513	7.23125
chr10	7725887	7726941	7.09541	7.38338	6.28651
chr10	7780265	7780896	4.26144	5.36118	5.14434
chr10	7781001	7781717	5.21171	5.30405	4.01284
chr10	7792016	7793869	7.02628	7.43745	6.57913
chr10	7831658	7836977	9.57865	9.16637	7.84351
chr10	7839121	7840371	5.61343	4.95509	4.1881
chr10	7840672	7843714	8.51856	8.23145	7.10299
chr10	7845192	7848364	8.44906	7.59131	7.01892
chr10	7849268	7850191	5.46196	3.29804	3.61043
chr10	7887646	7889207	6.39857	5.21514	3.77614
chr10	7953868	7955598	6.91315	6.65386	5.57789
chr10	7956568	7957474	4.81394	5.58247	4.75432
chr10	8059184	8059619	4.05303	2.81415	1.05038
chr10	8059706	8060718	5.23142	4.58901	1.02243
chr10	8065006	8067836	7.86849	7.88974	5.6741
chr10	8069863	8071124	5.21209	5.21829	3.6337
chr10	8071228	8073809	6.60915	7.061	4.1203
chr10	8240414	8241026	4.8211	5.00533	3.52483
chr10	8358514	8358863	3.19678	3.94873	3.02698
chr10	8519134	8519687	4.59624	3.76845	2.03647
chr10	8758686	8761139	6.93408	6.09041	6.17701
chr10	8765310	8765906	1.77819	2.47258	4.51143
chr10	8776962	8778825	6.60042	6.48538	5.52776
chr10	8858205	8858796	4.43821	2.04312	0.862825
chr10	8858993	8859615	4.43821	3.3456	0.765031
chr10	8869137	8872575	8.53184	8.27152	7.34402
chr10	8872594	8876837	9.07419	8.42298	7.35284
chr10	8879428	8879767	3.54342	3.14966	1.92987
chr10	8880565	8883207	8.08754	7.79403	5.94702
chr10	8883353	8883986	5.53691	5.49904	3.65661
chr10	8884045	8887534	8.91968	8.85395	7.34367
chr10	8911406	8913330	7.25333	6.65937	4.70887
chr10	8924922	8926612	6.64866	6.55064	5.59628
chr10	9879531	9882364	7.12155	6.24522	5.75575
chr10	9889130	9889913	4.92019	3.83103	2.89176
chr10	9896687	9897700	5.26107	4.15625	2.93737
chr10	9899700	9900879	5.93325	5.77497	5.52607
chr10	9901369	9901867	4.87815	3.94356	3.39428
chr10	9906955	9908489	4.76171	5.02129	6.14376
chr10	10286972	10288580	6.42046	5.94094	4.34336
chr10	10320883	10321837	5.11759	4.64878	3.05038
chr10	10395967	10397005	5.31459	3.68164	2.72784
chr10	10428245	10430261	7.07105	6.40859	6.02439
chr10	10448224	10450052	6.28402	6.06635	6.25829
chr10	10456356	10457132	5.93655	5.27366	5.16262
chr10	10457164	10458381	5.72456	5.08687	5.13563
chr10	10467825	10469982	7.02804	5.89115	5.93142
chr10	10555347	10558301	8.2836	8.06602	7.39282
chr10	11149455	11150249	5.29564	5.60623	4.75931
chr10	11280204	11281298	6.51703	7.26443	6.73285
chr10	11281587	11282390	4.90247	5.15525	5.0992
chr10	12547931	12549165	5.21828	3.43626	2.68966
chr10	12573298	12573721	3.94947	3.22374	3.71916
chr10	12735883	12736320	3.87566	4.05262	3.50981
chr10	12813320	12814004	4.60515	3.9792	3.77344
chr10	12866543	12868207	5.65725	5.87296	5.188
chr10	12868365	12868834	4.89909	4.65819	4.49627
chr10	12868910	12870049	5.42351	7.17566	6.1277
chr10	12874790	12875482	3.81034	4.82128	4.11252
chr10	12921721	12923710	5.87298	6.56412	6.39568
chr10	12963230	12964783	5.87322	6.56035	6.62812
chr10	12974818	12976105	5.53503	5.48315	5.47186
chr10	13007874	13009295	6.35146	6.67341	5.45404
chr10	13184457	13184912	3.61229	2.77428	2.14872
chr10	13192083	13193777	7.6473	8.28642	7.40844
chr10	13304189	13304844	3.96985	3.64393	5.0739
chr10	13323520	13324071	4.90247	4.36698	3.91854
chr10	13453092	13453816	5.19211	4.79012	3.99857
chr10	13473645	13474399	4.35534	5.54302	3.9901
chr10	13499158	13501999	7.62832	7.96781	6.77879
chr10	13552214	13553834	6.60146	6.42294	5.75825
chr10	13559879	13560452	3.89617	4.49198	3.41245
chr10	13823168	13824162	4.79121	5.198	3.61511
chr10	13831952	13833581	6.12629	6.22262	5.28504
chr10	13836855	13837451	4.17302	3.7211	2.61677
chr10	13869159	13869492	3.01603	3.84218	3.63995
chr10	13946245	13947249	4.60872	5.21942	3.55125
chr10	13963895	13965741	6.72265	7.34295	6.79078
chr10	13966190	13966816	4.49942	4.75385	5.44044
chr10	13967182	13968386	5.77628	5.62885	5.89584
chr10	13982334	13984295	6.96107	7.14907	6.51251
chr10	13987608	13988317	5.06297	4.59561	4.39155
chr10	14045311	14046063	4.91973	4.17621	4.76985
chr10	14046073	14046684	4.22333	3.09038	3.63995
chr10	14085994	14086736	4.02226	4.36302	4.8236
chr10	14186114	14186737	3.88253	3.5924	4.64683
chr10	14475174	14475686	4.13743	3.88577	2.95965
chr10	14530674	14531980	6.1232	5.21514	3.05038
chr10	14544897	14545601	3.71908	4.64711	4.20063
[truncated: 27,073 more rows]

## Sheet: 2d - Low Peaks
Peaks Lost in Low-dose				Peaks Gained in Low-dose
Chr	Start	End		Chr	Start	End
chr1	6498250	6499366		chr1	6464635	6465083
chr1	7113190	7113729		chr1	10039810	10040215
chr1	9547015	9547922		chr1	16105349	16105684
chr1	9593995	9594853		chr1	16619559	16619907
chr1	9815448	9816433		chr1	23382039	23383120
chr1	13255891	13256322		chr1	23399507	23399928
chr1	13336254	13336693		chr1	23433877	23434473
chr1	13647290	13648256		chr1	34801727	34802257
chr1	13652386	13653299		chr1	36557641	36558277
chr1	13653389	13654034		chr1	37299382	37299817
chr1	13770820	13771384		chr1	37427336	37428074
chr1	13771401	13772107		chr1	37540228	37540800
chr1	13980018	13980437		chr1	38128766	38129266
chr1	14579752	14580278		chr1	39487441	39488196
chr1	16616463	16617001		chr1	39535666	39536271
chr1	16656998	16657770		chr1	40050688	40051079
chr1	16659148	16659621		chr1	40084676	40085253
chr1	20951633	20952075		chr1	40085316	40086370
chr1	21035807	21036500		chr1	40501844	40502707
chr1	21037444	21038210		chr1	43446247	43446890
chr1	21039388	21039852		chr1	51594195	51594951
chr1	21040591	21041138		chr1	51907953	51908371
chr1	21079466	21079886		chr1	52652859	52653418
chr1	23301247	23301786		chr1	52844312	52844729
chr1	23432553	23433287		chr1	54809690	54810183
chr1	23867720	23868152		chr1	54896212	54896757
chr1	24469142	24469515		chr1	55506084	55506529
chr1	24469830	24470336		chr1	55506703	55507144
chr1	24470719	24471235		chr1	58393628	58394106
chr1	24685666	24686388		chr1	59912923	59913347
chr1	33502417	33503572		chr1	64198246	64199044
chr1	34466882	34467535		chr1	64690175	64690564
chr1	34478863	34479853		chr1	64691147	64691572
chr1	34827573	34828529		chr1	65089329	65090006
chr1	34830347	34831237		chr1	71557117	71557603
chr1	36125792	36126353		chr1	71911980	71912367
chr1	36126450	36127198		chr1	71912691	71913221
chr1	36309737	36310548		chr1	72225818	72226289
chr1	36436925	36437537		chr1	74154346	74155451
chr1	36461675	36462348		chr1	74661718	74662399
chr1	36569005	36570263		chr1	74996977	74997342
chr1	36574012	36574508		chr1	79671351	79672344
chr1	36753656	36753990		chr1	79848399	79848855
chr1	36814047	36815357		chr1	80402280	80402641
chr1	36815633	36815984		chr1	80641422	80641910
chr1	36921491	36923241		chr1	82760916	82762288
chr1	37000469	37001020		chr1	82839354	82840020
chr1	37315327	37315781		chr1	85962350	85962870
chr1	38130201	38130559		chr1	85985920	85987420
chr1	38663363	38663759		chr1	86587067	86587506
chr1	39313192	39313765		chr1	87180570	87180922
chr1	39314020	39314549		chr1	87181180	87181540
chr1	39367236	39367674		chr1	87459561	87460116
chr1	39463384	39464444		chr1	87607791	87608332
chr1	39713571	39714218		chr1	87632355	87632785
chr1	39754148	39754739		chr1	87793000	87793528
chr1	39759022	39759367		chr1	90998311	90998658
chr1	39915678	39916225		chr1	91041152	91041581
chr1	39917575	39918059		chr1	91096782	91097123
chr1	39920873	39921956		chr1	91256934	91257987
chr1	39922079	39922421		chr1	92225734	92226109
chr1	40404509	40405309		chr1	92741766	92742424
chr1	40475971	40476463		chr1	92906918	92907443
chr1	43462525	43463715		chr1	92976707	92977659
chr1	43465532	43467023		chr1	94469985	94470346
chr1	43520363	43520890		chr1	98094825	98095543
chr1	43911230	43912460		chr1	105964694	105965302
chr1	45826269	45827714		chr1	106171693	106172120
chr1	45857418	45858000		chr1	106933224	106933749
chr1	45858281	45858700		chr1	118379655	118381351
chr1	45859334	45860611		chr1	119912757	119913359
chr1	45860741	45861945		chr1	120020110	120021049
chr1	51789583	51790299		chr1	125469603	125470319
chr1	51934800	51935326		chr1	125576532	125577225
chr1	52501859	52502191		chr1	128548429	128550001
chr1	52726437	52726921		chr1	128570155	128571085
chr1	53791614	53792585		chr1	131441683	131442605
chr1	53844787	53845448		chr1	131657505	131658102
chr1	53848206	53849313		chr1	131672069	131672393
chr1	53882844	53883343		chr1	131700750	131701077
chr1	54250786	54251302		chr1	133119631	133120893
chr1	54798005	54798624		chr1	134455256	134456031
chr1	54798640	54799288		chr1	134818268	134820033
chr1	54810378	54811098		chr1	138124229	138125462
chr1	54910642	54911347		chr1	138260858	138261338
chr1	54912552	54913156		chr1	138270995	138271917
chr1	57638784	57639095		chr1	138299422	138299956
chr1	58029265	58030213		chr1	138327467	138328383
chr1	58359051	58359755		chr1	143739723	143740209
chr1	58718927	58720052		chr1	144007297	144007726
chr1	58761418	58762431		chr1	148723246	148723714
chr1	58770411	58770873		chr1	149946258	149947663
chr1	58772967	58773397		chr1	150459162	150459786
chr1	59237395	59237869		chr1	150496832	150497302
chr1	59271106	59271942		chr1	151244937	151245902
chr1	59458746	59459127		chr1	151997247	151997613
chr1	59482997	59483593		chr1	152090007	152090332
chr1	59592795	59593988		chr1	152386141	152386632
chr1	59703563	59703913		chr1	152536039	152536554
chr1	59913906	59914287		chr1	152832573	152833057
chr1	60657297	60657756		chr1	153332589	153332981
chr1	60745400	60746198		chr1	153351374	153351879
chr1	60801080	60801394		chr1	153894008	153894333
chr1	60803198	60803609		chr1	155083879	155084395
chr1	60803951	60804629		chr1	156437648	156437973
chr1	60862465	60863043		chr1	159814042	159814605
chr1	60863109	60864051		chr1	160792402	160792838
chr1	60864823	60865331		chr1	161809092	161809578
chr1	60913130	60913929		chr1	162738177	162738913
chr1	64079864	64080311		chr1	164066366	164066780
chr1	64294768	64295984		chr1	164086643	164088156
chr1	64481840	64482241		chr1	164249063	164249732
chr1	64482399	64483324		chr1	164302134	164302678
chr1	64600238	64600933		chr1	166003009	166003448
chr1	64875653	64876379		chr1	167242517	167243543
chr1	64876449	64877128		chr1	170576206	170576821
chr1	64919164	64919676		chr1	170589139	170589546
chr1	64932431	64933726		chr1	170702700	170703015
chr1	65179234	65179924		chr1	171221680	171222450
chr1	67038273	67038808		chr1	171329605	171329936
chr1	67038894	67039304		chr1	171442104	171442474
chr1	69686400	69687238		chr1	171560723	171561422
chr1	69687614	69688418		chr1	171957559	171958021
chr1	69759621	69760106		chr1	172454714	172455227
chr1	71735575	71736115		chr1	173490045	173491917
chr1	74285092	74285726		chr1	173534598	173534979
chr1	74293760	74294527		chr1	173597997	173600021
chr1	74298138	74298723		chr1	174031085	174031823
chr1	74362965	74364148		chr1	175643484	175644446
chr1	74369844	74370510		chr1	176732289	176732939
chr1	74390378	74390749		chr1	177494725	177495811
chr1	74439180	74440066		chr1	177666781	177668051
chr1	74698352	74699590		chr1	178187645	178188546
chr1	74701553	74703206		chr1	179045479	179045937
chr1	75235964	75236307		chr1	179163189	179163552
chr1	75398971	75399920		chr1	179163558	179164260
chr1	77281055	77281572		chr1	180265022	180265541
chr1	78537103	78537613		chr1	180604427	180605788
chr1	78665591	78666070		chr1	180762936	180763569
chr1	80627076	80627526		chr1	180888117	180889386
chr1	80646891	80647484		chr1	182380978	182381341
chr1	82282834	82283347		chr1	182408513	182408967
chr1	82283395	82283783		chr1	183369688	183370244
chr1	82795307	82796598		chr1	191189441	191190079
chr1	84200204	84200925		chr1	191193129	191193566
chr1	84217585	84219797		chr1	191660732	191662823
chr1	84464349	84465758		chr1	191876033	191876362
chr1	84467425	84469043		chr1	191894653	191895314
chr1	84561494	84562376		chr1	193242608	193243083
chr1	85765554	85766923		chr10	5805531	5806000
chr1	85769753	85771238		chr10	7040322	7041015
chr1	85774479	85775816		chr10	8358514	8358863
chr1	85779256	85779713		chr10	12735883	12736320
chr1	85808483	85809362		chr10	12874790	12875482
chr1	85809508	85810196		chr10	13559879	13560452
chr1	86119644	86120428		chr10	13869159	13869492
chr1	86120713	86121304		chr10	13946245	13947249
chr1	86125534	86126211		chr10	14544897	14545601
chr1	86231111	86231491		chr10	16996233	16996814
chr1	86232493	86233478		chr10	17220892	17221404
chr1	86343995	86344453		chr10	17550281	17550883
chr1	86344478	86345082		chr10	18055475	18055821
chr1	86397342	86397753		chr10	18941701	18942330
chr1	86405410	86406196		chr10	19033216	19033786
chr1	86417319	86417788		chr10	19053705	19054482
chr1	86599124	86599751		chr10	19068070	19068756
chr1	86599932	86600537		chr10	19596414	19596884
chr1	87201100	87201535		chr10	19687908	19688386
chr1	87460249	87460744		chr10	20882184	20882612
chr1	87645300	87646073		chr10	20882672	20883308
chr1	87646126	87646523		chr10	21976748	21977303
chr1	87792360	87792955		chr10	24133359	24133893
chr1	87813781	87814163		chr10	25296470	25296845
chr1	87866752	87867347		chr10	26374402	26375090
chr1	88096892	88098082		chr10	26375568	26376361
chr1	88103093	88103951		chr10	26559616	26560218
chr1	88125404	88126363		chr10	26561875	26562392
chr1	88474132	88474603		chr10	30655908	30656442
chr1	88577121	88577476		chr10	30674333	30674807
chr1	88589592	88590068		chr10	31537940	31538377
chr1	89078814	89079647		chr10	31538453	31539790
chr1	89891708	89892136		chr10	31608537	31608978
chr1	89901852	89902270		chr10	37227657	37228465
chr1	90973502	90974914		chr10	37289581	37289895
chr1	90975267	90976011		chr10	37339339	37339799
chr1	90998715	90999283		chr10	40371792	40372430
chr1	91021904	91022626		chr10	40461998	40462566
chr1	91043506	91044383		chr10	40521754	40522149
chr1	91046502	91046947		chr10	42437479	42437864
chr1	91069477	91070144		chr10	43580490	43580887
chr1	91092056	91092674		chr10	43702124	43703812
chr1	91095727	91096519		chr10	51422730	51423323
chr1	91207115	91208562		chr10	51519730	51520216
chr1	91216774	91217522		chr10	51520704	51521505
chr1	91539900	91540397		chr10	53596843	53597512
chr1	91954652	91955018		chr10	53888586	53888911
chr1	92033986	92034422		chr10	56114888	56115754
chr1	92052453	92053200		chr10	57745536	57745989
chr1	92224909	92225370		chr10	59932063	59932623
chr1	92910213	92910672		chr10	60168650	60169619
chr1	92920415	92921112		chr10	60566412	60567318
chr1	93012754	93013508		chr10	60741703	60742445
chr1	93118272	93119340		chr10	61695451	61696411
chr1	93342320	93342675		chr10	62546102	62547209
chr1	93511333	93511798		chr10	62740348	62740762
chr1	93635924	93636543		chr10	62945247	62945792
chr1	95604143	95604807		chr10	63429664	63430132
chr1	97668552	97669223		chr10	66920776	66921277
chr1	97672137	97672990		chr10	67049043	67049791
chr1	97676394	97677028		chr10	67096504	67096919
chr1	97704942	97705633		chr10	67607506	67608092
chr1	97705745	97706141		chr10	67636725	67637241
chr1	98061736	98062160		chr10	67760166	67760739
chr1	105742769	105743347		chr10	67760912	67761223
chr1	105965415	105965821		chr10	67803874	67804748
chr1	105987798	105988373		chr10	68445794	68446714
chr1	105996952	105997593		chr10	71344251	71344854
chr1	106882600	106884114		chr10	75060158	75060618
chr1	107390010	107390650		chr10	75780915	75781442
chr1	107502311	107502839		chr10	76531562	76532029
chr1	118325010	118325808		chr10	77518893	77520032
chr1	119498337	119499208		chr10	77535144	77535811
chr1	120056608	120057835		chr10	78458165	78458705
chr1	120122611	120123082		chr10	79554358	79554788
chr1	120294078	120294520		chr10	79874511	79875620
chr1	121329669	121330318		chr10	79883251	79883887
chr1	121464816	121465484		chr10	80399041	80399424
chr1	125438842	125440016		chr10	80855282	80855922
chr1	125454220	125455687		chr10	81070123	81070483
chr1	125476106	125476578		chr10	81142502	81143040
chr1	127083119	127084801		chr10	81221191	81221540
chr1	127223846	127224234		chr10	81350600	81350920
chr1	127514013	127514498		chr10	81545493	81545801
chr1	127850242	127850852		chr10	82623295	82623697
chr1	127898425	127899553		chr10	82899822	82900375
chr1	127977700	127978171		chr10	82984652	82985310
chr1	128006005	128006801		chr10	83101190	83101562
chr1	128016558	128017208		chr10	83152514	83153980
chr1	128020160	128020527		chr10	84516086	84516462
chr1	128020720	128021076		chr10	84533087	84533659
chr1	128460361	128460752		chr10	84534183	84534678
chr1	128461118	128461606		chr10	84935650	84936110
chr1	128632815	128633388		chr10	85502160	85502822
chr1	128746588	128748038		chr10	88379333	88380597
chr1	130865927	130866375		chr10	89685401	89686416
chr1	131018668	131019510		chr10	91242127	91244640
chr1	131251870	131253014		chr10	91270491	91271003
chr1	131253116	131253723		chr10	93083605	93084089
chr1	131438089	131438618		chr10	93144736	93145155
chr1	131438821	131439184		chr10	93145452	93145762
chr1	131501331	131502014		chr10	93165114	93165628
chr1	132245860	132246252		chr10	93365105	93365446
chr1	132246483	132246986		chr10	93422407	93423737
chr1	132383885	132384834		chr10	93444028	93444458
chr1	133020324	133020709		chr10	93444776	93445205
chr1	133083465	133084490		chr10	93833771	93834261
chr1	133697963	133698768		chr10	93945385	93946141
chr1	133800437	133800847		chr10	93950234	93951092
chr1	134105331	134105945		chr10	94036028	94036736
chr1	134771521	134772093		chr10	94038112	94039176
chr1	134784226	134785102		chr10	96214090	96214579
chr1	134802713	134804244		chr10	96238450	96239045
chr1	135129830	135130290		chr10	96266802	96268160
chr1	135545086	135545815		chr10	96278419	96279208
chr1	135593569	135593972		chr10	96294966	96295423
chr1	135594314	135594767		chr10	96334870	96335469
chr1	135668220	135668742		chr10	96540525	96541046
chr1	135684988	135686029		chr10	96690425	96691130
chr1	135690673	135691113		chr10	99106645	99107022
chr1	136018143	136018571		chr10	99269990	99270572
chr1	136582085	136582457		chr10	99458781	99459242
chr1	137851840	137852381		chr10	108141045	108141554
chr1	137852524	137852892		chr10	108178504	108179013
chr1	137921895	137922314		chr10	109985935	109986896
chr1	138152692	138153458		chr10	110745478	110746146
chr1	138210351	138210741		chr10	117818327	117818700
chr1	138343718	138344007		chr10	120191441	120194305
chr1	138549950	138550479		chr10	120624975	120625390
chr1	138961995	138962533		chr10	122641015	122641978
chr1	139003845	139004235		chr10	122794464	122795213
chr1	140182046	140183376		chr10	127041613	127042673
chr1	143776385	143776977		chr10	127126295	127127014
chr1	143992735	143993291		chr10	127135137	127135533
chr1	144202357	144202904		chr10	127150687	127151090
chr1	144267903	144268567		chr10	127616822	127617574
chr1	144763905	144764549		chr10	128236529	128237378
chr1	144765653	144766697		chr11	3485998	3486871
chr1	144771800	144772514		chr11	3514117	3514668
chr1	149840739	149841718		chr11	3535608	3536169
chr1	149939648	149940222		chr11	4235370	4235820
chr1	150759126	150759533		chr11	4590895	4591783
chr1	151074652	151075306		chr11	5061254	5061935
chr1	151095355	151096072		chr11	5501246	5503422
chr1	151096195	151096774		chr11	5505393	5506269
chr1	151338887	151339952		chr11	5508863	5510190
chr1	151584241	151585205		chr11	5877532	5878226
chr1	151594467	151595742		chr11	5878492	5878787
chr1	151600874	151602241		chr11	6389519	6389973
chr1	151614675	151615677		chr11	6508026	6508538
chr1	151661380	151661820		chr11	11573806	11574459
chr1	151688669	151689173		chr11	11685146	11685482
chr1	151818751	151819408		chr11	11763060	11763953
chr1	151917301	151918586		chr11	16949525	16950020
chr1	151957598	151958604		chr11	16987986	16988298
chr1	151997961	151998308		chr11	17182701	17183321
chr1	152429323	152429962		chr11	20711819	20712267
chr1	152539975	152540723		chr11	22665373	22666109
chr1	152599019	152599486		chr11	22851822	22853789
chr1	152612962	152613578		chr11	24076594	24077639
chr1	152623855	152625081		chr11	24079261	24079965
chr1	152804598	152805459		chr11	24081224	24083111
chr1	152810864	152811621		chr11	24357593	24357993
chr1	153297846	153298170		chr11	24390524	24391019
chr1	153308303	153308727		chr11	26209884	26210294
chr1	153432281	153432907		chr11	27027708	27028166
chr1	153501274	153502016		chr11	29693521	29693914
chr1	153502312	153502834		chr11	30026188	30026618
chr1	153795451	153796040		chr11	34052733	34053576
chr1	153898870	153899807		chr11	44477985	44478582
chr1	153909902	153911033		chr11	45944192	45944891
chr1	153913726	153914720		chr11	46447774	46448587
chr1	154008252	154008805		chr11	49100762	49101459
chr1	154016770	154017176		chr11	50359089	50359586
chr1	154032956	154033400		chr11	50368673	50369693
chr1	154033804	154034282		chr11	50371215	50371783
chr1	154103879	154105500		chr11	51643590	51644350
chr1	154117439	154118638		chr11	52071050	52071930
chr1	155028912	155029594		chr11	52072131	52072839
chr1	155056548	155057118		chr11	54156155	54157061
chr1	155069702	155070477		chr11	54485380	54485937
chr1	155070652	155071037		chr11	54492300	54492655
chr1	156066207	156066879		chr11	54729364	54730169
chr1	156420963	156421516		chr11	54830498	54830912
chr1	156450560	156451624		chr11	55115650	55116454
chr1	156459468	156459785		chr11	55136966	55137513
chr1	156614080	156614611		chr11	58167999	58168500
chr1	156990176	156990637		chr11	58307168	58307689
chr1	156990825	156991588		chr11	58847168	58847486
chr1	157038975	157039928		chr11	58938063	58938811
chr1	157412776	157413194		chr11	59661962	59662378
chr1	159187082	159188129		chr11	60209828	60210416
chr1	159812378	159812800		chr11	60936658	60937135
chr1	160298102	160298853		chr11	61115919	61116797
chr1	161496942	161497465		chr11	61175586	61176319
chr1	161516937	161517471		chr11	61267490	61267973
chr1	161517635	161518186		chr11	62470728	62471700
chr1	161519953	161520892		chr11	65787931	65788334
chr1	161527745	161528742		chr11	65794295	65794988
chr1	162547248	162548469		chr11	68501985	68502657
chr1	162548568	162548979		chr11	68967486	68968109
chr1	162625746	162626311		chr11	69008023	69008900
chr1	163381904	163382399		chr11	69035613	69035936
chr1	163383835	163384701		chr11	69672680	69673174
chr1	163779796	163780163		chr11	70785655	70786127
chr1	164217874	164218555		chr11	70844704	70845024
chr1	165187371	165188186		chr11	71159200	71160188
chr1	165194565	165195076		chr11	72182584	72183095
chr1	165666606	165667716		chr11	72519433	72520242
chr1	165679440	165680549		chr11	72998279	72999284
chr1	165769493	165769986		chr11	74493493	74493944
chr1	165934062	165935691		chr11	75512997	75513592
chr1	166002283	166002638		chr11	76261586	76261995
chr1	166104946	166105835		chr11	76397749	76398254
chr1	166378588	166378883		chr11	76570810	76572168
chr1	166788107	166789141		chr11	76572446	76573014
chr1	167394095	167394545		chr11	77184571	77184995
chr1	170136668	170137035		chr11	77239834	77241008
chr1	170903653	170904409		chr11	77492774	77493233
chr1	170926946	170928567		chr11	78301794	78302254
chr1	170928649	170929644		chr11	78697699	78698041
chr1	170935999	170936645		chr11	79145472	79146514
chr1	170938998	170939406		chr11	79223720	79224288
chr1	170939572	170940077		chr11	79290873	79291444
chr1	170967681	170968452		chr11	79495175	79495551
chr1	170973783	170974668		chr11	82041769	82042912
chr1	170984658	170986037		chr11	82099504	82100331
chr1	171283562	171284131		chr11	83116431	83119536
chr1	171284903	171285394		chr11	83124391	83124815
chr1	171330043	171330811		chr11	83125181	83125996
chr1	171365465	171366091		chr11	83172474	83175095
chr1	171369328	171369964		chr11	83175195	83176008
chr1	171608440	171609142		chr11	83534054	83534759
chr1	171644222	171644658		chr11	83600071	83601916
chr1	171685235	171685805		chr11	83601988	83603168
chr1	171686112	171687142		chr11	83616178	83616979
chr1	172306134	172306626		chr11	83658370	83659420
chr1	172346162	172349273		chr11	84179911	84180927
chr1	172352658	172353338		chr11	84819734	84820126
chr1	172520294	172521051		chr11	84879491	84880281
chr1	172521102	172522566		chr11	85122881	85123640
chr1	172524418	172525933		chr11	85249661	85251293
chr1	172549919	172550765		chr11	86256769	86257571
chr1	173422595	173423010		chr11	86588769	86589139
chr1	173939610	173939937		chr11	86591000	86594993
chr1	173960941	173961478		chr11	86596602	86597969
chr1	176733085	176733963		chr11	86598174	86599098
chr1	176800510	176801132		chr11	87523237	87523583
chr1	177520842	177521210		chr11	87526929	87527445
chr1	177703798	177704197		chr11	87527735	87528061
chr1	178342207	178342787		chr11	88068401	88069085
chr1	178491668	178493364		chr11	88718407	88719140
chr1	179517017	179518016		chr11	88998002	88998622
chr1	179802764	179803256		chr11	89060116	89060698
chr1	180195112	180195921		chr11	94265670	94266031
chr1	180198792	180199716		chr11	94317219	94317664
chr1	180289315	180290137		chr11	94691699	94692015
chr1	180386323	180386787		chr11	95333466	95334029
chr1	180390469	180391383		chr11	95799041	95799730
chr1	180407359	180408050		chr11	95824551	95825002
chr1	180416748	180417282		chr11	95869223	95870778
chr1	180421800	180423228		chr11	96314600	96315269
chr1	180428568	180429506		chr11	96319241	96319879
chr1	180541565	180542639		chr11	96777683	96778317
chr1	180607084	180608077		chr11	97141387	97142035
chr1	180821782	180822430		chr11	97699976	97700660
chr1	180822595	180824171		chr11	97717822	97718610
chr1	181015800	181016440		chr11	97826421	97827884
chr1	181016780	181017078		chr11	97828431	97828753
chr1	181235665	181236041		chr11	98149952	98150425
chr1	181237030	181238098		chr11	98741895	98742292
chr1	182460871	182461491		chr11	98789143	98789564
chr1	182519793	182520441		chr11	98900325	98901133
chr1	182562896	182563701		chr11	98907774	98908600
chr1	182909843	182910728		chr11	98952041	98952868
chr1	182922151	182922991		chr11	100319213	100319845
chr1	182953418	182953743		chr11	100618197	100618608
chr1	183319626	183320277		chr11	100712077	100712400
chr1	183321177	183321886		chr11	100952236	100952906
chr1	183803448	183804877		chr11	101173606	101174558
chr1	184173782	184174596		chr11	101586907	101587759
chr1	184440951	184441402		chr11	101759078	101759727
chr1	184542032	184542472		chr11	101759972	101760475
chr1	184542553	184543070		chr11	102248925	102249536
chr1	184573229	184573760		chr11	103288048	103288972
chr1	184845973	184846545		chr11	103359918	103361521
chr1	184851608	184852329		chr11	103965188	103965725
chr1	185196635	185197050		chr11	104386870	104387424
chr1	185205351	185206149		chr11	104550732	104551086
chr1	185208940	185209433		chr11	105126503	105127081
chr1	185224027	185224731		chr11	105589308	105589642
chr1	185224781	185225312		chr11	106167106	106167517
chr1	185229553	185230100		chr11	106487504	106487927
chr1	185332298	185332771		chr11	106920314	106920740
chr1	189687614	189688117		chr11	110448591	110448942
chr1	189799158	189799858		chr11	110693175	110693635
chr1	190909427	190911765		chr11	113173235	113173560
chr1	190911827	190912216		chr11	113765928	113766432
chr1	191112445	191113296		chr11	115276067	115276968
chr1	191115035	191116274		chr11	115420314	115421029
chr1	191118810	191119383		chr11	115824172	115824519
chr1	191122077	191123976		chr11	116012140	116012743
chr1	191203236	191203667		chr11	116254817	116255570
chr1	191274696	191275222		chr11	116418137	116418516
chr1	191278126	191278747		chr11	116986280	116986852
chr1	191282898	191283941		chr11	117653896	117654607
chr1	191286170	191287359		chr11	117949308	117950244
chr1	191325242	191325790		chr11	117978019	117979713
chr1	191334057	191334672		chr11	118215392	118216747
chr1	191350397	191351068		chr11	119040563	119040927
chr1	191392732	191393174		chr11	120151518	120151875
chr1	191559349	191559851		chr11	120237246	120238094
chr1	191849171	191849599		chr11	120466895	120467416
chr1	191849742	191850115		chr11	120767189	120767559
chr1	191878277	191878699		chr11	120783690	120784120
chr1	192086385	192086702		chr11	120824397	120825085
chr1	192136203	192137188		chr11	121452072	121452561
chr1	193002650	193003017		chr11	121796269	121797177
chr1	193159916	193160504		chr11	121807700	121808150
chr1	193274647	193275150		chr12	3282719	3283947
chr1	194677341	194678520		chr12	3758877	3759411
chr10	4079425	4080337		chr12	4476104	4476715
chr10	4386027	4386701		chr12	4476866	4477181
chr10	4601158	4601698		chr12	8941373	8942271
chr10	5079704	5080368		chr12	11328368	11328840
chr10	5207974	5208387		chr12	12225463	12225821
chr10	5288616	5289692		chr12	12262169	12262540
chr10	7470517	7471103		chr12	12294390	12295505
chr10	7839121	7840371		chr12	16525418	16526215
chr10	7849268	7850191		chr12	16810963	16811434
chr10	8059184	8059619		chr12	17682419	17682826
chr10	8059706	8060718		chr12	20920732	20921166
chr10	8519134	8519687		chr12	25303132	25303911
chr10	8858205	8858796		chr12	25319456	25319988
chr10	8858993	8859615		chr12	25320220	25320565
chr10	8879428	8879767		chr12	25378349	25378978
chr10	9889130	9889913		chr12	25388422	25389172
chr10	9896687	9897700		chr12	25398508	25399599
chr10	10320883	10321837		chr12	26414233	26415133
chr10	10395967	10397005		chr12	26468917	26470317
chr10	12547931	12549165		chr12	32182182	32183374
chr10	12573298	12573721		chr12	32190603	32190942
chr10	12813320	12814004		chr12	40037626	40037933
chr10	13184457	13184912		chr12	40522010	40522470
chr10	13836855	13837451		chr12	44269995	44270413
chr10	14045311	14046063		chr12	52048719	52049432
chr10	14046073	14046684		chr12	52097646	52098168
chr10	14085994	14086736		chr12	54190900	54192086
chr10	14475174	14475686		chr12	54192144	54193012
chr10	16651545	16652593		chr12	54202788	54203854
chr10	16652655	16653974		chr12	54959889	54960792
chr10	16751719	16752110		chr12	55835785	55836113
chr10	17560265	17560842		chr12	69400658	69401090
chr10	17578865	17579905		chr12	69582432	69583144
chr10	17612926	17614145		chr12	69680248	69680697
chr10	17660571	17661429		chr12	69892209	69893188
chr10	17724887	17725335		chr12	69987218	69987591
chr10	17774775	17775294		chr12	70084379	70084998
chr10	17788222	17788688		chr12	70233932	70234532
chr10	17989259	17989631		chr12	70476977	70477556
chr10	18931201	18931543		chr12	71055651	71056437
chr10	18995871	18996392		chr12	75413191	75413771
chr10	19064475	19065271		chr12	76328701	76329743
chr10	19587285	19588167		chr12	77238836	77239476
chr10	19957495	19958283		chr12	78748895	78749305
chr10	20002964	20004152		chr12	79089377	79089769
chr10	20005558	20005983		chr12	80010078	80011706
chr10	20076539	20077141		chr12	80063431	80065141
chr10	20349215	20350022		chr12	80231774	80232446
chr10	20397915	20399180		chr12	80259336	80260087
chr10	20662565	20663460		chr12	82248478	82249037
chr10	21847326	21847769		chr12	83951097	83951749
chr10	21906133	21906828		chr12	84408498	84408910
chr10	21908371	21908701		chr12	85129218	85129726
chr10	23177151	23177705		chr12	85475338	85476253
chr10	23178587	23178909		chr12	85599526	85600299
chr10	24468874	24469244		chr12	86892828	86893160
chr10	24711092	24711856		chr12	87175254	87175940
chr10	24910890	24911757		chr12	91587284	91588015
chr10	25283743	25284854		chr12	91734394	91734762
chr10	25284960	25285372		chr12	95747168	95748130
chr10	25320822	25321523		chr12	95748188	95749894
chr10	25434096	25435346		chr12	99464006	99464429
chr10	25447357	25448329		chr12	100985793	100986871
chr10	25449169	25450151		chr12	101015452	101016716
chr10	26762023	26763341		chr12	102319421	102320147
chr10	26791855	26792205		chr12	102337892	102338292
chr10	30787184	30788569		chr12	102443305	102444461
chr10	34137554	34138941		chr12	102695173	102695576
chr10	34176177	34176825		chr12	103442368	103443783
chr10	34199606	34200122		chr12	108169949	108170586
chr10	34306703	34307946		chr12	108757571	108757926
chr10	34416109	34417228		chr12	108762778	108763202
chr10	37258435	37259657		chr12	108792857	108793243
chr10	37260841	37261305		chr12	108894367	108894710
chr10	37290051	37290743		chr12	110447312	110447782
chr10	37319776	37320232		chr12	112580828	112581345
chr10	37342572	37343476		chr12	112647444	112648127
chr10	39257601	39258777		chr12	112648301	112648796
chr10	39414095	39414795		chr12	112897091	112897869
chr10	39415169	39415648		chr12	112976585	112977060
chr10	39420538	39421607		chr12	113016619	113017531
chr10	39434409	39435416		chr12	113074501	113075018
chr10	39450167	39451013		chr12	114378631	114379573
chr10	39451333	39452182		chr12	116137692	116138876
chr10	40069086	40070062		chr12	116404759	116405215
chr10	40135270	40136873		chr12	118302274	118302794
chr10	40137355	40138435		chr13	3611291	3611799
chr10	40139389	40140136		chr13	5773472	5774710
chr10	40451589	40452181		chr13	6633162	6633995
chr10	40477331	40477665		chr13	6636093	6636672
chr10	40514815	40515617		chr13	6888761	6889500
chr10	40525198	40526069		chr13	8866487	8866933
chr10	40526140	40526866		chr13	9159039	9159366
chr10	41386345	41386716		chr13	9173335	9174357
chr10	41474062	41475629		chr13	9878070	9879611
chr10	41886464	41887277		chr13	9882506	9883073
chr10	42027822	42028366		chr13	12395565	12396297
chr10	42057139	42058099		chr13	13581703	13582147
chr10	42092323	42094240		chr13	13954596	13955433
chr10	42122168	42122883		chr13	14629818	14630805
chr10	42123069	42123949		chr13	15930090	15930714
chr10	42131296	42131996		chr13	15931135	15931452
chr10	42153128	42153653		chr13	19690245	19690872
chr10	42244335	42244730		chr13	19827406	19828056
chr10	42436254	42436885		chr13	20124972	20125694
chr10	43034377	43035319		chr13	21850887	21851422
chr10	43540260	43540717		chr13	22005675	22006390
chr10	43684344	43684791		chr13	22026549	22027062
chr10	43740284	43740684		chr13	22028787	22029389
chr10	43751720	43752846		chr13	23424126	23424516
chr10	43814917	43815315		chr13	23580663	23581307
chr10	43910333	43911119		chr13	23700966	23701399
chr10	43998700	43999205		chr13	24095101	24095732
chr10	44070809	44071264		chr13	24598950	24599758
chr10	44588441	44589398		chr13	30971911	30972200
chr10	44602602	44603114		chr13	33077423	33077957
chr10	44625289	44625839		chr13	35991166	35991655
chr10	44700494	44700896		chr13	37049895	37050538
chr10	44702367	44702952		chr13	37441203	37441879
chr10	44728399	44729599		chr13	40320332	40321382
chr10	45066442	45066948		chr13	40921528	40922337
chr10	47454069	47454863		chr13	40971497	40972092
chr10	50763142	50764126		chr13	41074989	41075771
chr10	52382575	52383194		chr13	41229964	41230435
chr10	53925626	53926706		chr13	41469803	41470187
chr10	54072948	54073569		chr13	41472930	41474287
chr10	54112139	54112502		chr13	41569276	41569758
chr10	54115602	54116072		chr13	43212424	43212909
chr10	56795424	56795967		chr13	43268413	43268982
chr10	56879697	56880668		chr13	43303107	43304223
chr10	57690458	57691392		chr13	43496204	43496595
chr10	57761016	57761566		chr13	43561147	43561514
chr10	58254877	58255398		chr13	44418837	44419639
chr10	58341153	58342341		chr13	44419828	44420105
chr10	58350097	58350773		chr13	44469123	44470134
chr10	58353831	58354344		chr13	44503546	44504025
chr10	58354445	58354875		chr13	44506568	44507002
chr10	58370478	58371073		chr13	44564414	44565667
chr10	58371394	58372018		chr13	44729418	44730458
chr10	58382769	58383242		chr13	48547956	48548451
chr10	58383362	58384104		chr13	49652178	49652664
chr10	58405018	58405999		chr13	51837191	51837547
chr10	59262248	59263115		chr13	52580709	52581063
chr10	59327314	59327689		chr13	52845383	52846375
chr10	59735564	59736368		chr13	52892197	52892590
chr10	59741237	59741705		chr13	54217447	54218396
chr10	59980464	59980942		chr13	54503930	54504438
chr10	60009324	60009947		chr13	55329860	55330748
chr10	60161084	60161488		chr13	55449391	55449751
chr10	60161655	60162094		chr13	55512641	55513550
chr10	60209318	60210125		chr13	55634943	55635516
chr10	60217137	60218753		chr13	56115640	56116197
chr10	60289378	60290652		chr13	56163211	56164624
chr10	60350629	60352455		chr13	58127166	58127599
chr10	60361252	60362243		chr13	59228601	59229083
chr10	60366530	60367012		chr13	59242104	59242654
chr10	60372850	60373537		chr13	59509716	59510068
chr10	60379184	60380407		chr13	59557662	59558109
chr10	60746464	60747243		chr13	59558414	59559897
chr10	61113795	61114723		chr13	59675105	59675784
chr10	61115005	61115467		chr13	60738169	60738574
chr10	61121605	61122391		chr13	62015802	62016379
chr10	61143493	61144113		chr13	62785347	62785779
chr10	61166836	61168101		chr13	62880545	62881039
chr10	61474645	61475050		chr13	63430849	63431259
chr10	62327329	62328172		chr13	63563567	63565305
chr10	62430216	62431649		chr13	63567808	63568526
chr10	62491785	62492332		chr13	69532640	69533936
chr10	62501856	62503101		chr13	73467312	73467713
chr10	63177409	63177908		chr13	75777590	75779221
chr10	63428529	63429315		chr13	80932736	80933062
chr10	66814074	66814565		chr13	89740709	89741303
chr10	67043417	67044083		chr13	91680470	91681578
chr10	67048033	67048708		chr13	92354697	92355117
chr10	67095911	67096354		chr13	92844697	92845226
chr10	67201877	67202944		chr13	93304102	93304933
chr10	67210327	67210926		chr13	93989674	93990301
chr10	67285550	67286133		chr13	94297443	94298416
chr10	67290910	67291407		chr13	94789102	94789691
chr10	67689793	67690242		chr13	95942731	95943267
chr10	68104989	68105888		chr13	97539694	97540237
chr10	68125401	68126014		chr13	98683759	98684763
chr10	68136406	68137156		chr13	98803192	98803849
chr10	68180739	68181080		chr13	100015080	100015570
chr10	68377749	68378154		chr13	100491805	100492613
chr10	68472982	68473498		chr13	101694422	101694952
chr10	69213450	69214503		chr13	102698759	102699876
chr10	69217312	69218009		chr13	105310820	105311273
chr10	69309411	69310235		chr13	107699885	107700832
chr10	75120470	75121349		chr13	108158804	108159189
chr10	75299472	75299879		chr13	108765331	108766080
chr10	75300132	75301099		chr13	109229612	109230418
chr10	75490287	75490902		chr13	110907019	110907651
chr10	75566014	75566448		chr13	111490239	111490979
chr10	77206939	77207782		chr13	111640615	111641530
chr10	77258662	77259067		chr13	111655046	111656011
chr10	77418418	77418891		chr13	111725498	111726060
chr10	77613171	77614173		chr13	112100807	112101187
chr10	77618819	77620865		chr13	113241812	113242370
chr10	77626368	77627211		chr13	113418476	113419013
chr10	78143842	78144354		chr13	115177911	115178241
chr10	78170003	78170406		chr13	117052215	117053807
chr10	78363451	78364092		chr13	117260370	117261037
chr10	79538268	79539723		chr13	117261079	117261904
chr10	79824312	79824911		chr13	119309550	119310233
chr10	79923265	79923774		chr13	119329255	119329953
chr10	79940029	79940777		chr13	119790790	119791574
chr10	79942983	79943759		chr13	119864323	119864914
chr10	79946416	79947010		chr14	7913460	7913982
chr10	79960376	79961357		chr14	8093104	8093447
chr10	79961415	79962074		chr14	16364367	16364750
chr10	79974920	79975435		chr14	20861459	20861928
chr10	80019104	80019898		chr14	21090470	21091011
chr10	80049913	80050323		chr14	21847754	21848234
chr10	80172362	80172711		chr14	21852347	21853035
chr10	80215333	80215901		chr14	21999078	21999608
chr10	80259957	80260755		chr14	21999790	22000190
chr10	80313580	80313982		chr14	24778858	24779557
chr10	80387838	80388277		chr14	25457339	25457971
chr10	80560243	80560806		chr14	25694166	25694795
chr10	80658509	80658969		chr14	30023966	30024835
chr10	80756451	80757030		chr14	30715715	30716046
chr10	80917466	80918220		chr14	31131261	31131710
chr10	81138848	81139292		chr14	33446360	33447219
chr10	81365121	81366939		chr14	34363073	34363936
chr10	81389112	81389959		chr14	36968158	36968655
chr10	81402810	81403114		chr14	40919894	40920596
chr10	81404040	81405790		chr14	40937447	40938144
chr10	81410016	81411083		chr14	44091917	44092393
chr10	83004920	83005452		chr14	45038550	45039636
chr10	83635788	83638629		chr14	45040258	45041620
chr10	83646473	83646822		chr14	45220138	45220545
chr10	84060869	84061226		chr14	45351367	45351824
chr10	84109971	84111198		chr14	46788032	46788389
chr10	84143538	84144110		chr14	47418449	47418873
chr10	84147645	84148146		chr14	47649535	47650359
chr10	84400668	84401931		chr14	49171565	49172071
chr10	84402256	84402858		chr14	49172467	49173573
chr10	84408973	84409523		chr14	50875858	50876305
chr10	84412884	84414051		chr14	54430905	54434903
chr10	84518150	84518787		chr14	54492547	54493543
chr10	84570780	84571221		chr14	54653254	54653751
chr10	84573884	84574964		chr14	54711422	54712377
chr10	84997533	84998234		chr14	54770180	54771437
chr10	85951189	85951961		chr14	54876014	54876625
chr10	85952272	85952875		chr14	55540311	55541057
chr10	86771810	86772383		chr14	55721600	55722329
chr10	86827177	86827611		chr14	56571324	56571848
chr10	86881634	86882162		chr14	57771870	57772708
chr10	86885024	86886621		chr14	60283103	60284561
chr10	86886730	86887520		chr14	61359816	61360465
chr10	86888668	86890643		chr14	61439814	61440211
chr10	87752054	87752607		chr14	61863019	61863613
chr10	87816569	87816909		chr14	62162967	62163624
chr10	87839746	87840513		chr14	63899639	63900682
chr10	87863023	87863534		chr14	65833134	65833885
chr10	87909045	87909685		chr14	67889445	67889911
chr10	88333402	88334457		chr14	70158957	70159386
chr10	88349624	88350006		chr14	72685135	72685677
chr10	88350510	88351232		chr14	73399591	73400339
chr10	88388815	88389681		chr14	73410400	73411036
chr10	88406009	88406525		chr14	77518808	77519475
chr10	88410114	88410510		chr14	77870897	77871388
chr10	88503161	88503809		chr14	77905554	77906241
chr10	88504131	88504487		chr14	79440851	79442598
chr10	88577448	88577802		chr14	79557353	79557962
chr10	88577834	88579933		chr14	102615817	102616375
chr10	88712648	88713130		chr14	103007374	103007772
chr10	89407395	89408076		chr14	103012808	103014081
chr10	89598824	89599270		chr14	105258674	105259482
chr10	89740706	89741179		chr14	105288726	105289902
chr10	89764395	89766295		chr14	106034868	106035315
chr10	89771001	89771930		chr14	106043987	106044454
chr10	89771982	89772646		chr14	106044576	106045573
chr10	90982725	90983142		chr14	117625692	117626210
chr10	90983193	90983829		chr14	118137219	118137725
chr10	93163881	93164400		chr14	118674918	118675582
chr10	93332317	93332657		chr14	118699597	118700176
chr10	93484016	93484742		chr14	118705567	118706627
chr10	94049485	94050556		chr14	122063929	122064575
chr10	94470821	94471464		chr14	122181116	122181420
chr10	94471612	94472388		chr14	122181691	122182147
chr10	94474012	94474368		chr15	5143857	5144589
chr10	94474510	94474944		chr15	5262703	5263370
chr10	94640825	94641169		chr15	6705312	6705709
chr10	94727985	94728699		chr15	6707451	6708051
chr10	94934340	94935003		chr15	6708353	6708695
chr10	94942205	94942895		chr15	7084508	7085085
chr10	95151304	95151989		chr15	7088096	7090025
chr10	95232197	95232662		chr15	25227359	25227657
chr10	95232909	95233423		chr15	25269942	25270554
chr10	95264933	95265360		chr15	25413367	25413771
chr10	95278978	95279638		chr15	25861640	25862470
chr10	95291479	95291961		chr15	27923258	27923874
chr10	95296815	95298571		chr15	31409627	31410132
chr10	95299771	95300309		chr15	31535394	31535869
chr10	95564333	95564874		chr15	34238132	34238555
chr10	95684882	95685658		chr15	36496278	36496779
chr10	96001133	96001688		chr15	36578274	36578687
chr10	96549805	96550369		chr15	36938184	36938712
chr10	97283140	97283607		chr15	38277808	38278350
chr10	98683438	98684879		chr15	38373437	38373972
chr10	98745273	98746119		chr15	39968388	39968833
chr10	98782328	98782785		chr15	50771314	50772809
chr10	98804749	98805619		chr15	50826449	50828040
chr10	98831352	98831893		chr15	50853926	50854293
chr10	99126768	99127234		chr15	50854671	50855166
chr10	99127428	99128221		chr15	53346372	53346804
chr10	99130228	99130752		chr15	58033772	58034424
chr10	99130791	99131534		chr15	58135213	58135792
chr10	99165485	99166082		chr15	59145792	59146318
chr10	99197622	99198003		chr15	59744731	59745180
chr10	99241618	99242130		chr15	59759151	59759782
chr10	99430268	99430824		chr15	59809622	59810007
chr10	99443784	99444159		chr15	62002333	62002996
chr10	99451409	99452397		chr15	63704125	63704869
chr10	100159780	100160972		chr15	64000960	64001559
chr10	100487001	100487347		chr15	64057177	64057561
chr10	108167908	108168540		chr15	64078562	64078947
chr10	110920281	110920720		chr15	64335805	64337016
chr10	111031406	111032148		chr15	64337089	64337688
chr10	111101906	111102877		chr15	64340166	64340769
chr10	111103431	111104075		chr15	64341037	64341606
chr10	111167923	111169161		chr15	64373416	64373934
chr10	111177310	111178504		chr15	67092552	67093073
chr10	111364880	111365942		chr15	67767318	67767761
chr10	111367200	111368149		chr15	74918133	74918520
chr10	111465236	111465653		chr15	74962385	74964107
chr10	111470944	111471326		chr15	74967667	74968293
chr10	111515671	111517474		chr15	75116253	75117568
chr10	111991561	111992551		chr15	75137190	75138294
chr10	112835690	112836299		chr15	75678205	75678726
chr10	115312419	115312949		chr15	76606951	76607544
chr10	117146412	117146869		chr15	76659830	76660246
chr10	117290847	117291695		chr15	76697363	76697687
chr10	117296092	117296764		chr15	76925661	76926082
chr10	117330807	117331088		chr15	77842567	77843222
chr10	117685070	117685555		chr15	77849861	77850741
chr10	117714790	117715229		chr15	77851155	77851786
chr10	118012030	118012440		chr15	77875365	77876107
chr10	118407149	118407548		chr15	78449534	78450671
chr10	118708996	118709794		chr15	78590991	78591562
chr10	118765561	118766691		chr15	78923145	78923702
chr10	120120229	120120702		chr15	80560771	80561188
chr10	120665220	120665971		chr15	80561364	80561829
chr10	120674403	120674956		chr15	80562772	80563718
chr10	120848035	120849025		chr15	80563960	80564371
chr10	120857568	120857903		chr15	80711757	80712366
chr10	120881638	120882273		chr15	80792841	80793323
chr10	120977944	120978688		chr15	80897152	80897520
chr10	121461478	121462521		chr15	81190035	81190512
chr10	121470302	121470880		chr15	81536057	81536738
chr10	121471233	121472680		chr15	82244464	82245141
chr10	121483595	121484770		chr15	83012145	83012772
chr10	122603732	122604133		chr15	83129064	83130902
chr10	122690979	122691429		chr15	83145812	83146364
chr10	122753023	122754139		chr15	83221376	83221786
chr10	122799308	122801240		chr15	83440702	83441040
chr10	122894804	122895597		chr15	83441908	83442374
chr10	122990609	122992173		chr15	84313405	84313962
chr10	123060463	123063768		chr15	84466709	84467399
chr10	125269710	125270723		chr15	85036358	85036963
chr10	125271769	125272669		chr15	85357543	85357906
chr10	125316688	125317483		chr15	85981535	85982319
chr10	125324340	125325098		chr15	86067715	86068098
chr10	126979841	126981022		chr15	88819557	88820355
chr10	127194681	127195663		chr15	89088967	89089892
chr10	127420946	127422158		chr15	91651191	91652307
chr10	127521908	127522408		chr15	91660479	91660983
chr10	127585723	127586223		chr15	95852698	95853237
chr10	127661510	127662056		chr15	96284034	96284368
chr10	127662355	127662844		chr15	96709382	96709711
chr10	127667836	127668201		chr15	97247608	97248115
chr10	127675039	127675857		chr15	97519981	97520623
chr10	128062486	128063266		chr15	98683945	98684669
chr10	128082516	128083086		chr15	99008332	99009279
chr10	128263096	128264025		chr15	99369606	99370511
chr10	128298552	128299197		chr15	100469100	100469595
chr10	128344639	128345038		chr15	100749523	100750282
chr10	128438329	128439285		chr15	100750476	100750817
chr10	128696597	128697124		chr15	101174304	101174718
chr10	128745117	128746382		chr15	101191914	101192489
chr10	128901672	128902543		chr15	101254275	101255073
chr10	128902617	128902966		chr15	101308396	101310043
chr11	3247064	3247455		chr15	101371310	101371783
chr11	3247714	3248217		chr15	102204120	102204573
chr11	3330795	3331943		chr15	102672201	102672622
chr11	3477012	3477515		chr15	103254940	103255826
chr11	3910994	3911708		chr16	3723888	3724239
chr11	3931319	3931846		chr16	3847215	3847752
chr11	4221974	4223231		chr16	4419565	4420170
chr11	4596334	4596668		chr16	4558129	4558688
chr11	4598234	4598682		chr16	4673659	4674226
chr11	4599247	4600149		chr16	5430930	5431848
chr11	4673688	4674566		chr16	8739062	8739475
chr11	4674791	4675246		chr16	13247169	13247580
chr11	4999443	4999968		chr16	14021005	14021506
chr11	5062161	5062946		chr16	16086690	16087167
chr11	5064369	5065205		chr16	16146139	16146798
chr11	5065383	5066062		chr16	16599544	16599880
chr11	5287146	5288445		chr16	17177276	17178613
chr11	5545290	5545787		chr16	17890974	17891724
chr11	5565248	5565720		chr16	18836507	18836961
chr11	6484301	6484981		chr16	20621514	20622373
chr11	6523145	6523641		chr16	20657252	20657683
chr11	6524615	6525053		chr16	22070429	22071255
chr11	8443408	8444393		chr16	22618946	22619617
chr11	8577270	8577914		chr16	22654038	22654554
chr11	8591607	8592331		chr16	23105634	23106148
chr11	8596091	8598523		chr16	23556711	23558173
chr11	8634226	8634908		chr16	23982483	23983149
chr11	8659895	8662063		chr16	23983547	23984210
chr11	8761615	8762025		chr16	24075693	24076323
chr11	9531131	9531749		chr16	24120168	24121018
chr11	11656660	11657395		chr16	24238003	24238796
chr11	11715903	11716811		chr16	24347479	24348059
chr11	11729182	11729703		chr16	24652714	24653033
chr11	11785279	11786586		chr16	24910342	24911144
chr11	16638621	16639044		chr16	24964398	24965551
chr11	16969917	16970454		chr16	25008172	25008754
chr11	16978593	16979151		chr16	25016374	25017138
chr11	20159227	20159668		chr16	25037264	25038068
chr11	20455271	20455798		chr16	30187584	30188529
chr11	20656080	20656959		chr16	31064492	31064876
chr11	20657095	20657516		chr16	31080550	31081083
chr11	20930030	20930826		chr16	32107870	32108283
chr11	20930881	20931441		chr16	32130545	32130989
chr11	20934991	20935507		chr16	32547267	32548249
chr11	21180191	21180713		chr16	32608423	32608889
chr11	21180923	21181383		chr16	32977975	32978545
chr11	21567372	21568367		chr16	33400286	33400785
chr11	22692535	22693207		chr16	33755468	33756671
chr11	22694559	22695062		chr16	35022861	35023224
chr11	22695248	22696066		chr16	35764743	35765485
chr11	22783969	22785468		chr16	35983332	35983687
chr11	22929153	22929523		chr16	36713294	36714280
chr11	22952465	22952806		chr16	36716883	36717481
chr11	23688434	23688885		chr16	36717723	36718303
chr11	24294693	24296015		chr16	36828488	36828901
chr11	26804464	26804804		chr16	38376737	38377141
chr11	29148419	29148984		chr16	38549732	38550492
chr11	29428656	29429321		chr16	38760406	38760820
chr11	29496277	29497768		chr16	43447808	43448192
chr11	29692227	29692693		chr16	44173267	44174099
chr11	29707003	29707590		chr16	44992967	44993384
chr11	29728188	29728593		chr16	45029108	45030428
chr11	29802065	29802526		chr16	48786537	48787263
chr11	29874482	29875589		chr16	49769364	49770545
chr11	29879166	29879710		chr16	49770577	49771321
chr11	31671960	31672394		chr16	49782099	49783604
chr11	31734013	31735100		chr16	49943367	49943960
chr11	31817110	31817583		chr16	50298744	50299349
chr11	31850170	31851131		chr16	50430107	50430423
chr11	32225156	32225603		chr16	52181807	52182269
chr11	32324354	32324840		chr16	52473871	52474194
chr11	32454454	32454958		chr16	52474478	52474930
chr11	32555685	32556332		chr16	55555440	55556110
chr11	32619061	32620760		chr16	55636233	55637039
chr11	33274599	33275181		chr16	55894913	55895487
chr11	34057436	34058280		chr16	56717081	56717476
chr11	34767061	34767855		chr16	58497768	58498462
chr11	34775349	34775854		chr16	58712046	58712895
chr11	34777782	34778358		chr16	64884182	64884859
chr11	34831441	34831897		chr16	65469893	65470455
chr11	43352567	43353109		chr16	76001995	76002461
chr11	43368024	43368459		chr16	77084492	77085026
chr11	43368625	43369602		chr16	78376094	78376633
chr11	44372605	44373346		chr16	85071025	85071878
chr11	44414170	44415754		chr16	85148862	85149645
chr11	44437518	44437936		chr16	87611461	87612725
chr11	44438248	44438840		chr16	87664167	87664562
chr11	44496057	44496869		chr16	89960333	89960779
chr11	44618533	44619331		chr16	89985748	89986151
chr11	45523508	45524248		chr16	90137818	90138785
chr11	45525118	45525777		chr16	91456403	91456832
chr11	46056806	46057574		chr16	91596615	91597382
chr11	46061129	46064084		chr16	91611533	91613077
chr11	46075849	46076756		chr16	91628306	91628895
chr11	46076903	46077460		chr16	91685179	91685616
chr11	46119521	46120175		chr16	92300883	92301483
chr11	46264839	46265373		chr16	92465721	92466070
chr11	46265690	46266155		chr16	92787231	92787686
chr11	48812735	48813663		chr16	92861150	92862383
chr11	48856303	48856824		chr16	92873078	92874050
chr11	49084161	49085258		chr16	93140212	93142960
chr11	49092273	49092744		chr16	93144254	93144709
chr11	49210549	49211242		chr16	93721425	93722289
chr11	49235533	49235872		chr16	93957068	93958374
chr11	49236086	49236760		chr16	94240711	94241267
chr11	49252101	49252585		chr16	94369995	94371231
chr11	49845476	49845959		chr16	97660251	97660957
chr11	49848425	49849021		chr16	97954503	97955035
chr11	49994685	49995057		chr17	3156704	3157301
chr11	50042405	50042855		chr17	5316078	5316756
chr11	50102259	50103021		chr17	7925357	7925744
chr11	50103204	50104025		chr17	9764928	9765415
chr11	50104771	50105571		chr17	9773984	9774929
chr11	50161791	50162365		chr17	9775197	9776122
chr11	50355343	50356114		chr17	12174431	12175018
chr11	51644623	51645388		chr17	13684869	13685735
chr11	51646823	51647184		chr17	15440208	15440850
chr11	51805379	51805908		chr17	15526774	15527082
chr11	51832098	51834036		chr17	17609795	17610334
chr11	51856296	51856891		chr17	17827023	17827452
chr11	51967600	51968412		chr17	17871937	17873026
chr11	52065625	52066000		chr17	17878934	17884950
chr11	53182952	53183781		chr17	21474512	21475533
chr11	53312395	53313208		chr17	23727005	23727600
chr11	53314196	53315333		chr17	24191135	24191639
chr11	53436131	53436901		chr17	24205059	24205587
chr11	53492345	53493544		chr17	24696298	24696709
chr11	53562549	53563127		chr17	25187746	25188229
chr11	53563320	53564216		chr17	25875130	25875455
chr11	53566268	53567195		chr17	25875561	25876019
chr11	53663199	53663628		chr17	26137944	26138902
chr11	53783622	53784251		chr17	26538346	26538987
chr11	54150033	54150768		chr17	26715052	26715961
chr11	54427696	54428334		chr17	27017987	27018467
chr11	54491645	54492166		chr17	27025733	27026021
chr11	54533263	54533961		chr17	27546902	27547312
chr11	54691421	54692136		chr17	27552334	27553240
chr11	54762376	54762723		chr17	27565913	27566303
chr11	54774145	54777412		chr17	27623005	27623418
chr11	54800790	54801469		chr17	27623537	27624234
chr11	54965030	54965885		chr17	27817846	27818232
chr11	54989046	54989497		chr17	28079863	28080455
chr11	55008498	55009459		chr17	28484989	28485849
chr11	55013310	55014053		chr17	28588699	28589189
chr11	55076647	55077391		chr17	28769519	28770365
chr11	55432686	55433668		chr17	28800927	28801282
chr11	57519185	57519752		chr17	28894515	28895102
chr11	57643686	57644433		chr17	29111614	29112067
chr11	57673506	57674898		chr17	29397902	29398980
chr11	57800678	57801442		chr17	29437556	29438581
chr11	58867004	58867712		chr17	29442068	29442727
chr11	59165898	59166262		chr17	29485241	29486712
chr11	59217004	59217511		chr17	29841907	29842488
chr11	59229896	59230867		chr17	31037797	31038423
chr11	59561610	59562906		chr17	31557389	31557958
chr11	59811221	59811656		chr17	32284216	32284598
chr11	60045718	60046068		chr17	32388575	32389355
chr11	60781189	60781593		chr17	34249101	34249440
chr11	60837399	60838053		chr17	34263118	34263579
chr11	60844755	60845483		chr17	34264534	34265364
chr11	61792468	61793536		chr17	34304317	34304836
chr11	61793658	61795205		chr17	34398721	34399202
chr11	61839031	61840226		chr17	34971580	34972131
chr11	61842806	61843608		chr17	35838566	35839109
chr11	61860763	61863179		chr17	35841624	35842255
chr11	62009976	62010419		chr17	35896710	35897366
chr11	62010547	62011632		chr17	42911841	42912406
chr11	62013098	62013567		chr17	43536519	43539417
chr11	62186556	62187052		chr17	43576908	43577752
chr11	62209659	62210406		chr17	44653445	44654357
chr11	62646137	62646793		chr17	44735686	44736082
chr11	62749178	62749692		chr17	44776741	44777037
chr11	62809991	62811245		chr17	45119108	45120301
chr11	62845460	62846735		chr17	45594919	45595895
chr11	63014410	63014958		chr17	45685638	45686072
chr11	63020074	63020829		chr17	45741980	45743477
chr11	63026768	63027254		chr17	45746395	45746843
chr11	63130489	63131244		chr17	45758942	45759519
chr11	63134674	63135597		chr17	46282220	46283007
chr11	63135923	63136449		chr17	46545895	46546553
chr11	63138305	63139468		chr17	46601266	46602335
chr11	64495786	64497399		chr17	47410330	47410955
chr11	67451704	67452585		chr17	47599468	47600238
chr11	67456033	67456423		chr17	47600321	47600687
chr11	67482486	67482935		chr17	50097399	50097808
chr11	67493975	67496113		chr17	50508522	50509022
chr11	67544693	67545612		chr17	50528847	50529358
chr11	68406820	68407325		chr17	51219605	51219979
chr11	68459735	68460614		chr17	52168191	52169181
chr11	68520818	68522964		chr17	55931624	55932644
chr11	69037155	69037983		chr17	56304151	56305112
chr11	69063644	69064318		chr17	56934881	56935348
chr11	69125398	69125759		chr17	57113191	57113606
chr11	69260862	69262038		chr17	57227428	57229032
chr11	69364173	69364826		chr17	63499732	63500326
chr11	69423581	69424940		chr17	63500501	63500831
chr11	69428830	69430190		chr17	65604659	65605275
chr11	69766548	69766935		chr17	71278071	71278615
chr11	69767010	69767565		chr17	71293940	71294746
chr11	69894498	69895004		chr17	71424540	71425086
chr11	70020876	70021649		chr17	71617275	71618543
chr11	70079634	70080031		chr17	72834661	72835295
chr11	70084866	70085627		chr17	73893466	73894295
chr11	70089379	70089948		chr17	73928265	73928807
chr11	70129002	70129812		chr17	74294636	74295058
chr11	70184710	70185472		chr17	74667498	74668101
chr11	70436768	70437784		chr17	75199766	75200533
chr11	70472439	70474197		chr17	78835670	78836125
chr11	70525283	70526222		chr17	79095494	79096374
chr11	70587824	70588564		chr17	79355384	79356030
chr11	70615021	70615725		chr17	79895761	79896163
chr11	70672023	70672419		chr17	80553059	80553869
chr11	70680315	70680804		chr17	80772807	80773586
chr11	70682685	70683122		chr17	81705844	81706876
chr11	70683580	70684482		chr17	83527358	83528152
chr11	70791319	70791714		chr17	84235706	84236449
chr11	70791771	70792588		chr17	84646506	84646891
chr11	70845216	70846999		chr17	86167794	86168146
chr11	70865250	70865985		chr17	86336835	86337295
chr11	70898013	70898522		chr17	86354134	86354498
chr11	71007558	71008448		chr17	86962688	86963206
chr11	71008472	71008965		chr17	86963489	86963970
chr11	71279318	71280466		chr17	87169918	87170510
chr11	71995539	71995992		chr17	88065130	88065742
chr11	71996204	71996574		chr17	89453684	89454186
chr11	72216670	72217375		chr18	4872529	4873173
chr11	72537732	72538629		chr18	4873360	4874066
chr11	72549336	72551134		chr18	5124740	5125533
chr11	72691881	72692785		chr18	5126391	5127381
chr11	72703016	72703635		chr18	5142864	5143274
chr11	72952967	72954033		chr18	5397661	5398350
chr11	73092138	73092907		chr18	7608340	7608909
chr11	73093207	73093717		chr18	7608986	7609833
chr11	73192375	73193176		chr18	11195399	11195812
chr11	73325942	73326570		chr18	12639894	12640833
chr11	74770427	74770758		chr18	12643176	12643745
chr11	74834404	74835051		chr18	12643798	12644193
chr11	75074943	75075434		chr18	12644214	12644678
chr11	75075620	75076014		chr18	15150675	15151304
chr11	75136607	75137311		chr18	15201779	15202674
chr11	75152564	75153681		chr18	15208773	15209186
chr11	75173822	75174172		chr18	20746134	20746429
chr11	75209589	75210343		chr18	24205125	24205694
chr11	75268225	75269004		chr18	31635086	31635663
chr11	75414539	75415233		chr18	32552642	32553481
chr11	75536338	75536910		chr18	32559565	32560005
chr11	75536926	75538804		chr18	34557477	34558129
chr11	75546358	75547130		chr18	35093547	35094302
chr11	75547185	75548451		chr18	35553315	35554630
chr11	75559415	75559976		chr18	35873256	35874305
chr11	75560150	75561805		chr18	35919887	35920543
chr11	75569281	75569968		chr18	36286738	36287161
chr11	75584995	75585827		chr18	36710978	36711576
chr11	75595640	75596043		chr18	36760293	36760830
chr11	75596290	75597127		chr18	37879624	37880255
chr11	75636295	75637132		chr18	38364397	38365068
chr11	75644470	75645828		chr18	38367429	38368057
chr11	76088948	76089325		chr18	38938160	38940236
chr11	76268178	76268701		chr18	38946024	38947379
chr11	76477502	76478369		chr18	39665525	39666216
chr11	76593756	76594685		chr18	39666976	39667362
chr11	76889580	76890746		chr18	46451696	46452258
chr11	77028830	77029325		chr18	46475031	46475546
chr11	77355181	77355852		chr18	46958707	46959243
chr11	77410078	77410677		chr18	48817206	48818523
chr11	77446726	77447373		chr18	55237872	55238263
chr11	77980011	77980822		chr18	56674893	56675485
chr11	77985300	77985701		chr18	56675689	56676148
chr11	78212832	78214059		chr18	56700749	56701451
chr11	78400051	78400815		chr18	61535614	61536796
chr11	78566489	78567311		chr18	61705405	61706167
chr11	78635441	78636393		chr18	65070886	65071304
chr11	78887169	78887907		chr18	65077418	65077817
chr11	79016904	79017583		chr18	65381393	65383033
chr11	79022928	79023484		chr18	66001779	66002660
chr11	79118570	79118887		chr18	67243330	67243922
chr11	79640671	79641831		chr18	67288286	67288963
chr11	79704706	79705173		chr18	68131493	68132037
chr11	80070429	80071320		chr18	73949255	73949972
chr11	80076830	80077370		chr18	74207325	74207776
chr11	80162788	80164662		chr18	74778089	74778690
chr11	80172162	80172769		chr18	75018627	75019418
chr11	80172839	80173841		chr18	75278314	75278670
chr11	80504231	80504974		chr18	75368771	75369319
chr11	80505226	80505891		chr18	75391657	75392566
chr11	82024171	82024475		chr18	76242346	76242848
chr11	83298020	83298412		chr18	79257437	79258043
chr11	83595453	83595814		chr18	82895057	82895552
chr11	83703114	83703840		chr18	84600885	84601501
chr11	83736790	83737443		chr19	4037534	4037950
chr11	83788770	83789413		chr19	5731077	5731791
chr11	84290245	84290871		chr19	5731844	5732395
chr11	84513696	84514145		chr19	5814593	5815077
chr11	84880529	84881270		chr19	5945306	5946202
chr11	85352213	85352574		chr19	6015416	6016018
chr11	85521322	85521736		chr19	6235393	6235787
chr11	85525413	85526228		chr19	6268370	6269017
chr11	85697841	85698437		chr19	6335000	6335430
chr11	86400013	86400464		chr19	6840216	6840588
chr11	86719471	86720330		chr19	9062638	9063128
chr11	86733679	86734962		chr19	9911278	9911645
chr11	86738400	86739062		chr19	9945619	9946864
chr11	86742755	86743273		chr19	10278664	10279159
chr11	86816316	86816764		chr19	10602403	10602883
chr11	86919712	86920952		chr19	10692393	10693458
chr11	86995158	86995646		chr19	10979975	10980410
chr11	86999146	86999983		chr19	11266824	11267269
chr11	87020086	87020480		chr19	11407560	11409607
chr11	87073241	87074523		chr19	11496769	11497166
chr11	87126222	87126904		chr19	11497349	11498197
chr11	87719794	87720309		chr19	11966145	11966605
chr11	87744627	87745045		chr19	14596122	14596581
chr11	87811079	87812240		chr19	16148644	16149207
chr11	88151049	88151604		chr19	16330416	16331231
chr11	88233316	88234630		chr19	17164650	17165044
chr11	88234803	88235322		chr19	17354869	17355384
chr11	89020548	89020932		chr19	21050947	21052099
chr11	89977779	89978361		chr19	21383338	21384451
chr11	90002156	90002829		chr19	21440349	21440926
chr11	90245443	90246244		chr19	21441070	21442610
chr11	90248615	90249155		chr19	21476291	21477911
chr11	90558296	90558686		chr19	23450669	23451469
chr11	93729368	93729883		chr19	23758360	23758710
chr11	94145319	94145788		chr19	24279589	24280231
chr11	94328721	94329096		chr19	26605207	26605613
chr11	94369887	94370842		chr19	28963738	28964549
chr11	94602131	94602652		chr19	29368613	29370116
chr11	94703168	94704051		chr19	29383592	29385106
chr11	94707441	94707804		chr19	32107983	32108438
chr11	94707894	94708328		chr19	32172544	32173249
chr11	95040556	95041307		chr19	32485982	32486655
chr11	95337876	95338376		chr19	32566813	32567168
chr11	95411582	95412376		chr19	32595287	32596263
chr11	95896688	95897075		chr19	32804990	32805442
chr11	96964762	96965735		chr19	32956414	32957039
chr11	97280806	97281196		chr19	33761467	33761994
chr11	97437459	97438517		chr19	34167935	34168456
chr11	97438568	97439365		chr19	34291087	34292318
chr11	97449236	97449727		chr19	34550571	34551196
chr11	97684102	97685122		chr19	34569828	34571378
chr11	97742906	97743333		chr19	36348534	36349554
chr11	97817903	97818549		chr19	37173841	37174318
chr11	97837832	97838493		chr19	37504040	37504417
chr11	97985772	97986227		chr19	37523192	37523900
chr11	98001423	98002005		chr19	37534535	37535561
chr11	98022121	98022483		chr19	37559953	37560325
chr11	98458243	98459060		chr19	37561859	37562432
chr11	98491852	98492436		chr19	40588623	40589111
chr11	98708106	98709976		chr19	40589432	40589780
chr11	98777215	98777581		chr19	40709305	40709791
chr11	98783645	98784086		chr19	41596893	41597730
chr11	98785949	98786506		chr19	42177167	42177928
chr11	98788198	98789008		chr19	42779148	42779542
chr11	98813294	98814013		chr19	43673418	43674130
chr11	98816119	98817575		chr19	43801535	43802097
chr11	98936599	98937300		chr19	44144734	44145058
chr11	98949942	98950561		chr19	44248341	44249198
chr11	98954770	98955249		chr19	44266701	44267782
chr11	99167552	99168688		chr19	44283340	44285241
chr11	99252781	99253311		chr19	44913248	44913755
chr11	100342828	100343199		chr19	45707711	45708351
chr11	100528236	100528611		chr19	46467537	46467889
chr11	100547233	100547746		chr19	46901730	46902380
chr11	100585199	100585758		chr19	46962406	46962922
chr11	100608051	100610284		chr19	47890432	47891042
chr11	100627991	100628452		chr19	53250750	53252432
chr11	100713954	100714702		chr19	53303230	53303956
chr11	100730700	100731373		chr19	56565788	56566124
chr11	100805459	100806114		chr19	57123605	57124079
chr11	100826196	100826503		chr19	57452809	57453509
chr11	100826772	100827282		chr19	57611408	57612008
chr11	100840720	100841537		chr19	59345916	59346374
chr11	100848680	100849406		chr19	61052029	61053844
chr11	100935219	100935889		chr19	61083799	61084183
chr11	100994046	100994635		chr19	61175674	61175970
chr11	101115899	101116380		chr2	3283512	3283880
chr11	101171685	101172564		chr2	3284260	3284748
chr11	101230917	101232354		chr2	4881601	4882199
chr11	101416841	101417185		chr2	6716604	6717246
chr11	102189059	102189444		chr2	14055392	14055905
chr11	102190724	102191553		chr2	18065444	18065921
chr11	102433665	102434086		chr2	19064922	19065319
chr11	103141387	103141793		chr2	19300495	19301715
chr11	103142258	103142909		chr2	19630662	19631171
chr11	103223110	103223600		chr2	22749871	22750422
chr11	103306420	103307100		chr2	22816167	22816918
chr11	103309756	103310336		chr2	24306950	24307693
chr11	103346749	103347645		chr2	24962467	24963162
chr11	103353714	103354638		chr2	25372341	25372803
chr11	103383896	103384572		chr2	25428801	25429322
chr11	103688856	103689330		chr2	26236864	26237663
chr11	103977203	103977583		chr2	26315673	26316055
chr11	103992250	103992857		chr2	26379978	26380628
chr11	104319097	104319582		chr2	26604543	26604937
chr11	104387453	104388120		chr2	26933743	26934367
chr11	104544844	104545229		chr2	27025133	27025658
chr11	104581574	104582594		chr2	27350886	27351228
chr11	104608961	104609470		chr2	27426672	27427028
chr11	104647280	104647690		chr2	28089933	28090403
chr11	105459308	105460683		chr2	28092355	28093042
chr11	105467244	105467658		chr2	28205920	28206467
chr11	105567381	105568001		chr2	28370439	28370825
chr11	105901272	105901731		chr2	28523303	28523779
chr11	106037311	106037722		chr2	28533523	28534913
chr11	106135712	106136059		chr2	28590774	28591430
chr11	106153733	106154474		chr2	29251525	29253463
chr11	106201692	106203058		chr2	29670340	29670850
chr11	106303142	106303527		chr2	29802862	29803536
chr11	106304233	106305670		chr2	30093980	30094538
chr11	106305787	106307831		chr2	30171430	30172187
chr11	106309735	106310994		chr2	30464264	30464571
chr11	106313243	106313746		chr2	30707582	30708068
chr11	106317458	106319744		chr2	31239420	31239836
chr11	106325180	106325939		chr2	31470255	31471098
chr11	106673601	106674420		chr2	32693621	32694125
chr11	106735836	106737253		chr2	32916163	32916594
chr11	106740560	106741148		chr2	32963861	32964264
chr11	106818880	106820122		chr2	34827576	34828198
chr11	106961570	106962111		chr2	34965439	34965883
chr11	107027518	107027825		chr2	34977534	34977863
chr11	107102842	107103756		chr2	35334166	35334829
chr11	107450741	107451883		chr2	35341507	35342116
chr11	109099909	109100394		chr2	35342135	35342757
chr11	109312120	109312708		chr2	38287520	38287850
chr11	109376076	109376979		chr2	39010833	39011277
chr11	109376992	109377690		chr2	43727463	43728124
chr11	109439804	109440529		chr2	44927382	44927741
chr11	109468420	109468804		chr2	45118244	45119048
chr11	109611893	109612469		chr2	45274412	45275381
chr11	109859418	109859857		chr2	48689294	48689832
chr11	110268258	110268712		chr2	48925172	48925633
chr11	110537695	110538367		chr2	49411800	49412403
chr11	110986025	110986642		chr2	49452201	49453004
chr11	111064996	111066020		chr2	50834250	50834646
chr11	113537072	113537568		chr2	50854093	50854550
chr11	114679010	114679973		chr2	57124263	57124672
chr11	114693620	114694346		chr2	57232077	57232931
chr11	114850739	114851837		chr2	58137012	58138934
chr11	114874977	114875622		chr2	60082578	60083463
chr11	114876566	114877113		chr2	60843418	60843950
chr11	114880966	114881552		chr2	61582331	61583641
chr11	114892670	114893251		chr2	61592593	61592917
chr11	114895755	114897154		chr2	65101642	65102477
chr11	114905471	114906395		chr2	66124107	66124627
chr11	114911300	114911615		chr2	68782469	68783188
chr11	115223505	115224214		chr2	68795804	68796170
chr11	115495492	115496654		chr2	68907012	68907862
chr11	115514523	115515131		chr2	69884803	69885406
chr11	115601468	115602009		chr2	70431990	70432317
chr11	115677001	115677349		chr2	71453383	71453818
chr11	115705222	115705934		chr2	71469026	71469711
chr11	115929198	115929922		chr2	71765155	71765731
chr11	116094711	116097106		chr2	72367258	72367697
chr11	116194957	116195839		chr2	72978914	72979363
chr11	116259281	116260195		chr2	72990206	72990879
chr11	116388913	116389390		chr2	73007261	73007657
chr11	116435213	116435605		chr2	73023538	73024628
chr11	116620613	116621964		chr2	73048748	73049155
chr11	116682191	116683036		chr2	73461762	73462535
chr11	116869904	116870671		chr2	73462871	73463237
chr11	117081340	117081795		chr2	73548148	73548633
chr11	117117458	117118063		chr2	75607177	75608477
chr11	117119796	117121272		chr2	75609720	75610098
chr11	117193997	117194440		chr2	77238943	77239394
chr11	117308030	117308876		chr2	79695337	79695929
chr11	117318874	117319315		chr2	83644456	83645417
chr11	117599078	117599582		chr2	84059454	84060134
chr11	117783461	117783855		chr2	84248460	84248979
chr11	117791800	117792756		chr2	84678383	84678801
chr11	117823996	117824698		chr2	101732253	101733220
chr11	117846717	117847227		chr2	101795875	101796451
chr11	117873183	117873586		chr2	101796518	101797793
chr11	117882004	117882805		chr2	103566368	103567071
chr11	117939328	117939848		chr2	105398560	105399323
chr11	117940163	117942206		chr2	112394289	112394844
chr11	117957833	117958791		chr2	117092563	117093661
chr11	118200926	118203612		chr2	117342296	117342968
chr11	118207819	118208313		chr2	117924810	117926487
chr11	118208409	118209880		chr2	117965176	117965790
chr11	118221325	118223810		chr2	117965989	117966591
chr11	118234601	118235161		chr2	117973942	117974619
chr11	118236335	118237174		chr2	117984373	117985543
chr11	118353761	118355058		chr2	118746002	118746467
chr11	118355444	118355920		chr2	118814181	118814698
chr11	118464638	118466133		chr2	118902322	118902974
chr11	118469279	118470939		chr2	119741681	119742210
chr11	118473096	118473988		chr2	120561197	120562051
chr11	119227593	119228464		chr2	122408479	122409709
chr11	119228551	119229504		chr2	122467410	122467821
chr11	119237745	119238601		chr2	122630563	122631625
chr11	119351354	119353128		chr2	124751509	124751966
chr11	119374356	119375042		chr2	125247534	125248241
chr11	119692558	119693391		chr2	127274081	127274883
chr11	119728895	119730771		chr2	127791921	127792385
chr11	119824269	119825189		chr2	127831208	127831877
chr11	119825351	119825731		chr2	128062411	128063846
chr11	119933299	119933915		chr2	128294209	128295261
chr11	119952022	119953258		chr2	128364432	128364830
chr11	120063270	120064210		chr2	128968161	128968633
chr11	120218541	120219193		chr2	129409616	129410547
chr11	120357579	120358037		chr2	129558030	129558501
chr11	120647793	120648460		chr2	129904012	129904301
chr11	120726834	120727178		chr2	130274367	130275115
chr11	120729623	120730502		chr2	130707020	130707541
chr11	120732862	120734476		chr2	130840216	130840575
chr11	120799819	120800529		chr2	131435608	131436114
chr11	120940057	120940404		chr2	131436406	131436956
chr11	120957361	120957687		chr2	131509528	131510188
chr11	120957768	120958278		chr2	132151179	132152373
chr11	120966507	120966970		chr2	132203292	132203869
chr11	121269249	121270502		chr2	140784271	140784751
chr11	121517709	121518234		chr2	140784944	140785413
chr11	121520245	121520853		chr2	140790586	140791112
chr11	121658766	121659377		chr2	140793602	140795006
chr11	121713350	121714093		chr2	143833881	143834438
chr11	121718520	121719776		chr2	144290058	144290507
chr11	121720843	121721335		chr2	144599904	144600484
chr11	121721501	121722199		chr2	145804315	145804746
chr11	121789887	121790412		chr2	145804869	145805314
chr12	3349778	3350585		chr2	145805916	145806235
chr12	3359477	3360051		chr2	145806525	145807868
chr12	3365341	3365869		chr2	145808054	145808857
chr12	3420326	3421081		chr2	148578389	148579123
chr12	3686800	3687348		chr2	148685188	148685830
chr12	3695663	3696389		chr2	150218252	150218781
chr12	3894037	3894811		chr2	150385549	150386146
chr12	3895400	3895841		chr2	152227362	152227844
chr12	4198350	4199178		chr2	152414088	152415190
chr12	4209433	4211236		chr2	153110447	153111479
chr12	4488010	4488519		chr2	153528577	153528883
chr12	4640924	4641498		chr2	155357590	155357942
chr12	4839836	4840641		chr2	157153122	157153472
chr12	4907810	4908294		chr2	157155960	157156367
chr12	8429357	8430735		chr2	157203655	157204113
chr12	8497974	8498537		chr2	157447751	157448430
chr12	8513027	8513364		chr2	158794797	158795386
chr12	8545643	8547463		chr2	163054632	163055611
chr12	8667107	8668210		chr2	164041254	164041863
chr12	8846347	8847066		chr2	164457619	164458200
chr12	12176392	12176955		chr2	164521254	164521889
chr12	12270019	12270707		chr2	164815092	164815480
chr12	12278360	12278812		chr2	164815626	164816266
chr12	16383938	16384323		chr2	166651330	166651666
chr12	16588019	16589818		chr2	167685987	167687153
chr12	17770870	17771504		chr2	167687966	167688667
chr12	17777414	17777912		chr2	167709935	167711367
chr12	21208632	21209025		chr2	167770215	167770487
chr12	21264308	21264859		chr2	167885881	167886686
chr12	24758211	24758630		chr2	167886774	167887303
chr12	25165240	25165861		chr2	167909318	167911589
chr12	25177380	25177892		chr2	167922390	167923644
chr12	28675475	28676482		chr2	168231076	168231530
chr12	28800985	28801745		chr2	170163855	170164334
chr12	31973041	31973459		chr2	173021969	173022431
chr12	32012106	32012664		chr2	173060981	173061551
chr12	32015263	32015987		chr2	173349839	173350606
chr12	32110748	32111223		chr2	180025217	180025642
chr12	32199109	32200298		chr2	180127944	180128343
chr12	32238243	32238640		chr2	180272817	180273175
chr12	32238746	32239221		chr2	180273753	180274205
chr12	32433880	32434659		chr2	180455602	180456097
chr12	32434716	32435179		chr2	180582671	180583073
chr12	32458803	32459555		chr2	180704445	180705232
chr12	32486120	32486738		chr2	181242125	181242586
chr12	32768196	32768491		chr2	181553375	181553910
chr12	32823105	32823485		chr2	181592188	181592517
chr12	33041109	33041990		chr2	181864758	181865090
chr12	33045511	33046387		chr3	9724829	9725789
chr12	33136664	33137313		chr3	9800578	9802710
chr12	33146843	33147492		chr3	9826649	9827275
chr12	33332061	33332692		chr3	10213555	10214084
chr12	34431537	34432105		chr3	16004046	16004752
chr12	34432591	34433729		chr3	16180726	16181251
chr12	34696337	34696975		chr3	21049489	21049841
chr12	34713483	34714556		chr3	21937063	21937934
chr12	35054418	35054819		chr3	21959484	21960703
chr12	35267000	35267885		chr3	22089788	22090489
chr12	35287254	35288441		chr3	32510033	32510461
chr12	35384107	35384850		chr3	40744588	40745113
chr12	35391563	35392090		chr3	41565860	41566455
chr12	35392204	35393107		chr3	51211031	51211777
chr12	35405758	35406312		chr3	51475514	51476205
chr12	35462909	35463300		chr3	51999508	52000195
chr12	35552952	35554213		chr3	52029813	52030331
chr12	35711228	35711850		chr3	52633798	52634535
chr12	35884809	35885986		chr3	52929619	52930431
chr12	36036521	36037454		chr3	54811026	54811313
chr12	36038929	36039487		chr3	58469750	58470671
chr12	36155582	36156577		chr3	58692589	58692988
chr12	40016842	40017337		chr3	59263721	59264220
chr12	40554890	40555539		chr3	61002492	61003190
chr12	40569167	40569968		chr3	61412764	61413152
chr12	40637098	40637561		chr3	65319250	65319749
chr12	40788361	40788686		chr3	65515499	65515907
chr12	40789205	40789572		chr3	65517729	65518539
chr12	45010820	45011536		chr3	65927191	65927738
chr12	45011699	45012583		chr3	69153715	69154610
chr12	45074302	45075246		chr3	75956029	75956932
chr12	51429318	51429916		chr3	79173642	79174752
chr12	51693687	51695024		chr3	79535157	79536085
chr12	51811719	51812534		chr3	79542116	79542635
chr12	51847529	51848455		chr3	79542650	79543393
chr12	51939145	51939795		chr3	83885412	83885973
chr12	52503087	52503640		chr3	83947081	83947549
chr12	54407149	54407845		chr3	84155285	84155716
chr12	54794081	54794655		chr3	86103902	86104395
chr12	54805781	54806329		chr3	87336598	87337524
chr12	54844612	54845538		chr3	87512289	87512786
chr12	54863032	54863464		chr3	87982483	87982942
chr12	54968874	54969526		chr3	88422631	88422936
chr12	55016651	55017854		chr3	88464323	88464978
chr12	57229861	57230269		chr3	88553807	88554525
chr12	59206130	59207499		chr3	89183262	89183761
chr12	64967613	64967922		chr3	89233652	89233973
chr12	65154547	65155067		chr3	89246318	89247193
chr12	69199053	69199703		chr3	89579050	89579811
chr12	69227376	69227814		chr3	90000451	90000800
chr12	69424241	69425370		chr3	90383343	90383732
chr12	69474241	69474615		chr3	90384076	90384848
chr12	70014582	70014987		chr3	90659010	90660856
chr12	70231768	70232396		chr3	90668192	90668920
chr12	70694451	70696087		chr3	90681763	90682184
chr12	70698591	70699194		chr3	93510762	93513368
chr12	70752034	70753160		chr3	94309782	94310736
chr12	70824664	70825264		chr3	94821225	94821594
chr12	70911521	70912585		chr3	94837530	94837871
chr12	71006415	71006715		chr3	95107033	95107380
chr12	71047320	71048992		chr3	95512151	95512612
chr12	71830299	71830764		chr3	96016978	96017576
chr12	72668210	72668811		chr3	96302920	96303739
chr12	73304276	73305363		chr3	97227855	97228195
chr12	73323763	73324348		chr3	97609673	97610273
chr12	73324568	73325183		chr3	100969065	100969655
chr12	73325284	73325728		chr3	103280258	103280756
chr12	73593300	73594240		chr3	103378545	103379310
chr12	73598292	73599396		chr3	103805171	103806291
chr12	73612534	73613872		chr3	104220581	104221290
chr12	73632614	73633924		chr3	104638594	104639730
chr12	73658356	73659684		chr3	105705031	105705491
chr12	73667845	73668277		chr3	106545217	106545770
chr12	73671631	73672236		chr3	106808773	106809282
chr12	73680500	73681161		chr3	107084388	107085473
chr12	73681526	73682279		chr3	107086990	107087429
chr12	73686876	73687567		chr3	107759816	107760528
chr12	73764770	73765491		chr3	107852552	107854118
chr12	75275962	75276542		chr3	108210165	108210516
chr12	75308076	75308714		chr3	108796536	108797707
chr12	75528939	75530240		chr3	109357874	109358414
chr12	75658433	75659212		chr3	116859017	116859810
chr12	75687262	75688056		chr3	119781789	119782304
chr12	75688116	75688498		chr3	119782398	119783371
chr12	75712540	75713486		chr3	121171200	121171725
chr12	76367449	76368317		chr3	121369824	121370427
chr12	76527913	76528467		chr3	121841111	121841681
chr12	76614270	76614872		chr3	121841782	121842296
chr12	76942388	76943175		chr3	122244898	122245259
chr12	76943323	76943744		chr3	122348330	122349513
chr12	77092767	77093272		chr3	122923971	122924306
chr12	77270505	77271282		chr3	126622497	126623590
chr12	78748211	78748674		chr3	127762894	127763296
chr12	78976259	78976822		chr3	129532513	129533000
chr12	79614790	79615172		chr3	129533146	129533626
chr12	79616996	79618818		chr3	129533793	129534269
chr12	79637951	79638496		chr3	129949671	129950067
chr12	79647230	79648096		chr3	131367677	131368714
chr12	79675626	79676395		chr3	131368917	131370076
chr12	79724541	79726003		chr3	131489025	131490154
chr12	79754697	79755840		chr3	135516117	135516947
chr12	79758824	79759726		chr3	137846020	137846604
chr12	79840796	79841558		chr3	137846852	137847488
chr12	79841904	79842392		chr3	137847882	137848364
chr12	80053676	80054328		chr3	137968480	137969319
chr12	80110238	80110932		chr3	138742442	138743231
chr12	80210437	80210914		chr3	142493694	142494149
chr12	80325613	80326117		chr3	142881438	142881898
chr12	80810446	80810829		chr3	143674760	143675069
chr12	80839946	80840597		chr3	144380754	144381280
chr12	82122089	82122648		chr3	144401109	144401451
chr12	82261396	82261784		chr3	144703666	144704049
chr12	82265600	82266265		chr3	144704196	144704493
chr12	83520571	83520897		chr3	148918165	148918523
chr12	83928085	83928699		chr3	149436143	149436513
chr12	83947503	83948085		chr3	149624062	149624514
chr12	84003372	84003998		chr3	152339953	152340610
chr12	84022598	84023130		chr3	154177318	154177750
chr12	84202550	84203016		chr3	154596676	154597620
chr12	84450364	84450962		chr4	3661677	3662008
chr12	84760774	84761115		chr4	4080416	4081192
chr12	85288040	85288472		chr4	8857026	8858360
chr12	85388728	85389298		chr4	8915763	8916667
chr12	85420484	85421348		chr4	9010015	9010403
chr12	85659687	85660176		chr4	9737367	9737699
chr12	85942603	85943010		chr4	10962414	10963209
chr12	85962972	85964925		chr4	11026562	11026941
chr12	85980207	85980513		chr4	11032019	11032417
chr12	86810930	86811434		chr4	11075808	11076265
chr12	87330635	87331216		chr4	11190365	11190789
chr12	87414728	87416134		chr4	11481316	11481774
chr12	87438880	87439995		chr4	11558431	11558853
chr12	88445286	88445810		chr4	12500766	12501175
chr12	91581566	91582111		chr4	15944968	15945792
chr12	91666878	91667223		chr4	20008054	20008892
chr12	91668815	91669410		chr4	32342765	32344002
chr12	91747662	91749094		chr4	32587891	32588227
chr12	98249428	98249902		chr4	33072579	33073830
chr12	98249951	98250953		chr4	33260992	33262410
chr12	98255464	98255975		chr4	40238856	40239783
chr12	98291643	98292381		chr4	40775403	40775706
chr12	98292530	98293214		chr4	40846867	40847820
chr12	98319210	98320057		chr4	43612830	43613303
chr12	98320267	98320810		chr4	43937302	43937766
chr12	98704106	98704503		chr4	43957429	43957858
chr12	98747418	98748049		chr4	43964061	43964696
chr12	98920688	98921035		chr4	44300952	44301630
chr12	99239177	99240870		chr4	45795426	45795804
chr12	99264003	99264530		chr4	45882759	45883369
chr12	99284061	99285675		chr4	45981358	45981875
chr12	99305899	99306846		chr4	46591905	46592335
chr12	99560798	99561379		chr4	46629898	46630254
chr12	99563697	99564329		chr4	46635502	46636653
chr12	99608631	99609151		chr4	50459700	50460225
chr12	99628067	99628840		chr4	53306811	53307312
chr12	99641350	99642002		chr4	53410091	53410872
chr12	99979094	99979647		chr4	53412340	53412852
chr12	99992834	99994611		chr4	54527919	54528757
chr12	100012667	100013622		chr4	55349430	55349765
chr12	100021535	100022633		chr4	55959805	55960195
chr12	100067663	100068159		chr4	58304130	58304954
chr12	100425707	100427014		chr4	58586207	58586718
chr12	100764448	100765497		chr4	59039872	59040306
chr12	100838673	100839318		chr4	59243929	59244740
chr12	100839560	100840043		chr4	59870315	59870952
chr12	101977556	101978339		chr4	62519539	62520353
chr12	101979702	101980455		chr4	63150614	63152074
chr12	101994270	101994873		chr4	63410211	63410700
chr12	102340378	102340929		chr4	66857285	66857738
chr12	102417156	102417582		chr4	70409940	70410429
chr12	102417646	102419047		chr4	74305361	74305827
chr12	102419231	102421056		chr4	80310365	80311271
chr12	102421708	102422552		chr4	84884586	84885168
chr12	102517738	102518150		chr4	86579521	86580148
chr12	102663589	102664076		chr4	86580283	86580729
chr12	102694530	102694978		chr4	88094574	88095190
chr12	102745323	102745739		chr4	88867977	88868319
chr12	102878591	102879078		chr4	93520309	93520882
chr12	103340644	103341240		chr4	95208908	95209479
chr12	103342944	103343315		chr4	98925187	98925663
chr12	104185924	104186446		chr4	99929346	99930405
chr12	104996927	104997470		chr4	101254274	101254981
chr12	105027427	105027866		chr4	102625760	102627080
chr12	108912499	108913000		chr4	102930963	102931583
chr12	108913504	108914261		chr4	103214316	103214897
chr12	110437042	110437613		chr4	106561131	106561816
chr12	110696680	110697187		chr4	107802445	107803233
chr12	110703172	110703810		chr4	108780163	108780597
chr12	110736906	110737856		chr4	108789425	108790348
chr12	110763967	110764795		chr4	109119399	109120329
chr12	110957312	110957645		chr4	114972918	114973364
chr12	110985343	110985908		chr4	116626946	116627488
chr12	111186417	111186856		chr4	117019398	117019845
chr12	111192495	111193610		chr4	117117978	117118645
chr12	111447215	111447631		chr4	117483965	117484435
chr12	111449543	111450121		chr4	119105327	119106309
chr12	111535352	111535946		chr4	119108671	119109153
chr12	111691435	111692313		chr4	119233151	119233642
chr12	111693479	111694416		chr4	119979492	119980082
chr12	111930614	111931848		chr4	120033003	120033348
chr12	112594010	112594661		chr4	121197307	121198073
chr12	112666996	112667313		chr4	122954991	122955530
chr12	112867969	112868531		chr4	123282623	123282916
chr12	113124379	113124824		chr4	123411362	123411727
chr12	113124925	113125663		chr4	125015944	125016561
chr12	113153715	113154833		chr4	125121851	125122893
chr12	113240021	113240887		chr4	126967892	126968554
chr12	113422849	113423490		chr4	127242395	127242895
chr12	115158502	115158916		chr4	129065021	129066087
chr12	115192823	115194626		chr4	129556578	129556982
chr12	115257894	115258637		chr4	130782640	130782966
chr12	115312136	115312788		chr4	132030374	132030888
chr12	115765307	115765987		chr4	132597364	132597780
chr12	116047018	116047557		chr4	132977159	132977812
chr12	117638559	117640027		chr4	133166241	133167225
chr12	117860499	117861025		chr4	133338696	133339616
chr13	3520104	3520990		chr4	133390099	133391874
chr13	3522741	3524162		chr4	133754382	133755270
chr13	3634097	3634688		chr4	133840762	133841223
chr13	3782158	3782555		chr4	134460072	134460467
chr13	4608563	4609202		chr4	134460616	134460985
chr13	4942823	4943286		chr4	134468369	134468978
chr13	5591957	5592582		chr4	134588509	134589014
chr13	5837182	5837715		chr4	134589192	134589838
chr13	5842946	5843425		chr4	135069603	135070506
chr13	6192551	6193603		chr4	135193112	135193633
chr13	6240722	6242172		chr4	135686243	135686846
chr13	6461626	6462415		chr4	138216604	138216907
chr13	8643365	8646414		chr4	138913091	138913605
chr13	9148758	9149652		chr4	139341377	139341909
chr13	9190761	9191327		chr4	140583111	140585142
chr13	9408569	9409167		chr4	141656457	141656885
chr13	10856121	10856416		chr4	142079909	142080620
chr13	12394719	12395111		chr4	142083398	142083839
chr13	12469390	12469840		chr4	143239446	143239828
chr13	12475142	12475579		chr4	145048989	145049695
chr13	12561126	12561439		chr4	145272330	145273383
chr13	13520627	13521202		chr4	148044170	148044734
chr13	13648562	13649518		chr4	148675276	148676819
chr13	13666458	13667180		chr4	149306699	149307773
chr13	13953526	13954348		chr4	150280853	150281456
chr13	14034192	14034835		chr4	150371639	150372308
chr13	15849961	15851053		chr4	150855041	150855899
chr13	17943473	17943793		chr4	150910052	150910454
chr13	17944412	17944768		chr4	151058223	151058749
chr13	20092605	20093403		chr4	152039283	152040054
chr13	20151209	20152416		chr4	154878128	154878600
chr13	20187340	20188629		chr4	154911891	154912590
chr13	20211365	20211787		chr4	154941749	154942861
chr13	20211879	20212718		chr4	155892466	155892973
chr13	20220427	20221310		chr4	156067277	156067718
chr13	20305936	20306678		chr4	156077556	156078186
chr13	20306929	20307663		chr4	156109954	156110598
chr13	20386329	20387016		chr4	156202604	156203116
chr13	21362671	21363407		chr4	156236019	156237030
chr13	21944788	21945269		chr5	3340518	3340855
chr13	22051117	22051548		chr5	3489815	3490450
chr13	23709256	23710079		chr5	3497638	3498940
chr13	23768746	23769237		chr5	20702538	20703072
chr13	24393184	24394218		chr5	20791970	20792247
chr13	24395347	24395995		chr5	20943184	20944070
chr13	24444133	24444777		chr5	21328322	21328831
chr13	24444917	24445889		chr5	21366816	21368106
chr13	24602738	24603316		chr5	21424987	21425423
chr13	24638885	24639442		chr5	21517126	21517699
chr13	24797499	24797874		chr5	23783104	23783550
chr13	28953248	28953638		chr5	24388067	24388583
chr13	29634441	29635063		chr5	24825872	24826455
chr13	29756227	29756718		chr5	24907841	24908473
chr13	29979029	29979429		chr5	24908832	24909411
chr13	30673415	30674067		chr5	25662839	25663331
chr13	30738103	30739146		chr5	28269079	28269838
chr13	30749141	30749961		chr5	28270027	28270458
chr13	30763772	30764334		chr5	28315238	28316079
chr13	30766053	30767040		chr5	29289375	29289873
chr13	30786449	30786927		chr5	29290194	29291009
chr13	30834104	30834951		chr5	30231900	30232373
chr13	31506189	31507006		chr5	30849899	30850947
chr13	32610574	32610967		chr5	31575835	31576732
chr13	32929350	32930123		chr5	31635702	31636718
chr13	32965259	32965567		chr5	31650902	31652004
chr13	33086071	33086630		chr5	31727758	31728333
chr13	33930906	33933106		chr5	32191485	32192059
chr13	33933242	33933930		chr5	32423665	32424069
chr13	34032416	34032999		chr5	32760222	32760919
chr13	34187189	34187600		chr5	32935399	32935819
chr13	34253845	34255577		chr5	33003169	33003604
chr13	34666728	34668067		chr5	33820801	33821184
chr13	34715772	34716390		chr5	33821316	33822799
chr13	35208718	35210268		chr5	35726151	35726758
chr13	37148495	37148849		chr5	38402640	38403149
chr13	37149199	37150272		chr5	38501719	38502604
chr13	37248736	37250503		chr5	43081547	43081910
chr13	37432461	37432865		chr5	43234273	43234608
chr13	37432866	37433430		chr5	43798948	43800603
chr13	37439599	37440171		chr5	43807765	43808599
chr13	37440477	37441075		chr5	43855396	43855897
chr13	37573790	37574508		chr5	43856143	43856789
chr13	37659973	37660703		chr5	43865648	43867530
chr13	37678054	37679026		chr5	43867612	43870919
chr13	37679074	37679625		chr5	45449694	45450091
chr13	37717730	37719180		chr5	53542597	53543441
chr13	37740724	37741506		chr5	53543598	53544343
chr13	37751702	37752273		chr5	53995287	53995774
chr13	37779844	37780414		chr5	54049182	54050667
chr13	37843634	37843991		chr5	57692021	57692329
chr13	37862901	37863614		chr5	63969113	63969558
chr13	41358331	41358932		chr5	64159627	64160650
chr13	41520502	41520874		chr5	65116851	65117275
chr13	41880145	41880643		chr5	65764063	65764390
chr13	41883231	41883624		chr5	65991557	65992174
chr13	41883876	41884449		chr5	67393486	67394066
chr13	42096186	42096778		chr5	67394251	67395823
chr13	42367921	42368301		chr5	72557078	72557365
chr13	43768121	43769018		chr5	72724569	72725482
chr13	44403881	44404377		chr5	72907723	72908178
chr13	44645595	44646102		chr5	76048307	76048967
chr13	45266879	45267330		chr5	76135633	76136584
chr13	45371901	45372653		chr5	76304039	76304697
chr13	45444188	45444553		chr5	77251613	77252756
chr13	45444842	45445256		chr5	86077718	86078402
chr13	45693175	45693665		chr5	88565077	88565577
chr13	45962024	45963143		chr5	90700420	90700871
chr13	45965326	45966274		chr5	92128264	92128675
chr13	46043166	46043632		chr5	92367933	92368400
chr13	46180038	46180624		chr5	97111079	97111651
chr13	46721296	46721656		chr5	98032712	98033122
chr13	46724682	46725403		chr5	99213844	99214496
chr13	46728409	46728867		chr5	99365505	99365874
chr13	47190243	47190700		chr5	100566738	100567450
chr13	47193572	47195288		chr5	100574654	100575169
chr13	47214713	47215701		chr5	100584317	100585365
chr13	47229272	47230011		chr5	100587403	100588622
chr13	47230104	47231042		chr5	100590385	100590818
chr13	47232827	47233510		chr5	100613658	100614206
chr13	48546781	48547293		chr5	100635124	100637997
chr13	48841695	48842313		chr5	100662444	100663156
chr13	48964282	48964706		chr5	100673592	100674093
chr13	49183447	49183959		chr5	100719925	100720311
chr13	49259475	49260087		chr5	102498500	102498826
chr13	49260137	49260946		chr5	103706267	103706767
chr13	49300035	49300537		chr5	104351837	104352388
chr13	51848858	51849283		chr5	105293144	105294238
chr13	51945877	51946333		chr5	105415844	105416223
chr13	51963909	51964519		chr5	105654411	105654909
chr13	52084569	52085604		chr5	105661533	105661980
chr13	52100178	52100749		chr5	108132818	108133433
chr13	52155520	52155950		chr5	108405269	108406542
chr13	52505932	52506446		chr5	108447350	108448300
chr13	52533058	52534596		chr5	110286337	110286899
chr13	52565011	52565908		chr5	110448242	110448584
chr13	52587698	52588188		chr5	110602626	110603880
chr13	52598382	52600246		chr5	113119405	113119882
chr13	54424377	54425295		chr5	113158235	113158782
chr13	55024428	55025015		chr5	113592247	113592959
chr13	55063002	55063391		chr5	113671871	113672522
chr13	55185365	55185981		chr5	113736335	113736612
chr13	55186108	55186776		chr5	113760996	113761713
chr13	55201649	55202856		chr5	114923356	114924723
chr13	55327025	55327685		chr5	115235417	115235762
chr13	55510008	55511402		chr5	115327268	115327599
chr13	55652082	55653505		chr5	115491881	115492392
chr13	56351773	56353377		chr5	115799188	115799803
chr13	56626182	56627384		chr5	115809826	115810486
chr13	56702433	56702893		chr5	117361027	117361376
chr13	56703573	56703979		chr5	117416642	117417629
chr13	58214567	58215012		chr5	118154964	118155431
chr13	58478535	58478865		chr5	118331867	118332366
chr13	58996352	58997002		chr5	118459342	118459757
chr13	59818649	59819054		chr5	118464914	118465854
chr13	59834428	59834966		chr5	121220484	121220892
chr13	60627527	60628995		chr5	121250158	121250523
chr13	60659868	60660767		chr5	122602509	122602926
chr13	60660878	60661754		chr5	122842948	122843918
chr13	60840357	60840779		chr5	122844072	122844868
chr13	60895767	60896903		chr5	123079816	123080335
chr13	60897062	60898270		chr5	123585196	123586014
chr13	62129689	62130304		chr5	123749666	123750153
chr13	62760033	62760733		chr5	123864931	123865436
chr13	62956759	62957284		chr5	123897246	123897575
chr13	63114815	63115821		chr5	124011488	124011961
chr13	63139349	63141039		chr5	124032454	124032785
chr13	63141100	63141745		chr5	124446036	124446503
chr13	63257941	63259048		chr5	124551868	124552319
chr13	67081408	67082203		chr5	124621244	124621581
chr13	67729037	67729625		chr5	125106512	125106916
chr13	67754662	67755511		chr5	125443618	125444647
chr13	67779623	67780223		chr5	127620866	127621956
chr13	67892636	67892919		chr5	129019257	129019943
chr13	73458715	73459684		chr5	130079522	130080211
chr13	73467846	73468792		chr5	130256380	130256786
chr13	73468972	73469861		chr5	130277927	130278242
chr13	73489395	73489969		chr5	134258660	134259060
chr13	73490038	73490697		chr5	134521482	134522022
chr13	74406786	74407289		chr5	135625321	135625875
chr13	75738427	75739061		chr5	135702126	135702668
chr13	76396222	76396681		chr5	136076826	136077815
chr13	76410164	76410606		chr5	136213122	136214709
chr13	76596736	76597631		chr5	136460236	136461165
chr13	76620964	76621365		chr5	136500432	136501314
chr13	80935909	80936918		chr5	136918894	136919388
chr13	81107628	81111448		chr5	137189228	137189662
chr13	81711415	81711887		chr5	137510849	137511402
chr13	81740813	81741848		chr5	139196026	139197851
chr13	83021398	83021738		chr5	139200565	139201379
chr13	83068482	83069048		chr5	139726446	139727121
chr13	83518120	83518832		chr5	142440072	142440588
chr13	83529229	83530253		chr5	142441950	142442515
chr13	85290469	85291301		chr5	142443108	142444100
chr13	85359436	85359939		chr5	142444637	142445012
chr13	85508113	85508599		chr5	142912314	142913429
chr13	87353322	87353780		chr5	143530726	143531267
chr13	91093271	91094929		chr5	143578999	143579819
chr13	91505534	91506294		chr5	143758392	143758810
chr13	91635952	91636663		chr5	144002150	144002941
chr13	92352852	92353533		chr5	146230856	146231390
chr13	93236408	93238654		chr5	146231670	146232185
chr13	93355139	93355415		chr5	146248522	146248945
chr13	93939270	93939690		chr5	146948645	146949364
chr13	93990730	93991238		chr5	147418595	147418897
chr13	94097967	94098321		chr5	147430653	147431245
chr13	94143458	94144720		chr5	148489101	148489530
chr13	94156526	94156936		chr5	149052422	149053127
chr13	94164587	94164973		chr5	150117831	150118394
chr13	94169687	94170098		chr6	4003864	4004525
chr13	94171330	94172581		chr6	4363700	4364005
chr13	94172983	94173864		chr6	4601470	4601927
chr13	95325954	95326281		chr6	8690828	8691282
chr13	95764792	95765555		chr6	8744183	8744906
chr13	95847786	95848829		chr6	12125154	12125957
chr13	95850309	95850874		chr6	13683945	13684218
chr13	96466019	96466587		chr6	13874356	13875159
chr13	96509189	96509718		chr6	17409995	17410831
chr13	97128901	97129258		chr6	21948826	21949842
chr13	97207908	97208668		chr6	22355580	22356132
chr13	97440897	97442796		chr6	22423142	22423566
chr13	97543848	97544478		chr6	22423776	22424227
chr13	97551261	97551648		chr6	28260522	28261065
chr13	97567933	97568237		chr6	28832168	28832530
chr13	97583354	97584317		chr6	28866902	28868062
chr13	97940558	97941258		chr6	29215721	29216723
chr13	97959469	97959972		chr6	29825284	29826115
chr13	98809758	98810910		chr6	29826871	29827344
chr13	98870800	98871337		chr6	30024544	30024829
chr13	98871363	98872244		chr6	30303900	30304516
chr13	99333794	99334606		chr6	30326284	30326758
chr13	99410998	99411314		chr6	30896111	30896856
chr13	100182275	100183119		chr6	31112748	31113462
chr13	100647959	100648921		chr6	35177818	35178582
chr13	100775953	100776786		chr6	35543169	35543754
chr13	100835353	100835740		chr6	38359871	38360675
chr13	100859354	100859955		chr6	38968122	38969015
chr13	101760877	101761688		chr6	38976136	38977003
chr13	101768498	101769197		chr6	39222153	39222965
chr13	103923350	103924605		chr6	39274162	39274828
chr13	104032786	104033470		chr6	39277698	39278284
chr13	104816179	104816528		chr6	39372498	39372882
chr13	105055277	105055678		chr6	39551734	39552072
chr13	105055803	105056251		chr6	39557813	39558304
chr13	105291413	105292662		chr6	39561777	39562767
chr13	105293480	105294040		chr6	41111364	41111864
chr13	106760064	106761191		chr6	42421016	42422022
chr13	106829367	106829746		chr6	47877535	47877834
chr13	107101258	107101760		chr6	49026652	49027155
chr13	107904913	107905281		chr6	49367835	49368258
chr13	107953750	107954152		chr6	50110660	50111206
chr13	107954417	107955093		chr6	50162527	50163090
chr13	108335512	108336140		chr6	51168555	51169278
chr13	109239289	109239848		chr6	51177711	51178307
chr13	109440706	109441287		chr6	51636328	51636817
chr13	109821693	109822592		chr6	52158130	52158722
chr13	110363174	110363797		chr6	52471627	52472425
chr13	110538401	110539374		chr6	52476931	52477553
chr13	111777443	111778342		chr6	52698248	52699046
chr13	111778636	111779241		chr6	52902666	52903373
chr13	111788355	111789404		chr6	52905256	52905901
chr13	111884025	111884419		chr6	52965286	52965748
chr13	111967753	111968780		chr6	54715197	54715549
chr13	111977904	111978462		chr6	54867032	54867530
chr13	112362737	112364095		chr6	56714294	56714616
chr13	112394609	112395139		chr6	57581577	57583094
chr13	112397749	112398265		chr6	65588135	65588869
chr13	112432846	112433892		chr6	65614014	65615051
chr13	112751689	112752299		chr6	67533887	67535624
chr13	113596109	113596591		chr6	70723226	70723735
chr13	114817695	114818161		chr6	71537077	71537401
chr13	115097320	115097809		chr6	71963962	71964519
chr13	117224139	117224728		chr6	72037866	72038380
chr13	117236941	117237303		chr6	72380191	72380785
chr13	119444421	119445176		chr6	83121696	83122333
chr13	119754369	119756122		chr6	83131864	83132307
chr14	7991155	7992659		chr6	83317140	83317930
chr14	8114687	8115350		chr6	83572753	83573154
chr14	8115416	8116022		chr6	83832092	83832593
chr14	8134358	8135502		chr6	85137210	85138085
chr14	10209435	10209864		chr6	85295704	85295981
chr14	10453562	10454236		chr6	85326760	85327173
chr14	13971990	13972321		chr6	85432032	85432557
chr14	14013514	14013958		chr6	85450748	85451197
chr14	14064369	14066889		chr6	86503181	86503710
chr14	14706197	14706719		chr6	86570303	86572043
chr14	14904830	14905148		chr6	86732659	86733327
chr14	16172094	16173272		chr6	87037876	87039152
chr14	17410898	17411788		chr6	88064135	88064814
chr14	19889155	19889754		chr6	88832313	88833041
chr14	19965548	19967133		chr6	91116160	91116444
chr14	20297562	20298292		chr6	92091757	92092136
chr14	20379531	20380198		chr6	95718241	95718669
chr14	20393817	20394233		chr6	97826137	97826783
chr14	20730765	20731212		chr6	99207263	99207923
chr14	20731530	20732463		chr6	99432090	99432473
chr14	20765415	20765779		chr6	100335665	100336170
chr14	20841819	20842658		chr6	100415231	100417067
chr14	21101341	21101883		chr6	100438799	100439374
chr14	21280779	21281145		chr6	106439439	106439928
chr14	21613288	21614278		chr6	108185209	108185678
chr14	21832372	21832785		chr6	108246352	108247205
chr14	21832997	21833575		chr6	108660651	108661580
chr14	21848443	21848933		chr6	108695449	108696256
chr14	21853853	21854609		chr6	108835092	108835453
chr14	22759210	22759735		chr6	112574302	112575881
chr14	22759842	22760284		chr6	113237176	113237610
chr14	22801916	22802216		chr6	113639817	113640157
chr14	25463409	25464744		chr6	114458564	114458941
chr14	25475675	25477088		chr6	115758384	115759731
chr14	25477791	25478251		chr6	115969249	115969793
chr14	25493664	25494449		chr6	116458423	116458809
chr14	25513025	25513947		chr6	118134613	118135523
chr14	25523254	25524043		chr6	119847623	119848117
chr14	25547590	25548056		chr6	119848211	119848729
chr14	25548251	25548857		chr6	120152292	120152867
chr14	25608198	25609173		chr6	120531203	120531831
chr14	25633387	25634627		chr6	121191364	121191860
chr14	25736078	25737683		chr6	121245898	121246999
chr14	26437116	26437774		chr6	122758310	122758722
chr14	26441218	26442099		chr6	122819469	122819826
chr14	26515407	26516277		chr6	122934347	122934949
chr14	27181637	27182259		chr6	122935000	122935603
chr14	27185668	27187163		chr6	123125747	123126479
chr14	27230033	27231225		chr6	124495367	124496223
chr14	30042971	30043317		chr6	124496287	124496980
chr14	30192068	30193011		chr6	124721219	124721694
chr14	30195821	30196483		chr6	125341825	125342281
chr14	30564258	30565276		chr6	125345177	125346502
chr14	30573675	30574210		chr6	127239854	127240235
chr14	30595739	30596330		chr6	128363165	128363615
chr14	30620801	30622468		chr6	129170935	129171797
chr14	30640948	30642079		chr6	129179330	129180203
chr14	30671138	30672084		chr6	129273058	129275419
chr14	30760710	30761412		chr6	129275530	129275914
chr14	30762577	30762964		chr6	129316014	129316723
chr14	30869488	30869994		chr6	129352753	129353598
chr14	31374178	31374450		chr6	129495301	129495826
chr14	31387584	31388052		chr6	129713318	129713689
chr14	31402113	31402908		chr6	129713921	129714468
chr14	31407654	31408704		chr6	129746906	129747330
chr14	31416771	31418056		chr6	134020419	134021030
chr14	31419028	31419912		chr6	134134274	134134768
chr14	31569433	31570288		chr6	134929164	134930383
chr14	31573033	31573695		chr6	136467578	136468312
chr14	31593036	31593723		chr6	136657797	136659428
chr14	31683740	31684114		chr6	136659538	136662245
chr14	32161593	32163543		chr6	136713450	136714809
chr14	32931498	32931907		chr6	136716322	136717367
chr14	33101016	33101812		chr6	136946441	136946860
chr14	33101887	33102604		chr6	137385935	137386485
chr14	33189800	33190998		chr6	137541534	137542081
chr14	33230533	33232286		chr6	142752171	142752746
chr14	33232718	33233542		chr6	143073544	143074020
chr14	33235179	33236496		chr6	143074191	143074541
chr14	33238857	33239929		chr6	143099618	143100566
chr14	33242566	33242946		chr6	144902877	144903770
chr14	33243078	33243652		chr6	145115629	145116384
chr14	33250085	33251009		chr6	146172457	146172875
chr14	33275608	33276462		chr6	146675447	146675944
chr14	33324828	33325270		chr6	146725249	146725708
chr14	34314038	34314494		chr6	149233951	149234711
[truncated: 4,568 more rows]

## Sheet: 2d - High Peaks
Peaks Lost in High-dose				Peaks Gained in High-dose
Chr	Start	End		Chr	Start	End
chr1	4785118	4786204		chr1	10325225	10325759
chr1	6498250	6499366		chr1	21960473	21961342
chr1	7113190	7113729		chr1	34028236	34029644
chr1	9593995	9594853		chr1	39535666	39536271
chr1	9700641	9701324		chr1	40355161	40356121
chr1	9744400	9746111		chr1	40359323	40359851
chr1	9813091	9814026		chr1	51594195	51594951
chr1	9815448	9816433		chr1	51788745	51789364
chr1	9876057	9877853		chr1	52008564	52009261
chr1	9991089	9992574		chr1	52012475	52013139
chr1	13255891	13256322		chr1	52141674	52142127
chr1	13336254	13336693		chr1	52652859	52653418
chr1	13426479	13427231		chr1	54809690	54810183
chr1	13647290	13648256		chr1	57377046	57377394
chr1	13652386	13653299		chr1	58602811	58603845
chr1	13653389	13654034		chr1	60899164	60899942
chr1	13658619	13659126		chr1	64198246	64199044
chr1	13770820	13771384		chr1	71557117	71557603
chr1	13771401	13772107		chr1	72195947	72197072
chr1	13980018	13980437		chr1	72225818	72226289
chr1	14307053	14310347		chr1	74661718	74662399
chr1	14579752	14580278		chr1	74775104	74776004
chr1	16105900	16106589		chr1	75191307	75191637
chr1	16227978	16229219		chr1	79671351	79672344
chr1	16616463	16617001		chr1	80025567	80025904
chr1	16656998	16657770		chr1	80026151	80027037
chr1	16659148	16659621		chr1	82760916	82762288
chr1	20951633	20952075		chr1	82796697	82797161
chr1	21035807	21036500		chr1	82839354	82840020
chr1	21037444	21038210		chr1	84365651	84366647
chr1	21039388	21039852		chr1	85985242	85985909
chr1	21040591	21041138		chr1	85985920	85987420
chr1	21078440	21079197		chr1	87180570	87180922
chr1	21079466	21079886		chr1	87181180	87181540
chr1	23301247	23301786		chr1	91983970	91984634
chr1	23383548	23384017		chr1	92906918	92907443
chr1	23432553	23433287		chr1	98094825	98095543
chr1	23867720	23868152		chr1	105964694	105965302
chr1	24469142	24469515		chr1	106171693	106172120
chr1	24469830	24470336		chr1	107505932	107506554
chr1	24470719	24471235		chr1	107512865	107513466
chr1	24685666	24686388		chr1	107513780	107514150
chr1	30873943	30874565		chr1	118379655	118381351
chr1	33502417	33503572		chr1	120502343	120504915
chr1	33875951	33877521		chr1	120518030	120520141
chr1	33882839	33883960		chr1	120527176	120528389
chr1	34466882	34467535		chr1	120531213	120533587
chr1	34467723	34468678		chr1	125576532	125577225
chr1	34471672	34472675		chr1	128548429	128550001
chr1	34478863	34479853		chr1	131092464	131093321
chr1	34480686	34482642		chr1	133119631	133120893
chr1	34827573	34828529		chr1	133348045	133348503
chr1	34830347	34831237		chr1	134818268	134820033
chr1	34837729	34840400		chr1	143000655	143001193
chr1	34857999	34859528		chr1	149946258	149947663
chr1	36065245	36065669		chr1	150099549	150099964
chr1	36125792	36126353		chr1	150166776	150167287
chr1	36126450	36127198		chr1	150167480	150168093
chr1	36127995	36128747		chr1	151244937	151245902
chr1	36132764	36134634		chr1	152386141	152386632
chr1	36162165	36162885		chr1	153350605	153351118
chr1	36309737	36310548		chr1	153351374	153351879
chr1	36436925	36437537		chr1	155083879	155084395
chr1	36461675	36462348		chr1	156660911	156661351
chr1	36471769	36472421		chr1	157462686	157463178
chr1	36511902	36512193		chr1	159814042	159814605
chr1	36569005	36570263		chr1	160370174	160371025
chr1	36574012	36574508		chr1	160372288	160372816
chr1	36753656	36753990		chr1	162792209	162792852
chr1	36814047	36815357		chr1	162793059	162793764
chr1	36815633	36815984		chr1	164060438	164060766
chr1	36921491	36923241		chr1	164086643	164088156
chr1	37000469	37001020		chr1	164249063	164249732
chr1	37307775	37309012		chr1	167241653	167242168
chr1	37315327	37315781		chr1	167242517	167243543
chr1	37317199	37318883		chr1	171914936	171915821
chr1	37343989	37345575		chr1	172562695	172563629
chr1	37559939	37562955		chr1	172903704	172905023
chr1	38012317	38013424		chr1	177494725	177495811
chr1	38049905	38050389		chr1	178187645	178188546
chr1	38130201	38130559		chr1	179010120	179010867
chr1	38663363	38663759		chr1	180199799	180200244
chr1	38776724	38778549		chr1	180220638	180221864
chr1	39306338	39308546		chr1	180222227	180222813
chr1	39313192	39313765		chr1	180225639	180226153
chr1	39314020	39314549		chr1	180249709	180250474
chr1	39367236	39367674		chr1	180762936	180763569
chr1	39463384	39464444		chr1	180888117	180889386
chr1	39493756	39494595		chr1	182408513	182408967
chr1	39582213	39583965		chr1	183161845	183162737
chr1	39589789	39590825		chr1	183369688	183370244
chr1	39713571	39714218		chr1	184480823	184481710
chr1	39735246	39737059		chr1	186762999	186763403
chr1	39754148	39754739		chr1	193241916	193242305
chr1	39759022	39759367		chr1	193242608	193243083
chr1	39761020	39763026		chr10	5546149	5546492
chr1	39783943	39785945		chr10	5546774	5547330
chr1	39915678	39916225		chr10	5548636	5549454
chr1	39917575	39918059		chr10	5549615	5550667
chr1	39918121	39918858		chr10	8765310	8765906
chr1	39920873	39921956		chr10	9906955	9908489
chr1	39922079	39922421		chr10	13304189	13304844
chr1	39922806	39924109		chr10	14186114	14186737
chr1	40404509	40405309		chr10	14544897	14545601
chr1	40475971	40476463		chr10	17918581	17918990
chr1	40790306	40791243		chr10	18237622	18238161
chr1	43092587	43093210		chr10	19094625	19095302
chr1	43462525	43463715		chr10	21014695	21015021
chr1	43465532	43467023		chr10	21161264	21161554
chr1	43473629	43475431		chr10	21188745	21189144
chr1	43520363	43520890		chr10	25117889	25118886
chr1	43911230	43912460		chr10	26373541	26374021
chr1	43912558	43913850		chr10	27117023	27117918
chr1	43914698	43915297		chr10	31537940	31538377
chr1	45826269	45827714		chr10	31538453	31539790
chr1	45857418	45858000		chr10	43702124	43703812
chr1	45858281	45858700		chr10	53285451	53286052
chr1	45859334	45860611		chr10	53434980	53435427
chr1	45860741	45861945		chr10	53596843	53597512
chr1	45864200	45870207		chr10	56114888	56115754
chr1	45879748	45882714		chr10	56377991	56379762
chr1	45923493	45926339		chr10	56427006	56427855
chr1	51480025	51481128		chr10	58529412	58529959
chr1	51493456	51494774		chr10	59932063	59932623
chr1	51500560	51501869		chr10	61695451	61696411
chr1	51519880	51521349		chr10	61715502	61715948
chr1	51525306	51526785		chr10	62511078	62511554
chr1	51529471	51530811		chr10	62511707	62512164
chr1	51789583	51790299		chr10	62546102	62547209
chr1	51930000	51931495		chr10	63429664	63430132
chr1	51934800	51935326		chr10	67049043	67049791
chr1	52022103	52023092		chr10	67803874	67804748
chr1	52501859	52502191		chr10	68445794	68446714
chr1	52763892	52764938		chr10	71344251	71344854
chr1	52765093	52766522		chr10	75317017	75318384
chr1	53296585	53297642		chr10	75326772	75327894
chr1	53791614	53792585		chr10	75859134	75859599
chr1	53816117	53817073		chr10	77518893	77520032
chr1	53817543	53818283		chr10	78054278	78054694
chr1	53844787	53845448		chr10	78428873	78429350
chr1	53848206	53849313		chr10	79554358	79554788
chr1	53855442	53856947		chr10	79766535	79766851
chr1	53882844	53883343		chr10	80399041	80399424
chr1	54250786	54251302		chr10	80855282	80855922
chr1	54556605	54557671		chr10	82796676	82797204
chr1	54798005	54798624		chr10	82985695	82986553
chr1	54798640	54799288		chr10	83152514	83153980
chr1	54910642	54911347		chr10	83154244	83154588
chr1	54912552	54913156		chr10	88371862	88372393
chr1	55210093	55211001		chr10	88379333	88380597
chr1	55214898	55216384		chr10	88708143	88708536
chr1	55525266	55525759		chr10	89685401	89686416
chr1	55806499	55809387		chr10	91242127	91244640
chr1	57638784	57639095		chr10	93422407	93423737
chr1	58029265	58030213		chr10	93833771	93834261
chr1	58348228	58349594		chr10	93946212	93946871
chr1	58359051	58359755		chr10	93950234	93951092
chr1	58585650	58586161		chr10	94637296	94638159
chr1	58761418	58762431		chr10	96094174	96094772
chr1	58770411	58770873		chr10	96540525	96541046
chr1	58772967	58773397		chr10	96655738	96656293
chr1	58773446	58775236		chr10	96690425	96691130
chr1	58796866	58798446		chr10	99106645	99107022
chr1	58953209	58955089		chr10	99231853	99233301
chr1	59237395	59237869		chr10	99269990	99270572
chr1	59271106	59271942		chr10	99424904	99425324
chr1	59314976	59316812		chr10	107947773	107948225
chr1	59458746	59459127		chr10	109985935	109986896
chr1	59482997	59483593		chr10	110745478	110746146
chr1	59592795	59593988		chr10	111134032	111134374
chr1	59703563	59703913		chr10	111575563	111576104
chr1	59764290	59765207		chr10	117320461	117321604
chr1	59913906	59914287		chr10	117393646	117394055
chr1	59914354	59914942		chr10	120191441	120194305
chr1	60016111	60016977		chr10	120197202	120198637
chr1	60567022	60567722		chr10	121263784	121264333
chr1	60657297	60657756		chr10	122794464	122795213
chr1	60669040	60669779		chr10	127041613	127042673
chr1	60745400	60746198		chr10	128966145	128966630
chr1	60746340	60747633		chr11	3485998	3486871
chr1	60801080	60801394		chr11	3535608	3536169
chr1	60803198	60803609		chr11	4230155	4230665
chr1	60803951	60804629		chr11	5501246	5503422
chr1	60862465	60863043		chr11	6389519	6389973
chr1	60863109	60864051		chr11	9117949	9119143
chr1	60864823	60865331		chr11	9125759	9126317
chr1	60913130	60913929		chr11	9126605	9127249
chr1	60915618	60917442		chr11	9190058	9190661
chr1	62750299	62751994		chr11	9191025	9191805
chr1	62773614	62774907		chr11	22631755	22632568
chr1	63119528	63120735		chr11	22851822	22853789
chr1	64079864	64080311		chr11	24081224	24083111
chr1	64294768	64295984		chr11	24243414	24244055
chr1	64373595	64374624		chr11	32650490	32651357
chr1	64374768	64377209		chr11	33660315	33660667
chr1	64481840	64482241		chr11	34052733	34053576
chr1	64600238	64600933		chr11	43395559	43396276
chr1	64875653	64876379		chr11	44477985	44478582
chr1	64876449	64877128		chr11	44503550	44504233
chr1	64919164	64919676		chr11	49156994	49157618
chr1	65107838	65108577		chr11	49981015	49981634
chr1	65179234	65179924		chr11	49982213	49983157
chr1	66863462	66864250		chr11	52072131	52072839
chr1	67038273	67038808		chr11	54018381	54019609
chr1	67038894	67039304		chr11	54026392	54027292
chr1	69686400	69687238		chr11	54486524	54486852
chr1	69687614	69688418		chr11	54729364	54730169
chr1	69759621	69760106		chr11	54972114	54972678
chr1	71937447	71939335		chr11	54972932	54974934
chr1	72428048	72428731		chr11	58167999	58168500
chr1	72582666	72583117		chr11	60210686	60211137
chr1	73997151	73999954		chr11	62470728	62471700
chr1	74285092	74285726		chr11	63098886	63099545
chr1	74293760	74294527		chr11	68501985	68502657
chr1	74298138	74298723		chr11	72946120	72946450
chr1	74362965	74364148		chr11	76570810	76572168
chr1	74367616	74369654		chr11	77239834	77241008
chr1	74369844	74370510		chr11	78864184	78864693
chr1	74390378	74390749		chr11	78873713	78874155
chr1	74390843	74391702		chr11	78920108	78920697
chr1	74439180	74440066		chr11	79145472	79146514
chr1	74698352	74699590		chr11	80043127	80043514
chr1	74701553	74703206		chr11	80043800	80044276
chr1	75235964	75236307		chr11	82041769	82042912
chr1	75398971	75399920		chr11	83175195	83176008
chr1	75400020	75401020		chr11	83534054	83534759
chr1	77281055	77281572		chr11	83600071	83601916
chr1	78537103	78537613		chr11	83608207	83608702
chr1	78537709	78538288		chr11	83737796	83738217
chr1	78702564	78703053		chr11	84179911	84180927
chr1	80627076	80627526		chr11	84879491	84880281
chr1	80630028	80631261		chr11	86256769	86257571
chr1	80646891	80647484		chr11	86591000	86594993
chr1	80659101	80662221		chr11	86596602	86597969
chr1	80715568	80717497		chr11	88718407	88719140
chr1	80755857	80757001		chr11	95777391	95778485
chr1	82282834	82283347		chr11	95824551	95825002
chr1	82283395	82283783		chr11	95869223	95870778
chr1	84198763	84200154		chr11	96314600	96315269
chr1	84200204	84200925		chr11	96777683	96778317
chr1	84217585	84219797		chr11	97321511	97322663
chr1	84240791	84242179		chr11	97717822	97718610
chr1	84245510	84246658		chr11	97728097	97728446
chr1	84250087	84252423		chr11	98741895	98742292
chr1	84426174	84429647		chr11	98907774	98908600
chr1	84436403	84438152		chr11	99164129	99164819
chr1	84467425	84469043		chr11	101759078	101759727
chr1	84561494	84562376		chr11	102248925	102249536
chr1	85765554	85766923		chr11	103359918	103361521
chr1	85769753	85771238		chr11	109270148	109270576
chr1	85774479	85775816		chr11	115060138	115061120
chr1	85779256	85779713		chr11	115061204	115061731
chr1	85808483	85809362		chr11	115065942	115066703
chr1	85809508	85810196		chr11	117653896	117654607
chr1	85837393	85839120		chr11	117935381	117935951
chr1	85839421	85841699		chr11	117949308	117950244
chr1	85960521	85962231		chr11	117976170	117976847
chr1	86119644	86120428		chr11	117976999	117977732
chr1	86120713	86121304		chr11	117978019	117979713
chr1	86125534	86126211		chr11	118018629	118019074
chr1	86190424	86191098		chr11	118318189	118318727
chr1	86214433	86218686		chr11	119402305	119403075
chr1	86231111	86231491		chr11	120466895	120467416
chr1	86232493	86233478		chr11	120824397	120825085
chr1	86233584	86234888		chr12	3282719	3283947
chr1	86343995	86344453		chr12	3571866	3572304
chr1	86344478	86345082		chr12	8771907	8773017
chr1	86397342	86397753		chr12	8801547	8801941
chr1	86397885	86400552		chr12	8805502	8806102
chr1	86405410	86406196		chr12	8832074	8832626
chr1	86406434	86407819		chr12	8854017	8854507
chr1	86416291	86417072		chr12	16532570	16533220
chr1	86417319	86417788		chr12	17509677	17510213
chr1	86436999	86438578		chr12	25378349	25378978
chr1	86465355	86466775		chr12	26401186	26401624
chr1	86478639	86479997		chr12	26414233	26415133
chr1	86522306	86523009		chr12	26468917	26470317
chr1	86599124	86599751		chr12	31957228	31959182
chr1	86599932	86600537		chr12	32182182	32183374
chr1	87035421	87037141		chr12	33160577	33161104
chr1	87201100	87201535		chr12	52097646	52098168
chr1	87460249	87460744		chr12	54190900	54192086
chr1	87645300	87646073		chr12	54192144	54193012
chr1	87646126	87646523		chr12	54202788	54203854
chr1	87647374	87649827		chr12	55322093	55322604
chr1	87656304	87658238		chr12	55436481	55437104
chr1	87792360	87792955		chr12	55443344	55443979
chr1	87813781	87814163		chr12	55820033	55820863
chr1	87866752	87867347		chr12	69582432	69583144
chr1	87873402	87874629		chr12	69863976	69864465
chr1	88096892	88098082		chr12	69892209	69893188
chr1	88474132	88474603		chr12	70084379	70084998
chr1	88575348	88577046		chr12	70233932	70234532
chr1	88577121	88577476		chr12	71980708	71981442
chr1	88589592	88590068		chr12	71981764	71982182
chr1	88698891	88700780		chr12	72014126	72014497
chr1	89568649	89571291		chr12	73444353	73445021
chr1	89574555	89577380		chr12	73445171	73446175
chr1	89891708	89892136		chr12	77238836	77239476
chr1	89901852	89902270		chr12	79208929	79209265
chr1	90973502	90974914		chr12	79235187	79235541
chr1	90975267	90976011		chr12	79254548	79255051
chr1	91021904	91022626		chr12	79351611	79352413
chr1	91034804	91035638		chr12	79355820	79356975
chr1	91041608	91042293		chr12	80010078	80011706
chr1	91043506	91044383		chr12	80259336	80260087
chr1	91045694	91046377		chr12	80359907	80361045
chr1	91046502	91046947		chr12	82244082	82244482
chr1	91069477	91070144		chr12	82248478	82249037
chr1	91092056	91092674		chr12	84802905	84803330
chr1	91093975	91095102		chr12	85129218	85129726
chr1	91095727	91096519		chr12	85599526	85600299
chr1	91215986	91216707		chr12	85666021	85667315
chr1	91216774	91217522		chr12	95747168	95748130
chr1	91458616	91459267		chr12	95748188	95749894
chr1	91539900	91540397		chr12	100985793	100986871
chr1	91954652	91955018		chr12	102319421	102320147
chr1	92033986	92034422		chr12	102695173	102695576
chr1	92034443	92035611		chr12	109074502	109074903
chr1	92050695	92052428		chr12	116137692	116138876
chr1	92082229	92083026		chr12	116326365	116326762
chr1	92178861	92179743		chr12	116404759	116405215
chr1	92214962	92216062		chr13	6636093	6636672
chr1	92224909	92225370		chr13	9159673	9160118
chr1	92676067	92676890		chr13	9878070	9879611
chr1	92773706	92775383		chr13	13954596	13955433
chr1	92910213	92910672		chr13	14629818	14630805
chr1	92920415	92921112		chr13	15906978	15907903
chr1	93012754	93013508		chr13	15908157	15908866
chr1	93068417	93069336		chr13	15929265	15929989
chr1	93118272	93119340		chr13	15930090	15930714
chr1	93305324	93306229		chr13	15936477	15936920
chr1	93342320	93342675		chr13	16898204	16898596
chr1	93511333	93511798		chr13	19690245	19690872
chr1	93818363	93819231		chr13	21914171	21914614
chr1	95380376	95382234		chr13	23755141	23755425
chr1	95588784	95590305		chr13	24616071	24616831
chr1	95604143	95604807		chr13	30820280	30821066
chr1	97668552	97669223		chr13	32833065	32834027
chr1	97672137	97672990		chr13	32834841	32835395
chr1	97676394	97677028		chr13	35080030	35080658
chr1	97704942	97705633		chr13	35188961	35189738
chr1	97705745	97706141		chr13	35208032	35208486
chr1	98061736	98062160		chr13	35257836	35258913
chr1	104293772	104294475		chr13	35259530	35259966
chr1	105169539	105171253		chr13	37214310	37215070
chr1	105662455	105663742		chr13	37505806	37506361
chr1	105742769	105743347		chr13	40317340	40317683
chr1	105746098	105748367		chr13	40320332	40321382
chr1	105780784	105782574		chr13	40921528	40922337
chr1	105785929	105787154		chr13	40970661	40971389
chr1	105787298	105788932		chr13	41331078	41331654
chr1	105789446	105790598		chr13	41472930	41474287
chr1	105790657	105791332		chr13	42258802	42259268
chr1	105965415	105965821		chr13	43506025	43506659
chr1	105987798	105988373		chr13	44418837	44419639
chr1	105996952	105997593		chr13	44469123	44470134
chr1	106019597	106020140		chr13	44564414	44565667
chr1	106162209	106162911		chr13	44565744	44566240
chr1	106170779	106171417		chr13	44729418	44730458
chr1	106172310	106172831		chr13	52567487	52568016
chr1	106230766	106232926		chr13	52827828	52828367
chr1	106321119	106322351		chr13	52828684	52829021
chr1	106882600	106884114		chr13	52891610	52892194
chr1	107390010	107390650		chr13	53023968	53024352
chr1	107502311	107502839		chr13	54217447	54218396
chr1	118325010	118325808		chr13	54303059	54303540
chr1	118558878	118559647		chr13	55329860	55330748
chr1	119492427	119493202		chr13	55405717	55406220
chr1	119498337	119499208		chr13	55512641	55513550
chr1	120056608	120057835		chr13	55634943	55635516
chr1	120073017	120076921		chr13	58551596	58552002
chr1	120122611	120123082		chr13	58601087	58601617
chr1	120264768	120266145		chr13	58621935	58622687
chr1	120294078	120294520		chr13	58622910	58623455
chr1	121329669	121330318		chr13	59558414	59559897
chr1	121463695	121464700		chr13	62623770	62624235
chr1	121464816	121465484		chr13	63071944	63072320
chr1	125437550	125438772		chr13	63072436	63073512
chr1	125438842	125440016		chr13	63563567	63565305
chr1	125454220	125455687		chr13	63567808	63568526
chr1	125458026	125458676		chr13	63700386	63700883
chr1	125458883	125459553		chr13	65097273	65097833
chr1	125462492	125463993		chr13	70641653	70642159
chr1	125467859	125469008		chr13	73467312	73467713
chr1	125472870	125474777		chr13	75777590	75779221
chr1	125476106	125476578		chr13	75795711	75796505
chr1	127083119	127084801		chr13	81351545	81352142
chr1	127218415	127220967		chr13	92355310	92355723
chr1	127221555	127222672		chr13	93304102	93304933
chr1	127223846	127224234		chr13	94297443	94298416
chr1	127224467	127226142		chr13	98683759	98684763
chr1	127247886	127249555		chr13	98803192	98803849
chr1	127269283	127272551		chr13	99028711	99029195
chr1	127277286	127278571		chr13	100203641	100204054
chr1	127278820	127279404		chr13	100491805	100492613
chr1	127514013	127514498		chr13	101694422	101694952
chr1	127850242	127850852		chr13	108765331	108766080
chr1	127898425	127899553		chr13	109632663	109633076
chr1	127977700	127978171		chr13	109776407	109776800
chr1	127981254	127982859		chr13	109902712	109903246
chr1	128003866	128005450		chr13	110601511	110601893
chr1	128006005	128006801		chr13	113418476	113419013
chr1	128013203	128014957		chr13	113542862	113543263
chr1	128015062	128016274		chr13	113547477	113547987
chr1	128016558	128017208		chr13	114466121	114466601
chr1	128020160	128020527		chr13	117260370	117261037
chr1	128020720	128021076		chr13	117261079	117261904
chr1	128357161	128358806		chr13	119453197	119453599
chr1	128398491	128399196		chr13	119790790	119791574
chr1	128399339	128400155		chr14	7913460	7913982
chr1	128460361	128460752		chr14	21999078	21999608
chr1	128461118	128461606		chr14	21999790	22000190
chr1	128462477	128463705		chr14	22587439	22587817
chr1	128607410	128609045		chr14	22587934	22588406
chr1	128632815	128633388		chr14	25606937	25607532
chr1	128721573	128723972		chr14	25694166	25694795
chr1	128746588	128748038		chr14	27340995	27341711
chr1	130865927	130866375		chr14	27377857	27378444
chr1	131018668	131019510		chr14	33446360	33447219
chr1	131019712	131021135		chr14	40937447	40938144
chr1	131103285	131103846		chr14	45038550	45039636
chr1	131103917	131105260		chr14	45040258	45041620
chr1	131188841	131189612		chr14	47165501	47165888
chr1	131251870	131253014		chr14	49172467	49173573
chr1	131253116	131253723		chr14	51007762	51008290
chr1	131360273	131361868		chr14	54430905	54434903
chr1	131377883	131379122		chr14	54441298	54442234
chr1	131379187	131380170		chr14	54492547	54493543
chr1	131431179	131431986		chr14	54616356	54616954
chr1	131438089	131438618		chr14	54876014	54876625
chr1	131438821	131439184		chr14	55766001	55766704
chr1	131445918	131449496		chr14	55767747	55768354
chr1	131463384	131465389		chr14	55884118	55884501
chr1	131469712	131470703		chr14	56571324	56571848
chr1	131471036	131472243		chr14	59592417	59592770
chr1	131472527	131474823		chr14	60784713	60785250
chr1	131491700	131493193		chr14	61302051	61302526
chr1	131501331	131502014		chr14	61302750	61303276
chr1	131678555	131680543		chr14	61439814	61440211
chr1	132133008	132134819		chr14	61588677	61589670
chr1	132137779	132139671		chr14	61756912	61757449
chr1	132245860	132246252		chr14	61867018	61867378
chr1	132246483	132246986		chr14	63447767	63448107
chr1	132312854	132313433		chr14	63899639	63900682
chr1	132318418	132319545		chr14	65113468	65114130
chr1	132383885	132384834		chr14	65833134	65833885
chr1	133019756	133020276		chr14	69491684	69492021
chr1	133020324	133020709		chr14	70797274	70797616
chr1	133083465	133084490		chr14	70798806	70799199
chr1	133660265	133661005		chr14	72777435	72777995
chr1	133697963	133698768		chr14	72862426	72864002
chr1	133800437	133800847		chr14	73399591	73400339
chr1	134082901	134084546		chr14	74642926	74643380
chr1	134105331	134105945		chr14	74848514	74849116
chr1	134195510	134196555		chr14	75191411	75192067
chr1	134304058	134305366		chr14	75192255	75192981
chr1	134962565	134963177		chr14	78765379	78765951
chr1	135129830	135130290		chr14	79293171	79293648
chr1	135267415	135268963		chr14	79300946	79301467
chr1	135516444	135517083		chr14	79440851	79442598
chr1	135545086	135545815		chr14	103012123	103012561
chr1	135593569	135593972		chr14	103012808	103014081
chr1	135594314	135594767		chr14	103015689	103016102
chr1	135629303	135635713		chr14	103036415	103036864
chr1	135668220	135668742		chr14	103038462	103039767
chr1	135669191	135670570		chr14	105258674	105259482
chr1	135680876	135683183		chr14	118657905	118658316
chr1	135684988	135686029		chr14	118674285	118674695
chr1	135686419	135688157		chr14	118674918	118675582
chr1	135688372	135689095		chr14	118705567	118706627
chr1	135690673	135691113		chr14	121876894	121877489
chr1	135691321	135691957		chr14	122181691	122182147
chr1	136018143	136018571		chr15	5475038	5475390
chr1	136127089	136127823		chr15	6707451	6708051
chr1	136138109	136138997		chr15	6708353	6708695
chr1	136344622	136346099		chr15	12490732	12491516
chr1	136415664	136416140		chr15	25550940	25551333
chr1	136582085	136582457		chr15	25563396	25564335
chr1	137851840	137852381		chr15	25622637	25623889
chr1	137852524	137852892		chr15	36938184	36938712
chr1	137921895	137922314		chr15	37198440	37199031
chr1	138152692	138153458		chr15	37213173	37213625
chr1	138210351	138210741		chr15	38001291	38002321
chr1	138267507	138268334		chr15	39777695	39778790
chr1	138343082	138343641		chr15	50360203	50361013
chr1	138343718	138344007		chr15	50404217	50404762
chr1	138541074	138542692		chr15	50703827	50704325
chr1	138549950	138550479		chr15	50763158	50763544
chr1	138613157	138616337		chr15	50771314	50772809
chr1	138961995	138962533		chr15	50854671	50855166
chr1	138964066	138964656		chr15	53283343	53283942
chr1	138967095	138968424		chr15	55906282	55906726
chr1	138971891	138974065		chr15	58033772	58034424
chr1	138981751	138983041		chr15	58927900	58928733
chr1	139003845	139004235		chr15	59145792	59146318
chr1	140182046	140183376		chr15	61984763	61985201
chr1	143738863	143739490		chr15	62252501	62252859
chr1	143776385	143776977		chr15	62265308	62265622
chr1	143992735	143993291		chr15	62266162	62266970
chr1	144199756	144200626		chr15	63602944	63604347
chr1	144200698	144201619		chr15	63614408	63614826
chr1	144202357	144202904		chr15	63704125	63704869
chr1	144202931	144203940		chr15	64092904	64093647
chr1	144267903	144268567		chr15	67714709	67715097
chr1	144306662	144307271		chr15	67898920	67899458
chr1	144317853	144318271		chr15	74982974	74983454
chr1	144763905	144764549		chr15	75116253	75117568
chr1	144765653	144766697		chr15	75137190	75138294
chr1	144771800	144772514		chr15	76368905	76369527
chr1	144772954	144775552		chr15	78449534	78450671
chr1	148904286	148904874		chr15	78977696	78978127
chr1	149840739	149841718		chr15	80792841	80793323
chr1	150377454	150378263		chr15	80814456	80815000
chr1	150759126	150759533		chr15	81123267	81123628
chr1	151024995	151025739		chr15	82244464	82245141
chr1	151074652	151075306		chr15	83295502	83296202
chr1	151095355	151096072		chr15	83441908	83442374
chr1	151096195	151096774		chr15	83565136	83565607
chr1	151270152	151271416		chr15	84313405	84313962
chr1	151338887	151339952		chr15	84557513	84557897
chr1	151584241	151585205		chr15	85036358	85036963
chr1	151594467	151595742		chr15	88862908	88863335
chr1	151597308	151599644		chr15	89088967	89089892
chr1	151600874	151602241		chr15	93340938	93341727
chr1	151614675	151615677		chr15	96709382	96709711
chr1	151619858	151621436		chr15	98683945	98684669
chr1	151661380	151661820		chr15	99369606	99370511
chr1	151684627	151687362		chr15	100494984	100495458
chr1	151688669	151689173		chr15	101175698	101176318
chr1	151818751	151819408		chr15	101191914	101192489
chr1	151917301	151918586		chr15	101254275	101255073
chr1	151947455	151948717		chr15	101308396	101310043
chr1	151957598	151958604		chr15	103254940	103255826
chr1	151997961	151998308		chr15	103370913	103371212
chr1	152429323	152429962		chr16	10784445	10785116
chr1	152529100	152529847		chr16	10837802	10838610
chr1	152539975	152540723		chr16	10843666	10844090
chr1	152599019	152599486		chr16	10844292	10844903
chr1	152612962	152613578		chr16	10937093	10937513
chr1	152615935	152616850		chr16	11021572	11022026
chr1	152623855	152625081		chr16	11637157	11637762
chr1	152804598	152805459		chr16	11658731	11659288
chr1	152810864	152811621		chr16	14197756	14198264
chr1	153297846	153298170		chr16	14198329	14198798
chr1	153308303	153308727		chr16	16146139	16146798
chr1	153410425	153411888		chr16	17147075	17147418
chr1	153415387	153416868		chr16	17890974	17891724
chr1	153432281	153432907		chr16	19911851	19912930
chr1	153434001	153434625		chr16	20401857	20403226
chr1	153501274	153502016		chr16	20621514	20622373
chr1	153502312	153502834		chr16	22615215	22615744
chr1	153531751	153532983		chr16	22617993	22618455
chr1	153767922	153769373		chr16	22618946	22619617
chr1	153795451	153796040		chr16	23975916	23976268
chr1	153894446	153895092		chr16	23989658	23990703
chr1	153898870	153899807		chr16	24075693	24076323
chr1	153909902	153911033		chr16	24120168	24121018
chr1	153913726	153914720		chr16	24238003	24238796
chr1	154005672	154007018		chr16	25016374	25017138
chr1	154008252	154008805		chr16	30679241	30679704
chr1	154016770	154017176		chr16	32878062	32878395
chr1	154032956	154033400		chr16	33753170	33753545
chr1	154033804	154034282		chr16	33755468	33756671
chr1	154092974	154095195		chr16	33784984	33785501
chr1	154097015	154099009		chr16	34095563	34095939
chr1	154103879	154105500		chr16	36464383	36465187
chr1	154117439	154118638		chr16	36919955	36920355
chr1	155028912	155029594		chr16	37814484	37815169
chr1	155049282	155050053		chr16	38403339	38403688
chr1	155054116	155054841		chr16	38549732	38550492
chr1	155054927	155056404		chr16	45029108	45030428
chr1	155056548	155057118		chr16	45561363	45561810
chr1	155061548	155062315		chr16	49769364	49770545
chr1	155064721	155066586		chr16	49770577	49771321
chr1	155069702	155070477		chr16	49937934	49938918
chr1	155070652	155071037		chr16	49943367	49943960
chr1	155074569	155075770		chr16	55894913	55895487
chr1	155082103	155083375		chr16	56717081	56717476
chr1	155145670	155147419		chr16	64987221	64987534
chr1	155413019	155414027		chr16	64988382	64988963
chr1	156024525	156026156		chr16	65197759	65198211
chr1	156040396	156042039		chr16	65200827	65201274
chr1	156066207	156066879		chr16	75960373	75960763
chr1	156420963	156421516		chr16	78376094	78376633
chr1	156450560	156451624		chr16	78563613	78564289
chr1	156459468	156459785		chr16	84606400	84606778
chr1	156459883	156460509		chr16	84703409	84703847
chr1	156559336	156560704		chr16	85071025	85071878
chr1	156614080	156614611		chr16	85148862	85149645
chr1	156624039	156624981		chr16	87611461	87612725
chr1	156990176	156990637		chr16	90112010	90112951
chr1	156990825	156991588		chr16	90137818	90138785
chr1	157016456	157018059		chr16	91361202	91364191
chr1	157018986	157020744		chr16	91596615	91597382
chr1	157038975	157039928		chr16	91622038	91622985
chr1	157412776	157413194		chr16	92861150	92862383
chr1	159187082	159188129		chr16	93140212	93142960
chr1	159812378	159812800		chr16	93721425	93722289
chr1	159889118	159889588		chr16	93957068	93958374
chr1	160024088	160025106		chr16	95241395	95243212
chr1	160078985	160079928		chr16	95446083	95446433
chr1	160250140	160252096		chr16	95450698	95451304
chr1	160280003	160280702		chr16	95704095	95704695
chr1	160280745	160281758		chr16	95814282	95815524
chr1	160292857	160294122		chr16	95827166	95827598
chr1	160296548	160297686		chr16	95827942	95828493
chr1	160298102	160298853		chr16	95831059	95831669
chr1	160298977	160302560		chr16	95835327	95837112
chr1	160304723	160307752		chr16	95838987	95839725
chr1	160907052	160907771		chr16	95898062	95899004
chr1	161496942	161497465		chr17	3156704	3157301
chr1	161499968	161501835		chr17	8856762	8857063
chr1	161516937	161517471		chr17	12170149	12170918
chr1	161517635	161518186		chr17	12174431	12175018
chr1	161519953	161520892		chr17	12290015	12290525
chr1	161527745	161528742		chr17	12290955	12291464
chr1	161727243	161727699		chr17	13007278	13007660
chr1	161876989	161878092		chr17	15440208	15440850
chr1	161893555	161895100		chr17	15440921	15441459
chr1	161998568	162000383		chr17	17827023	17827452
chr1	162207097	162207866		chr17	17827647	17828052
chr1	162547248	162548469		chr17	17871937	17873026
chr1	162548568	162548979		chr17	17873201	17874551
chr1	162624863	162625585		chr17	17878934	17884950
chr1	162625746	162626311		chr17	21474512	21475533
chr1	163381904	163382399		chr17	22080874	22081370
chr1	163383835	163384701		chr17	23727005	23727600
chr1	163779796	163780163		chr17	24211734	24212425
chr1	164061443	164063912		chr17	24695610	24696041
chr1	164217874	164218555		chr17	25187746	25188229
chr1	165187371	165188186		chr17	25875561	25876019
chr1	165194565	165195076		chr17	26484826	26485682
chr1	165237112	165237508		chr17	26538346	26538987
chr1	165651080	165652085		chr17	27042943	27043549
chr1	165666606	165667716		chr17	27206755	27207168
chr1	165674516	165675294		chr17	27552334	27553240
chr1	165675396	165676171		chr17	27623005	27623418
chr1	165679440	165680549		chr17	27993976	27994675
chr1	165697662	165698468		chr17	28030672	28031461
chr1	165762132	165762725		chr17	28079863	28080455
chr1	165769493	165769986		chr17	28588699	28589189
chr1	165934062	165935691		chr17	28769519	28770365
chr1	166002283	166002638		chr17	29437556	29438581
chr1	166104946	166105835		chr17	31216281	31216923
chr1	166345090	166346552		chr17	32388575	32389355
chr1	166378588	166378883		chr17	34264534	34265364
chr1	166379755	166380434		chr17	34398721	34399202
chr1	166429321	166429996		chr17	34646202	34646663
chr1	166788107	166789141		chr17	34862265	34862650
chr1	167330634	167332080		chr17	35221862	35222606
chr1	167394095	167394545		chr17	35762960	35763339
chr1	168432507	168433205		chr17	35841624	35842255
chr1	169531584	169532181		chr17	35896710	35897366
chr1	170136668	170137035		chr17	43536519	43539417
chr1	170160155	170160884		chr17	44101095	44101784
chr1	170161471	170162580		chr17	44105315	44105740
chr1	170766545	170768065		chr17	44652754	44653210
chr1	170795442	170796422		chr17	44653445	44654357
chr1	170862017	170863598		chr17	45685638	45686072
chr1	170903653	170904409		chr17	46601266	46602335
chr1	170926946	170928567		chr17	47410330	47410955
chr1	170928649	170929644		chr17	47923870	47924742
chr1	170933289	170935559		chr17	47924805	47925321
chr1	170935999	170936645		chr17	48041682	48042184
chr1	170938998	170939406		chr17	48233968	48234739
chr1	170939572	170940077		chr17	52168191	52169181
chr1	170960032	170960556		chr17	56304151	56305112
chr1	170967681	170968452		chr17	57105413	57105854
chr1	170973783	170974668		chr17	57227428	57229032
chr1	170984658	170986037		chr17	63499732	63500326
chr1	171006075	171007332		chr17	64821049	64821377
chr1	171122434	171123845		chr17	70745729	70746115
chr1	171170722	171171984		chr17	71278071	71278615
chr1	171183547	171185146		chr17	71293940	71294746
chr1	171225931	171227039		chr17	71420014	71420308
chr1	171271749	171272810		chr17	73893466	73894295
chr1	171283562	171284131		chr17	74294636	74295058
chr1	171284903	171285394		chr17	75180640	75181131
chr1	171330043	171330811		chr17	75199766	75200533
chr1	171365465	171366091		chr17	79895761	79896163
chr1	171369328	171369964		chr17	80498844	80499241
chr1	171370143	171370941		chr17	80500763	80501578
chr1	171465538	171466168		chr17	80553059	80553869
chr1	171466276	171467509		chr17	83527358	83528152
chr1	171558809	171560170		chr17	83580935	83582066
chr1	171608440	171609142		chr17	86244634	86245036
chr1	171636792	171639857		chr17	86949692	86950327
chr1	171644222	171644658		chr17	86957497	86958237
chr1	171685235	171685805		chr17	86962688	86963206
chr1	171686112	171687142		chr17	86963489	86963970
chr1	171712628	171713499		chr17	86964196	86964541
chr1	171713657	171714355		chr17	86964825	86965182
chr1	171822691	171823954		chr17	86970646	86971091
chr1	172276594	172277958		chr17	87169918	87170510
chr1	172306134	172306626		chr18	4873360	4874066
chr1	172312387	172313693		chr18	5124740	5125533
chr1	172346162	172349273		chr18	5125670	5126368
chr1	172352658	172353338		chr18	7608986	7609833
chr1	172450849	172451321		chr18	7631097	7631770
chr1	172520294	172521051		chr18	10646842	10647201
chr1	172521102	172522566		chr18	12151571	12152135
chr1	172524418	172525933		chr18	12639894	12640833
chr1	172526162	172526900		chr18	12641119	12641679
chr1	173422595	173423010		chr18	12643176	12643745
chr1	173425938	173428011		chr18	12643798	12644193
chr1	173535294	173535992		chr18	15063216	15063676
chr1	173633554	173634997		chr18	15119442	15119968
chr1	173736322	173744044		chr18	15120387	15121997
chr1	173801484	173803636		chr18	15138733	15139183
chr1	173886766	173887699		chr18	15201779	15202674
chr1	173910218	173914379		chr18	24205125	24205694
chr1	173939610	173939937		chr18	32552642	32553481
chr1	173960941	173961478		chr18	32559565	32560005
chr1	174004051	174005049		chr18	35553315	35554630
chr1	174040401	174041786		chr18	35848045	35848639
chr1	175631467	175633322		chr18	35873256	35874305
chr1	175640005	175642036		chr18	35919887	35920543
chr1	175658967	175660151		chr18	36760293	36760830
chr1	176733085	176733963		chr18	37848378	37849528
chr1	176800510	176801132		chr18	37879624	37880255
chr1	176801321	176801880		chr18	38938160	38940236
chr1	176817945	176819815		chr18	39560441	39560765
chr1	176836353	176837294		chr18	39665525	39666216
chr1	176852681	176853856		chr18	46958707	46959243
chr1	177258472	177259373		chr18	47858674	47859027
chr1	177489598	177491319		chr18	50282536	50283481
chr1	177520842	177521210		chr18	50397682	50398135
chr1	177569257	177570492		chr18	50415720	50416344
chr1	177703798	177704197		chr18	50416475	50417098
chr1	178342207	178342787		chr18	52528913	52529507
chr1	178491668	178493364		chr18	54992879	54993252
chr1	179517017	179518016		chr18	56735171	56735694
chr1	180195112	180195921		chr18	61071751	61072886
chr1	180263721	180264485		chr18	61452416	61452920
chr1	180289315	180290137		chr18	61639353	61640615
chr1	180329212	180330269		chr18	61704672	61705336
chr1	180331616	180332894		chr18	61705405	61706167
chr1	180356332	180357823		chr18	62164263	62164808
chr1	180357964	180358529		chr18	63901641	63902069
chr1	180363667	180367339		chr18	65381393	65383033
chr1	180386323	180386787		chr18	66001779	66002660
chr1	180390469	180391383		chr18	67280027	67280432
chr1	180392084	180393263		chr18	67536954	67537416
chr1	180407359	180408050		chr18	67815507	67816244
chr1	180416748	180417282		chr18	68252352	68252994
chr1	180421800	180423228		chr18	70472263	70472820
chr1	180428568	180429506		chr18	70601700	70602367
chr1	180541565	180542639		chr18	74207325	74207776
chr1	180587101	180589018		chr18	75262477	75263071
chr1	180600317	180602845		chr18	75363554	75363836
chr1	180607084	180608077		chr18	75368771	75369319
chr1	180821782	180822430		chr18	75391657	75392566
chr1	180822595	180824171		chr18	79257437	79258043
chr1	180826037	180827796		chr18	79258347	79259037
chr1	180829292	180830689		chr18	80138001	80138894
chr1	180883772	180884540		chr18	83812964	83813475
chr1	181015800	181016440		chr18	84600885	84601501
chr1	181016780	181017078		chr19	3846479	3848540
chr1	181226453	181228910		chr19	4134991	4135714
chr1	181235665	181236041		chr19	4135792	4136214
chr1	181237030	181238098		chr19	4184955	4185960
chr1	181852323	181853082		chr19	4214301	4214853
chr1	181853151	181854110		chr19	5447336	5448649
chr1	181865422	181866623		chr19	5731077	5731791
chr1	182254696	182255253		chr19	5925054	5925871
chr1	182460871	182461491		chr19	5931271	5932286
chr1	182505896	182506868		chr19	5945306	5946202
chr1	182519793	182520441		chr19	6235393	6235787
chr1	182562896	182563701		chr19	6335000	6335430
chr1	182908573	182909771		chr19	9944575	9945402
chr1	182909843	182910728		chr19	9945619	9946864
chr1	182922151	182922991		chr19	10101168	10101636
chr1	182953418	182953743		chr19	12501643	12502014
chr1	182953990	182955241		chr19	16325471	16326012
chr1	182959589	182960373		chr19	21050947	21052099
chr1	183265627	183266762		chr19	21052253	21052937
chr1	183319626	183320277		chr19	21053056	21053716
chr1	183321177	183321886		chr19	21441070	21442610
chr1	183388950	183389970		chr19	24279589	24280231
chr1	183803448	183804877		chr19	24471174	24471615
chr1	183978938	183980838		chr19	28274828	28275254
chr1	184173782	184174596		chr19	28282209	28283928
chr1	184440951	184441402		chr19	28326751	28327232
chr1	184542032	184542472		chr19	28336560	28337666
chr1	184542553	184543070		chr19	28337843	28338307
chr1	184561789	184563925		chr19	29157961	29158410
chr1	184573229	184573760		chr19	29176194	29176581
chr1	184614790	184615608		chr19	29368613	29370116
chr1	184807834	184808841		chr19	29382529	29383211
chr1	184845973	184846545		chr19	29383592	29385106
chr1	184851608	184852329		chr19	29466105	29466737
chr1	185196635	185197050		chr19	30010667	30011037
chr1	185205351	185206149		chr19	31910120	31910469
chr1	185207575	185208818		chr19	32485982	32486655
chr1	185208940	185209433		chr19	32804990	32805442
chr1	185224027	185224731		chr19	34291087	34292318
chr1	185224781	185225312		chr19	36348534	36349554
chr1	185229553	185230100		chr19	41596893	41597730
chr1	185332298	185332771		chr19	42177167	42177928
chr1	189007189	189007932		chr19	44248341	44249198
chr1	189799158	189799858		chr19	44280540	44280947
chr1	190909427	190911765		chr19	44282332	44282819
chr1	190911827	190912216		chr19	44283340	44285241
chr1	190997078	190999094		chr19	44293421	44293723
chr1	191070610	191076194		chr19	44408000	44408675
chr1	191085094	191087265		chr19	46356865	46357423
chr1	191112445	191113296		chr19	46484384	46484739
chr1	191115035	191116274		chr19	46901730	46902380
chr1	191118810	191119383		chr19	47914812	47915385
chr1	191122077	191123976		chr19	53250750	53252432
chr1	191125495	191126375		chr19	53327719	53328280
chr1	191179966	191181515		chr19	53781116	53781662
chr1	191203236	191203667		chr19	53781705	53782058
chr1	191241030	191243359		chr19	55292507	55293157
chr1	191258578	191259908		chr19	55298779	55299317
chr1	191274696	191275222		chr19	55311297	55311965
chr1	191275294	191277951		chr19	55312639	55313169
chr1	191278126	191278747		chr19	57611408	57612008
chr1	191282898	191283941		chr19	58131548	58132087
chr1	191286170	191287359		chr19	59345916	59346374
chr1	191292156	191293254		chr19	61052029	61053844
chr1	191317324	191318294		chr19	61079985	61080350
chr1	191325242	191325790		chr2	3284260	3284748
chr1	191334057	191334672		chr2	3712865	3713207
chr1	191350397	191351068		chr2	4881601	4882199
chr1	191392732	191393174		chr2	11503395	11503773
chr1	191559349	191559851		chr2	11530860	11531386
chr1	191598742	191600073		chr2	23015108	23015486
chr1	191724208	191725079		chr2	24186379	24187876
chr1	191740421	191741193		chr2	24214041	24214567
chr1	191755566	191757329		chr2	24214656	24215159
chr1	191812659	191813348		chr2	24215243	24215641
chr1	191849171	191849599		chr2	24962467	24963162
chr1	191849742	191850115		chr2	25533594	25534224
chr1	191878277	191878699		chr2	25534407	25535071
chr1	191906892	191907406		chr2	26933743	26934367
chr1	192086385	192086702		chr2	27426672	27427028
chr1	192136203	192137188		chr2	28533523	28534913
chr1	193002650	193003017		chr2	28590774	28591430
chr1	193159916	193160504		chr2	29245840	29246183
chr1	193274647	193275150		chr2	29246336	29247610
chr1	194671203	194673040		chr2	29250212	29251009
chr1	194677341	194678520		chr2	29251525	29253463
chr1	195091731	195092556		chr2	29629004	29629583
chr10	4079425	4080337		chr2	30093980	30094538
chr10	4386027	4386701		chr2	30913407	30913934
chr10	4387137	4388074		chr2	30924209	30925270
chr10	4388300	4389211		chr2	31036428	31036829
chr10	4601158	4601698		chr2	31037072	31037496
chr10	4620589	4621733		chr2	31442196	31443295
chr10	5079704	5080368		chr2	31470255	31471098
chr10	5207974	5208387		chr2	32693621	32694125
chr10	5288616	5289692		chr2	33177289	33177828
chr10	7470517	7471103		chr2	33261114	33261569
chr10	7589313	7589743		chr2	34827576	34828198
chr10	7781001	7781717		chr2	34957603	34958298
chr10	7839121	7840371		chr2	35334166	35334829
chr10	7849268	7850191		chr2	35436822	35437482
chr10	7887646	7889207		chr2	35437990	35438501
chr10	8059184	8059619		chr2	36035762	36036205
chr10	8059706	8060718		chr2	38955964	38956557
chr10	8065006	8067836		chr2	44927382	44927741
chr10	8069863	8071124		chr2	45085850	45086344
chr10	8071228	8073809		chr2	49452201	49453004
chr10	8240414	8241026		chr2	49809172	49809501
chr10	8519134	8519687		chr2	49811471	49812078
chr10	8858205	8858796		chr2	50539960	50540548
chr10	8858993	8859615		chr2	50833559	50833885
chr10	8879428	8879767		chr2	52858044	52858459
chr10	8883353	8883986		chr2	52941138	52941697
chr10	8911406	8913330		chr2	52997381	52998785
chr10	9879531	9882364		chr2	58135003	58135725
chr10	9889130	9889913		chr2	58137012	58138934
chr10	9896687	9897700		chr2	60287833	60288329
chr10	9901369	9901867		chr2	60288888	60289322
chr10	10286972	10288580		chr2	60382838	60383294
chr10	10320883	10321837		chr2	60904350	60904647
chr10	10395967	10397005		chr2	61582331	61583641
chr10	10457164	10458381		chr2	65101642	65102477
chr10	12547931	12549165		chr2	70118423	70118978
chr10	12573298	12573721		chr2	70119142	70119731
chr10	12813320	12814004		chr2	72077856	72078135
chr10	13184457	13184912		chr2	72978914	72979363
chr10	13323520	13324071		chr2	75607177	75608477
chr10	13453092	13453816		chr2	78106893	78107606
chr10	13473645	13474399		chr2	83644456	83645417
chr10	13823168	13824162		chr2	84059454	84060134
chr10	13836855	13837451		chr2	84393675	84393975
chr10	14045311	14046063		chr2	84678383	84678801
chr10	14046073	14046684		chr2	90566043	90566512
chr10	14475174	14475686		chr2	92379453	92379801
chr10	14530674	14531980		chr2	102638397	102638732
chr10	16651545	16652593		chr2	102873539	102874403
chr10	16652655	16653974		chr2	105398560	105399323
chr10	16751719	16752110		chr2	117079883	117080333
chr10	17484971	17485875		chr2	117092563	117093661
chr10	17518155	17519518		chr2	117095156	117095638
chr10	17560265	17560842		chr2	117328335	117328699
chr10	17578865	17579905		chr2	117342296	117342968
chr10	17612926	17614145		chr2	117924810	117926487
chr10	17660571	17661429		chr2	117965176	117965790
chr10	17724887	17725335		chr2	117965989	117966591
chr10	17774775	17775294		chr2	117968989	117969580
chr10	17989259	17989631		chr2	117982406	117984204
chr10	18056044	18057289		chr2	117984373	117985543
chr10	18931201	18931543		chr2	118814181	118814698
chr10	18943531	18944311		chr2	118842224	118842573
chr10	18995871	18996392		chr2	122630563	122631625
chr10	19064475	19065271		chr2	126309468	126310166
chr10	19170084	19171093		chr2	126310287	126311720
chr10	19546436	19548890		chr2	127274081	127274883
chr10	19559223	19560829		chr2	127831208	127831877
chr10	19577555	19578949		chr2	128062411	128063846
chr10	19582168	19585217		chr2	128444555	128445524
chr10	19587285	19588167		chr2	128467796	128468328
chr10	19957495	19958283		chr2	128468451	128468950
chr10	20002964	20004152		chr2	129409616	129410547
chr10	20005558	20005983		chr2	129410602	129411749
chr10	20036452	20037726		chr2	129903130	129903789
chr10	20057062	20059728		chr2	130274367	130275115
chr10	20076539	20077141		chr2	131393056	131393555
chr10	20397915	20399180		chr2	132151179	132152373
chr10	20504719	20507462		chr2	135819461	135819983
chr10	20531502	20532407		chr2	139840782	139841359
chr10	20662565	20663460		chr2	139841555	139842285
chr10	20769622	20774877		chr2	140793602	140795006
chr10	20838265	20839941		chr2	141322774	141323404
chr10	20841667	20842488		chr2	144599904	144600484
chr10	20854538	20855452		chr2	146533151	146533469
chr10	21565338	21567050		chr2	148572937	148573255
chr10	21604465	21606102		chr2	152343612	152344009
chr10	21608062	21609712		chr2	152414088	152415190
chr10	21847326	21847769		chr2	152804719	152805526
chr10	21888710	21890614		chr2	153110447	153111479
chr10	21906133	21906828		chr2	153111610	153112298
chr10	21906943	21908274		chr2	155750875	155751540
chr10	21908371	21908701		chr2	157077842	157078176
chr10	23177151	23177705		chr2	157500624	157501383
chr10	23178587	23178909		chr2	158667227	158667800
chr10	24086615	24088522		chr2	158794797	158795386
chr10	24148211	24149214		chr2	163054632	163055611
chr10	24159584	24161305		chr2	163472232	163472569
chr10	24468874	24469244		chr2	164008177	164008672
chr10	24633541	24634391		chr2	164355705	164357447
chr10	24641258	24644162		chr2	164383687	164384223
chr10	24711092	24711856		chr2	164386363	164386880
chr10	24927960	24928615		chr2	164456368	164457415
chr10	24950490	24951103		chr2	164457619	164458200
chr10	25283743	25284854		chr2	164521254	164521889
chr10	25284960	25285372		chr2	164943138	164943803
chr10	25294823	25295879		chr2	166718929	166719370
chr10	25297064	25298678		chr2	167685987	167687153
chr10	25320822	25321523		chr2	167687966	167688667
chr10	25359167	25359720		chr2	167709935	167711367
chr10	25366261	25367787		chr2	167748637	167749686
chr10	25434096	25435346		chr2	167833635	167834262
chr10	25447357	25448329		chr2	167884850	167885608
chr10	25449169	25450151		chr2	167885881	167886686
chr10	26558793	26559586		chr2	167886774	167887303
chr10	26575777	26576502		chr2	167909318	167911589
chr10	26762023	26763341		chr2	180436728	180437315
chr10	26778119	26781740		chr2	180582671	180583073
chr10	26791855	26792205		chr2	181244302	181244768
chr10	26827814	26829310		chr3	9724829	9725789
chr10	26835307	26837576		chr3	9800578	9802710
chr10	29362137	29362654		chr3	10258794	10259206
chr10	30599835	30600483		chr3	19953391	19954037
chr10	30600657	30601221		chr3	19954293	19955386
chr10	30655004	30655865		chr3	19957322	19957976
chr10	30674955	30676963		chr3	30832053	30832838
chr10	30750985	30752415		chr3	31219147	31219695
chr10	30755028	30755645		chr3	41565860	41566455
chr10	30777899	30779615		chr3	50435768	50436631
chr10	30787184	30788569		chr3	50441745	50442583
chr10	31313370	31314109		chr3	52929619	52930431
chr10	34130977	34132405		chr3	57252995	57253527
chr10	34137554	34138941		chr3	58469750	58470671
chr10	34176177	34176825		chr3	65586538	65586957
chr10	34192680	34195363		chr3	68616569	68618794
chr10	34197129	34198161		chr3	68632815	68633646
chr10	34198232	34199348		chr3	68637719	68638275
chr10	34199606	34200122		chr3	68642211	68643849
chr10	34209279	34211172		chr3	75956029	75956932
chr10	34233830	34236302		chr3	79173642	79174752
chr10	34249936	34250690		chr3	79542116	79542635
chr10	34296866	34298299		chr3	83885412	83885973
chr10	34306703	34307946		chr3	84155285	84155716
chr10	34416109	34417228		chr3	88464323	88464978
chr10	37134681	37136207		chr3	88553807	88554525
chr10	37189257	37191010		chr3	89246318	89247193
chr10	37191021	37193749		chr3	89577766	89578448
chr10	37193825	37196055		chr3	89579050	89579811
chr10	37203818	37205136		chr3	90696080	90696487
chr10	37209842	37210710		chr3	93510762	93513368
chr10	37233938	37237588		chr3	94309782	94310736
chr10	37258435	37259657		chr3	98067407	98068122
chr10	37260841	37261305		chr3	100969065	100969655
chr10	37290051	37290743		chr3	103364034	103365200
chr10	37319776	37320232		chr3	103378545	103379310
chr10	37342572	37343476		chr3	104638594	104639730
chr10	37358594	37360271		chr3	106831723	106832202
chr10	39133607	39134552		chr3	107034282	107034855
chr10	39257601	39258777		chr3	107084388	107085473
chr10	39260276	39262530		chr3	108435396	108435822
chr10	39266139	39266874		chr3	119778641	119779476
chr10	39412425	39413983		chr3	119782398	119783371
chr10	39414095	39414795		chr3	122729046	122730409
chr10	39415169	39415648		chr3	129533793	129534269
chr10	39417042	39418726		chr3	131367677	131368714
chr10	39420538	39421607		chr3	131368917	131370076
chr10	39434409	39435416		chr3	131476066	131476452
chr10	39450167	39451013		chr3	131478828	131480055
chr10	39451333	39452182		chr3	131481799	131482423
chr10	39455608	39456979		chr3	131482534	131483869
chr10	40069086	40070062		chr3	131489025	131490154
chr10	40092874	40095863		chr3	131617942	131619020
chr10	40125182	40126385		chr3	131619076	131619508
chr10	40135270	40136873		chr3	131697517	131698140
chr10	40137355	40138435		chr3	138494661	138495965
chr10	40139389	40140136		chr3	138742442	138743231
chr10	40229326	40230627		chr3	139886300	139886826
chr10	40258548	40259364		chr3	142881438	142881898
chr10	40317057	40317940		chr3	144110101	144110713
chr10	40451589	40452181		chr3	144136379	144140173
chr10	40477331	40477665		chr3	146330586	146330985
chr10	40497340	40498056		chr3	146331278	146332295
chr10	40499144	40500567		chr3	149169536	149170267
chr10	40514815	40515617		chr3	149203071	149203398
chr10	40526140	40526866		chr3	149338232	149338632
chr10	41386345	41386716		chr3	152114399	152114974
chr10	41474062	41475629		chr4	3874790	3875325
chr10	41522926	41524516		chr4	4080416	4081192
chr10	41595001	41595743		chr4	8857026	8858360
chr10	41595848	41596240		chr4	11075808	11076265
chr10	41882294	41884252		chr4	11088426	11089226
chr10	41886464	41887277		chr4	11190365	11190789
chr10	41887435	41890169		chr4	11704362	11704853
chr10	41967379	41969335		chr4	11840605	11841268
chr10	41971983	41973953		chr4	20008054	20008892
chr10	41977469	41980778		chr4	33072579	33073830
chr10	42027822	42028366		chr4	33260105	33260854
chr10	42057139	42058099		chr4	33260992	33262410
chr10	42088453	42090142		chr4	43964061	43964696
chr10	42092323	42094240		chr4	44300952	44301630
chr10	42122168	42122883		chr4	44712012	44712806
chr10	42123069	42123949		chr4	46635502	46636653
chr10	42131296	42131996		chr4	53410091	53410872
chr10	42153128	42153653		chr4	55650806	55651252
chr10	42244335	42244730		chr4	55732834	55733377
chr10	42269478	42272171		chr4	57027652	57028208
chr10	42436254	42436885		chr4	62265595	62266009
chr10	42679459	42680646		chr4	62266680	62267165
chr10	42859749	42861123		chr4	62288635	62289168
chr10	42861757	42862893		chr4	62519539	62520353
chr10	43034377	43035319		chr4	63150614	63152074
chr10	43479991	43480609		chr4	63410211	63410700
chr10	43540260	43540717		chr4	66822187	66822598
chr10	43577676	43578937		chr4	70545519	70546265
chr10	43667203	43668940		chr4	83944690	83945118
chr10	43684344	43684791		chr4	83973722	83974553
chr10	43740284	43740684		chr4	84049456	84050001
chr10	43751720	43752846		chr4	84884586	84885168
chr10	43814917	43815315		chr4	95206241	95206671
chr10	43840955	43842644		chr4	95208908	95209479
chr10	43910333	43911119		chr4	99929346	99930405
chr10	43998700	43999205		chr4	102585302	102585652
chr10	44068803	44069303		chr4	102617765	102618260
chr10	44070809	44071264		chr4	102625760	102627080
chr10	44529564	44530238		chr4	103214316	103214897
chr10	44538690	44539851		chr4	106561131	106561816
chr10	44588441	44589398		chr4	107802445	107803233
chr10	44589655	44590525		chr4	116626946	116627488
chr10	44602602	44603114		chr4	117019398	117019845
chr10	44625289	44625839		chr4	117117978	117118645
chr10	44625845	44626688		chr4	119082488	119082925
chr10	44637986	44638870		chr4	119105327	119106309
chr10	44700494	44700896		chr4	119108671	119109153
chr10	44702367	44702952		chr4	125121851	125122893
chr10	44728399	44729599		chr4	128787069	128787465
chr10	45066442	45066948		chr4	128992499	128993038
chr10	47454069	47454863		chr4	129501141	129501524
chr10	52382575	52383194		chr4	129512557	129513375
chr10	53596076	53596597		chr4	130112529	130113491
chr10	53925626	53926706		chr4	132753207	132753865
chr10	53927316	53928753		chr4	132757394	132757713
chr10	54072948	54073569		chr4	133390099	133391874
chr10	54112139	54112502		chr4	133754382	133755270
chr10	54115602	54116072		chr4	134468369	134468978
chr10	56791927	56793804		chr4	135069603	135070506
chr10	56795424	56795967		chr4	135686243	135686846
chr10	56879697	56880668		chr4	137879710	137880073
chr10	57690458	57691392		chr4	139013800	139014440
chr10	57720522	57723360		chr4	139235085	139235631
chr10	57761016	57761566		chr4	139235794	139236355
chr10	58254877	58255398		chr4	140702961	140703345
chr10	58255538	58256369		chr4	145272330	145273383
chr10	58341153	58342341		chr4	145274085	145274865
chr10	58350097	58350773		chr4	148675276	148676819
chr10	58353831	58354344		chr4	150280853	150281456
chr10	58354445	58354875		chr4	150371639	150372308
chr10	58370478	58371073		chr4	151006408	151006726
chr10	58371394	58372018		chr4	154911891	154912590
chr10	58382769	58383242		chr4	154937274	154938341
chr10	58383362	58384104		chr4	154941749	154942861
chr10	58391691	58394155		chr4	154943171	154943759
chr10	58405018	58405999		chr4	154943775	154944303
chr10	59262248	59263115		chr4	154961330	154961767
chr10	59322499	59323151		chr4	156109954	156110598
chr10	59327314	59327689		chr4	156236019	156237030
chr10	59693856	59694447		chr5	3404801	3405871
chr10	59735564	59736368		chr5	3497638	3498940
chr10	59741237	59741705		chr5	5514169	5514515
chr10	59969839	59970579		chr5	9107822	9108579
chr10	59980464	59980942		chr5	17556413	17556954
chr10	60003269	60004232		chr5	21045070	21046540
chr10	60009324	60009947		chr5	21255343	21255953
chr10	60161084	60161488		chr5	24908832	24909411
chr10	60161655	60162094		chr5	29290194	29291009
chr10	60209318	60210125		chr5	31575835	31576732
chr10	60217137	60218753		chr5	32169025	32169494
chr10	60268038	60268703		chr5	32785750	32786111
chr10	60286198	60289365		chr5	33095743	33096539
chr10	60289378	60290652		chr5	33820801	33821184
chr10	60350629	60352455		chr5	33821316	33822799
chr10	60361252	60362243		chr5	39338234	39338880
chr10	60362350	60364615		chr5	43354862	43355171
chr10	60366530	60367012		chr5	43798948	43800603
chr10	60367306	60368056		chr5	43802198	43802585
chr10	60370216	60372607		chr5	43807765	43808599
chr10	60372850	60373537		chr5	43853659	43854223
chr10	60379184	60380407		chr5	43856143	43856789
chr10	60704132	60705650		chr5	43865648	43867530
chr10	60705733	60707415		chr5	43867612	43870919
chr10	60739774	60740987		chr5	43871312	43871756
chr10	60743583	60746253		chr5	43947593	43948161
chr10	60746464	60747243		chr5	52786244	52786648
chr10	60816437	60817375		chr5	52787125	52787447
chr10	60931156	60931874		chr5	52793517	52794908
chr10	60957107	60959119		chr5	53376135	53377139
chr10	61113795	61114723		chr5	53491239	53491839
chr10	61115005	61115467		chr5	53542597	53543441
chr10	61121605	61122391		chr5	53543598	53544343
chr10	61134493	61136046		chr5	54049182	54050667
chr10	61143493	61144113		chr5	57940851	57941286
chr10	61474645	61475050		chr5	64159627	64160650
chr10	61648768	61649416		chr5	65991557	65992174
chr10	61751409	61752201		chr5	67394251	67395823
chr10	62310858	62311763		chr5	68048902	68049731
chr10	62336575	62338366		chr5	72907723	72908178
chr10	62430216	62431649		chr5	76135633	76136584
chr10	62491785	62492332		chr5	77237410	77238478
chr10	62501856	62503101		chr5	77251613	77252756
chr10	62651698	62652303		chr5	86077718	86078402
chr10	63177409	63177908		chr5	90900379	90900870
chr10	63246744	63248465		chr5	90902482	90903212
chr10	63339255	63340021		chr5	98024276	98024645
chr10	63382288	63382803		chr5	98024936	98025423
chr10	63428529	63429315		chr5	100574654	100575169
chr10	66814074	66814565		chr5	100587403	100588622
chr10	66953326	66954584		chr5	100635124	100637997
chr10	67043417	67044083		chr5	100673592	100674093
chr10	67048033	67048708		chr5	101906050	101906604
chr10	67095911	67096354		chr5	101909458	101910147
chr10	67181716	67183499		chr5	101958908	101959491
chr10	67201877	67202944		chr5	101959798	101960402
chr10	67204145	67206192		chr5	104380244	104380673
chr10	67210327	67210926		chr5	105415844	105416223
chr10	67225301	67226819		chr5	105654411	105654909
chr10	67271045	67272714		chr5	105799435	105800333
chr10	67285550	67286133		chr5	105844393	105844866
chr10	67290910	67291407		chr5	107726298	107726702
chr10	67594491	67597610		chr5	108132818	108133433
chr10	67598269	67599683		chr5	108405269	108406542
chr10	67643355	67644149		chr5	108447350	108448300
chr10	67645826	67646835		chr5	110286337	110286899
chr10	67647923	67649043		chr5	110448242	110448584
chr10	67689793	67690242		chr5	113592247	113592959
chr10	67693079	67698050		chr5	113593495	113594490
chr10	67701976	67703956		chr5	113671871	113672522
chr10	67965621	67967245		chr5	113805478	113806510
chr10	68104989	68105888		chr5	115799188	115799803
chr10	68125401	68126014		chr5	117372898	117373326
chr10	68136406	68137156		chr5	118464914	118465854
chr10	68180739	68181080		chr5	118621744	118622492
chr10	68247176	68248084		chr5	121220484	121220892
chr10	68274453	68276330		chr5	123079816	123080335
chr10	68377749	68378154		chr5	123145554	123145958
chr10	68472982	68473498		chr5	123585196	123586014
chr10	68841935	68842396		chr5	124394084	124394644
chr10	69211747	69212423		chr5	124446036	124446503
chr10	69213450	69214503		chr5	125106512	125106916
chr10	69217312	69218009		chr5	125443618	125444647
chr10	69246941	69247860		chr5	129019257	129019943
chr10	69251889	69254994		chr5	129669680	129670146
chr10	69309411	69310235		chr5	130079522	130080211
chr10	70095086	70096647		chr5	135632687	135633077
chr10	70199361	70201015		chr5	135995116	135996308
chr10	70201218	70201884		chr5	136039788	136041271
chr10	71284511	71285153		chr5	136213122	136214709
chr10	75120470	75121349		chr5	136244345	136244774
chr10	75169765	75171431		chr5	136500432	136501314
chr10	75299472	75299879		chr5	139196026	139197851
chr10	75300132	75301099		chr5	139200565	139201379
chr10	75428358	75429870		chr5	139734932	139735413
chr10	75490287	75490902		chr5	146948645	146949364
chr10	75565074	75565525		chr6	3384465	3385022
chr10	75566014	75566448		chr6	4003864	4004525
chr10	75589418	75590150		chr6	4601470	4601927
chr10	75772893	75773336		chr6	7738173	7738765
chr10	76237416	76238374		chr6	17108945	17109333
chr10	76257379	76258423		chr6	17109478	17109998
chr10	77206939	77207782		chr6	17408367	17409697
chr10	77258662	77259067		chr6	17409995	17410831
chr10	77418418	77418891		chr6	17463933	17464432
chr10	77613171	77614173		chr6	17694563	17694989
chr10	77618819	77620865		chr6	21948826	21949842
chr10	77626368	77627211		chr6	29245222	29245849
chr10	78069214	78070159		chr6	29246041	29246676
chr10	78085954	78088330		chr6	33867130	33867792
chr10	78105610	78106841		chr6	34716720	34717377
chr10	78132080	78132591		chr6	35177818	35178582
chr10	78133894	78135852		chr6	35424256	35424617
chr10	78143842	78144354		chr6	35424716	35425746
chr10	78170003	78170406		chr6	38825550	38825954
chr10	78185310	78185905		chr6	38976136	38977003
chr10	78243664	78244368		chr6	39296130	39297270
chr10	78363451	78364092		chr6	39301164	39301585
chr10	78457213	78457972		chr6	40595111	40595976
chr10	78470462	78472018		chr6	42421016	42422022
chr10	78476300	78477004		chr6	49214866	49215441
chr10	78477091	78477659		chr6	49585965	49586595
chr10	78479888	78482782		chr6	49586973	49587661
chr10	79096706	79097672		chr6	50110660	50111206
chr10	79538268	79539723		chr6	51168555	51169278
chr10	79824312	79824911		chr6	51177711	51178307
chr10	79840739	79841856		chr6	51270468	51270921
chr10	79923265	79923774		chr6	52698248	52699046
chr10	79936292	79937847		chr6	52860858	52861266
chr10	79940029	79940777		chr6	52861609	52862057
chr10	79942983	79943759		chr6	52902666	52903373
chr10	79946416	79947010		chr6	52905256	52905901
chr10	79960376	79961357		chr6	53154835	53156033
chr10	79961415	79962074		chr6	53369583	53370011
chr10	79974920	79975435		chr6	53370265	53370852
chr10	79982917	79984079		chr6	54867032	54867530
chr10	80019104	80019898		chr6	60967386	60967898
chr10	80031935	80033396		chr6	66848554	66849033
chr10	80038275	80039694		chr6	66849225	66849890
chr10	80049913	80050323		chr6	66890490	66891434
chr10	80161629	80163323		chr6	66895815	66896256
chr10	80166730	80167557		chr6	66953548	66954214
chr10	80172362	80172711		chr6	66954280	66955053
chr10	80215333	80215901		chr6	67040434	67040941
chr10	80259957	80260755		chr6	67059152	67059602
chr10	80263346	80264729		chr6	67533887	67535624
chr10	80313580	80313982		chr6	83014559	83015067
chr10	80387838	80388277		chr6	83317140	83317930
chr10	80560243	80560806		chr6	85137210	85138085
chr10	80569922	80571524		chr6	85432032	85432557
chr10	80656723	80657114		chr6	86570303	86572043
chr10	80658509	80658969		chr6	86640228	86640677
chr10	80659029	80659733		chr6	86732659	86733327
chr10	80751280	80752171		chr6	87037876	87039152
chr10	80752381	80753043		chr6	87264632	87265800
chr10	80754332	80755066		chr6	87277739	87278306
chr10	80756451	80757030		chr6	88064135	88064814
chr10	80825891	80826353		chr6	89413866	89414545
chr10	80854550	80855181		chr6	95718241	95718669
chr10	81036861	81037360		chr6	99056383	99057431
chr10	81059103	81060847		chr6	99211986	99212582
chr10	81138848	81139292		chr6	100335665	100336170
chr10	81166940	81167532		chr6	100402883	100403569
chr10	81291613	81292667		chr6	100409913	100411246
chr10	81365121	81366939		chr6	100415231	100417067
chr10	81389112	81389959		chr6	100438799	100439374
chr10	81393181	81394334		chr6	100501600	100502195
chr10	81400885	81402551		chr6	100502274	100503101
chr10	81402810	81403114		chr6	100509971	100511080
chr10	81404040	81405790		chr6	108185209	108185678
chr10	81410016	81411083		chr6	108476718	108477497
chr10	81518931	81520681		chr6	108527529	108528087
chr10	81558826	81559366		chr6	108554067	108554551
chr10	81571063	81571682		chr6	108660651	108661580
chr10	82127893	82128511		chr6	113033494	113034190
chr10	82240811	82241363		chr6	113670159	113670851
chr10	82697546	82698103		chr6	113692623	113693161
chr10	82762752	82763359		chr6	115758384	115759731
chr10	82957782	82958560		chr6	115969249	115969793
chr10	83004920	83005452		chr6	115989117	115989719
chr10	83329719	83331998		chr6	117900866	117901480
chr10	83337597	83338228		chr6	118455153	118455569
chr10	83343430	83343907		chr6	119847623	119848117
chr10	83635788	83638629		chr6	119848211	119848729
chr10	83644381	83646110		chr6	121191364	121191860
chr10	83646473	83646822		chr6	121342533	121342852
chr10	84060869	84061226		chr6	122935000	122935603
chr10	84109971	84111198		chr6	127236945	127237392
chr10	84143538	84144110		chr6	127239854	127240235
chr10	84147645	84148146		chr6	127351039	127351808
chr10	84334333	84336930		chr6	127790490	127790856
chr10	84337955	84338900		chr6	129170935	129171797
chr10	84339061	84339936		chr6	129172086	129172681
chr10	84400668	84401931		chr6	129273058	129275419
chr10	84402256	84402858		chr6	129283888	129285289
chr10	84408973	84409523		chr6	129316014	129316723
chr10	84411100	84412776		chr6	134929164	134930383
chr10	84412884	84414051		chr6	136470267	136470793
chr10	84516654	84517528		chr6	136657797	136659428
chr10	84518150	84518787		chr6	136659538	136662245
chr10	84548722	84550769		chr6	136713450	136714809
chr10	84570780	84571221		chr6	136903744	136904439
chr10	84572891	84573856		chr6	144901917	144902787
chr10	84573884	84574964		chr6	144902877	144903770
chr10	84645810	84647672		chr6	145001806	145002320
chr10	84997533	84998234		chr6	145002595	145003638
chr10	85001236	85004810		chr6	146397451	146397835
chr10	85951189	85951961		chr6	146675447	146675944
chr10	85952272	85952875		chr7	3275041	3275892
chr10	86123487	86125009		chr7	16903325	16904113
chr10	86726975	86727744		chr7	19004299	19004880
chr10	86727922	86728564		chr7	19131658	19132210
chr10	86771810	86772383		chr7	19272418	19272910
chr10	86779170	86779990		chr7	19276543	19276825
chr10	86827177	86827611		chr7	19277239	19277551
chr10	86881634	86882162		chr7	19577283	19578240
chr10	86885024	86886621		chr7	24371972	24373051
chr10	86886730	86887520		chr7	24460136	24460497
chr10	86888668	86890643		chr7	24506958	24507936
chr10	87695325	87697461		chr7	25006074	25006661
chr10	87752054	87752607		chr7	25437331	25438089
chr10	87752905	87754834		chr7	25781318	25781957
chr10	87816569	87816909		chr7	28277644	28278188
chr10	87829365	87830393		chr7	30321836	30322338
chr10	87830571	87832169		chr7	30594055	30594699
chr10	87832203	87833080		chr7	30935787	30936737
chr10	87839746	87840513		chr7	35646858	35647475
chr10	87857528	87862591		chr7	43546159	43546748
chr10	87863023	87863534		chr7	43613892	43614380
chr10	87909045	87909685		chr7	43656066	43656820
chr10	88333402	88334457		chr7	43656928	43657893
chr10	88335839	88337157		chr7	43662846	43663542
chr10	88349624	88350006		chr7	43666682	43667463
chr10	88350510	88351232		chr7	46713404	46715576
chr10	88388815	88389681		chr7	46715912	46717293
chr10	88406009	88406525		chr7	46720081	46720571
chr10	88409047	88410036		chr7	46746152	46746614
chr10	88410114	88410510		chr7	47103472	47104179
chr10	88419162	88422130		chr7	51862031	51862744
chr10	88441469	88441963		chr7	51878965	51879473
chr10	88504131	88504487		chr7	63816554	63817151
chr10	88577448	88577802		chr7	64403598	64404056
chr10	88712648	88713130		chr7	67644806	67645244
chr10	88826159	88827391		chr7	68133810	68135644
chr10	89407395	89408076		chr7	68154233	68155374
chr10	89442432	89443129		chr7	68222875	68223265
chr10	89598824	89599270		chr7	68276048	68276681
chr10	89703328	89703841		chr7	68682618	68683398
chr10	89740706	89741179		chr7	74554736	74555394
chr10	89743921	89744936		chr7	79315180	79315914
chr10	89747118	89747743		chr7	79660171	79661255
chr10	89764395	89766295		chr7	80375282	80375995
chr10	89771001	89771930		chr7	80504446	80504872
chr10	89771982	89772646		chr7	80654109	80655385
chr10	90982725	90983142		chr7	81234375	81235099
chr10	90983193	90983829		chr7	83093457	83094124
chr10	93070947	93071717		chr7	83597276	83597766
chr10	93082752	93083434		chr7	84151040	84151516
chr10	93163881	93164400		chr7	84196304	84197141
chr10	93167385	93168742		chr7	90116942	90117660
chr10	93190486	93191660		chr7	99188778	99190025
chr10	93260782	93263407		chr7	99248798	99249583
chr10	93332317	93332657		chr7	99251429	99252074
chr10	93335536	93337272		chr7	99304385	99305059
chr10	93370296	93370989		chr7	99981908	99982396
chr10	93484016	93484742		chr7	99982624	99983338
chr10	93488644	93489262		chr7	100159145	100159636
chr10	93540127	93541042		chr7	101011576	101012682
chr10	94035200	94035787		chr7	101051690	101052298
chr10	94049485	94050556		chr7	101213984	101214578
chr10	94059165	94060633		chr7	101366596	101367267
chr10	94371797	94373607		chr7	111080001	111081370
chr10	94377490	94378462		chr7	113037264	113038619
chr10	94470821	94471464		chr7	113038785	113039861
chr10	94471612	94472388		chr7	113046123	113047530
chr10	94474012	94474368		chr7	113053238	113053682
chr10	94474510	94474944		chr7	113084464	113085008
chr10	94504215	94506801		chr7	113134206	113134790
chr10	94545413	94546004		chr7	116230945	116231322
chr10	94640825	94641169		chr7	117380487	117381048
chr10	94727985	94728699		chr7	119906176	119907565
chr10	94922132	94924903		chr7	120917762	120918417
chr10	94934340	94935003		chr7	122409780	122410853
chr10	94942205	94942895		chr7	122415971	122416432
chr10	95151304	95151989		chr7	126599216	126599696
chr10	95191757	95192524		chr7	126735875	126736224
chr10	95232197	95232662		chr7	128042640	128043182
chr10	95232909	95233423		chr7	129759259	129759772
chr10	95235200	95236443		chr7	130838778	130839435
chr10	95236516	95237664		chr7	130839559	130840850
chr10	95264933	95265360		chr7	130943533	130943939
chr10	95278978	95279638		chr7	133122415	133123173
chr10	95291479	95291961		chr7	135537745	135538857
chr10	95296815	95298571		chr7	135591155	135591508
chr10	95299771	95300309		chr7	135591698	135592469
chr10	95500647	95501960		chr7	135643836	135644646
chr10	95508025	95510208		chr7	138909675	138910719
chr10	95529405	95531726		chr7	140968096	140969536
chr10	95564333	95564874		chr7	140990747	140991324
chr10	95684882	95685658		chr7	141221074	141221698
chr10	95817283	95818483		chr7	142341978	142343074
chr10	95880121	95880606		chr7	142345760	142346070
chr10	95970632	95971637		chr7	143042734	143043245
chr10	96001133	96001688		chr7	143052800	143053674
chr10	96132289	96132822		chr8	8142716	8143070
chr10	96375710	96379703		chr8	8143143	8143787
chr10	96549805	96550369		chr8	11250169	11250616
chr10	97283140	97283607		chr8	11807450	11809026
chr10	97312026	97312945		chr8	12757255	12757779
chr10	98683438	98684879		chr8	13339012	13339683
chr10	98745273	98746119		chr8	22185428	22185820
chr10	98777827	98778577		chr8	24725475	24725946
chr10	98779757	98782171		chr8	26239887	26240244
chr10	98782328	98782785		chr8	27168492	27168932
chr10	98791441	98793249		chr8	33664883	33665567
chr10	98797671	98800375		chr8	33895861	33897185
chr10	98804749	98805619		chr8	33902192	33903350
chr10	98831352	98831893		chr8	34215940	34216518
chr10	98893428	98896840		chr8	34689497	34689913
chr10	99126768	99127234		chr8	34807393	34807749
chr10	99127428	99128221		chr8	36267609	36268179
chr10	99130228	99130752		chr8	46426486	46427307
chr10	99130791	99131534		chr8	46429515	46429903
chr10	99165485	99166082		chr8	46430999	46433863
chr10	99182453	99183253		chr8	46732947	46733523
chr10	99197622	99198003		chr8	54450345	54450880
chr10	99267886	99268372		chr8	54528822	54529991
chr10	99393056	99394017		chr8	60859747	60860495
chr10	99430268	99430824		chr8	60890361	60891200
chr10	99443784	99444159		chr8	64829595	64830374
chr10	99451409	99452397		chr8	64831384	64831791
chr10	99599732	99600537		chr8	64832012	64832826
chr10	99631571	99634165		chr8	66342696	66343189
chr10	100159780	100160972		chr8	66343204	66343991
chr10	100487001	100487347		chr8	66393388	66394252
chr10	108167908	108168540		chr8	66493530	66494273
chr10	108185505	108186098		chr8	66494720	66495611
chr10	110920281	110920720		chr8	68914888	68915485
chr10	111031406	111032148		chr8	68925789	68926585
chr10	111101906	111102877		chr8	68926625	68927417
chr10	111103431	111104075		chr8	69973720	69974141
chr10	111130497	111131590		chr8	72184183	72184734
chr10	111167923	111169161		chr8	72215311	72217083
chr10	111177310	111178504		chr8	72420773	72421542
chr10	111364880	111365942		chr8	77482372	77483169
chr10	111367200	111368149		chr8	81756961	81757534
chr10	111446323	111446938		chr8	84687363	84687711
chr10	111464476	111465058		chr8	86885417	86886131
chr10	111465236	111465653		chr8	88649452	88651329
chr10	111470944	111471326		chr8	92880468	92881336
chr10	111991561	111992551		chr8	92881505	92882285
chr10	112835690	112836299		chr8	95715979	95716600
chr10	115312419	115312949		chr8	105384494	105384941
chr10	115328064	115329553		chr8	105392951	105394849
chr10	115331473	115333447		chr8	106500184	106500672
chr10	115573066	115573714		chr8	109576762	109579134
chr10	116579864	116581104		chr8	109579391	109580107
chr10	117063969	117064653		chr8	109584005	109586528
chr10	117144309	117145984		chr8	110363851	110364315
chr10	117146412	117146869		chr8	110462467	110462864
chr10	117147219	117148561		chr8	110920058	110920665
chr10	117274442	117275140		chr8	111056302	111057332
chr10	117290847	117291695		chr8	115398304	115398902
chr10	117296092	117296764		chr8	115422664	115423168
chr10	117330807	117331088		chr8	116551707	116553451
chr10	117595044	117596592		chr8	117240536	117241671
chr10	117685070	117685555		chr8	117280747	117281528
chr10	117714790	117715229		chr8	117288211	117289044
chr10	117746554	117747499		chr8	117300317	117301595
chr10	117839797	117842220		chr8	117303136	117303910
chr10	117872613	117873483		chr8	120042342	120043503
chr10	117898719	117900211		chr8	120044282	120045042
chr10	118012030	118012440		chr8	121796612	121797204
chr10	118406307	118407028		chr8	121805493	121805952
chr10	118407149	118407548		chr8	121806535	121807223
chr10	118708996	118709794		chr8	121897710	121898518
chr10	118765561	118766691		chr8	122476125	122476571
chr10	118803856	118805606		chr8	123749733	123750339
chr10	118810210	118811209		chr8	124617429	124618014
chr10	118811327	118812306		chr8	125105033	125105433
chr10	118868588	118869124		chr8	125558405	125558862
chr10	118869325	118870712		chr8	125619188	125619648
chr10	120120229	120120702		chr8	125619815	125620253
chr10	120125315	120126070		chr8	126660193	126661231
chr10	120219667	120220578		chr8	126695512	126696453
chr10	120428014	120430345		chr8	128202857	128203268
chr10	120616183	120617531		chr9	15037071	15038010
chr10	120627274	120629014		chr9	21759716	21760347
chr10	120665220	120665971		chr9	25485828	25486349
chr10	120666185	120666765		chr9	32654004	32654370
chr10	120674403	120674956		chr9	32667367	32668657
chr10	120848035	120849025		chr9	32696066	32696527
chr10	120857568	120857903		chr9	37517080	37517578
chr10	120881638	120882273		chr9	40575223	40576310
chr10	120977944	120978688		chr9	41072941	41073997
chr10	121373985	121376704		chr9	41149905	41150450
chr10	121429137	121430069		chr9	44126406	44127386
chr10	121461478	121462521		chr9	44548675	44549436
chr10	121470302	121470880		chr9	45838788	45839430
chr10	121471233	121472680		chr9	45843796	45844322
chr10	121483595	121484770		chr9	45846134	45847174
chr10	121487828	121489841		chr9	45847183	45847848
chr10	121500811	121501818		chr9	46033300	46034147
chr10	121506129	121507947		chr9	46482497	46482857
chr10	121590472	121592307		chr9	51020689	51021318
chr10	121602752	121603635		chr9	51077379	51077717
chr10	121603709	121604461		chr9	52288336	52289144
chr10	121629652	121631016		chr9	63690264	63690644
chr10	122561865	122563362		chr9	63984718	63985268
chr10	122568617	122569603		chr9	64031254	64032714
chr10	122576217	122577281		chr9	65435771	65436486
chr10	122603732	122604133		chr9	70262004	70262668
chr10	122736187	122737931		chr9	70284193	70284708
chr10	122753023	122754139		chr9	70284820	70285481
chr10	122799308	122801240		chr9	70305000	70305751
chr10	122952886	122954628		chr9	71167409	71167981
chr10	122990609	122992173		chr9	72449096	72449702
chr10	123060463	123063768		chr9	73086722	73087375
chr10	123075196	123075812		chr9	77754740	77755340
chr10	123076179	123076932		chr9	79815741	79816654
chr10	123084492	123086362		chr9	83833994	83835230
chr10	125269710	125270723		chr9	88523180	88523916
chr10	125271769	125272669		chr9	96630425	96630840
chr10	125316688	125317483		chr9	96889499	96890136
chr10	125320762	125322879		chr9	96896459	96897760
chr10	125324340	125325098		chr9	96953017	96953337
chr10	125331039	125332827		chr9	98986515	98986864
chr10	125744367	125745626		chr9	99180226	99181107
chr10	126501581	126503269		chr9	99410745	99411202
chr10	126979841	126981022		chr9	99411525	99412211
chr10	127127139	127128703		chr9	99413831	99414767
chr10	127129608	127130168		chr9	104330748	104331351
chr10	127420946	127422158		chr9	104331466	104332322
chr10	127521908	127522408		chr9	106246152	106246535
chr10	127585723	127586223		chr9	106258374	106259205
chr10	127586385	127588308		chr9	108692339	108693044
chr10	127618162	127620219		chr9	109848960	109849454
chr10	127620326	127621004		chr9	109849997	109850484
chr10	127634584	127636223		chr9	110680812	110681415
chr10	127649453	127651262		chr9	117016629	117017263
chr10	127661510	127662056		chr9	117017417	117018278
chr10	127662355	127662844		chr9	119321525	119322166
chr10	127667836	127668201		chr9	120042353	120043116
chr10	127675039	127675857		chr9	120049700	120050252
chr10	127736185	127737214		chr9	120055118	120056018
chr10	127737257	127738002		chr9	121423112	121423764
chr10	128062486	128063266		chr9	121904574	121905376
chr10	128082516	128083086		chr9	121918936	121919899
chr10	128175959	128176512		chr9	122349642	122350255
chr10	128258680	128260164		chrX	7573466	7574045
chr10	128263096	128264025		chrX	9463170	9464395
chr10	128344639	128345038		chrX	12453111	12454022
chr10	128372704	128374145		chrX	13207596	13208018
chr10	128409086	128409764		chrX	38564527	38565005
chr10	128438329	128439285		chrX	48453911	48454702
chr10	128459704	128460473		chrX	48594115	48594476
chr10	128503887	128505453		chrX	50583882	50584326
chr10	128528390	128528843		chrX	50835803	50836532
chr10	128528930	128529839		chrX	53269200	53269749
chr10	128535123	128536949		chrX	57195724	57196382
chr10	128566100	128566982		chrX	60403429	60403993
chr10	128674103	128674647		chrX	102050745	102051364
chr10	128696597	128697124		chrX	139480703	139481626
chr10	128703727	128704577		chrX	140955794	140956747
chr10	128745117	128746382		chrX	151344307	151344988
chr10	128821056	128821633		chrX	157492078	157492509
chr10	128901672	128902543		chrX	164258078	164258953
chr10	128902617	128902966		chrX	166663564	166664318
chr10	128908914	128911612		chrX	166708437	166709372
chr11	3247064	3247455		chrX	166944675	166945382
chr11	3247714	3248217		chrX	166952456	166952981
chr11	3288834	3289434		chrX	167200630	167202445
chr11	3330795	3331943
chr11	3477012	3477515
chr11	3477606	3478201
chr11	3649088	3649894
chr11	3910994	3911708
chr11	3931319	3931846
chr11	4195210	4195695
chr11	4221974	4223231
chr11	4229473	4230120
chr11	4239947	4240657
chr11	4535249	4537929
chr11	4596334	4596668
chr11	4598234	4598682
chr11	4599247	4600149
chr11	4673688	4674566
chr11	4674791	4675246
chr11	4831541	4834627
chr11	4999443	4999968
chr11	5007580	5009247
chr11	5009312	5010813
chr11	5062161	5062946
chr11	5064369	5065205
chr11	5065383	5066062
chr11	5260839	5261400
chr11	5287146	5288445
chr11	5445080	5446233
chr11	5545290	5545787
chr11	5565248	5565720
chr11	5706903	5707527
chr11	6000189	6000768
chr11	6178877	6179383
chr11	6299032	6299678
chr11	6444754	6445316
chr11	6463525	6464301
chr11	6484301	6484981
chr11	6518634	6519488
chr11	6523145	6523641
chr11	6524615	6525053
chr11	6546019	6546751
chr11	6587014	6588078
chr11	8565805	8566608
chr11	8566785	8567790
chr11	8577270	8577914
chr11	8579260	8580340
chr11	8591607	8592331
chr11	8596091	8598523
chr11	8601388	8602974
chr11	8603967	8604903
chr11	8605029	8606016
chr11	8624058	8624667
chr11	8628534	8630404
chr11	8634226	8634908
chr11	8659895	8662063
chr11	8700731	8702596
chr11	8759054	8760052
chr11	8761615	8762025
chr11	8847939	8848770
chr11	9531131	9531749
chr11	11461370	11462024
chr11	11656660	11657395
chr11	11667130	11669226
chr11	11715903	11716811
chr11	11729182	11729703
chr11	11785279	11786586
chr11	16637950	16638581
chr11	16638621	16639044
chr11	16969000	16969852
chr11	16969917	16970454
chr11	16977534	16978519
chr11	16978593	16979151
chr11	17051407	17052886
chr11	20149217	20149699
chr11	20159227	20159668
chr11	20230022	20233113
chr11	20332842	20333672
chr11	20455271	20455798
chr11	20532588	20533922
chr11	20542147	20542612
chr11	20552973	20553797
chr11	20631024	20631749
chr11	20656080	20656959
chr11	20657095	20657516
chr11	20914805	20916240
chr11	20930030	20930826
chr11	20930881	20931441
chr11	20934991	20935507
chr11	21180191	21180713
chr11	21180923	21181383
chr11	21239818	21240953
chr11	21549242	21550369
chr11	21563269	21564465
chr11	21567372	21568367
chr11	21569088	21569882
chr11	22287327	22287836
chr11	22692535	22693207
chr11	22694559	22695062
chr11	22695248	22696066
chr11	22783969	22785468
chr11	22817716	22818678
chr11	22847664	22848871
chr11	22928163	22929011
chr11	22929153	22929523
chr11	22952465	22952806
chr11	22971815	22973093
chr11	22973308	22974625
chr11	23307204	23307962
chr11	23632882	23633346
chr11	23682006	23683988
chr11	23688434	23688885
chr11	23695165	23696995
chr11	23699369	23700298
chr11	24294693	24296015
chr11	24371791	24372707
chr11	26210508	26210973
chr11	26600380	26603135
chr11	26603713	26604418
chr11	26638913	26641670
chr11	26804464	26804804
chr11	29147524	29148418
chr11	29148419	29148984
chr11	29149044	29149906
chr11	29173753	29174465
chr11	29307626	29308259
chr11	29428656	29429321
chr11	29496277	29497768
chr11	29647796	29648606
chr11	29692227	29692693
chr11	29694063	29695944
chr11	29703278	29706254
chr11	29707003	29707590
chr11	29728188	29728593
chr11	29786447	29787747
chr11	29802065	29802526
chr11	29808120	29810152
chr11	29874482	29875589
chr11	29879166	29879710
chr11	29879961	29880680
chr11	30786165	30787406
chr11	31671278	31671687
chr11	31671960	31672394
chr11	31712826	31714194
chr11	31734013	31735100
chr11	31736240	31736937
chr11	31795616	31797383
chr11	31807510	31808436
chr11	31817110	31817583
chr11	31850170	31851131
chr11	32205471	32205987
chr11	32225156	32225603
chr11	32324354	32324840
chr11	32330338	32331810
chr11	32454454	32454958
chr11	32455484	32455961
chr11	32533359	32535227
chr11	32538338	32539264
chr11	32553874	32554778
chr11	32555685	32556332
chr11	32564543	32565374
chr11	33163032	33163704
chr11	33274599	33275181
chr11	34029844	34031547
chr11	34031569	34032292
chr11	34057436	34058280
chr11	34066373	34067172
chr11	34071577	34072503
chr11	34426960	34427965
chr11	34775349	34775854
chr11	34777782	34778358
chr11	34825746	34828565
chr11	34831441	34831897
chr11	43352567	43353109
chr11	43368024	43368459
chr11	43368625	43369602
chr11	43425740	43427074
chr11	43632139	43633067
chr11	44372605	44373346
chr11	44414170	44415754
chr11	44437518	44437936
chr11	44438248	44438840
chr11	44496057	44496869
chr11	44618533	44619331
chr11	45523508	45524248
chr11	45525118	45525777
chr11	45752370	45753339
chr11	46056157	46056629
chr11	46056806	46057574
chr11	46061129	46064084
chr11	46075849	46076756
chr11	46076903	46077460
chr11	46119521	46120175
chr11	46264839	46265373
chr11	46265690	46266155
chr11	46312393	46313105
chr11	46454441	46455523
chr11	46461572	46462513
chr11	46479202	46481818
chr11	48812735	48813663
chr11	48813986	48814663
chr11	48833742	48834429
chr11	48853290	48854501
chr11	48856303	48856824
chr11	49084161	49085258
chr11	49092273	49092744
chr11	49210549	49211242
chr11	49235533	49235872
chr11	49236086	49236760
chr11	49236906	49238973
chr11	49245575	49246726
chr11	49252101	49252585
chr11	49845476	49845959
chr11	49848425	49849021
chr11	49994685	49995057
chr11	50038141	50038901
chr11	50042405	50042855
chr11	50102259	50103021
chr11	50103204	50104025
chr11	50104771	50105571
chr11	50161791	50162365
chr11	50228460	50229410
chr11	50355343	50356114
chr11	51619086	51619543
chr11	51644623	51645388
chr11	51646823	51647184
chr11	51805379	51805908
chr11	51856296	51856891
chr11	51916889	51918095
chr11	51925246	51927336
chr11	52065625	52066000
chr11	53182952	53183781
chr11	53307468	53309843
chr11	53312395	53313208
chr11	53314196	53315333
chr11	53324600	53325172
chr11	53436131	53436901
chr11	53492345	53493544
chr11	53493814	53495133
chr11	53520014	53520848
chr11	53531455	53532197
chr11	53562549	53563127
chr11	53563320	53564216
chr11	53566268	53567195
chr11	53663199	53663628
chr11	53783622	53784251
chr11	53785726	53786999
chr11	53891974	53893720
chr11	53979653	53980385
chr11	54067796	54069004
chr11	54091857	54093154
chr11	54150033	54150768
chr11	54155440	54156049
chr11	54427696	54428334
chr11	54464030	54465626
chr11	54491645	54492166
chr11	54533263	54533961
chr11	54618219	54619451
chr11	54625859	54627376
chr11	54647826	54649690
chr11	54690456	54691285
chr11	54691421	54692136
chr11	54762376	54762723
chr11	54774145	54777412
chr11	54800790	54801469
chr11	54811934	54813851
chr11	54920333	54922311
chr11	54934363	54934888
chr11	54965030	54965885
chr11	54989046	54989497
chr11	55008498	55009459
chr11	55012152	55013017
chr11	55013310	55014053
chr11	55032716	55033452
chr11	55076647	55077391
chr11	55096762	55097698
chr11	55105754	55107544
chr11	55130980	55132356
chr11	55147217	55149263
chr11	55432686	55433668
chr11	57519185	57519752
chr11	57643686	57644433
chr11	57645538	57646115
chr11	57673506	57674898
chr11	57685536	57686966
chr11	58171653	58172374
chr11	58301820	58303385
chr11	58982125	58983361
chr11	59165898	59166262
chr11	59217004	59217511
chr11	59229896	59230867
chr11	59392370	59393340
chr11	59450039	59450589
chr11	59533746	59535659
chr11	59561610	59562906
chr11	59811221	59811656
chr11	60045718	60046068
chr11	60781189	60781593
chr11	60834812	60836357
chr11	60837399	60838053
chr11	60844755	60845483
chr11	60912391	60913583
chr11	60931012	60931960
chr11	61143875	61144283
chr11	61498705	61500128
chr11	61504759	61505442
chr11	61728242	61728923
chr11	61761533	61761988
chr11	61792468	61793536
chr11	61793658	61795205
chr11	61839031	61840226
chr11	61842806	61843608
chr11	61860763	61863179
chr11	62007331	62008361
chr11	62009976	62010419
chr11	62010547	62011632
chr11	62013098	62013567
chr11	62186556	62187052
chr11	62209659	62210406
chr11	62223179	62223896
chr11	62646137	62646793
chr11	62749178	62749692
chr11	62809991	62811245
chr11	62819994	62822100
chr11	62845460	62846735
chr11	62846984	62848699
chr11	63014410	63014958
chr11	63020074	63020829
chr11	63026768	63027254
chr11	63049989	63052726
chr11	63130489	63131244
chr11	63134674	63135597
chr11	63135923	63136449
chr11	63138305	63139468
chr11	63906651	63907383
chr11	64495786	64497399
chr11	64978391	64978874
chr11	65787296	65787833
chr11	67451704	67452585
chr11	67456033	67456423
chr11	67478847	67482215
chr11	67482486	67482935
chr11	67493975	67496113
chr11	67544693	67545612
chr11	67576198	67581017
chr11	67604605	67605431
chr11	67636143	67637542
chr11	68406820	68407325
chr11	68443565	68444552
chr11	68445340	68447729
chr11	68450554	68451912
chr11	68459735	68460614
chr11	68520053	68520571
chr11	68520818	68522964
chr11	68654957	68655693
chr11	68706631	68707740
chr11	68939369	68940357
chr11	69011530	69012541
chr11	69033189	69035078
chr11	69037155	69037983
chr11	69041385	69041857
chr11	69043002	69044708
chr11	69062341	69062870
chr11	69062937	69063580
chr11	69063644	69064318
chr11	69117598	69118584
chr11	69125398	69125759
chr11	69260862	69262038
chr11	69364173	69364826
chr11	69366915	69368869
chr11	69423581	69424940
chr11	69428830	69430190
chr11	69654359	69655756
chr11	69689585	69690808
chr11	69691353	69692293
chr11	69692392	69693058
chr11	69766548	69766935
chr11	69767010	69767565
chr11	69880149	69881522
chr11	69894498	69895004
chr11	69997404	69998206
chr11	70000649	70001791
chr11	70014689	70015495
chr11	70079634	70080031
chr11	70083611	70084822
chr11	70084866	70085627
chr11	70089379	70089948
chr11	70091404	70092189
chr11	70092435	70093393
chr11	70129002	70129812
chr11	70165679	70167400
chr11	70184710	70185472
chr11	70220153	70221125
chr11	70436768	70437784
chr11	70472439	70474197
chr11	70474822	70475405
chr11	70475615	70476384
chr11	70496977	70498786
chr11	70499109	70500481
chr11	70525283	70526222
chr11	70582514	70584152
chr11	70587824	70588564
chr11	70615021	70615725
chr11	70672023	70672419
chr11	70680315	70680804
chr11	70682685	70683122
chr11	70700572	70701562
chr11	70720893	70721496
chr11	70787282	70787823
chr11	70791319	70791714
chr11	70791771	70792588
chr11	70845216	70846999
chr11	70898013	70898522
chr11	70944482	70946542
chr11	70982204	70982953
chr11	71004631	71005127
chr11	71007558	71008448
chr11	71008472	71008965
chr11	71253458	71254816
[truncated: 10,604 more rows]

## Sheet: 2e
Feature	PBS	Low	High
Promoter (<=1kb)	46.6607	53.6788	62.9852
Promoter (1-2kb)	4.10452	3.26897	2.56498
5' UTR	0.334904	0.33338	0.341087
3' UTR	1.5499	1.37519	1.06419
1st Exon	0.0155769	0	0
Other Exon	3.09981	2.78279	2.11474
1st Intron	9.86409	8.0613	5.98949
Other Intron	12.8471	9.85785	7.654
Downstream (<=300)	0.96577	0.879752	0.764036
Distal Intergenic	20.5577	19.762	16.5223
