# Supplementary material for: Epigenomic and transcriptomic analyses reveal differences between low-grade inflammation and severe exhaustion in LPS-challenged murine monocytes
Source: Commun Biol. 2022 Jan 28;5:102. doi: 10.1038/s42003-022-03035-2 (PMC8799722; doi:10.1038/s42003-022-03035-2)
Supplement: Supplementary file 5 — Supplementary Data 3 [file 42003_2022_3035_MOESM5_ESM.xlsx]

## Sheet: 3a - Heatmap
Chr	Start	End	PBS	Low	High	Ensembl	Gene	Spearman	Quantitative_P	Empirical_P	Cluster
chr1	119533620	119535835	0.395835	1.36659	1.20074	ENSMUSG00000036975	Tmem177	0.657143	0.0477229	0.0420792	I
chr1	120526866	120528566	-6.68257	-2.07728	1.71304	ENSMUSG00000004451	Ralb	0.828571	0.048822	0.0313531	I
chr1	131759119	131762286	0.272526	1.03653	1.05844	ENSMUSG00000042268	Slc26a9	0.777542	0.0316392	0.019802	I
chr1	134818714	134819871	0.0633008	1.07536	2.34957	ENSMUSG00000073557	Ppp1r12b	0.942857	0.0357847	0.00577558	I
chr1	153350312	153352520	-7.3048	0.532336	1.18005	ENSMUSG00000026482	Rgl1	0.885714	0.0445817	0.0305281	I
chr1	160370019	160373583	-6.63699	-2.7737	1.04445	ENSMUSG00000058267	Mrps14	0.828571	0.0477182	0.0354785	I
chr1	162564279	162565498	0.384897	0.864344	1.02193	ENSMUSG00000040225	Prrc2c	0.714286	0.0376353	0.0330033	I
chr1	180220657	180221711	-6.77088	-1.96469	1.775	ENSMUSG00000026491	Ahctf1	0.828571	0.0477182	0.0354785	I
chr1	193241476	193243855	-1.13783	0.708779	1.20624	ENSMUSG00000009633	G0s2	1	0.0274473	0	I
chr1	40355201	40356334	-1.11235	0.64186	1.34131	ENSMUSG00000026073	Il1r2	0.942857	0.0355724	0.00825083	I
chr1	51594012	51595122	0.553048	1.3687	1.58449	ENSMUSG00000026107	Nabp1	0.714286	0.0430636	0.0445545	I
chr1	52012236	52013295	-5.58607	-0.125275	1.35629	ENSMUSG00000018417	Myo1b	0.828571	0.0474308	0.0346535	I
chr1	72225601	72226645	0.128887	0.725905	1.12156	ENSMUSG00000026192	Atic	1	0.0274473	0	I
chr1	72427861	72429063	0.657053	0.96229	1.16882	ENSMUSG00000026187	Xrcc5	0.885714	0.0208434	0.00330033	I
chr1	80025159	80027274	-1.77613	0.36751	1.42007	ENSMUSG00000026249	Serpine2	0.885714	0.0450043	0.0371287	I
chr1	85985037	85988078	-1.11135	0.823031	1.7497	ENSMUSG00000052760	A630001G21Rik	0.885714	0.0444636	0.039604	I
chr1	91983898	91985537	-0.709368	-0.00346901	0.734061	ENSMUSG00000026305	Lrrfip1	0.771429	0.0215058	0.0148515	I
chr1	93289338	93290354	1.30224	1.97083	2.1139	ENSMUSG00000026281	Dtymk	0.828571	0.0226863	0.00907591	I
chr10	111539356	111540474	0.970407	1.55138	2.17817	ENSMUSG00000058799	Nap1l1	0.885714	0.0243473	0.00897308	I
chr10	122690581	122691723	0.562506	0.882578	1.00744	ENSMUSG00000020124	Usp15	0.771429	0.0244997	0.0129611	I
chr10	128965901	128967068	0.189389	0.599201	0.803594	ENSMUSG00000046041	Olfr803	0.880406	0.0057328	0.00498504	I
chr10	17918246	17920139	-6.22386	-0.672756	0.254535	ENSMUSG00000039910	Cited2	0.771429	0.0424237	0.0368893	I
chr10	17988888	17989977	0.299894	0.407804	0.503152	ENSMUSG00000019854	Reps1	0.6	0.0282695	0.0368893	I
chr10	19053537	19054571	-0.184813	1.4874	1.19161	ENSMUSG00000019850	Tnfaip3	0.714286	0.0310309	0.0219342	I
chr10	21188466	21189507	-1.2846	0.155723	0.643364	ENSMUSG00000019982	Myb	0.942857	0.0349371	0.00697906	I
chr10	43702315	43703747	0.337318	1.03021	1.48072	ENSMUSG00000019863	Qrsl1	0.885714	0.0265471	0.0149551	I
chr10	58529155	58530181	-0.864832	0.409749	2.02163	ENSMUSG00000019916	P4ha1	0.942857	0.0325589	0.00398804	I
chr10	59235272	59238562	1.22598	2.07748	2.11169	ENSMUSG00000019916	P4ha1	0.828571	0.0212203	0.0109671	I
chr10	59589217	59590415	1.55148	1.73567	1.89764	ENSMUSG00000019920	Lims1	0.942857	0.0349997	0.00598205	I
chr10	62327255	62328443	0.781612	1.07509	1.33001	ENSMUSG00000020074	Ccar1	0.714286	0.033372	0.0289133	I
chr10	62510666	62512407	-0.570599	0.681545	0.916064	ENSMUSG00000020075	Ddx21	0.885714	0.026765	0.00797607	I
chr10	78053950	78054968	0.0612288	0.409327	0.855111	ENSMUSG00000000730	Dnmt3l	0.771429	0.0236562	0.0159521	I
chr10	82796252	82797438	-0.751369	0.302471	0.889299	ENSMUSG00000074862	BC025920	0.828571	0.0360704	0.0319043	I
chr10	83152259	83155106	-0.859148	0.867717	0.985793	ENSMUSG00000074862	BC025920	0.885714	0.0265471	0.0149551	I
chr10	8358163	8359211	-5.97989	0.0102558	-0.86086	ENSMUSG00000047712	Ust	0.942857	0.00807163	0	I
chr10	93421974	93424030	-0.906234	1.1092	1.30461	ENSMUSG00000015890	Amdhd1	0.845154	0.0198007	0.00598205	I
chr10	96540239	96541314	0.402941	0.804281	0.811223	ENSMUSG00000096486	Gm5426	0.676123	0.0210813	0.0129611	I
chr11	117949227	117950592	-6.56851	-0.0666311	1.33858	ENSMUSG00000033909	Usp36	0.885714	0.0459518	0.0326757	I
chr11	117978712	117979795	0.356738	1.18403	1.84813	ENSMUSG00000033909	Usp36	0.942857	0.0367537	0.0080148	I
chr11	22871188	22874139	1.43978	1.66918	1.69235	ENSMUSG00000051355	Commd1	0.657143	0.044882	0.0468557	I
chr11	50133400	50135345	1.11513	1.33873	1.45422	ENSMUSG00000020381	Mrnip	0.942857	0.00228165	0	I
chr11	54485113	54487286	-1.21163	0.523133	0.614875	ENSMUSG00000020400	Tnip1	0.714286	0.0454136	0.0499383	I
chr11	59553454	59555642	0.735208	0.857597	0.850186	ENSMUSG00000043648	Pld6	0.753702	0.0120944	0.0166461	I
chr11	59847345	59849206	0.759147	0.803634	0.800846	ENSMUSG00000056598	Drc3	0.828571	0.00533069	0.00554871	I
chr11	60209623	60211363	-0.412536	0.709927	1.01639	ENSMUSG00000020538	Srebf1	0.942857	0.0220098	0.00184957	I
chr11	61159862	61160970	1.16863	1.45434	1.65225	ENSMUSG00000020534	Shmt1	0.885714	0.0248633	0.00924784	I
chr11	67562538	67564262	2.4528	2.75048	2.74569	ENSMUSG00000055775	Myh8	0.654654	0.0319879	0.0363748	I
chr11	74571680	74573717	0.52771	1.389	1.50603	ENSMUSG00000050107	Haspin	0.828571	0.0252144	0.00863132	I
chr11	74575183	74577426	1.07741	1.37429	1.51503	ENSMUSG00000020798	Spns3	0.885714	0.0291704	0.0135635	I
chr11	76570587	76573966	-0.535226	0.99673	0.885394	ENSMUSG00000017453	Pipox	0.880406	0.0187973	0.012947	I
chr11	78100079	78102116	0.58357	0.752481	0.901867	ENSMUSG00000000724	Cryba1	0.654654	0.0242205	0.02836	I
chr11	79117695	79120180	0.505172	0.622302	0.627072	ENSMUSG00000049612	Omg	0.828571	0.00686142	0.00616523	I
chr11	83604030	83607786	1.4547	1.62367	1.61879	ENSMUSG00000020680	Taf15	0.885714	0.00421557	0.00308261	I
chr11	86588482	86594829	0.114088	1.57014	1.55581	ENSMUSG00000020516	Rps6kb1	0.771429	0.0249697	0.0203453	I
chr11	86595591	86599446	-1.62592	1.01903	1.08019	ENSMUSG00000020516	Rps6kb1	0.828571	0.0234848	0.00924784	I
chr11	86620970	86622113	0.147308	1.10938	0.979972	ENSMUSG00000020516	Rps6kb1	0.771429	0.0154505	0.0110974	I
chr12	33160218	33161397	-0.411956	0.243988	0.666417	ENSMUSG00000020561	Twistnb	0.885714	0.0356999	0.023511	I
chr12	70218195	70220233	1.18813	1.25614	1.26059	ENSMUSG00000051890	Klhdc1	0.6	0.034138	0.0454545	I
chr12	71055712	71056836	-12.0533	0.832786	-0.53994	ENSMUSG00000044548	Dact1	0.685994	0.0460683	0.0407524	I
chr12	73906831	73909862	1.52652	2.42591	2.50494	ENSMUSG00000021109	Hif1a	0.885714	0.0292844	0.00626959	I
chr12	79234790	79235908	-1.37331	0.222097	0.551815	ENSMUSG00000021123	Rdh12	0.942857	0.024968	0.0015674	I
chr12	79351430	79353491	0.00310976	0.764279	0.925738	ENSMUSG00000021123	Rdh12	0.885714	0.0288551	0.00783699	I
chr12	80009867	80012015	-0.215857	1.26134	1.58272	ENSMUSG00000021123	Rdh12	1	0.0295254	0	I
chr12	80359920	80361448	-1.73503	-0.409625	0.894559	ENSMUSG00000021130	Galnt16	0.927634	0.0360768	0.0172414	I
chr12	85128907	85130667	0.60421	1.18783	1.64025	ENSMUSG00000004789	Dlst	0.942857	0.0315525	0.0015674	I
chr12	85665975	85667629	-12.0533	-2.66137	1.78408	ENSMUSG00000021248	Tmed10	0.927634	0.0391967	0.023511	I
chr12	86823241	86824642	2.80795	2.9958	3.11168	ENSMUSG00000021037	Ahsa1	0.771429	0.0347975	0.0219436	I
chr12	8805314	8806388	-1.78191	0.139036	1.39126	ENSMUSG00000020592	Sdc1	0.942857	0.0315525	0.0015674	I
chr13	100402276	100404110	1.19341	1.64231	1.58232	ENSMUSG00000078945	Naip2	0.714286	0.024306	0.0215827	I
chr13	110601175	110602229	-9.04307	-0.306934	0.692587	ENSMUSG00000021699	Pde4d	1	0.0261514	0	I
chr13	113434442	113436365	0.785714	1.76428	2.70194	ENSMUSG00000042364	Snx18	1	0.0260929	0	I
chr13	113599949	113602784	1.97445	2.08319	2.21985	ENSMUSG00000042364	Snx18	0.714286	0.0358864	0.0359712	I
chr13	117260107	117262018	-0.219021	0.934744	1.18817	ENSMUSG00000021728	Emb	0.942857	0.0203966	0.00119904	I
chr13	16897925	16899409	0.277869	1.07291	1.24417	ENSMUSG00000041324	Inhba	0.771429	0.0304948	0.0227818	I
chr13	24612740	24617971	1.13867	1.20927	1.24602	ENSMUSG00000016756	Cmah	0.771429	0.0160137	0.0143885	I
chr13	40316980	40318084	-7.32466	-0.303214	0.786173	ENSMUSG00000001707	Eef1e1	1	0.023879	0	I
chr13	40319721	40321666	-1.02925	0.963443	1.84139	ENSMUSG00000001707	Eef1e1	0.885714	0.0410674	0.0263789	I
chr13	40970558	40972348	-0.876801	1.01351	1.41319	ENSMUSG00000021360	Gcnt2	0.885714	0.0391568	0.0203837	I
chr13	44539980	44541320	0.108411	0.549719	0.803514	ENSMUSG00000051335	Gfod1	0.942857	0.00718081	0.00239808	I
chr13	52827587	52829349	-0.325048	0.282026	1.00726	ENSMUSG00000021457	Syk	0.942857	0.0334735	0.00719424	I
chr13	53023665	53024675	-6.4102	-1.03204	0.554442	ENSMUSG00000056749	Nfil3	0.828571	0.0467207	0.0359712	I
chr13	58551249	58552306	-1.19762	-0.383154	0.652153	ENSMUSG00000007836	Hnrnpa0	0.771429	0.0443978	0.0335731	I
chr13	59241803	59243683	-6.45987	0.765376	-0.126129	ENSMUSG00000021557	Agtpbp1	0.942857	0.00790107	0.00119904	I
chr13	63563526	63565250	0.704335	1.32543	1.6616	ENSMUSG00000021470	Ercc6l2	1	0.0130183	0	I
chr13	6635835	6637402	-0.105327	0.642748	0.710039	ENSMUSG00000052551	Adarb2	0.885714	0.0275927	0.00959233	I
chr13	70641297	70642485	-0.0770316	0.686877	0.879679	ENSMUSG00000021607	Mrpl36	0.885714	0.0155514	0.0059952	I
chr13	75777515	75779158	-6.61745	0.584299	2.0594	ENSMUSG00000021591	Glrx	0.885714	0.0424929	0.0251799	I
chr13	75793516	75796964	0.884029	1.48704	1.5714	ENSMUSG00000001542	Ell2	0.828571	0.0362637	0.0227818	I
chr13	76620546	76621717	-0.00298942	0.270844	0.43629	ENSMUSG00000001542	Ell2	0.942857	0.0109314	0	I
chr13	99028359	99029431	-0.386776	0.505022	0.913397	ENSMUSG00000021650	Ptcd2	0.885714	0.0405775	0.029976	I
chr13	99029780	99030994	0.271393	0.821272	0.887448	ENSMUSG00000050919	Zfp366	0.777542	0.0207096	0.0143885	I
chr14	103014644	103016876	-2.4573	-0.362853	0.896964	ENSMUSG00000022126	Acod1	0.885714	0.0294719	0.0303712	I
chr14	103032319	103034843	1.48066	1.92017	2.38598	ENSMUSG00000022126	Acod1	0.885714	0.0294719	0.0303712	I
chr14	118657483	118658655	-1.0849	0.369931	0.931805	ENSMUSG00000032849	Abcc4	0.828571	0.0225994	0.0247469	I
chr14	118673971	118675732	0.517919	1.14593	1.05698	ENSMUSG00000022131	Gpr180	0.714286	0.0232824	0.0337458	I
chr14	118699333	118700928	-0.0510294	0.712773	0.657667	ENSMUSG00000032849	Abcc4	0.771429	0.018584	0.0191226	I
chr14	21089757	21091937	-0.440386	0.438935	0.441898	ENSMUSG00000039197	Adk	0.828571	0.0128155	0.00899888	I
chr14	54492250	54494125	0.345155	0.599406	0.940092	ENSMUSG00000040822	1700123O20Rik	0.942857	0.0203255	0.00449944	I
chr14	54652958	54654132	-0.933484	0.605523	0.679387	ENSMUSG00000000957	Mmp14	0.828571	0.0124889	0.00899888	I
chr14	67889093	67890242	-0.0907586	0.480309	0.619654	ENSMUSG00000048922	Cdca2	0.885714	0.0162131	0.0134983	I
chr14	70369798	70371481	0.579966	1.81705	2.22061	ENSMUSG00000022094	Slc39a14	0.771429	0.030987	0.0371204	I
chr14	70401698	70403426	1.95862	2.14975	2.1661	ENSMUSG00000033595	Lgi3	0.758971	0.0156644	0.0224972	I
chr14	70796900	70798422	-0.173054	0.521859	1.05783	ENSMUSG00000022102	Dok2	0.885714	0.0280382	0.0269966	I
chr14	75056304	75057824	1.74003	2.25509	2.58944	ENSMUSG00000021998	Lcp1	0.942857	0.0223664	0.0101237	I
chr15	103369604	103371566	0.613991	1.19838	1.41557	ENSMUSG00000058794	Nfe2	0.942857	0.0258812	0.00127551	I
chr15	5126368	5128146	1.82801	2.02961	2.02892	ENSMUSG00000079105	C7	0.654654	0.0329586	0.0382653	I
chr15	5474628	5475680	-0.640875	-0.0208947	0.606381	ENSMUSG00000050697	Prkaa1	0.885714	0.0276905	0.00765306	I
chr15	67086835	67090108	0.609026	1.4231	1.29359	ENSMUSG00000013846	St3gal1	0.771429	0.0323365	0.0293367	I
chr15	75137139	75138734	-0.668501	0.794762	1.33488	ENSMUSG00000022583	Ly6f	0.985611	0.0359646	0.00637755	I
chr15	76272073	76275023	1.75319	2.65026	3.23502	ENSMUSG00000022552	Sharpin	0.942857	0.0423875	0.00637755	I
chr15	77851038	77852448	0.317157	0.530433	0.541722	ENSMUSG00000068246	Apol9b	0.880406	0.00441997	0.00382653	I
chr15	77853837	77857047	0.976953	1.81643	1.76766	ENSMUSG00000022443	Myh9	0.828571	0.0309284	0.0191327	I
chr15	78449280	78450494	0.134176	1.32534	1.51542	ENSMUSG00000033220	Rac2	0.942857	0.0258812	0.00127551	I
chr15	78590886	78592884	0.804931	1.09532	1.1965	ENSMUSG00000033220	Rac2	0.828571	0.0454736	0.0306122	I
chr15	81728465	81730215	0.805196	2.0736	2.06711	ENSMUSG00000022401	Xpnpep3	0.942857	0.0161298	0.00255102	I
chr15	91632402	91634387	0.46499	0.557991	0.641615	ENSMUSG00000055022	Cntn1	0.637748	0.0325404	0.0459184	I
chr15	91686023	91687153	0.674281	1.53999	2.62244	ENSMUSG00000036273	Lrrk2	0.942857	0.041591	0.0102041	I
chr15	97372410	97374502	0.962776	1.14957	1.37183	ENSMUSG00000029875	Ccdc184	0.942857	0.00751047	0	I
chr16	10837829	10838842	-0.160021	1.06459	1.65559	ENSMUSG00000038037	Socs1	0.942857	0.0375403	0.00601504	I
chr16	11021263	11022322	0.55755	0.914947	0.931098	ENSMUSG00000022498	Txndc11	0.657143	0.0337944	0.037594	I
chr16	11658562	11659686	0.327787	0.708861	0.983251	ENSMUSG00000022498	Txndc11	0.885714	0.0265766	0.00902256	I
chr16	22615071	22616082	-0.0920566	0.689479	1.28104	ENSMUSG00000022861	Dgkg	0.885714	0.0464864	0.0270677	I
chr16	22617678	22619779	-0.0762013	0.44284	1.1058	ENSMUSG00000013089	Etv5	0.942857	0.0350751	0.00451128	I
chr16	33752793	33753991	-3.94539	-0.947518	0.462784	ENSMUSG00000022814	Umps	1	0.0310584	0	I
chr16	33755327	33756961	0.366537	1.1941	1.47572	ENSMUSG00000022814	Umps	0.771429	0.0310899	0.0240602	I
chr16	33784691	33785888	-0.708595	0.413676	0.883633	ENSMUSG00000022814	Umps	0.885714	0.0269419	0.0135338	I
chr16	38393646	38397050	1.287	1.75625	2.09296	ENSMUSG00000034206	Polq	1	0.015984	0	I
chr16	38402985	38404739	-0.0205336	0.44057	0.774608	ENSMUSG00000034206	Polq	0.885714	0.0131663	0.00300752	I
chr16	49769445	49772393	0.168533	0.878774	1.413	ENSMUSG00000032965	Ift57	0.885714	0.0471338	0.0225564	I
chr16	49943109	49944595	-0.203465	0.824176	0.996611	ENSMUSG00000055447	Cd47	0.771429	0.0325349	0.0225564	I
chr16	91628002	91629774	0.346627	0.673711	0.744716	ENSMUSG00000022965	Ifngr2	0.771429	0.0151532	0.0120301	I
chr16	92860835	92862567	0.485297	1.04093	1.30424	ENSMUSG00000022952	Runx1	0.714286	0.0367548	0.0315789	I
chr16	95450469	95451565	-0.345058	0.48022	0.939017	ENSMUSG00000022914	Brwd1	0.828571	0.0190355	0.0120301	I
chr16	95835485	95836979	-6.66447	-2.49022	1.92983	ENSMUSG00000022913	Psmg1	1	0.0328694	0	I
chr17	17897413	17899141	-7.82456	-1.41809	0.955262	ENSMUSG00000052270	Fpr2	1	0.0298032	0	I
chr17	17909389	17911133	1.21386	1.89812	1.95213	ENSMUSG00000052270	Fpr2	0.714286	0.0446309	0.0359508	I
chr17	22080582	22081608	-6.6636	-1.22721	1.3035	ENSMUSG00000023908	Pkmyt1	0.885714	0.0478165	0.0397351	I
chr17	24211580	24212683	-7.06775	-0.320012	1.96152	ENSMUSG00000072082	Ccnf	0.885714	0.0458763	0.0321665	I
chr17	29494133	29495160	0.587925	1.37951	1.58361	ENSMUSG00000024014	Pim1	0.942857	0.0348298	0.00662252	I
chr17	34261455	34265606	0.32238	0.634906	0.636574	ENSMUSG00000007035	Msh5	0.828571	0.015862	0.0104068	I
chr17	43536564	43539218	-0.235415	1.51303	1.78769	ENSMUSG00000023913	Pla2g7	0.942857	0.0249406	0	I
chr17	43576569	43578967	-0.156027	0.483319	0.542167	ENSMUSG00000041293	Adgrf1	0.714286	0.0293002	0.0189215	I
chr17	70745454	70746478	-0.952914	-0.0289515	0.87504	ENSMUSG00000034868	Myl12b	0.885714	0.0478165	0.0397351	I
chr17	75198812	75200676	-0.959765	0.453117	1.43045	ENSMUSG00000024069	Slc30a6	1	0.0299261	0	I
chr17	80497839	80499578	-2.80636	-1.14801	0.783856	ENSMUSG00000024097	Srsf7	0.942857	0.0382565	0.012299	I
chr17	80553107	80554202	-0.795242	0.892125	1.06203	ENSMUSG00000024097	Srsf7	0.885714	0.0332009	0.0170293	I
chr18	12639838	12641842	-1.83172	0.236422	1.28626	ENSMUSG00000024424	Ttc39c	1	0.0214205	0	I
chr18	12642945	12645066	0.185552	1.68524	1.59815	ENSMUSG00000024424	Ttc39c	0.771429	0.0355655	0.0272374	I
chr18	15201541	15202675	0.415755	1.24539	1.50897	ENSMUSG00000036225	Kctd1	0.828571	0.0330418	0.0214008	I
chr18	34390283	34391709	0.283442	0.690741	0.7435	ENSMUSG00000005873	Reep5	1	0.00411532	0	I
chr18	37879497	37880513	1.05244	1.41269	1.35702	ENSMUSG00000104346	Pcdhga3	0.845154	0.0109399	0.00972763	I
chr18	38938023	38940406	-0.326045	1.81883	1.67763	ENSMUSG00000036452	Arhgap26	0.714286	0.0480754	0.0428016	I
chr18	50282717	50283862	-0.661592	0.600588	1.05503	ENSMUSG00000024528	Srfbp1	0.771429	0.0436113	0.036965	I
chr18	5141771	5143602	0.217961	1.18288	1.34134	ENSMUSG00000006740	Kif5b	0.771429	0.0436113	0.036965	I
chr18	62037495	62038660	0.900667	1.27599	1.52627	ENSMUSG00000033032	Afap1l1	0.771429	0.0457092	0.0389105	I
chr18	63901328	63902393	-0.383337	0.154617	0.610164	ENSMUSG00000024583	Txnl1	1	0.0194495	0	I
chr18	67279714	67281242	-1.98632	0.73455	0.736391	ENSMUSG00000073542	Cep76	0.942857	0.0127615	0	I
chr18	68252222	68253763	0.471109	0.751013	0.96505	ENSMUSG00000009535	Rnmt	0.885714	0.025557	0.0077821	I
chr18	73948120	73950232	1.12181	2.02404	1.89377	ENSMUSG00000024560	Cxxc1	0.771429	0.0258735	0.0194553	I
chr18	75342173	75343899	0.853266	1.36059	1.49305	ENSMUSG00000062328	Rpl17	0.885714	0.0147782	0	I
chr18	79256354	79259864	0.0349137	1.02861	1.10309	ENSMUSG00000025429	Pstpip2	0.828571	0.0330418	0.0214008	I
chr19	21439302	21442055	0.463988	1.97313	1.73276	ENSMUSG00000024659	Anxa1	0.714286	0.0418986	0.0278552	I
chr19	28274481	28275612	-6.43286	-0.999061	0.767708	ENSMUSG00000024827	Gldc	0.942857	0.029306	0	I
chr19	29175850	29176872	-12.0533	-3.19157	0.848426	ENSMUSG00000016496	Cd274	0.927634	0.0400412	0.0111421	I
chr19	30010262	30011382	-1.47179	-0.00407417	0.701646	ENSMUSG00000016496	Cd274	0.771429	0.0463812	0.0278552	I
chr19	32804589	32805799	-0.743962	0.0741508	0.413896	ENSMUSG00000024899	Papss2	0.885714	0.0472902	0.0389972	I
chr19	3846259	3848415	-6.6613	-1.1862	1.48005	ENSMUSG00000024856	Cdk2ap2	0.942857	0.0297122	0.00139276	I
chr19	4184813	4186323	0.152319	0.558895	0.633385	ENSMUSG00000061451	Tmem151a	0.654654	0.0268224	0.0222841	I
chr19	46356558	46357705	0.425853	1.21219	1.11672	ENSMUSG00000025227	Mfsd13a	0.828571	0.0241291	0.0153203	I
chr19	61051963	61053949	0.799221	1.38314	1.28057	ENSMUSG00000074733	Zfp950	0.828571	0.0121895	0.00557103	I
chr19	61079658	61081498	-0.213399	0.634191	1.13786	ENSMUSG00000024997	Prdx3	0.885714	0.0472902	0.0389972	I
chr2	117079607	117081267	-7.59951	-2.21849	0.586213	ENSMUSG00000027347	Rasgrp1	0.828571	0.0463713	0.047515	I
chr2	117303313	117305091	0.951583	1.61834	1.59952	ENSMUSG00000027351	Spred1	0.771429	0.0306063	0.0245767	I
chr2	117924757	117926611	-0.055616	2.18213	1.99174	ENSMUSG00000040152	Thbs1	0.714286	0.0333659	0.0212998	I
chr2	117964969	117966965	0.212129	0.973907	0.851071	ENSMUSG00000040152	Thbs1	0.714286	0.0333659	0.0212998	I
chr2	117968121	117969924	-1.51235	0.540976	1.02205	ENSMUSG00000040152	Thbs1	0.942857	0.017191	0.0010923	I
chr2	117982166	117985681	-1.20332	1.11028	1.78622	ENSMUSG00000040152	Thbs1	1	0.0217414	0	I
chr2	129409706	129411371	-0.574482	0.862159	2.35667	ENSMUSG00000027398	Il1b	0.942857	0.0282994	0.0114691	I
chr2	129902867	129904637	0.0962091	0.579518	1.0416	ENSMUSG00000027404	Snrpb	0.771429	0.0335045	0.0223921	I
chr2	132150959	132152016	-0.00269213	1.08223	2.17189	ENSMUSG00000027342	Pcna	0.885714	0.03603	0.0289459	I
chr2	135819183	135821024	-8.21159	-2.93067	0.997038	ENSMUSG00000051177	Plcb1	1	0.0210555	0	I
chr2	139840424	139842544	-8.31338	-1.50289	0.743462	ENSMUSG00000045624	Esf1	1	0.0210555	0	I
chr2	139918213	139921452	0.585254	0.683643	0.726999	ENSMUSG00000027384	Ndufaf5	0.771429	0.0100927	0.00983069	I
chr2	144187369	144188484	1.448	2.3081	2.25018	ENSMUSG00000027422	Rrbp1	0.771429	0.0277884	0.0229383	I
chr2	150385284	150386465	-6.19872	0.603439	-0.34001	ENSMUSG00000027456	Sdcbp2	0.714286	0.0350645	0.0245767	I
chr2	153084633	153086725	1.30847	1.59714	1.57531	ENSMUSG00000027489	Necab3	0.771429	0.00895186	0.0103768	I
chr2	157499785	157501641	-0.940768	0.826398	1.25032	ENSMUSG00000027642	Rpn2	0.771429	0.0415482	0.036592	I
chr2	164383434	164385091	-1.3856	-0.0556589	1.44624	ENSMUSG00000017002	Slpi	0.942857	0.0282994	0.0114691	I
chr2	164520916	164523045	0.829175	1.22279	1.51357	ENSMUSG00000017009	Sdc4	0.771429	0.037593	0.0267613	I
chr2	167701429	167702833	1.01268	1.25057	1.31827	ENSMUSG00000027540	Ptpn1	0.771429	0.0256436	0.0174768	I
chr2	167746909	167749642	0.629702	1.43673	1.64803	ENSMUSG00000027540	Ptpn1	0.828571	0.0182832	0.00709995	I
chr2	167884749	167887579	-5.91165	1.04479	1.44198	ENSMUSG00000027540	Ptpn1	0.942857	0.0282994	0.0114691	I
chr2	28370055	28371168	-5.96238	0.597473	-0.0246873	ENSMUSG00000026829	Gbgt1	0.771429	0.0159363	0.0103768	I
chr2	31445138	31448649	0.313101	1.72549	2.35406	ENSMUSG00000026822	Lcn2	1	0.0217414	0	I
chr2	38957084	38958504	-6.69341	-0.769034	0.723763	ENSMUSG00000026750	Psmb7	0.942857	0.0274325	0.00491535	I
chr2	46369197	46372332	0.538206	2.14085	2.21897	ENSMUSG00000026866	Kynu	0.771429	0.0277884	0.0229383	I
chr2	50833221	50835050	0.0671656	0.574546	0.97902	ENSMUSG00000017144	Rnd3	0.771429	0.037593	0.0267613	I
chr2	75609379	75610422	0.465595	0.720558	0.742954	ENSMUSG00000056436	Cyct	0.676123	0.0244645	0.0251229	I
chr2	75781259	75782918	0.804212	1.88131	2.48118	ENSMUSG00000042410	Agps	1	0.0217414	0	I
chr3	106831449	106832540	0.0171443	0.641152	1.14567	ENSMUSG00000000561	Wdr77	0.828571	0.0468517	0.0319043	I
chr3	131465436	131467371	1.75698	1.91426	2.03487	ENSMUSG00000028029	Aimp1	0.885714	0.0113523	0.000997009	I
chr3	131475735	131476814	-2.3566	-0.260059	0.126889	ENSMUSG00000050931	Sgms2	0.885714	0.0252855	0.00797607	I
chr3	131481708	131483380	-6.99295	-1.16795	1.7395	ENSMUSG00000050931	Sgms2	0.885714	0.0431322	0.0299103	I
chr3	131617641	131618747	-2.66144	-0.489333	1.45416	ENSMUSG00000050931	Sgms2	1	0.0260734	0	I
chr3	133625860	133627682	-0.229648	0.245331	0.623443	ENSMUSG00000028013	Ppa2	0.942857	0.0187532	0.000997009	I
chr3	144198488	144199506	0.479444	0.803495	1.04317	ENSMUSG00000028266	Lmo4	0.657143	0.0456452	0.0468594	I
chr3	68642528	68643919	-7.47197	-1.86516	1.65811	ENSMUSG00000027776	Il12a	0.885714	0.0422163	0.0279163	I
chr3	68676040	68678056	0.13071	1.01625	1.5526	ENSMUSG00000027776	Il12a	0.885714	0.0422163	0.0279163	I
chr3	79171744	79174847	1.09461	1.76685	2.21403	ENSMUSG00000027811	4930579G24Rik	0.885714	0.0217387	0.00797607	I
chr3	89576323	89579898	-0.397448	0.685094	1.19803	ENSMUSG00000027952	Pmvk	0.942857	0.0333378	0.00598205	I
chr3	9800271	9803026	0.0237584	0.536033	1.15783	ENSMUSG00000027531	Impa1	0.885714	0.0422163	0.0279163	I
chr4	102617445	102618522	-6.96059	-0.694457	0.584869	ENSMUSG00000028525	Pde4b	0.942857	0.0310593	0.0053681	I
chr4	102625488	102627338	-0.333868	0.684844	1.82151	ENSMUSG00000028525	Pde4b	1	0.024532	0	I
chr4	116176279	116177720	0.75882	1.06644	1.35743	ENSMUSG00000028700	Pomgnt1	0.714286	0.0402223	0.0421779	I
chr4	117117646	117118888	0.16475	0.601025	0.726995	ENSMUSG00000028688	Toe1	0.771429	0.0424132	0.0421779	I
chr4	11840517	11842286	-7.36385	-2.84246	1.00549	ENSMUSG00000028217	Cdh17	0.941124	0.0258273	0.00920245	I
chr4	119126546	119129016	1.72723	2.54003	2.58573	ENSMUSG00000028645	Slc2a1	0.771429	0.0312967	0.0207055	I
chr4	125121650	125125239	2.08615	2.23426	2.28133	ENSMUSG00000042616	Oscp1	0.714286	0.013112	0.0145706	I
chr4	132971038	132972110	0.300746	0.649467	0.681349	ENSMUSG00000028854	Slc9a1	0.771429	0.0106561	0.00613497	I
chr4	132981015	132984853	0.828389	1.50557	1.50526	ENSMUSG00000066043	Phactr4	0.771429	0.0139959	0.00996933	I
chr4	135069255	135070763	0.693449	1.02407	1.07522	ENSMUSG00000012126	Ubxn11	0.714286	0.0194584	0.0138037	I
chr4	145257246	145262634	1.5113	1.96998	2.00761	ENSMUSG00000028602	Tnfrsf8	0.828571	0.0225589	0.00920245	I
chr4	150371517	150372566	0.597871	1.05353	1.2891	ENSMUSG00000063524	Eno1	0.885714	0.0404898	0.0260736	I
chr4	152185459	152187236	0.211121	0.918423	1.68091	ENSMUSG00000028936	Rpl22	1	0.024532	0	I
chr4	154936336	154938699	0.431707	0.736538	0.877484	ENSMUSG00000029056	Pank4	0.942857	0.00579679	0	I
chr4	3651378	3652583	-0.012939	1.54224	1.36278	ENSMUSG00000042228	Lyn	0.771429	0.0228707	0.017638	I
chr4	3874446	3875579	-6.77351	-0.320125	0.587175	ENSMUSG00000028234	Rps20	0.942857	0.0316888	0.00613497	I
chr4	62265297	62266329	-0.611862	0.644313	1.0334	ENSMUSG00000066149	Cdc26	0.885714	0.0397213	0.0260736	I
chr4	62266423	62267456	-0.259653	0.70255	1.07804	ENSMUSG00000066152	Slc31a2	0.771429	0.0253204	0.0153374	I
chr4	63151270	63152313	-1.17152	1.00876	1.51493	ENSMUSG00000039196	Orm1	1	0.0240227	0	I
chr5	108404599	108406854	-0.521327	0.677407	0.809889	ENSMUSG00000056531	Ccdc18	0.771429	0.0292668	0.0183121	I
chr5	115798939	115800077	0.563556	0.951703	1.29293	ENSMUSG00000029363	Rfc5	0.885714	0.0393825	0.0294586	I
chr5	115809496	115810808	-6.18968	0.344931	-0.045134	ENSMUSG00000043913	Ccdc60	0.654654	0.0379237	0.0453822	I
chr5	123585013	123586759	0.360021	1.33301	1.45376	ENSMUSG00000029427	Zcchc8	0.885714	0.0147216	0.00398089	I
chr5	124352211	124354170	0.587759	1.39063	1.58497	ENSMUSG00000045502	Hcar2	0.942857	0.0206036	0.000796178	I
chr5	136641469	136643319	0.985274	1.78034	2.28782	ENSMUSG00000004948	Zp3	0.941124	0.0316039	0.0270701	I
chr5	139726053	139727504	-0.679688	0.611748	1.0917	ENSMUSG00000025858	Get4	0.828571	0.0275496	0.0175159	I
chr5	29289125	29291091	-0.882857	0.959647	1.03097	ENSMUSG00000029130	Rnf32	0.758971	0.0314057	0.0374204	I
chr5	31575920	31577038	-1.13183	1.37848	1.42397	ENSMUSG00000018965	Ywhah	0.771429	0.0337221	0.0214968	I
chr5	33095456	33096609	-12.0533	-2.10334	1.16294	ENSMUSG00000029147	Ppm1g	0.927634	0.0355443	0.013535	I
chr5	43787745	43789496	0.753284	1.1148	1.39319	ENSMUSG00000029082	Bst1	0.885714	0.0202451	0.00636943	I
chr5	43798709	43800602	-0.820397	1.05672	1.09969	ENSMUSG00000046985	Tapt1	0.828571	0.0271376	0.0127389	I
chr5	43801851	43802859	-1.38458	0.478753	0.648893	ENSMUSG00000029082	Bst1	0.771429	0.0450349	0.0421975	I
chr5	43807420	43808585	0.683748	1.30847	1.25045	ENSMUSG00000029082	Bst1	0.771429	0.0261696	0.0183121	I
chr5	43852720	43857156	-0.0554142	0.632065	1.21832	ENSMUSG00000029082	Bst1	1	0.0243193	0	I
chr5	43871093	43872104	-12.0533	-1.1319	1.00479	ENSMUSG00000029082	Bst1	0.985611	0.0276946	0	I
chr5	43880724	43883654	1.08155	1.78247	1.74206	ENSMUSG00000046985	Tapt1	0.885714	0.0173968	0.00557325	I
chr5	52782746	52783960	1.04162	1.50821	1.53328	ENSMUSG00000029179	Zcchc4	0.714286	0.0207387	0.0151274	I
chr5	52785843	52787803	-12.0533	-1.07536	0.953291	ENSMUSG00000029169	Dhx15	0.985611	0.0276946	0	I
chr5	52792594	52794425	-0.77401	0.484225	1.45594	ENSMUSG00000029169	Dhx15	0.942857	0.0313662	0.00557325	I
chr5	64159537	64161608	0.360509	0.919134	1.50411	ENSMUSG00000029171	Pgm2	0.771429	0.0369305	0.0286624	I
chr5	65990583	65992488	-0.72577	0.946968	0.750471	ENSMUSG00000029223	Uchl1	0.771429	0.0254822	0.0175159	I
chr5	76135692	76136824	-0.551005	1.79889	1.67632	ENSMUSG00000029234	Tmem165	0.942857	0.00795818	0.000796178	I
chr5	77237100	77238726	-3.3541	-0.628469	1.57137	ENSMUSG00000029249	Rest	0.942857	0.0332101	0.00477707	I
chr5	77245231	77246537	1.29721	2.11803	2.69582	ENSMUSG00000029247	Paics	0.942857	0.0313662	0.00557325	I
chr5	77251291	77253077	-0.900855	0.840166	0.919026	ENSMUSG00000029234	Tmem165	1	0.00836011	0	I
chr5	86077528	86080632	0.595138	1.38862	1.4796	ENSMUSG00000029254	Stap1	0.828571	0.0335939	0.0230892	I
chr6	128973552	128974760	-0.315164	1.11826	1.93162	ENSMUSG00000000248	Clec2g	0.942857	0.031466	0.00898473	I
chr6	128974812	128976694	0.644376	0.931831	1.04513	ENSMUSG00000079298	Klrb1b	0.654654	0.0265953	0.034142	I
chr6	129170674	129172855	-1.95974	0.868765	1.60135	ENSMUSG00000090164	BC035044	0.942857	0.0294081	0.00449236	I
chr6	129283638	129285375	-1.11653	0.738512	1.26407	ENSMUSG00000090164	BC035044	1	0.0233752	0	I
chr6	134366018	134369273	-0.0609257	1.57017	1.37366	ENSMUSG00000030200	Bcl2l14	0.985611	0.00416116	0	I
chr6	136657448	136659619	-0.242259	0.519412	1.04569	ENSMUSG00000030219	Erp27	0.942857	0.0171581	0.000898473	I
chr6	17407950	17411053	-2.09894	-0.236331	1.87883	ENSMUSG00000009376	Met	0.942857	0.0302677	0.00539084	I
chr6	17748816	17750015	1.39226	1.78922	2.03785	ENSMUSG00000009376	Met	0.828571	0.0448459	0.032345	I
chr6	29244922	29246768	-6.436	-0.2047	1.39405	ENSMUSG00000029767	Calu	0.942857	0.0294081	0.00449236	I
chr6	49585839	49588008	-12.0533	-0.499876	1.22001	ENSMUSG00000029822	Osbpl3	0.927634	0.0340959	0.015274	I
chr6	51270177	51271259	-0.607711	0.161022	0.78002	ENSMUSG00000029836	Cbx3	0.885714	0.0252338	0.0107817	I
chr6	67531851	67533629	1.04205	2.35671	2.60492	ENSMUSG00000036371	Serbp1	0.771429	0.0437494	0.0467206	I
chr6	7737837	7738923	-12.0533	-1.63957	0.900298	ENSMUSG00000042460	C1galt1	0.898645	0.0372706	0.032345	I
chr6	83316876	83317952	-1.0449	1.41375	1.76719	ENSMUSG00000043131	Mob1a	0.885714	0.0248222	0.0134771	I
chr6	86640008	86641008	-0.0985934	0.872858	0.724365	ENSMUSG00000033508	Asprv1	0.657143	0.0438331	0.0485175	I
chr7	101050232	101052611	0.76506	0.880308	1.00752	ENSMUSG00000001829	Clpb	0.714286	0.0157902	0.0174651	I
chr7	110267404	110269001	0.904502	1.66597	2.07641	ENSMUSG00000031016	Wee1	0.771429	0.0368962	0.0409182	I
chr7	116230592	116231651	-1.38901	-0.238274	0.882258	ENSMUSG00000030663	1110004F10Rik	0.885714	0.0271434	0.0159681	I
chr7	135580088	135582011	0.755846	1.44578	1.53199	ENSMUSG00000041836	Ptpre	0.942857	0.00950016	0	I
chr7	135590790	135592713	-0.186974	0.791087	0.909351	ENSMUSG00000041836	Ptpre	0.771429	0.0234067	0.0149701	I
chr7	135603684	135605946	0.172006	1.08312	1.14997	ENSMUSG00000041836	Ptpre	0.942857	0.0143448	0.000499002	I
chr7	140989641	140991534	-0.906125	0.416551	0.805979	ENSMUSG00000025491	Ifitm1	0.942857	0.0242398	0.00598802	I
chr7	19265252	19268001	1.19262	1.3026	1.41832	ENSMUSG00000040498	Igsf23	0.828571	0.00730297	0.00798403	I
chr7	19870478	19871790	2.51638	2.72146	2.69901	ENSMUSG00000030400	Ercc2	0.771429	0.0143782	0.0164671	I
chr7	24977905	24979873	0.951376	1.26778	1.23314	ENSMUSG00000052212	Cd177	0.657143	0.027291	0.0209581	I
chr7	30007886	30008905	0.166084	0.683005	0.852312	ENSMUSG00000062040	Zfp27	0.828571	0.016324	0.00848303	I
chr7	3275105	3276818	0.0518999	1.8618	2.0015	ENSMUSG00000053338	Tarm1	0.885714	0.0199661	0.00898204	I
chr7	3481704	3482752	-0.865049	0.484573	0.97916	ENSMUSG00000006333	Rps9	0.885714	0.0311271	0.0259481	I
chr7	46719717	46720919	-12.0533	-1.65696	0.89272	ENSMUSG00000006763	Saal1	0.985611	0.0203648	0.000499002	I
chr7	46745023	46747065	-7.5157	-0.534831	1.08436	ENSMUSG00000040026	Saa3	1	0.0179181	0	I
chr7	47103335	47105013	0.163913	0.997743	1.32786	ENSMUSG00000006763	Saal1	0.885714	0.0199661	0.00898204	I
chr7	64399781	64401783	1.14391	1.73854	1.88979	ENSMUSG00000052040	Klf13	0.771429	0.0242916	0.0154691	I
chr7	68147256	68149596	0.575816	0.831701	0.785178	ENSMUSG00000005533	Igf1r	0.771429	0.0292598	0.0264471	I
chr7	79314893	79316216	-0.970469	0.140401	0.773859	ENSMUSG00000039202	Abhd2	0.885714	0.0311879	0.0269461	I
chr7	99248441	99249849	-0.701482	0.232062	1.09613	ENSMUSG00000030747	Dgat2	1	0.0159901	0	I
chr7	99251133	99252181	-0.763955	0.574964	1.29923	ENSMUSG00000030747	Dgat2	0.942857	0.0242398	0.00598802	I
chr8	109585015	109586772	0.539246	1.57151	2.94917	ENSMUSG00000031722	Hp	0.942857	0.0361597	0.00676329	I
chr8	116626792	116629067	1.05683	1.25739	1.43064	ENSMUSG00000031758	Cdyl2	0.771429	0.0291968	0.0154589	I
chr8	117240466	117241606	-0.245738	1.88308	1.67566	ENSMUSG00000034330	Plcg2	0.771429	0.0404236	0.0347826	I
chr8	117299897	117302451	0.48822	0.82068	0.98487	ENSMUSG00000034424	Gcsh	0.885714	0.0180066	0.0057971	I
chr8	123279610	123281914	1.25895	1.53024	1.57088	ENSMUSG00000035569	Ankrd11	0.828571	0.0307934	0.0135266	I
chr8	126836061	126838340	1.55048	1.94518	1.97529	ENSMUSG00000033931	Rbm34	0.714286	0.0258836	0.0202899	I
chr8	13030921	13032671	-0.089535	1.01048	0.853764	ENSMUSG00000038542	Pcid2	0.828571	0.0291942	0.0135266	I
chr8	33655435	33656917	-0.289657	0.706267	1.30631	ENSMUSG00000031584	Gsr	0.942857	0.0378597	0.00966184	I
chr8	33897555	33899216	0.819115	1.35917	2.07459	ENSMUSG00000031585	Gtf2e2	0.771429	0.0484938	0.0463768	I
chr8	33901498	33903691	-1.73528	-0.387238	1.0682	ENSMUSG00000031585	Gtf2e2	0.885714	0.0436414	0.0289855	I
chr8	3645910	3649549	1.46174	1.89067	2.09683	ENSMUSG00000040236	Trappc5	0.942857	0.0238774	0.000966184	I
chr8	66342305	66344010	-1.22284	0.39125	1.44836	ENSMUSG00000025591	Tma16	0.885714	0.0473553	0.0376812	I
chr8	68925847	68927439	0.36109	1.19687	1.62968	ENSMUSG00000031864	Ints10	0.885714	0.047685	0.0415459	I
chr8	72182655	72184987	0.480362	1.2309	1.24607	ENSMUSG00000003037	Rab8a	1	0.0106216	0	I
chr8	72216094	72217128	-0.0154386	2.2193	1.87565	ENSMUSG00000007610	Gtpbp3	1	0.00563091	0	I
chr8	84638126	84639176	-6.68713	0.734927	-0.634564	ENSMUSG00000074203	G430095P16Rik	0.885714	0.0107274	0.0057971	I
chr8	86880727	86882655	1.7059	1.98191	2.2528	ENSMUSG00000031697	Orc6	0.942857	0.0309722	0.00386473	I
chr9	25485594	25486603	-0.315265	1.04296	1.1741	ENSMUSG00000001833	Septin7	0.771429	0.0358091	0.0240265	I
chr9	35123208	35125489	1.37713	1.52871	1.5803	ENSMUSG00000032038	St3gal4	0.828571	0.0201489	0.009942	I
chr9	37516845	37517905	-8.75469	-1.81379	0.703659	ENSMUSG00000011114	Tbrg1	0.885714	0.0440224	0.038111	I
chr9	44537299	44538528	1.7302	1.84667	1.93362	ENSMUSG00000039438	Ttc36	0.777542	0.0273146	0.0207125	I
chr9	44548399	44549468	-1.56169	0.0120177	0.983692	ENSMUSG00000070305	Mpzl3	1	0.0269905	0	I
chr9	45066041	45067723	-6.38137	0.0509653	0.831329	ENSMUSG00000032096	Arcn1	1	0.0295833	0	I
chr9	50478929	50480139	1.96092	2.51796	2.54539	ENSMUSG00000039542	Ncam1	0.714286	0.025004	0.018227	I
chr9	64084318	64085512	1.83886	2.45478	2.4435	ENSMUSG00000053641	Dennd4a	0.942857	0.0144452	0	I
chr9	70304738	70306028	-1.09127	0.1565	1.13944	ENSMUSG00000032220	Myo1e	0.885714	0.0455611	0.0389395	I
chr9	96888663	96890304	0.779776	1.77807	1.85987	ENSMUSG00000032413	Rasa2	0.771429	0.0285587	0.0157415	I
chr9	99179609	99181263	0.283782	0.931923	1.10106	ENSMUSG00000056267	Cep70	0.885714	0.0323796	0.011599	I
chrX	102050495	102051623	0.691278	0.938748	0.939276	ENSMUSG00000046774	8030474K03Rik	0.637536	0.0123858	0.0260022	I
chrX	159532268	159533357	-2.08624	0.22201	0.239054	ENSMUSG00000041020	Map7d2	0.676123	0.0245978	0.0270856	I
chrX	167200666	167202434	-0.133144	0.999406	1.94048	ENSMUSG00000000402	Egfl6	0.880406	0.0193303	0.0335861	I
chrX	53056351	53057525	0.807971	1.09962	1.397	ENSMUSG00000025626	Phf6	0.885714	0.00737038	0.00650054	I
chrX	57195403	57197360	-0.447845	0.494152	0.614918	ENSMUSG00000064016	Gm648	0.777542	0.0199406	0.0195016	I
chrX	9459885	9466812	0.954315	1.24141	1.37443	ENSMUSG00000015340	Cybb	0.885714	0.00945338	0.00866739	I
chrX	96216924	96220311	0.140837	0.696091	0.771009	ENSMUSG00000031207	Msn	0.771429	0.0202687	0.0325027	I
chr1	125475757	125476865	0.762555	0.0777434	-0.305897	ENSMUSG00000026342	Slc35f5	0.828571	0.0345162	0.0173267	II
chr1	132370400	132372320	2.68819	1.69001	0.675847	ENSMUSG00000042066	Tmcc2	1	0.0307722	0	II
chr1	133033142	133034296	1.73005	1.31639	1.19334	ENSMUSG00000102976	Zc3h11a	0.771429	0.0229827	0.0148515	II
chr1	134555941	134557205	0.583697	0.09653	-0.0476887	ENSMUSG00000026457	Adipor1	0.885714	0.0285921	0.00742574	II
chr1	138133966	138135475	1.30597	0.843029	0.410427	ENSMUSG00000026393	Nek7	0.828571	0.0314353	0.0115512	II
chr1	138152559	138154999	0.94617	-0.185184	-1.38293	ENSMUSG00000026393	Nek7	0.942857	0.0390851	0.0115512	II
chr1	151818575	151819647	1.36766	0.196721	-0.405581	ENSMUSG00000043019	Edem3	0.885714	0.0294175	0.0156766	II
chr1	151996851	151998707	0.825678	0.437551	0.148364	ENSMUSG00000043019	Edem3	0.771429	0.0493299	0.040429	II
chr1	152804336	152805712	0.966245	-0.174118	-1.37355	ENSMUSG00000042708	Shcbp1l	0.885714	0.0481957	0.0280528	II
chr1	154103620	154105524	0.900678	-0.117548	-0.740789	ENSMUSG00000066800	Rnasel	0.885714	0.0294175	0.0156766	II
chr1	154117185	154118928	1.702	-0.167202	-0.84697	ENSMUSG00000066800	Rnasel	0.885714	0.0294175	0.0156766	II
chr1	16228084	16229444	1.99663	0.570957	-0.039835	ENSMUSG00000025779	Ly96	0.942857	0.0370098	0.00247525	II
chr1	165679570	165682876	1.96242	1.18833	0.533465	ENSMUSG00000026566	Mpzl1	0.942857	0.0390851	0.0115512	II
chr1	170159922	170161005	1.76208	0.494255	-0.788738	ENSMUSG00000026667	Uhmk1	0.942857	0.0382911	0.0049505	II
chr1	170924027	170925415	0.894074	-0.514002	-1.35006	ENSMUSG00000059498	Fcgr3	0.942857	0.0221094	0	II
chr1	170967628	170968712	1.50288	0.221384	-0.958112	ENSMUSG00000059498	Fcgr3	1	0.0307722	0	II
chr1	170984981	170986022	1.28022	0.076932	-0.548087	ENSMUSG00000059498	Fcgr3	0.942857	0.0221094	0	II
chr1	171656896	171660118	1.55764	1.07491	0.90071	ENSMUSG00000038034	Igsf8	0.942857	0.0221094	0	II
chr1	172345880	172348504	2.0982	0.0398301	-1.46677	ENSMUSG00000038034	Igsf8	1	0.0307722	0	II
chr1	172352380	172353413	1.26255	-0.553939	-2.12529	ENSMUSG00000015355	Cd48	0.885714	0.0259159	0.00660066	II
chr1	182922104	182923753	0.701106	-0.813826	-2.41767	ENSMUSG00000026509	Capn2	0.942857	0.0382911	0.0049505	II
chr1	185195966	185197386	0.798798	-0.306138	-1.3608	ENSMUSG00000039318	Rab3gap2	0.885714	0.0491408	0.029703	II
chr1	191276732	191277792	2.06571	1.05766	0.10765	ENSMUSG00000026627	Pacc1	1	0.0307722	0	II
chr1	191277947	191279051	1.81654	0.584266	-0.27963	ENSMUSG00000037499	Nenf	1	0.0301131	0	II
chr1	191280468	191282092	4.44368	3.57798	2.6433	ENSMUSG00000037499	Nenf	1	0.0301131	0	II
chr1	191286203	191287338	1.15834	0.0352924	-0.553141	ENSMUSG00000026627	Pacc1	1	0.0307722	0	II
chr1	191591646	191593357	1.78101	1.09158	0.715105	ENSMUSG00000026627	Pacc1	0.942857	0.0370098	0.00247525	II
chr1	191724053	191725200	1.57334	1.22582	1.09206	ENSMUSG00000066595	Flvcr1	1	0.0275285	0	II
chr1	191740344	191741450	1.45715	0.401179	-0.384672	ENSMUSG00000026627	Pacc1	0.942857	0.0370098	0.00247525	II
chr1	191812055	191813787	0.668309	0.227919	0.0473877	ENSMUSG00000026627	Pacc1	0.942857	0.0221094	0	II
chr1	192085934	192086952	0.687689	-0.486632	-1.71863	ENSMUSG00000026627	Pacc1	0.942857	0.0221094	0	II
chr1	193190957	193192253	2.08897	1.61926	1.15705	ENSMUSG00000016481	Cr1l	1	0.0308319	0	II
chr1	194677835	194678849	1.06805	-7.46971	-12.0533	ENSMUSG00000026640	Plxna2	0.880406	0.0292972	0.0115512	II
chr1	194879404	194880464	1.73533	1.45199	1.16634	ENSMUSG00000016481	Cr1l	0.942857	0.0388284	0.00247525	II
chr1	21038970	21040111	1.14859	-0.10062	-1.10325	ENSMUSG00000041872	Il17f	0.869657	0.0485426	0.039604	II
chr1	21040189	21041202	0.887155	-0.457597	-1.0219	ENSMUSG00000041872	Il17f	0.840668	0.0365033	0.0288779	II
chr1	34858085	34859626	2.25214	0.660557	-0.698804	ENSMUSG00000037509	Arhgef4	0.885714	0.0491408	0.029703	II
chr1	36435948	36437793	0.830278	-0.359477	-1.117	ENSMUSG00000026111	Unc50	0.942857	0.0221094	0	II
chr1	36573720	36574814	0.789205	-1.11753	-2.13077	ENSMUSG00000026111	Unc50	1	0.0307722	0	II
chr1	36813768	36815253	1.39905	0.225047	-0.980107	ENSMUSG00000026111	Unc50	0.942857	0.0370098	0.00247525	II
chr1	37313911	37316016	0.803137	-0.668114	-1.42878	ENSMUSG00000026111	Unc50	0.942857	0.0221094	0	II
chr1	37317034	37318976	1.41075	0.730581	0.291346	ENSMUSG00000026111	Unc50	0.942857	0.0382911	0.0049505	II
chr1	37584743	37586585	2.02481	1.40168	0.820058	ENSMUSG00000026111	Unc50	0.885714	0.0285921	0.00742574	II
chr1	45826080	45827775	1.63084	-1.54214	-3.29199	ENSMUSG00000025993	Slc40a1	0.942857	0.0390851	0.0115512	II
chr1	45867830	45869819	2.74857	1.48069	0.0450412	ENSMUSG00000025993	Slc40a1	0.942857	0.0390851	0.0115512	II
chr1	45880244	45882371	3.21191	1.90705	0.499657	ENSMUSG00000025993	Slc40a1	0.942857	0.0390851	0.0115512	II
chr1	53790468	53792935	0.725858	0.235603	-0.358775	ENSMUSG00000041303	Gtf3c3	0.942857	0.0370098	0.00247525	II
chr1	53838105	53839408	1.68733	1.19068	0.974721	ENSMUSG00000041303	Gtf3c3	0.657143	0.0339892	0.0264026	II
chr1	54895929	54897696	0.610557	0.318407	0.0526151	ENSMUSG00000025978	Rftn2	0.885714	0.0483347	0.0173267	II
chr1	58714522	58717423	2.32235	1.70987	1.30319	ENSMUSG00000026023	Cdk15	0.942857	0.0390851	0.0115512	II
chr1	58724351	58728249	2.90274	2.58424	2.49128	ENSMUSG00000041075	Fzd7	0.885714	0.0285921	0.00742574	II
chr1	60915533	60917298	2.46189	1.15483	0.0427103	ENSMUSG00000026012	Cd28	0.942857	0.0382911	0.0049505	II
chr1	64875315	64877231	1.23641	0.356843	-0.0403853	ENSMUSG00000025950	Idh1	0.828571	0.0386276	0.029703	II
chr1	65176315	65180005	2.41755	1.74428	1.02182	ENSMUSG00000025950	Idh1	0.942857	0.0390851	0.0115512	II
chr1	74294853	74299076	2.15582	1.06598	0.455901	ENSMUSG00000026213	Stk11ip	0.885714	0.0467147	0.0280528	II
chr1	74701390	74702716	1.18306	-0.882664	-2.69724	ENSMUSG00000033159	Cnppd1	0.942857	0.0382911	0.0049505	II
chr1	78483716	78487026	2.87663	1.78472	1.25566	ENSMUSG00000032883	Acsl3	0.885714	0.0491408	0.029703	II
chr1	85766049	85767055	2.22298	0.205064	-1.98389	ENSMUSG00000036707	Cab39	1	0.0281803	0	II
chr1	85769647	85771148	1.39849	-0.61262	-2.77796	ENSMUSG00000036707	Cab39	0.942857	0.0370098	0.00247525	II
chr1	86119702	86121640	1.22032	-0.519539	-1.31369	ENSMUSG00000062590	Armc9	0.942857	0.0384176	0.00577558	II
chr1	86190127	86191229	0.975705	0.368408	0.0570066	ENSMUSG00000079445	B3gnt7	0.880406	0.030188	0.0272277	II
chr1	86232420	86234657	2.08731	0.889947	-0.199152	ENSMUSG00000036707	Cab39	0.885714	0.0491408	0.029703	II
chr1	87871724	87874633	0.825643	0.350054	-0.122136	ENSMUSG00000090124	Ugt1a7c	0.771429	0.0493299	0.040429	II
chr1	90973186	90976032	1.13615	0.105808	-0.215948	ENSMUSG00000049515	Espnl	0.869657	0.016957	0.00660066	II
chr10	111367348	111369137	0.866277	-0.799503	-1.30862	ENSMUSG00000035759	Bbs10	0.657143	0.043437	0.0458624	II
chr10	111985742	111987476	2.03557	1.4935	0.917856	ENSMUSG00000035759	Bbs10	0.771429	0.0397842	0.0289133	II
chr10	111991799	111992866	1.14957	-0.362581	-1.55689	ENSMUSG00000020189	Osbpl8	0.885714	0.0407482	0.0209372	II
chr10	120428354	120429538	2.38298	1.06244	0.340476	ENSMUSG00000056758	Hmga2	0.942857	0.032388	0.00299103	II
chr10	120674038	120675318	0.607428	0.0962975	-0.35787	ENSMUSG00000056758	Hmga2	0.771429	0.0397842	0.0289133	II
chr10	120847182	120848810	0.894905	-0.608099	-1.7747	ENSMUSG00000056758	Hmga2	0.771429	0.0397842	0.0289133	II
chr10	120857196	120858273	0.0397991	-1.0457	-1.34653	ENSMUSG00000056758	Hmga2	0.828571	0.0175455	0.0139581	II
chr10	121483813	121484852	1.4859	0.12091	-0.420739	ENSMUSG00000056758	Hmga2	0.771429	0.0397842	0.0289133	II
chr10	121500885	121502169	1.17558	0.424751	-0.0259341	ENSMUSG00000052302	Tbc1d30	0.885714	0.0410138	0.0199402	II
chr10	122799719	122801399	1.50877	1.03342	0.853848	ENSMUSG00000034613	Ppm1h	0.771429	0.0397842	0.0289133	II
chr10	127103531	127104791	0.842784	0.813903	0.787798	ENSMUSG00000040287	Stac3	0.654654	0.024171	0.0269192	II
chr10	128262322	128264032	0.319809	-0.651687	-1.52786	ENSMUSG00000025357	Dgka	0.942857	0.0164841	0	II
chr10	128488912	128490404	0.991563	-0.0922561	-0.589486	ENSMUSG00000025351	Cd63	1	0.0251343	0	II
chr10	24468587	24469611	0.543794	-1.02214	-1.67382	ENSMUSG00000037370	Enpp1	0.885714	0.0229103	0.00697906	II
chr10	26791608	26792693	0.777661	-0.215281	-1.19964	ENSMUSG00000019899	Lama2	0.777542	0.0387181	0.0299103	II
chr10	39434163	39436627	0.853999	0.135579	-0.352024	ENSMUSG00000096687	Mfsd4b4	0.771429	0.0397842	0.0289133	II
chr10	40068088	40069873	2.22516	1.30424	0.885489	ENSMUSG00000096687	Mfsd4b4	0.885714	0.0407482	0.0209372	II
chr10	42027559	42029119	0.546845	-1.48621	-3.42802	ENSMUSG00000038332	Sesn1	0.942857	0.0319384	0.00498504	II
chr10	42092466	42093556	2.50419	0.668314	-0.846699	ENSMUSG00000038332	Sesn1	0.942857	0.0319384	0.00498504	II
chr10	53927215	53928942	2.24199	0.977489	0.0343805	ENSMUSG00000003746	Man1a	0.885714	0.0407482	0.0209372	II
chr10	54039447	54041355	2.83671	2.00016	1.15262	ENSMUSG00000003746	Man1a	0.885714	0.0407482	0.0209372	II
chr10	54072686	54073828	1.06366	-0.115333	-0.516871	ENSMUSG00000003746	Man1a	0.885714	0.0229103	0.00697906	II
chr10	56795197	56796239	0.989774	0.0360368	-1.03632	ENSMUSG00000019877	Serinc1	0.942857	0.0319384	0.00498504	II
chr10	58353585	58355169	1.24016	0.556522	0.158309	ENSMUSG00000009654	Oit3	0.828571	0.0291048	0.0179462	II
chr10	58404688	58406438	1.1984	0.209373	-0.743484	ENSMUSG00000020109	Dnajb12	0.942857	0.0328151	0.00398804	II
chr10	60350313	60351580	1.83884	0.788939	0.466375	ENSMUSG00000020097	Sgpl1	0.771429	0.0405786	0.0368893	II
chr10	61121294	61122525	1.06334	-0.64494	-1.29682	ENSMUSG00000020097	Sgpl1	0.771429	0.0405786	0.0368893	II
chr10	62429774	62431923	1.31611	-0.194629	-1.86691	ENSMUSG00000020076	Ddx50	0.885714	0.0407482	0.0209372	II
chr10	63386298	63387433	2.06159	1.16834	0.607894	ENSMUSG00000036764	Dnajc12	1	0.0249386	0	II
chr10	67645626	67648627	1.47721	0.944357	0.42838	ENSMUSG00000075000	Nrbf2	0.885714	0.0410138	0.0199402	II
chr10	75675997	75678805	3.14266	2.3103	1.36048	ENSMUSG00000001665	Gstt3	0.885714	0.0407482	0.0209372	II
chr10	75833946	75835313	2.44684	1.59113	0.948695	ENSMUSG00000001665	Gstt3	0.942857	0.0321547	0.00299103	II
chr10	7838829	7840597	1.33643	0.543012	-0.376768	ENSMUSG00000019790	Stxbp5	0.885714	0.0407482	0.0209372	II
chr10	7844428	7848100	2.97893	2.04588	1.43119	ENSMUSG00000019790	Stxbp5	0.885714	0.0407482	0.0209372	II
chr10	79974649	79975691	1.1095	-0.309192	-1.12968	ENSMUSG00000020329	Polrmt	0.828571	0.0174842	0.00498504	II
chr10	80018733	80019812	1.68869	0.721173	-0.0792892	ENSMUSG00000034949	Zfr2	0.885714	0.041288	0.0209372	II
chr10	80030760	80034490	2.08252	1.0988	0.235095	ENSMUSG00000043822	Adamtsl5	1	0.0249386	0	II
chr10	80070315	80072396	2.49351	1.47912	0.599784	ENSMUSG00000043822	Adamtsl5	1	0.0249386	0	II
chr10	80215078	80216166	1.06628	0.0362722	-0.882685	ENSMUSG00000034949	Zfr2	0.885714	0.0224257	0.00697906	II
chr10	80569121	80571121	1.34491	0.527616	0.148627	ENSMUSG00000034949	Zfr2	0.885714	0.041288	0.0209372	II
chr10	81404692	81409721	2.04318	1.21369	0.452904	ENSMUSG00000034949	Zfr2	0.885714	0.041288	0.0209372	II
chr10	83100892	83101900	1.26073	0.566781	0.156923	ENSMUSG00000020263	Appl2	0.942857	0.0321547	0.00299103	II
chr10	83644937	83646114	2.25926	1.20513	0.196253	ENSMUSG00000020263	Appl2	0.942857	0.032388	0.00299103	II
chr10	84060499	84061640	0.736737	-4.07804	-8.58385	ENSMUSG00000020032	Nuak1	0.828571	0.0301167	0.0149551	II
chr10	84143288	84144471	1.05123	-0.172033	-0.564009	ENSMUSG00000020032	Nuak1	0.942857	0.0164841	0	II
chr10	84408255	84409914	0.206189	-7.2368	-12.0533	ENSMUSG00000020032	Nuak1	0.819689	0.0367351	0.0348953	II
chr10	84411542	84412754	2.29099	0.873115	-0.0367533	ENSMUSG00000020032	Nuak1	1	0.0247646	0	II
chr10	87839426	87843645	2.33612	1.51226	0.517576	ENSMUSG00000020056	Washc3	0.885714	0.0407482	0.0209372	II
chr10	88345698	88347002	1.31234	1.12107	1.0376	ENSMUSG00000020056	Washc3	0.771429	0.0219863	0.00897308	II
chr10	95278744	95279919	1.64268	-0.219843	-1.07453	ENSMUSG00000045867	Cradd	0.771429	0.0401021	0.0398804	II
chr10	95970523	95971771	1.86473	0.712364	-0.247229	ENSMUSG00000036499	Eea1	0.885714	0.0407482	0.0209372	II
chr10	9879735	9882208	2.11054	1.13858	0.528888	ENSMUSG00000019790	Stxbp5	0.885714	0.0407482	0.0209372	II
chr11	100342520	100343587	0.0830982	-7.96296	-12.0533	ENSMUSG00000017837	Nkiras2	0.880406	0.0363476	0.0117139	II
chr11	100570650	100572122	1.68727	0.350585	-0.448829	ENSMUSG00000034993	Vat1	0.942857	0.0435783	0.00431566	II
chr11	100582373	100585994	1.34369	0.419471	0.133666	ENSMUSG00000019173	Rab5c	0.885714	0.0305156	0.00863132	II
chr11	100805123	100806382	0.730078	-0.283643	-0.93358	ENSMUSG00000034993	Vat1	0.942857	0.0435783	0.00431566	II
chr11	100821796	100823359	3.26112	2.65829	1.94236	ENSMUSG00000034993	Vat1	0.942857	0.0435783	0.00431566	II
chr11	100824893	100827585	1.04074	0.341153	-0.327387	ENSMUSG00000019173	Rab5c	0.885714	0.0305156	0.00863132	II
chr11	100934777	100936199	1.08445	-0.103557	-0.533369	ENSMUSG00000004044	Cavin1	0.942857	0.0437309	0.00678175	II
chr11	101063430	101064715	1.55067	1.05555	0.498838	ENSMUSG00000034993	Vat1	1	0.0363872	0	II
chr11	101230664	101232556	1.62481	-0.205368	-2.091	ENSMUSG00000034993	Vat1	0.942857	0.0435783	0.00431566	II
chr11	101543438	101544615	2.42514	1.49405	0.378871	ENSMUSG00000004044	Cavin1	0.942857	0.0437309	0.00678175	II
chr11	105567128	105568271	1.00509	-2.38069	-3.42021	ENSMUSG00000020681	Ace	0.880406	0.0171085	0.00308261	II
chr11	106735779	106737144	1.29946	-0.539503	-1.36887	ENSMUSG00000018363	Smurf2	0.942857	0.0437309	0.00678175	II
chr11	114905746	114906787	1.29473	0.0184077	-1.02517	ENSMUSG00000034714	Ttyh2	0.942857	0.0435783	0.00431566	II
chr11	115598528	115599672	2.19056	0.939562	-0.211881	ENSMUSG00000054517	Trim65	0.942857	0.0435783	0.00431566	II
chr11	115705132	115706174	1.43974	-0.837621	-2.21058	ENSMUSG00000054517	Trim65	1	0.0347406	0	II
chr11	115928575	115930177	0.911127	-0.652159	-1.09564	ENSMUSG00000054517	Trim65	0.942857	0.0228344	0	II
chr11	117081031	117082664	0.762743	-0.944275	-1.53616	ENSMUSG00000020823	Sec14l1	0.828571	0.0415006	0.0228113	II
chr11	117723734	117725491	1.70745	0.716118	0.0859594	ENSMUSG00000034120	Srsf2	0.942857	0.0230453	0.000616523	II
chr11	118014562	118016647	1.07744	0.497543	-0.0631734	ENSMUSG00000017713	Tha1	0.942857	0.0230453	0.000616523	II
chr11	118200514	118202164	1.43297	-0.14655	-0.596387	ENSMUSG00000017132	Cyth1	0.885714	0.0302687	0.00739827	II
chr11	118362364	118364658	2.83261	1.83383	1.22729	ENSMUSG00000017713	Tha1	1	0.0346333	0	II
chr11	120357167	120359150	0.246489	-0.949018	-2.18266	ENSMUSG00000025141	Myadml2	0.885714	0.0305156	0.00863132	II
chr11	120966277	120967809	0.83644	-0.569229	-1.75829	ENSMUSG00000025793	Hgs	1	0.0350477	0	II
chr11	121720544	121722535	1.10016	-0.384504	-1.72174	ENSMUSG00000025150	Cbr2	0.942857	0.0435783	0.00431566	II
chr11	121736911	121740464	1.21097	0.0432015	-1.02562	ENSMUSG00000025150	Cbr2	0.942857	0.0435783	0.00431566	II
chr11	20914870	20916309	1.99674	1.07262	0.515894	ENSMUSG00000020128	Vps54	0.885714	0.0320909	0.0104809	II
chr11	4194162	4196861	0.894476	0.0462983	-0.343627	ENSMUSG00000020424	Castor1	0.885714	0.0151163	0.00431566	II
chr11	4221800	4223293	1.63088	0.269549	-0.589937	ENSMUSG00000003581	Rnf215	0.885714	0.0302687	0.00739827	II
chr11	4998294	5000376	0.589679	-1.0915	-1.88655	ENSMUSG00000048807	Slc35e4	1	0.0347656	0	II
chr11	5286934	5288455	1.0621	0.132449	-0.389427	ENSMUSG00000041961	Znrf3	1	0.0346333	0	II
chr11	53785464	53787337	0.996889	0.615461	0.17022	ENSMUSG00000018398	Septin8	0.828571	0.039889	0.0215783	II
chr11	54774150	54775268	1.6368	0.208491	-0.40332	ENSMUSG00000018339	Gpx3	0.714286	0.0391134	0.0339088	II
chr11	62748828	62750042	0.804329	-0.244071	-1.45032	ENSMUSG00000018217	Pmp22	0.885714	0.0276429	0.00554871	II
chr11	6390880	6393397	1.78978	1.19772	0.961413	ENSMUSG00000053838	Nudcd3	0.828571	0.039889	0.0215783	II
chr11	6560196	6563192	2.72628	1.80447	0.785071	ENSMUSG00000053838	Nudcd3	0.942857	0.0435783	0.00431566	II
chr11	69036810	69038185	0.691653	-0.628069	-1.57724	ENSMUSG00000046731	Kctd11	0.885714	0.0302687	0.00739827	II
chr11	69423293	69424931	2.03404	0.707835	-0.49051	ENSMUSG00000018752	Tnfsfm13	0.942857	0.0435783	0.00431566	II
chr11	69428626	69430284	1.16945	-0.587805	-1.33309	ENSMUSG00000018752	Tnfsfm13	0.885714	0.0305156	0.00863132	II
chr11	70434856	70438065	1.94725	1.07482	0.650097	ENSMUSG00000040746	Rnf167	0.942857	0.0435783	0.00431566	II
chr11	70472226	70474149	1.2151	0.182583	-1.04319	ENSMUSG00000040746	Rnf167	0.942857	0.0435783	0.00431566	II
chr11	70527946	70529688	1.92677	1.09064	0.719531	ENSMUSG00000020828	Pld2	0.942857	0.0228344	0	II
chr11	70594136	70598984	2.25683	1.63437	1.04593	ENSMUSG00000040746	Rnf167	0.942857	0.0435783	0.00431566	II
chr11	72953117	72954839	1.53028	0.750992	0.423201	ENSMUSG00000040158	Tax1bp3	0.885714	0.0305156	0.00863132	II
chr11	73192416	73194157	0.975152	-0.845878	-2.87551	ENSMUSG00000040158	Tax1bp3	0.942857	0.0435783	0.00431566	II
chr11	75074672	75076337	0.960917	-7.00286	-12.0533	ENSMUSG00000069814	Ccdc92b	0.89326	0.0342997	0.0110974	II
chr11	76477218	76478634	0.59767	-0.536536	-0.876826	ENSMUSG00000044328	Trp53i13	0.828571	0.039889	0.0215783	II
chr11	76496786	76498621	1.87808	0.877134	0.261116	ENSMUSG00000044328	Trp53i13	0.942857	0.0435783	0.00431566	II
chr11	77409145	77412107	0.995939	-0.20793	-0.791616	ENSMUSG00000044328	Trp53i13	0.942857	0.0435783	0.00431566	II
chr11	77441976	77444167	2.39246	2.08751	1.80198	ENSMUSG00000000631	Myo18a	0.771429	0.0233249	0.00986436	II
chr11	77800450	77803016	2.69363	2.11264	1.47421	ENSMUSG00000044328	Trp53i13	0.942857	0.0435783	0.00431566	II
chr11	78791502	78793598	1.8849	1.475	1.03541	ENSMUSG00000020829	Slc46a1	0.942857	0.0412083	0.00308261	II
chr11	79086938	79089045	1.78479	1.36166	1.17091	ENSMUSG00000001095	Slc13a2	1	0.0182096	0	II
chr11	79290665	79291707	0.979025	0.827592	0.712187	ENSMUSG00000051232	Tmem199	0.885714	0.00595541	0.00308261	II
chr11	79610315	79611729	1.6023	1.05944	0.47138	ENSMUSG00000020829	Slc46a1	0.942857	0.0412083	0.00308261	II
chr11	83788431	83789744	0.566115	0.271897	0.0376369	ENSMUSG00000018698	Lhx1	0.758971	0.0251607	0.0221948	II
chr11	85697474	85698680	0.88499	-1.10076	-2.12518	ENSMUSG00000000804	Usp32	0.942857	0.0456257	0.00554871	II
chr11	8576939	8578258	0.859292	-0.640458	-1.50173	ENSMUSG00000040978	Gm11992	0.942857	0.0435783	0.00431566	II
chr11	8596359	8598821	1.94822	0.595827	0.0365874	ENSMUSG00000040978	Gm11992	0.942857	0.0435783	0.00431566	II
chr11	8601074	8602265	1.74097	0.507618	-0.39627	ENSMUSG00000040978	Gm11992	0.942857	0.0435783	0.00431566	II
chr11	8707747	8710644	2.0422	1.48863	0.879656	ENSMUSG00000040978	Gm11992	1	0.0363872	0	II
chr11	90557933	90559025	0.331583	-2.44393	-4.40679	ENSMUSG00000003948	Mmd	0.942857	0.0455851	0.00678175	II
chr11	97433026	97434713	2.32026	1.9941	1.6974	ENSMUSG00000047181	Samd14	0.880406	0.0284502	0.0135635	II
chr11	97437173	97439329	1.34683	-1.02139	-1.7131	ENSMUSG00000047181	Samd14	0.941124	0.0230349	0.00493218	II
chr11	97816915	97819401	1.1262	0.245479	-0.192595	ENSMUSG00000017417	Plxdc1	0.828571	0.039889	0.0215783	II
chr11	97836768	97838845	0.598918	-0.561188	-1.08047	ENSMUSG00000017417	Plxdc1	0.942857	0.0228344	0	II
chr11	97999277	98002828	1.76867	0.894551	0.58433	ENSMUSG00000017417	Plxdc1	0.942857	0.0435783	0.00431566	II
chr12	102339201	102341330	0.47702	-0.521211	-0.792274	ENSMUSG00000021190	Lgmn	0.942857	0.0391883	0.0015674	II
chr12	102720622	102721735	1.89517	0.920757	-0.145852	ENSMUSG00000046675	Tmem251	0.885714	0.0488695	0.0188088	II
chr12	103340528	103341559	1.02115	-0.759194	-2.57031	ENSMUSG00000021198	Unc79	0.777542	0.027538	0.0172414	II
chr12	110497301	110500191	1.15926	0.963162	0.745495	ENSMUSG00000037957	Wdr20	0.771429	0.0406029	0.0329154	II
chr12	110907328	110908860	1.87914	0.494997	-0.0844169	ENSMUSG00000006360	Crip1	0.942857	0.0391883	0.0015674	II
chr12	111159390	111161010	2.31922	2.15975	1.97968	ENSMUSG00000002803	Btbd6	0.885714	0.0247326	0.00783699	II
chr12	111429329	111431484	3.09035	2.63147	2.0798	ENSMUSG00000002803	Btbd6	0.942857	0.0360747	0.0015674	II
chr12	111436535	111438493	4.7343	4.13218	3.46813	ENSMUSG00000021286	Zfyve21	1	0.030307	0	II
chr12	111668208	111669736	2.19597	1.40042	0.436976	ENSMUSG00000021285	Ppp1r13b	1	0.0307547	0	II
chr12	111690524	111692202	1.41259	0.347558	-0.781995	ENSMUSG00000021286	Zfyve21	1	0.030307	0	II
chr12	111692602	111694516	0.821874	-0.954811	-1.85372	ENSMUSG00000021286	Zfyve21	1	0.030307	0	II
chr12	113124035	113125769	1.39836	0.0592004	-1.55989	ENSMUSG00000021285	Ppp1r13b	1	0.0307547	0	II
chr12	117860269	117861806	0.329336	0.254005	0.198749	ENSMUSG00000048562	Sp8	0.654654	0.0253434	0.0282132	II
chr12	25207141	25209888	2.16718	1.68891	1.25887	ENSMUSG00000020644	Id2	0.942857	0.0385971	0.00626959	II
chr12	25213080	25214985	3.02909	2.63836	2.35808	ENSMUSG00000020644	Id2	0.771429	0.0439734	0.0297806	II
chr12	3354871	3357440	0.651017	0.0296758	-0.60184	ENSMUSG00000020661	Dnmt3a	0.942857	0.0385971	0.00626959	II
chr12	3780607	3781740	2.07669	1.0773	0.0927223	ENSMUSG00000020661	Dnmt3a	0.942857	0.0385971	0.00626959	II
chr12	3834355	3835496	1.91261	1.58873	1.30906	ENSMUSG00000020661	Dnmt3a	0.828571	0.0152781	0.00783699	II
chr12	40568397	40570056	1.03509	0.35278	-0.172203	ENSMUSG00000055917	Zfp277	0.942857	0.0385971	0.00626959	II
chr12	51811451	51812603	0.949116	0.451223	-0.061801	ENSMUSG00000020952	Scfd1	0.771429	0.0221188	0.0188088	II
chr12	52850258	52851312	1.49151	0.867584	0.140979	ENSMUSG00000035133	Arhgap5	0.942857	0.0385971	0.00626959	II
chr12	55387507	55388797	0.224912	-0.294729	-0.645504	ENSMUSG00000021023	Prorp	0.6	0.04337	0.0470219	II
chr12	72761409	72762986	1.21388	0.711188	0.175703	ENSMUSG00000021094	Dhrs7	0.942857	0.0390457	0.00783699	II
chr12	80001049	80003067	1.02347	0.348894	-0.406216	ENSMUSG00000066440	Zfyve26	0.885714	0.0490717	0.0250784	II
chr12	80012808	80014876	2.28261	1.43935	0.754374	ENSMUSG00000066440	Zfyve26	0.942857	0.0385971	0.00626959	II
chr12	84845934	84847820	2.77437	2.37635	1.96433	ENSMUSG00000045064	Zc2hc1c	0.777542	0.0427032	0.0266458	II
chr12	8846268	8847386	1.0125	-0.672675	-1.67375	ENSMUSG00000020594	Pum2	0.885714	0.0486479	0.0329154	II
chr12	98255209	98256224	0.859701	-6.89994	-12.0533	ENSMUSG00000021003	Galc	0.941124	0.0272675	0.0015674	II
chr12	98319191	98321101	1.62941	-0.415908	-2.85034	ENSMUSG00000021003	Galc	0.885714	0.0486479	0.0329154	II
chr12	98733838	98734995	2.11246	1.13581	0.0412153	ENSMUSG00000021007	Spata7	1	0.030307	0	II
chr12	99263744	99264963	0.93765	0.558945	0.155837	ENSMUSG00000051166	Eml5	0.771429	0.0218088	0.015674	II
chr12	99902360	99903870	2.92275	1.24628	-0.352238	ENSMUSG00000021007	Spata7	0.942857	0.0390457	0.00783699	II
chr13	106997751	106999598	0.881091	0.44578	0.203151	ENSMUSG00000071180	Smim15	0.771429	0.0443476	0.0275779	II
chr13	107100949	107101959	1.41921	0.196897	-0.69314	ENSMUSG00000071180	Smim15	0.942857	0.0361457	0.0059952	II
chr13	107809167	107811591	1.42745	0.469191	-0.527338	ENSMUSG00000071180	Smim15	0.942857	0.0361457	0.0059952	II
chr13	107830355	107832415	1.92006	0.321396	-0.508246	ENSMUSG00000071180	Smim15	0.828571	0.0322743	0.0119904	II
chr13	107944205	107946286	1.77279	0.933591	0.518349	ENSMUSG00000071180	Smim15	0.828571	0.0322743	0.0119904	II
chr13	107953448	107955258	1.15113	-0.332114	-1.58846	ENSMUSG00000071180	Smim15	0.885714	0.0453939	0.028777	II
chr13	24443990	24445963	1.46611	0.380882	-0.886567	ENSMUSG00000019132	BC005537	0.942857	0.0361457	0.0059952	II
chr13	30737912	30739448	1.14987	-0.633142	-1.8823	ENSMUSG00000021357	Exoc2	0.771429	0.042731	0.0311751	II
chr13	32929071	32930219	1.21604	0.467208	-0.319485	ENSMUSG00000060147	Serpinb6a	0.942857	0.0373872	0.00239808	II
chr13	34666771	34667776	1.9817	0.0963117	-0.673577	ENSMUSG00000046949	Nqo2	1	0.0281723	0	II
chr13	3519449	3521256	0.989286	-1.05997	-2.74989	ENSMUSG00000021211	Akr1c12	0.885714	0.0465943	0.0275779	II
chr13	41262698	41264670	1.11704	0.258006	-0.213771	ENSMUSG00000091264	Smim13	0.771429	0.042731	0.0311751	II
chr13	41262698	41264670	1.11704	0.258006	-0.213771	ENSMUSG00000091264	Smim13	0.771429	0.042731	0.0311751	II
chr13	45910818	45912901	2.13928	1.2927	0.728924	ENSMUSG00000000253	Gmpr	0.885714	0.045879	0.0227818	II
chr13	46904342	46905987	2.09383	1.03338	0.163992	ENSMUSG00000038080	Kdm1b	0.885714	0.0453939	0.028777	II
chr13	49196286	49202303	2.74706	2.26786	1.91524	ENSMUSG00000037960	Card19	1	0.0281723	0	II
chr13	49204603	49206607	2.39228	1.85762	1.45696	ENSMUSG00000037960	Card19	0.942857	0.035767	0.0059952	II
chr13	49259180	49261060	0.905351	-0.520404	-1.08373	ENSMUSG00000037960	Card19	0.942857	0.035767	0.0059952	II
chr13	49323507	49325138	2.2623	1.26405	0.48441	ENSMUSG00000037960	Card19	1	0.0281723	0	II
chr13	56352518	56354399	2.56526	1.28837	0.256486	ENSMUSG00000021496	Pcbd2	0.885714	0.045879	0.0227818	II
chr13	56592421	56594384	1.54021	0.89405	0.210951	ENSMUSG00000021496	Pcbd2	0.885714	0.045879	0.0227818	II
chr13	56626406	56627417	2.12276	0.937318	-0.0145291	ENSMUSG00000021496	Pcbd2	0.885714	0.045879	0.0227818	II
chr13	60627232	60628633	1.00882	-0.0994325	-1.28387	ENSMUSG00000074874	Ctla2b	0.942857	0.0368106	0.00839329	II
chr13	76395873	76396940	0.647303	-7.04542	-12.0533	ENSMUSG00000043190	Rfesd	0.941124	0.0214937	0	II
chr13	76578895	76580621	1.90475	1.06587	0.0993925	ENSMUSG00000043190	Rfesd	1	0.0281723	0	II
chr13	81740518	81742050	1.27768	0.133976	-1.03035	ENSMUSG00000051098	Mblac2	0.885714	0.0465091	0.0191847	II
chr13	93938850	93940392	0.706981	-0.266142	-0.672566	ENSMUSG00000042082	Arsb	0.771429	0.042731	0.0311751	II
chr13	94153789	94156125	3.07809	2.49429	1.90747	ENSMUSG00000042082	Arsb	0.885714	0.045879	0.0227818	II
chr13	94168762	94170430	0.878562	-1.03139	-2.16055	ENSMUSG00000042082	Arsb	0.771429	0.042731	0.0311751	II
chr13	95778256	95779755	0.289637	-0.912645	-1.38099	ENSMUSG00000021669	Col4a3bp	0.771429	0.0226949	0.0119904	II
chr14	102866323	102868065	1.11887	-2.99329	-7.15196	ENSMUSG00000033060	Lmo7	0.695725	0.0333294	0.0494938	II
chr14	103468886	103470205	1.921	1.79442	1.75415	ENSMUSG00000022125	Cln5	0.6	0.0323881	0.0494938	II
chr14	10452750	10454333	1.76111	0.609337	-0.101451	ENSMUSG00000060579	Fhit	0.885714	0.0363354	0.0191226	II
chr14	105328117	105329183	0.70125	-0.316159	-0.902151	ENSMUSG00000053253	Ndfip2	0.828571	0.0263125	0.015748	II
chr14	105731894	105733153	1.254	-0.0737851	-0.423883	ENSMUSG00000053253	Ndfip2	0.828571	0.0263125	0.015748	II
chr14	121647709	121649435	1.55855	-0.51465	-1.60517	ENSMUSG00000025558	Dock9	0.771429	0.0379908	0.0348706	II
chr14	14064352	14065710	1.69216	-0.466861	-1.16579	ENSMUSG00000021738	Atxn7	0.885714	0.03705	0.0269966	II
chr14	19965655	19967282	0.985064	0.126481	-0.400359	ENSMUSG00000043004	Gng2	0.942857	0.0284144	0.00224972	II
chr14	19970227	19974248	2.4644	1.6215	0.738354	ENSMUSG00000043004	Gng2	0.942857	0.0284144	0.00224972	II
chr14	20730384	20732278	1.08397	0.21303	-0.541555	ENSMUSG00000021822	Plau	0.942857	0.0284144	0.00224972	II
chr14	21031425	21033331	2.40699	2.20629	1.96595	ENSMUSG00000021822	Plau	0.771429	0.0196735	0.0134983	II
chr14	26515071	26516534	1.09497	-0.0812931	-0.695146	ENSMUSG00000040818	Dennd6a	0.828571	0.0255083	0.0191226	II
chr14	27229821	27231205	1.34972	-0.114685	-0.879199	ENSMUSG00000040651	Tasor	0.885714	0.03705	0.0269966	II
chr14	27335801	27337635	2.02565	1.37615	0.856799	ENSMUSG00000040651	Tasor	0.885714	0.03705	0.0269966	II
chr14	27379239	27380289	3.29124	3.08329	2.86368	ENSMUSG00000040651	Tasor	0.771429	0.0337125	0.0292463	II
chr14	31193022	31196218	1.70311	0.759397	0.200852	ENSMUSG00000021893	Capn7	0.942857	0.0148111	0.00224972	II
chr14	31389194	31394545	2.77465	2.00293	1.76689	ENSMUSG00000021893	Capn7	1	0.0215235	0	II
chr14	31402040	31403152	1.31041	-0.0591645	-0.861134	ENSMUSG00000021917	Spcs1	0.942857	0.0130207	0	II
chr14	31405472	31408801	1.51192	0.66694	0.117853	ENSMUSG00000021893	Capn7	1	0.0215235	0	II
chr14	33101020	33102612	1.33699	0.188559	-0.580402	ENSMUSG00000063506	Arhgap22	0.942857	0.0278206	0.00449944	II
chr14	33232619	33236903	0.909335	-0.94414	-2.227	ENSMUSG00000021936	Mapk8	1	0.0208606	0	II
chr14	33246996	33252016	2.00262	0.889797	-0.430198	ENSMUSG00000021936	Mapk8	0.942857	0.0284144	0.00224972	II
chr14	40927725	40929666	0.984815	-0.00623873	-0.537701	ENSMUSG00000021792	Prxl2a	0.885714	0.0190883	0.0056243	II
chr14	40930142	40932274	1.89965	1.05893	0.402892	ENSMUSG00000021792	Prxl2a	0.771429	0.0379908	0.0348706	II
chr14	40954902	40957193	2.06293	1.37842	0.986693	ENSMUSG00000021792	Prxl2a	0.771429	0.0379908	0.0348706	II
chr14	46911778	46914448	1.57633	-0.529015	-1.94585	ENSMUSG00000021838	Samd4	0.885714	0.03705	0.0269966	II
chr14	50820037	50821064	1.77416	0.12798	-1.69049	ENSMUSG00000051969	Tlr11	0.885714	0.0363354	0.0191226	II
chr14	50820037	50821064	1.77416	0.12798	-1.69049	ENSMUSG00000021876	Rnase4	1	0.0210374	0	II
chr14	52003289	52005245	1.37264	-0.403184	-1.26269	ENSMUSG00000072571	Tmem253	0.885714	0.03705	0.0269966	II
chr14	52450567	52451618	1.7865	0.719807	-0.559715	ENSMUSG00000072571	Tmem253	0.885714	0.03705	0.0269966	II
chr14	53072288	53073563	1.55843	0.12909	-0.844214	ENSMUSG00000072571	Tmem253	0.828571	0.046874	0.0393701	II
chr14	53081355	53082739	0.725325	-0.945555	-1.97662	ENSMUSG00000072571	Tmem253	0.828571	0.046874	0.0393701	II
chr14	53765937	53767457	0.50928	-1.2691	-3.08698	ENSMUSG00000040721	Zfhx2	0.942857	0.0288608	0.00449944	II
chr14	54382140	54384324	0.812967	-0.825379	-1.30203	ENSMUSG00000040618	Pck2	0.828571	0.046874	0.0393701	II
chr14	54755872	54757362	3.06883	2.07299	1.32027	ENSMUSG00000040721	Zfhx2	0.942857	0.0288608	0.00449944	II
chr14	54767540	54770153	1.65313	1.30084	1.15109	ENSMUSG00000040618	Pck2	0.828571	0.046874	0.0393701	II
chr14	55735157	55736785	1.5131	0.436008	-0.194049	ENSMUSG00000054509	Parp4	0.942857	0.0284144	0.00224972	II
chr14	56689652	56690669	2.01132	0.58897	0.0143239	ENSMUSG00000054509	Parp4	0.942857	0.0284144	0.00224972	II
chr14	57537174	57538174	0.613722	0.0461859	-0.276202	ENSMUSG00000021947	Cryl1	1	0.0216392	0	II
chr14	62346431	62348081	1.3605	0.341936	-0.135656	ENSMUSG00000043157	Arl11	0.885714	0.0195904	0.00674916	II
chr14	66256968	66258607	1.69023	1.05465	0.349455	ENSMUSG00000022043	Trim35	0.885714	0.03705	0.0269966	II
chr14	66260588	66262064	0.476411	-0.680077	-1.57362	ENSMUSG00000022043	Trim35	0.885714	0.03705	0.0269966	II
chr14	66339957	66341207	0.404493	-0.0647438	-0.516572	ENSMUSG00000022043	Trim35	0.885714	0.03705	0.0269966	II
chr14	66557850	66558867	1.81445	0.0398791	-1.89156	ENSMUSG00000022043	Trim35	0.942857	0.0278206	0.00449944	II
chr14	70053440	70057941	2.31727	2.02386	1.86262	ENSMUSG00000033712	Ccar2	0.771429	0.0326626	0.0247469	II
chr14	70063808	70068259	2.14563	1.86866	1.59741	ENSMUSG00000033712	Ccar2	0.828571	0.0453326	0.0326209	II
chr14	73234362	73235480	0.488323	-0.403445	-1.22717	ENSMUSG00000022106	Rcbtb2	0.885714	0.0363354	0.0191226	II
chr14	73253198	73254278	1.1206	-1.10714	-1.90077	ENSMUSG00000022106	Rcbtb2	0.885714	0.0205972	0.00674916	II
chr14	73407757	73409117	0.748155	-0.775671	-1.28516	ENSMUSG00000022106	Rcbtb2	0.771429	0.0209935	0.0168729	II
chr14	73409393	73411387	1.22595	0.535664	-0.145874	ENSMUSG00000022106	Rcbtb2	0.942857	0.0284144	0.00224972	II
chr14	75044048	75046000	0.0938914	-0.263618	-0.406621	ENSMUSG00000021999	Cpb2	0.654654	0.030746	0.0337458	II
chr14	75065264	75066829	1.03816	0.799497	0.623139	ENSMUSG00000034959	Rubcnl	0.828571	0.046874	0.0393701	II
chr14	75193932	75196733	1.85426	1.35492	0.788487	ENSMUSG00000034959	Rubcnl	0.771429	0.0352684	0.0292463	II
chr14	76402428	76403491	1.25386	-7.34762	-12.0533	ENSMUSG00000060126	Tpt1	0.819689	0.0336053	0.0348706	II
chr14	78700552	78702111	1.05127	0.148989	-0.616864	ENSMUSG00000022016	Akap11	0.885714	0.0363354	0.0191226	II
chr14	7990788	7992475	0.811636	-0.820292	-2.48387	ENSMUSG00000060579	Fhit	0.942857	0.0284144	0.00224972	II
chr14	8134055	8135119	1.28182	-0.212856	-1.71753	ENSMUSG00000060579	Fhit	0.942857	0.0284144	0.00224972	II
chr15	100080300	100082021	0.850678	-0.285298	-1.28768	ENSMUSG00000022999	Lmbr1l	0.942857	0.0346852	0.00637755	II
chr15	100214915	100217010	1.32634	0.712681	0.418825	ENSMUSG00000023755	Rhebl1	0.885714	0.0246026	0.00765306	II
chr15	100402854	100404158	1.41411	-1.01193	-2.17047	ENSMUSG00000023007	Prpf40b	0.885714	0.0440343	0.0255102	II
chr15	100410411	100411440	1.76771	0.34627	-0.773621	ENSMUSG00000023007	Prpf40b	0.942857	0.0339473	0.00637755	II
chr15	100663174	100664947	1.53088	0.533078	-0.405239	ENSMUSG00000023031	Cela1	0.942857	0.0329999	0.00382653	II
chr15	25909671	25912731	2.50139	1.77351	1.57718	ENSMUSG00000052253	Zfp622	0.828571	0.0361229	0.0267857	II
chr15	27591766	27592811	0.961163	-1.01209	-1.78057	ENSMUSG00000056069	Otulinl	0.885714	0.0275631	0.0127551	II
chr15	27595134	27598048	3.81462	2.50473	1.0956	ENSMUSG00000056069	Otulinl	0.942857	0.034917	0.00637755	II
chr15	27856140	27857240	1.00585	-0.344738	-0.74225	ENSMUSG00000056069	Otulinl	0.771429	0.0439777	0.0318878	II
chr15	27925120	27927496	2.99626	2.31332	1.54868	ENSMUSG00000056069	Otulinl	0.942857	0.034917	0.00637755	II
chr15	27936466	27938485	2.10558	0.871481	-0.150519	ENSMUSG00000056069	Otulinl	0.942857	0.034917	0.00637755	II
chr15	31237754	31238854	0.787381	-0.240065	-1.31808	ENSMUSG00000039168	Dap	0.942857	0.032408	0.00510204	II
chr15	5260710	5262255	0.811182	-0.317712	-0.913907	ENSMUSG00000022151	Ttc33	0.942857	0.0365183	0.00637755	II
chr15	5347010	5349877	1.64128	0.974881	0.79188	ENSMUSG00000022151	Ttc33	0.771429	0.0467465	0.0484694	II
chr15	5516893	5518942	1.90918	1.81438	1.75036	ENSMUSG00000022149	C9	0.654654	0.0444824	0.0484694	II
chr15	58144767	58146115	2.00605	1.52136	1.06436	ENSMUSG00000022357	Klhl38	0.880406	0.0282794	0.0242347	II
chr15	59015033	59017096	1.03405	0.198159	-0.0849102	ENSMUSG00000022350	Washc5	0.771429	0.0467465	0.0484694	II
chr15	59680295	59681433	1.56777	0.716394	0.410926	ENSMUSG00000059586	Nsmce2	0.828571	0.0361229	0.0267857	II
chr15	6390199	6391933	2.15598	1.1365	-0.0725246	ENSMUSG00000022151	Ttc33	0.942857	0.0365183	0.00637755	II
chr15	6500813	6501987	0.979614	0.77098	0.540115	ENSMUSG00000022149	C9	0.654654	0.0347013	0.0369898	II
chr15	66475836	66476843	0.948851	-0.178734	-1.273	ENSMUSG00000036944	Tmem71	0.885714	0.0417943	0.0204082	II
chr15	67988996	67990725	1.82069	0.486941	-0.0964972	ENSMUSG00000022335	Zfat	1	0.0154442	0	II
chr15	68175071	68176588	0.880363	-0.709496	-1.35478	ENSMUSG00000022335	Zfat	0.828571	0.0217108	0.00765306	II
chr15	76765145	76767449	1.38931	0.315169	-0.513173	ENSMUSG00000053929	Cyhr1	0.885714	0.0440343	0.0255102	II
chr15	77813661	77814851	0.873795	0.220931	-0.256574	ENSMUSG00000044309	Apol7c	0.771429	0.043091	0.0344388	II
chr15	77873429	77876355	0.902137	0.847009	0.821346	ENSMUSG00000068246	Apol9b	0.941124	0.00177594	0	II
chr15	81080939	81082075	1.7799	0.56239	-0.657891	ENSMUSG00000022415	Syngr1	0.942857	0.0207653	0.00127551	II
chr15	81100528	81102225	1.18093	0.0227122	-0.319512	ENSMUSG00000022415	Syngr1	0.942857	0.0207653	0.00127551	II
chr15	81141906	81143017	1.54476	0.652475	0.142185	ENSMUSG00000022415	Syngr1	0.885714	0.028444	0.0140306	II
chr15	81176561	81179025	0.893131	-0.920568	-1.91168	ENSMUSG00000022415	Syngr1	0.942857	0.0339473	0.00637755	II
chr15	81844889	81846096	2.11617	1.08569	0.0901677	ENSMUSG00000022389	Tef	0.885714	0.0428911	0.0216837	II
chr15	83099952	83101098	2.10505	1.79917	1.69714	ENSMUSG00000018042	Cyb5r3	0.885714	0.0256661	0.00765306	II
chr15	83426243	83431274	1.30891	0.631894	-0.013579	ENSMUSG00000018042	Cyb5r3	0.885714	0.0440343	0.0255102	II
chr15	83431386	83433649	1.52062	0.82621	0.470473	ENSMUSG00000018042	Cyb5r3	0.942857	0.0339473	0.00637755	II
chr15	84915914	84917454	0.521744	-6.66935	-12.0533	ENSMUSG00000035891	Cerk	0.941124	0.0236022	0	II
chr15	85041404	85043452	1.5439	0.760471	0.438947	ENSMUSG00000035891	Cerk	0.885714	0.0236488	0.00892857	II
chr15	89077506	89079372	1.94036	1.15603	0.891917	ENSMUSG00000036561	Ppp6r2	0.885714	0.0256661	0.00765306	II
chr15	91167191	91169764	1.15695	0.767747	0.474196	ENSMUSG00000055022	Cntn1	0.695725	0.0353757	0.0382653	II
chr15	91171512	91173145	1.13648	0.248353	-0.423467	ENSMUSG00000052560	Cpne8	0.828571	0.0361229	0.0267857	II
chr15	97727070	97728110	1.71629	0.219325	-0.826565	ENSMUSG00000052369	Tmem106c	0.942857	0.0346852	0.00637755	II
chr15	97742079	97743136	1.00969	-0.32018	-1.67715	ENSMUSG00000022469	Rapgef3	0.885714	0.0428911	0.0216837	II
chr15	97822531	97824948	1.09121	0.69469	0.438325	ENSMUSG00000022469	Rapgef3	0.942857	0.0182073	0	II
chr15	99332363	99335130	2.96458	2.6921	2.49156	ENSMUSG00000023755	Rhebl1	0.885714	0.0246026	0.00765306	II
chr15	99387452	99388620	1.06358	0.541533	0.320441	ENSMUSG00000023011	Faim2	0.942857	0.00497106	0	II
chr15	99822393	99825176	1.16625	-0.405606	-2.30862	ENSMUSG00000023007	Prpf40b	0.885714	0.0440343	0.0255102	II
chr16	11070978	11072401	0.577526	-0.785525	-1.95242	ENSMUSG00000022494	Shisa9	0.840668	0.0346273	0.0105263	II
chr16	11091796	11093536	1.18586	-0.0733036	-0.898715	ENSMUSG00000071669	Snx29	0.942857	0.0153685	0.00150376	II
chr16	11549687	11550735	1.52814	-0.948539	-2.42205	ENSMUSG00000071669	Snx29	0.942857	0.0361658	0.00300752	II
chr16	12090022	12091350	0.558303	-2.72929	-6.31507	ENSMUSG00000071669	Snx29	0.771429	0.0250983	0.0225564	II
chr16	13847897	13849539	1.29563	0.223286	-0.544628	ENSMUSG00000022679	Mpv17l	0.828571	0.0327021	0.0165414	II
chr16	14111220	14113251	2.4562	2.02778	1.84143	ENSMUSG00000022679	Mpv17l	0.885714	0.0256417	0.00902256	II
chr16	14131041	14133098	1.92393	1.61757	1.32814	ENSMUSG00000022679	Mpv17l	0.885714	0.0256417	0.00902256	II
chr16	18065572	18066654	1.20225	0.755634	0.277232	ENSMUSG00000003531	Dgcr6	0.885714	0.0456521	0.0195489	II
chr16	18416138	18417347	1.87264	0.669643	-0.276327	ENSMUSG00000000326	Comt	0.885714	0.0456521	0.0195489	II
chr16	19240060	19241401	0.912709	-0.0804158	-0.664766	ENSMUSG00000041215	Yeats2	0.828571	0.0327021	0.0165414	II
chr16	20671625	20672694	0.64063	0.193326	0.00931075	ENSMUSG00000051146	Camk2n2	0.654654	0.0172241	0.0165414	II
chr16	22026424	22028307	1.22322	0.0803965	-1.18897	ENSMUSG00000022855	Senp2	0.942857	0.0361658	0.00300752	II
chr16	32199922	32201087	2.3571	1.793	1.30599	ENSMUSG00000053774	Ubxn7	0.942857	0.0390968	0	II
chr16	33831867	33834052	1.33955	-0.0851961	-0.840728	ENSMUSG00000022817	Itgb5	0.942857	0.0330917	0.00451128	II
chr16	33836904	33838077	0.812373	-0.192084	-0.953547	ENSMUSG00000022817	Itgb5	0.885714	0.0456521	0.0195489	II
chr16	36708889	36710794	0.264367	0.185529	0.105846	ENSMUSG00000022900	Ildr1	0.845154	0.00612407	0.0105263	II
chr16	38763027	38764471	0.961456	-1.08718	-2.01324	ENSMUSG00000022798	Tex55	0.654654	0.0475848	0.0496241	II
chr16	45666130	45667230	1.53226	0.27569	-0.948223	ENSMUSG00000033157	Abhd10	0.771429	0.0449319	0.0255639	II
chr16	4781794	4783008	0.955228	-0.518418	-1.94493	ENSMUSG00000022518	4930562C15Rik	0.885714	0.0453304	0.0210526	II
chr16	52449963	52451273	2.52815	1.1377	-0.364031	ENSMUSG00000022636	Alcam	0.885714	0.0456521	0.0195489	II
chr16	52931309	52932873	0.529742	-1.17588	-2.21372	ENSMUSG00000022636	Alcam	0.885714	0.0456521	0.0195489	II
chr16	94497585	94498622	1.64087	1.03131	0.356398	ENSMUSG00000022940	Pigp	0.828571	0.016183	0.0105263	II
chr16	94571988	94572999	1.36297	0.558219	-0.27535	ENSMUSG00000022898	Vps26c	1	0.0283581	0	II
chr16	94599042	94600201	0.864083	-0.142107	-0.84343	ENSMUSG00000022898	Vps26c	1	0.0283581	0	II
chr17	10325706	10328417	1.41415	0.257422	-0.233977	ENSMUSG00000023861	Mpc1	0.942857	0.0318302	0.00473037	II
chr17	10430304	10431906	1.07766	-1.07352	-2.2563	ENSMUSG00000023861	Mpc1	0.942857	0.0318302	0.00473037	II
chr17	12134412	12135960	1.51371	1.16605	0.893058	ENSMUSG00000023826	Prkn	0.828571	0.0176631	0.00662252	II
chr17	22738201	22740151	0.512115	-0.0604438	-0.338733	ENSMUSG00000071256	Zfp213	0.657143	0.0431994	0.0463576	II
chr17	26101720	26102727	1.6579	-0.648824	-2.12786	ENSMUSG00000024177	Nme4	0.885714	0.0406027	0.0179754	II
chr17	26497023	26498624	4.19175	3.5472	2.76286	ENSMUSG00000024177	Nme4	0.885714	0.0406027	0.0179754	II
chr17	26529108	26530555	0.569891	-0.25859	-1.14134	ENSMUSG00000024177	Nme4	0.771429	0.04011	0.0312204	II
chr17	27936794	27938806	1.28174	0.523056	0.247651	ENSMUSG00000024220	Zfp523	0.942857	0.0157296	0.000946074	II
chr17	34056619	34058954	1.40306	0.388042	-0.141069	ENSMUSG00000024403	Atp6v1g2	0.942857	0.0317311	0.00756859	II
chr17	34555507	34557690	1.55686	0.337194	-0.990518	ENSMUSG00000024403	Atp6v1g2	1	0.0242702	0	II
chr17	34637152	34638769	2.0901	1.48556	1.04432	ENSMUSG00000024403	Atp6v1g2	0.942857	0.0318302	0.00473037	II
chr17	34638834	34641666	3.15895	2.83078	2.55854	ENSMUSG00000024403	Atp6v1g2	0.942857	0.0318302	0.00473037	II
chr17	34746080	34747121	0.68415	-0.886567	-1.5795	ENSMUSG00000024371	C2	0.942857	0.00655465	0.000946074	II
chr17	44458528	44459562	0.644936	0.443383	0.220113	ENSMUSG00000023959	Clic5	0.637748	0.033628	0.0463576	II
chr17	45609729	45611293	1.13095	-0.198692	-0.841244	ENSMUSG00000036026	Tmem63b	0.885714	0.0392253	0.0189215	II
chr17	46639310	46642183	1.62159	0.861896	0.269019	ENSMUSG00000071074	Yipf3	0.885714	0.0226357	0.00567644	II
chr17	4996590	4997596	2.40576	1.66467	1.22347	ENSMUSG00000069729	Arid1b	0.714286	0.0495277	0.0444655	II
chr17	50120471	50122876	1.48775	0.156112	-1.22343	ENSMUSG00000039316	Rftn1	0.885714	0.0398816	0.0236518	II
chr17	50470976	50472090	1.74127	1.46641	1.25085	ENSMUSG00000039316	Rftn1	0.771429	0.0347046	0.0274361	II
chr17	55962606	55963662	1.77984	0.533413	-0.281615	ENSMUSG00000062101	Zfp119b	0.885714	0.0406027	0.0179754	II
chr17	56442852	56444598	1.40912	0.272515	-0.576481	ENSMUSG00000024197	Plin3	0.942857	0.031278	0.00473037	II
chr17	5784616	5785621	1.18875	-0.381401	-1.62173	ENSMUSG00000004945	Tmem242	0.885714	0.021397	0.00662252	II
chr17	5829131	5830254	1.14934	-0.185614	-0.684232	ENSMUSG00000004945	Tmem242	0.942857	0.0309977	0.00189215	II
chr17	65674192	65675661	1.88239	1.02918	0.257401	ENSMUSG00000034647	Ankrd12	0.942857	0.0306789	0.0037843	II
chr17	65736520	65738355	3.4236	2.87317	2.24684	ENSMUSG00000034647	Ankrd12	1	0.0246859	0	II
chr17	65767848	65769484	3.34658	1.49843	-0.151337	ENSMUSG00000034647	Ankrd12	1	0.0246859	0	II
chr17	71102316	71103373	1.53987	0.919788	0.212923	ENSMUSG00000024049	Myom1	0.885714	0.0429467	0.0170293	II
chr17	72903007	72904883	1.52798	-1.00915	-2.55673	ENSMUSG00000024066	Xdh	0.942857	0.0306789	0.0037843	II
chr17	79786159	79787192	1.42817	-0.472409	-1.02851	ENSMUSG00000024087	Cyp1b1	0.880406	0.0232742	0.0113529	II
chr17	87054309	87055967	0.935716	-0.611607	-1.25097	ENSMUSG00000024150	Mcfd2	0.771429	0.0199522	0.00851466	II
chr17	87254977	87257859	2.32887	1.69941	0.990731	ENSMUSG00000024150	Mcfd2	0.885714	0.0406027	0.0179754	II
chr17	87285338	87287430	0.815756	-0.224608	-1.39411	ENSMUSG00000036438	Calm2	0.942857	0.0318302	0.00473037	II
chr17	87313071	87314080	0.976778	-1.0397	-2.00552	ENSMUSG00000036438	Calm2	0.828571	0.0303436	0.0151372	II
chr17	87325997	87328123	1.39994	0.274157	-0.188142	ENSMUSG00000036438	Calm2	0.885714	0.0398816	0.0236518	II
chr17	87375719	87376771	0.858892	-0.455512	-1.02648	ENSMUSG00000036918	Ttc7	0.771429	0.0215568	0.0198675	II
chr17	87378159	87380205	1.04342	-0.678957	-1.88926	ENSMUSG00000036438	Calm2	0.885714	0.0398816	0.0236518	II
chr17	87390923	87392732	0.926646	-3.17504	-7.74277	ENSMUSG00000036438	Calm2	0.714286	0.0495277	0.0444655	II
chr18	12157934	12159673	1.39992	1.31436	1.2329	ENSMUSG00000024430	Cabyr	0.771429	0.0220447	0.0116732	II
chr18	12661256	12662281	1.02469	0.805721	0.72321	ENSMUSG00000024413	Npc1	0.6	0.0366909	0.0428016	II
chr18	32431210	32432770	1.32482	0.674809	-0.085177	ENSMUSG00000024381	Bin1	0.885714	0.0458111	0.0291829	II
chr18	35751449	35752526	1.68128	1.39033	1.19443	ENSMUSG00000024483	Ankhd1	0.942857	0.0329909	0.00194553	II
chr18	39136783	39138399	0.961662	-0.135436	-0.713817	ENSMUSG00000024431	Nr3c1	0.828571	0.0252389	0.0077821	II
chr18	39139969	39141940	0.809747	-0.252183	-1.52871	ENSMUSG00000024431	Nr3c1	0.828571	0.0252389	0.0077821	II
chr18	39184606	39186053	1.74159	0.802315	-0.315282	ENSMUSG00000024431	Nr3c1	0.942857	0.0302533	0	II
chr18	4335376	4337935	1.29309	0.584477	-0.0136706	ENSMUSG00000041225	Arhgap12	0.885714	0.0391754	0.0194553	II
chr18	46534402	46536022	1.70871	0.814429	0.175296	ENSMUSG00000071855	Ccdc112	0.885714	0.0391754	0.0194553	II
chr18	46611215	46613343	2.22577	1.01032	0.132543	ENSMUSG00000071855	Ccdc112	0.942857	0.0325856	0.00972763	II
chr18	4923906	4924931	1.04669	0.233817	-0.537741	ENSMUSG00000041225	Arhgap12	0.885714	0.0391754	0.0194553	II
chr18	50082198	50084882	1.19845	0.756132	0.356844	ENSMUSG00000037416	Dmxl1	0.942857	0.0335895	0.00389105	II
chr18	56450818	56452694	0.394537	-1.163	-1.65373	ENSMUSG00000032656	Marchf3	0.771429	0.0396511	0.036965	II
chr18	56874418	56876083	1.13943	-6.09485	-10.1477	ENSMUSG00000032656	Marchf3	0.771429	0.0396511	0.036965	II
chr18	5801770	5803944	1.65266	-1.51992	-3.3074	ENSMUSG00000041225	Arhgap12	0.771429	0.0344859	0.0252918	II
chr18	60637635	60639178	1.06214	0.230979	-0.227758	ENSMUSG00000024603	Dctn4	0.771429	0.038706	0.0233463	II
chr18	60732272	60733800	1.81384	1.17107	0.4862	ENSMUSG00000054008	Ndst1	0.885714	0.0391754	0.0194553	II
chr18	6107107	6108768	0.537429	-1.06412	-2.57035	ENSMUSG00000041225	Arhgap12	0.885714	0.0391754	0.0194553	II
chr18	61089370	61091929	1.99163	0.920998	-0.142048	ENSMUSG00000024580	Grpel2	0.828571	0.0488724	0.036965	II
chr18	65501874	65504225	0.466941	-0.861913	-1.35097	ENSMUSG00000032845	Alpk2	0.828571	0.0252389	0.0077821	II
chr18	75170256	75172326	1.9171	1.33524	0.65837	ENSMUSG00000035765	Dym	0.885714	0.0391754	0.0194553	II
chr18	75369633	75372555	0.919281	-0.0516581	-0.88169	ENSMUSG00000035765	Dym	0.771429	0.0344859	0.0252918	II
chr18	75501880	75504116	0.986555	0.136343	-0.637878	ENSMUSG00000035765	Dym	0.885714	0.0391754	0.0194553	II
chr18	84850178	84852988	1.85657	1.16818	0.708427	ENSMUSG00000024646	Cyb5a	0.942857	0.0302533	0	II
chr18	88923502	88925538	2.65092	0.634475	-1.79872	ENSMUSG00000034028	Cd226	0.942857	0.0302533	0	II
chr19	10800460	10802282	1.30121	-0.697841	-1.55037	ENSMUSG00000024736	Tmem132a	0.942857	0.0417444	0.00417827	II
chr19	11386458	11388053	1.10171	-0.16138	-0.953698	ENSMUSG00000101389	Ms4a4a	0.942857	0.0417444	0.00417827	II
chr19	29063769	29065033	1.80811	1.17087	0.952696	ENSMUSG00000024935	Slc1a1	0.845154	0.0185741	0.00557103	II
chr19	29361089	29362728	0.980343	0.233763	-0.627067	ENSMUSG00000050957	Insl6	0.942857	0.0407605	0.00278552	II
chr19	3359292	3360600	2.37926	1.48588	0.704429	ENSMUSG00000041845	Rhod	1	0.033092	0	II
chr19	3925277	3927438	1.05336	-0.318114	-0.925192	ENSMUSG00000041845	Rhod	0.942857	0.0215292	0.00139276	II
chr19	41796291	41798558	2.0231	1.28339	0.54088	ENSMUSG00000061132	Blnk	0.942857	0.0417444	0.00417827	II
chr19	4256871	4257935	1.94241	0.901724	0.123218	ENSMUSG00000083282	Ctsf	1	0.0328438	0	II
chr19	4259834	4261437	1.05311	0.481689	0.179794	ENSMUSG00000041845	Rhod	0.885714	0.0290102	0.00417827	II
chr19	4296141	4298677	2.24579	1.42255	0.48812	ENSMUSG00000041845	Rhod	1	0.033092	0	II
chr19	4332126	4334884	1.88827	1.41489	1.23696	ENSMUSG00000038155	Gstp2	0.941124	0.00933378	0.00139276	II
chr19	46477530	46480000	1.87807	0.925334	0.379045	ENSMUSG00000036748	Cuedc2	0.942857	0.0417444	0.00417827	II
chr19	53441034	53442498	1.58928	0.806039	0.464469	ENSMUSG00000034765	Dusp5	0.657143	0.0491697	0.0376045	II
chr19	5621809	5622835	1.45696	0.700526	-0.100383	ENSMUSG00000024944	Arl2	0.771429	0.0490135	0.0278552	II
chr19	60817758	60819669	2.29882	1.7749	1.15614	ENSMUSG00000057858	Fam204a	0.828571	0.0382137	0.0125348	II
chr19	60819861	60820963	2.27025	0.942444	-0.322049	ENSMUSG00000057858	Fam204a	0.942857	0.0410894	0.00417827	II
chr19	6290894	6294568	1.47711	0.532287	-0.5953	ENSMUSG00000024944	Arl2	1	0.0328438	0	II
chr2	102866537	102868875	2.20882	1.83529	1.45042	ENSMUSG00000027164	Traf6	0.942857	0.0328053	0.00054615	II
chr2	102894636	102895753	1.53261	0.883706	0.677529	ENSMUSG00000010911	Apip	0.942857	0.0172396	0.00054615	II
chr2	103143823	103147098	1.721	0.13836	-0.50218	ENSMUSG00000010911	Apip	0.885714	0.0430125	0.0131076	II
chr2	115764282	115765289	1.54764	0.489025	-0.255913	ENSMUSG00000040321	Zfp770	0.828571	0.0352911	0.0196614	II
chr2	118557724	118558743	0.606496	-0.104788	-0.437286	ENSMUSG00000040035	Disp2	0.753702	0.0261793	0.0278536	II
chr2	120110795	120112749	0.598286	-0.450014	-1.59118	ENSMUSG00000062646	Ganc	0.942857	0.0335388	0.0021846	II
chr2	120651103	120652996	2.10606	0.547405	-1.30582	ENSMUSG00000062646	Ganc	0.942857	0.0335388	0.0021846	II
chr2	120659829	120660876	0.56488	-0.605625	-1.80433	ENSMUSG00000027259	Adal	0.942857	0.0174124	0.00054615	II
chr2	121178736	121179869	0.849763	-0.175077	-0.890813	ENSMUSG00000062646	Ganc	0.885714	0.0236295	0.0054615	II
chr2	122126020	122127308	0.805965	-1.482	-2.34904	ENSMUSG00000027238	Frmd5	0.714286	0.0329469	0.0283998	II
chr2	129179283	129181215	0.974553	0.295565	-0.240848	ENSMUSG00000014353	Tmem87b	0.771429	0.0424377	0.0262152	II
chr2	131105047	131106422	1.58911	0.805071	0.0600803	ENSMUSG00000027329	Spef1	0.942857	0.0335388	0.0021846	II
chr2	132022045	132023069	2.02177	1.62274	1.4362	ENSMUSG00000027339	Rassf2	0.942857	0.0160062	0	II
chr2	132510776	132512803	0.5962	0.131897	-0.36962	ENSMUSG00000027346	Gpcpd1	0.942857	0.0336327	0.0065538	II
chr2	132599056	132603635	2.05387	1.19716	0.19282	ENSMUSG00000044991	Shld1	0.885714	0.0430125	0.0131076	II
chr2	13784740	13786254	2.32399	1.15306	0.154315	ENSMUSG00000036949	Slc39a12	0.941124	0.0337985	0.0120153	II
chr2	14130139	14131409	1.00373	0.627879	0.364844	ENSMUSG00000036949	Slc39a12	0.880406	0.0228633	0.00873839	II
chr2	14202782	14205304	1.00589	-0.21644	-1.52984	ENSMUSG00000036949	Slc39a12	0.941124	0.0337985	0.0120153	II
chr2	143991205	143992227	0.313993	-0.884347	-2.07636	ENSMUSG00000027425	Kat14	0.771429	0.0424377	0.0262152	II
chr2	144003770	144006065	0.610659	-0.621147	-1.38705	ENSMUSG00000027425	Kat14	0.828571	0.0330042	0.0185691	II
chr2	152903377	152904524	1.60214	0.468465	-0.0801856	ENSMUSG00000038523	1700003F12Rik	0.885714	0.0465426	0.021846	II
chr2	153144645	153148168	1.62048	1.32797	1.16891	ENSMUSG00000038523	1700003F12Rik	0.942857	0.0323327	0.00273075	II
chr2	154312820	154314878	1.08409	0.583783	0.174252	ENSMUSG00000038523	1700003F12Rik	0.885714	0.0430125	0.0131076	II
chr2	154731831	154734874	1.21771	0.427547	0.167393	ENSMUSG00000038383	Pigu	0.657143	0.0452579	0.0398689	II
chr2	156258296	156259416	2.41826	1.44253	0.306757	ENSMUSG00000061689	Dlgap4	0.885714	0.0448115	0.0191152	II
chr2	163714531	163716869	1.24405	-0.0444948	-0.517918	ENSMUSG00000017720	Trp53tg5	0.811679	0.0234362	0.0169306	II
chr2	165792100	165793627	1.37035	0.843008	0.438174	ENSMUSG00000006800	Sulf2	0.885714	0.0430125	0.0131076	II
chr2	165986600	165987741	2.3324	1.24311	0.859033	ENSMUSG00000006800	Sulf2	0.885714	0.026454	0.00928454	II
chr2	166622601	166624383	1.68644	0.606749	-0.444808	ENSMUSG00000006800	Sulf2	0.885714	0.0430125	0.0131076	II
chr2	166770773	166771997	3.23527	2.62541	2.40634	ENSMUSG00000006800	Sulf2	0.828571	0.0330042	0.0185691	II
chr2	166772456	166774418	1.02328	-0.234572	-1.48955	ENSMUSG00000006800	Sulf2	0.885714	0.0430125	0.0131076	II
chr2	166874916	166876729	1.41849	-0.289123	-0.746052	ENSMUSG00000006800	Sulf2	0.771429	0.0424377	0.0262152	II
chr2	167313750	167314866	0.964089	0.232327	-0.24691	ENSMUSG00000006800	Sulf2	0.828571	0.0330042	0.0185691	II
chr2	178546157	178547895	1.21274	0.321327	-0.312281	ENSMUSG00000095362	Gm14325	0.942857	0.0172396	0.00054615	II
chr2	18951250	18953159	2.42718	1.59895	1.26021	ENSMUSG00000026737	Pip4k2a	0.828571	0.0319037	0.0131076	II
chr2	19350706	19352173	1.50137	0.350714	-0.294021	ENSMUSG00000026737	Pip4k2a	0.942857	0.0335388	0.0021846	II
chr2	25970221	25971462	0.827148	-0.484157	-1.57443	ENSMUSG00000026925	Inpp5e	1	0.025854	0	II
chr2	26482476	26484604	3.18751	2.41458	1.51953	ENSMUSG00000026925	Inpp5e	1	0.025854	0	II
chr2	26506890	26508070	2.46993	1.56609	0.910916	ENSMUSG00000026939	Tmem141	0.885714	0.0274964	0.00819224	II
chr2	26548091	26552413	1.88669	1.47299	1.03235	ENSMUSG00000026925	Inpp5e	1	0.025854	0	II
chr2	28517144	28518323	1.53672	1.0525	0.857668	ENSMUSG00000035829	Ppp1r26	0.654654	0.0458687	0.0464227	II
chr2	30691262	30693345	1.4804	1.17549	1.03732	ENSMUSG00000044320	1700001O22Rik	0.654654	0.0305655	0.0354997	II
chr2	31052369	31053497	0.73546	0.0324923	-0.489523	ENSMUSG00000075415	Fnbp1	0.771429	0.0409592	0.0333151	II
chr2	3157907	3159642	1.17905	-0.81698	-1.67731	ENSMUSG00000026643	Nmt2	0.942857	0.0335388	0.0021846	II
chr2	31759056	31761392	2.60761	1.73308	1.20649	ENSMUSG00000002550	Uck1	0.942857	0.0335388	0.0021846	II
chr2	31765049	31766144	0.526758	-1.34427	-2.11807	ENSMUSG00000026792	Lrsam1	0.885714	0.026454	0.00928454	II
chr2	31768749	31772271	2.98295	1.96358	1.06475	ENSMUSG00000002550	Uck1	0.942857	0.0335388	0.0021846	II
chr2	32166255	32169217	1.81378	1.16497	0.822114	ENSMUSG00000002550	Uck1	0.885714	0.0236295	0.0054615	II
chr2	32589410	32590737	2.34647	0.382464	-1.90156	ENSMUSG00000026792	Lrsam1	0.942857	0.0351004	0.00273075	II
chr2	32736231	32738151	1.77671	0.647393	-0.660805	ENSMUSG00000002550	Uck1	0.942857	0.0335388	0.0021846	II
chr2	3428319	3429453	1.81462	0.0191976	-1.57656	ENSMUSG00000026643	Nmt2	0.942857	0.0335388	0.0021846	II
chr2	3658012	3659052	3.43614	2.99197	2.80114	ENSMUSG00000026643	Nmt2	0.885714	0.0236295	0.0054615	II
chr2	3716858	3718495	0.952562	0.505744	0.00799163	ENSMUSG00000026643	Nmt2	1	0.0251429	0	II
chr2	3725943	3729385	2.33303	1.74062	1.05543	ENSMUSG00000026643	Nmt2	0.942857	0.0335388	0.0021846	II
chr2	3730107	3732079	0.79388	0.0906575	-0.647618	ENSMUSG00000026643	Nmt2	1	0.0251429	0	II
chr2	37451342	37453273	1.33504	0.865707	0.528792	ENSMUSG00000066798	Zbtb6	0.885714	0.0221973	0.00273075	II
chr2	3751140	3754055	0.936872	-0.0815308	-0.454703	ENSMUSG00000026643	Nmt2	0.885714	0.0236295	0.0054615	II
chr2	4570143	4571382	2.53134	1.74469	0.983067	ENSMUSG00000026643	Nmt2	0.942857	0.0335388	0.0021846	II
chr2	5769759	5772157	3.23485	2.49486	1.75133	ENSMUSG00000026672	Optn	0.885714	0.0430125	0.0131076	II
chr2	5804914	5806591	1.33126	-0.334119	-0.839134	ENSMUSG00000026672	Optn	0.828571	0.0352911	0.0196614	II
chr2	5824108	5825596	1.28674	0.250763	-0.689986	ENSMUSG00000026672	Optn	0.885714	0.0430125	0.0131076	II
chr2	60036692	60037926	1.82402	1.55287	1.26853	ENSMUSG00000026988	Wdsub1	0.885714	0.0244499	0.00491535	II
chr2	6255768	6258005	1.10474	0.13726	-0.602389	ENSMUSG00000039063	Echdc3	0.942857	0.0172396	0.00054615	II
chr2	69413904	69415604	0.464469	-0.226377	-0.588682	ENSMUSG00000034738	Nostrin	0.771429	0.0424377	0.0262152	II
chr2	71751974	71752978	1.76624	0.305367	-1.16354	ENSMUSG00000027111	Itga6	0.942857	0.0349487	0.00382305	II
chr2	72260023	72261935	0.960217	0.421529	0.16991	ENSMUSG00000041777	Cir1	0.828571	0.0319037	0.0131076	II
chr2	72375173	72376785	1.40164	-0.773879	-2.14232	ENSMUSG00000041777	Cir1	0.942857	0.0336327	0.0065538	II
chr2	73159173	73161969	1.33731	0.75455	0.527144	ENSMUSG00000041777	Cir1	0.828571	0.0319037	0.0131076	II
chr2	75762600	75764300	1.76232	1.10962	0.857303	ENSMUSG00000015839	Nfe2l2	0.828571	0.0319037	0.0131076	II
chr2	78871666	78873125	0.159543	-1.03321	-1.47081	ENSMUSG00000027007	Itprid2	0.942857	0.0166683	0.00054615	II
chr2	79179987	79181412	1.7163	0.528669	-0.845802	ENSMUSG00000027007	Itprid2	0.885714	0.0430125	0.0131076	II
chr2	79205523	79207235	1.6246	-0.198587	-1.19432	ENSMUSG00000027007	Itprid2	0.771429	0.0424377	0.0262152	II
chr2	90487325	90489227	1.64816	0.989068	0.631105	ENSMUSG00000057735	Olfr1185-ps1	0.845154	0.0180457	0.00709995	II
chr2	91196095	91197869	1.5288	0.966332	0.517023	ENSMUSG00000040591	1110051M20Rik	0.885714	0.0442363	0.0163845	II
chr2	91206132	91207175	3.69749	3.17177	2.74824	ENSMUSG00000027253	Lrp4	0.942857	0.0335388	0.0021846	II
chr2	91411654	91413397	2.02826	0.661804	-0.0493823	ENSMUSG00000040591	1110051M20Rik	0.942857	0.0351004	0.00273075	II
chr2	91497626	91498906	1.23711	0.819409	0.404118	ENSMUSG00000040591	1110051M20Rik	0.942857	0.018464	0.0010923	II
chr2	92455625	92457770	0.732147	-0.344602	-0.664206	ENSMUSG00000027223	Mapk8ip1	0.777542	0.0451058	0.0316767	II
chr2	93589158	93590870	0.55	-2.71045	-5.85089	ENSMUSG00000027220	Syt13	0.927634	0.0212182	0.00873839	II
chr3	100175056	100177243	1.51789	0.11516	-1.5839	ENSMUSG00000044468	Tent5c	0.942857	0.0417962	0.00997009	II
chr3	100640528	100641629	0.894834	-0.42255	-1.35872	ENSMUSG00000044468	Tent5c	0.942857	0.0417962	0.00997009	II
chr3	101293267	101294301	1.17212	0.0607493	-1.26138	ENSMUSG00000044468	Tent5c	0.942857	0.0401323	0.00498504	II
chr3	103727185	103729030	0.971068	0.0396285	-0.596642	ENSMUSG00000045576	St7l	0.885714	0.0321497	0.0149551	II
chr3	107038055	107039832	2.09254	1.27336	0.831136	ENSMUSG00000040747	Cd53	0.885714	0.0337947	0.0109671	II
chr3	108013042	108014414	1.28063	0.733075	0.480843	ENSMUSG00000048100	Taf13	0.828571	0.0280446	0.0169492	II
chr3	108294974	108297541	1.50526	0.570876	-0.253434	ENSMUSG00000040562	Gstm2	0.942857	0.038015	0.00398804	II
chr3	108857447	108859091	1.5902	0.872345	0.651321	ENSMUSG00000040562	Gstm2	0.942857	0.024294	0	II
chr3	115682236	115683837	2.49422	1.66261	0.921399	ENSMUSG00000045092	S1pr1	0.942857	0.0440111	0.00598205	II
chr3	115691808	115693039	2.45348	1.66947	1.27854	ENSMUSG00000033400	Agl	0.885714	0.0294664	0.0119641	II
chr3	115693234	115696958	2.42274	1.82697	1.36582	ENSMUSG00000045092	S1pr1	1	0.0330163	0	II
chr3	115701137	115702406	1.26195	0.129727	-0.505255	ENSMUSG00000045092	S1pr1	0.942857	0.024294	0	II
chr3	115703215	115705280	1.3899	0.90489	0.624228	ENSMUSG00000033400	Agl	0.885714	0.0294664	0.0119641	II
chr3	115765714	115766734	1.23798	-0.977498	-1.81831	ENSMUSG00000045092	S1pr1	0.942857	0.024294	0	II
chr3	116637337	116639089	0.973654	-0.174529	-0.798848	ENSMUSG00000045092	S1pr1	0.942857	0.024294	0	II
chr3	116648728	116650105	2.04255	0.887861	0.322912	ENSMUSG00000045092	S1pr1	0.942857	0.024294	0	II
chr3	130873113	130874787	2.36492	1.36761	0.314579	ENSMUSG00000027984	Hadh	0.942857	0.0417962	0.00997009	II
chr3	131642169	131643597	3.08296	2.40342	2.14984	ENSMUSG00000027984	Hadh	0.885714	0.0321497	0.0149551	II
chr3	132102838	132103939	0.93282	-0.680451	-1.73068	ENSMUSG00000027984	Hadh	0.885714	0.0480041	0.0259222	II
chr3	135594187	135595231	0.487491	-0.185086	-0.562757	ENSMUSG00000028167	Bdh2	0.880406	0.04425	0.0239282	II
chr3	135616081	135617743	1.38131	0.371519	-0.582686	ENSMUSG00000028164	Manba	0.942857	0.0417962	0.00997009	II
chr3	144679020	144680051	1.05435	0.137911	-0.428338	ENSMUSG00000037062	Sh3glb1	0.942857	0.0417962	0.00997009	II
chr3	19473123	19475228	1.38389	-7.31485	-12.0533	ENSMUSG00000082766	1700064H15Rik	0.880406	0.038656	0.0219342	II
chr3	27200849	27201851	1.50799	-0.392674	-2.57931	ENSMUSG00000050192	Eif5a2	1	0.0330163	0	II
chr3	27765509	27767111	1.1932	0.511306	0.24143	ENSMUSG00000027698	Nceh1	0.828571	0.0210792	0.0119641	II
chr3	27862654	27863764	1.63701	1.0899	0.885324	ENSMUSG00000050192	Eif5a2	0.942857	0.024294	0	II
chr3	41407748	41409708	0.669553	0.386303	0.30794	ENSMUSG00000025766	D3Ertd751e	0.885714	0.0119019	0.00199402	II
chr3	41617715	41618807	0.476923	-0.0807526	-0.507967	ENSMUSG00000059834	Sclt1	0.771429	0.0447589	0.0408774	II
chr3	59312021	59313194	2.0129	0.853516	-0.338523	ENSMUSG00000056476	Med12l	0.942857	0.0417962	0.00997009	II
chr3	60525690	60529280	1.45343	0.80652	0.57746	ENSMUSG00000056476	Med12l	0.828571	0.0419935	0.0348953	II
chr3	60569978	60571847	2.27275	0.998358	-0.0549874	ENSMUSG00000056476	Med12l	0.942857	0.0417962	0.00997009	II
chr3	61399971	61401457	0.963493	-0.424576	-1.24908	ENSMUSG00000027765	P2ry1	0.942857	0.038015	0.00398804	II
chr3	79558997	79561095	0.868354	-0.845294	-1.93025	ENSMUSG00000027809	Etfdh	0.885714	0.0480041	0.0259222	II
chr3	84685548	84686627	1.70011	-0.177689	-0.668393	ENSMUSG00000051000	Fam160a1	0.845154	0.0245282	0.0109671	II
chr3	84826771	84827808	1.49016	1.01974	0.538276	ENSMUSG00000056498	Tmem154	0.885714	0.0294664	0.0119641	II
chr3	86109904	86111017	0.597334	-0.400918	-0.734305	ENSMUSG00000051000	Fam160a1	0.845154	0.0313951	0.0169492	II
chr3	88591805	88593738	1.07247	0.325282	-0.161426	ENSMUSG00000028063	Lmna	1	0.0297907	0	II
chr3	95262878	95264125	1.06218	0.340959	-0.518374	ENSMUSG00000015850	Adamtsl4	0.942857	0.0219876	0	II
chr3	95693724	95695594	2.02091	0.984858	0.265173	ENSMUSG00000015850	Adamtsl4	0.942857	0.0417962	0.00997009	II
chr3	97951157	97952161	2.22316	0.78937	-0.837965	ENSMUSG00000027867	Spag17	0.941124	0.0420895	0.0329013	II
chr4	106300699	106301709	1.68931	-0.298091	-0.896771	ENSMUSG00000078612	Fyb2	0.985611	0.028841	0.00230061	II
chr4	115095860	115097270	1.7031	-0.385624	-0.94471	ENSMUSG00000028710	Atpaf1	0.885714	0.0234023	0.00920245	II
chr4	115823206	115826143	1.18058	0.0216015	-1.16565	ENSMUSG00000028716	Pdzk1ip1	1	0.0258187	0	II
chr4	116300151	116302110	2.16687	0.700592	0.122864	ENSMUSG00000028701	Lurap1	0.771429	0.0413877	0.0368098	II
chr4	117287888	117289189	1.90247	0.78412	0.123273	ENSMUSG00000048772	Tmem53	0.942857	0.0333083	0.00920245	II
chr4	122923765	122924935	1.18732	0.311815	-0.400694	ENSMUSG00000002384	Bmp8b	0.845154	0.0270237	0.0168712	II
chr4	123951221	123952892	0.786458	-0.293149	-0.807058	ENSMUSG00000028646	Rragc	0.771429	0.0260698	0.0199387	II
chr4	126250215	126252816	1.63986	1.12021	0.519396	ENSMUSG00000028847	Trappc3	0.771429	0.0394289	0.0291411	II
chr4	126437109	126438696	2.23447	1.55534	1.02356	ENSMUSG00000028847	Trappc3	0.942857	0.0333083	0.00920245	II
chr4	126438749	126439813	0.972802	0.421686	0.0185961	ENSMUSG00000056174	Col8a2	0.654654	0.0395244	0.0437117	II
chr4	132587851	132590064	0.889927	0.405723	-0.052748	ENSMUSG00000028857	Tmem222	0.942857	0.0176338	0.000766871	II
chr4	132620955	132622562	1.4915	0.108111	-1.09235	ENSMUSG00000028857	Tmem222	0.885714	0.0425022	0.0291411	II
chr4	132958810	132961519	2.52363	1.89315	1.48253	ENSMUSG00000028857	Tmem222	0.885714	0.0425022	0.0291411	II
chr4	133182430	133183605	1.07466	0.332487	0.0122211	ENSMUSG00000028857	Tmem222	0.771429	0.0434642	0.0314417	II
chr4	133412035	133414159	0.921614	-0.187483	-1.42041	ENSMUSG00000028857	Tmem222	0.885714	0.0425022	0.0291411	II
chr4	134557633	134558801	2.2569	0.948032	0.123911	ENSMUSG00000037306	Man1c1	0.885714	0.0425022	0.0291411	II
chr4	134625985	134629014	1.59074	-0.620592	-2.29564	ENSMUSG00000037306	Man1c1	0.942857	0.0330534	0.0053681	II
chr4	134631387	134632792	3.90983	2.53301	0.945478	ENSMUSG00000037306	Man1c1	0.885714	0.0425022	0.0291411	II
chr4	134651973	134655729	0.821052	-0.54043	-1.22478	ENSMUSG00000037306	Man1c1	0.885714	0.0425022	0.0291411	II
chr4	134682890	134684429	1.39444	0.0679419	-0.625932	ENSMUSG00000037306	Man1c1	0.885714	0.0232018	0.00766871	II
chr4	134687629	134688739	0.629588	-3.62197	-6.77225	ENSMUSG00000028838	Extl1	0.811679	0.0179678	0.0145706	II
chr4	134753580	134755441	1.36021	0.465876	0.0812762	ENSMUSG00000050890	Pdik1l	0.885714	0.0420208	0.0268405	II
chr4	134772466	134773650	0.535693	-0.213061	-1.05666	ENSMUSG00000037295	Ldlrap1	0.771429	0.0413877	0.0368098	II
chr4	139165559	139167790	0.972447	-0.175904	-1.0531	ENSMUSG00000028743	Akr7a5	1	0.0258187	0	II
chr4	139174156	139176611	2.34542	0.436033	-1.64246	ENSMUSG00000028743	Akr7a5	1	0.0258187	0	II
chr4	139203749	139205771	1.15092	-0.65712	-2.81713	ENSMUSG00000028743	Akr7a5	1	0.0258187	0	II
chr4	139230084	139231944	1.30451	-0.0655664	-1.67446	ENSMUSG00000028743	Akr7a5	0.942857	0.0329297	0.00613497	II
chr4	139232040	139233055	1.74516	-0.279605	-1.48316	ENSMUSG00000028743	Akr7a5	0.828571	0.0313414	0.0222393	II
chr4	140974494	140977593	1.14447	0.0151751	-0.50909	ENSMUSG00000028927	Padi2	0.885714	0.0421913	0.0222393	II
chr4	141207301	141208493	-0.210994	-0.748333	-1.20021	ENSMUSG00000006219	Fblim1	0.885714	0.0442699	0.0207055	II
chr4	141499828	141503642	1.14772	-0.586201	-2.26111	ENSMUSG00000028917	Plekhm2	0.942857	0.0330534	0.0053681	II
chr4	141551590	141553506	1.5846	1.08768	0.584972	ENSMUSG00000028917	Plekhm2	1	0.0258187	0	II
chr4	141557853	141560392	2.95271	2.48712	1.99142	ENSMUSG00000028917	Plekhm2	1	0.0258187	0	II
chr4	141572570	141574132	1.90219	1.78146	1.7368	ENSMUSG00000028914	Casp9	0.828571	0.00629562	0.00383436	II
chr4	141658514	141659929	1.49871	-0.765158	-1.5593	ENSMUSG00000006219	Fblim1	0.885714	0.0256392	0.00843558	II
chr4	145199640	145201290	1.78355	0.857414	0.166142	ENSMUSG00000066026	Dhrs3	0.942857	0.0333083	0.00920245	II
chr4	145214478	145215595	2.02001	0.365084	-1.48494	ENSMUSG00000066026	Dhrs3	1	0.0256123	0	II
chr4	145220755	145224079	1.1863	-0.383317	-1.28759	ENSMUSG00000066026	Dhrs3	0.885714	0.0420208	0.0268405	II
chr4	145228534	145231246	1.01667	-0.547694	-1.88765	ENSMUSG00000066026	Dhrs3	0.885714	0.0420208	0.0268405	II
chr4	145266605	145269338	3.02335	2.82072	2.58809	ENSMUSG00000066026	Dhrs3	0.885714	0.0214452	0.0053681	II
chr4	147926956	147928619	2.32987	1.43897	0.551569	ENSMUSG00000028989	Angptl7	0.927634	0.035581	0.0268405	II
chr4	149855913	149857331	1.27162	0.540188	0.199445	ENSMUSG00000047875	Gpr157	0.942857	0.017228	0	II
chr4	150077962	150081355	0.664655	-0.519589	-0.932171	ENSMUSG00000047875	Gpr157	0.942857	0.0326714	0.00306748	II
chr4	152445282	152449771	1.78005	1.51147	1.26871	ENSMUSG00000039523	Cep104	0.828571	0.0294847	0.0199387	II
chr4	155143681	155145489	0.366337	-1.32104	-2.79691	ENSMUSG00000029070	Mxra8	0.898645	0.0216614	0.00690184	II
chr4	155177668	155180071	1.89175	1.03236	0.0292302	ENSMUSG00000029060	Mib2	1	0.0258187	0	II
chr4	155186325	155188200	1.72263	1.45456	1.23263	ENSMUSG00000029038	Ssu72	0.828571	0.0131152	0.00613497	II
chr4	155197100	155198774	0.299461	-0.595228	-1.09117	ENSMUSG00000029070	Mxra8	0.985611	0.0273396	0.00460123	II
chr4	155707789	155711205	1.63663	0.0170793	-1.19237	ENSMUSG00000029060	Mib2	1	0.0258187	0	II
chr4	156209826	156210851	1.29894	0.399844	-0.581228	ENSMUSG00000029060	Mib2	0.942857	0.0176338	0.000766871	II
chr4	19918334	19919860	0.332088	-0.599694	-1.6319	ENSMUSG00000028229	Rmdn1	0.942857	0.0333083	0.00920245	II
chr4	3953696	3954800	1.44451	1.22079	0.96749	ENSMUSG00000042198	Chchd7	0.714286	0.0276697	0.0245399	II
chr4	40844145	40845959	2.37545	1.60109	0.893387	ENSMUSG00000028419	Chmp5	0.942857	0.0333083	0.00920245	II
chr4	41304006	41305533	0.705256	-0.408781	-1.28179	ENSMUSG00000028413	B4galt1	0.885714	0.0421913	0.0222393	II
chr4	41468168	41469710	0.568089	-2.94112	-5.68916	ENSMUSG00000028413	B4galt1	0.885714	0.022634	0.0053681	II
chr4	41554720	41556501	2.39563	0.846393	0.328607	ENSMUSG00000028419	Chmp5	0.885714	0.0239628	0.0115031	II
chr4	43419565	43420847	1.9745	1.13602	0.188046	ENSMUSG00000028458	Tesk1	0.885714	0.0447062	0.0276074	II
chr4	44671133	44672928	0.39885	-0.380511	-0.616824	ENSMUSG00000028470	Hint2	0.771429	0.0413877	0.0368098	II
chr4	45471594	45472855	1.78406	-0.0198798	-1.26059	ENSMUSG00000035601	Trmt10b	0.942857	0.0333083	0.00920245	II
chr4	47333413	47334453	0.752487	-0.814384	-1.68299	ENSMUSG00000028344	Invs	0.771429	0.0434642	0.0314417	II
chr4	57103844	57104895	0.413757	-0.276387	-0.561332	ENSMUSG00000038729	Pakap	0.941124	0.00857916	0.00153374	II
chr4	6369642	6371373	1.42288	0.22034	-0.87805	ENSMUSG00000049119	Fam110b	0.885714	0.0425022	0.0291411	II
chr4	88406762	88407872	1.93843	0.0436631	-2.0088	ENSMUSG00000038007	Acer2	0.942857	0.0329297	0.00613497	II
chr4	88414485	88416049	2.02301	0.783388	-0.580363	ENSMUSG00000070923	Klhl9	1	0.0258187	0	II
chr4	88536868	88538335	1.53455	0.353349	-0.267509	ENSMUSG00000070923	Klhl9	1	0.0258187	0	II
chr5	104357915	104359575	1.04541	-0.0427754	-0.431856	ENSMUSG00000029304	Spp1	0.942857	0.0215551	0.00159236	II
chr5	108000799	108001810	0.586717	-0.243767	-0.684718	ENSMUSG00000033540	Idua	0.828571	0.0352082	0.0167197	II
chr5	109844256	109845381	1.04719	0.597979	0.230766	ENSMUSG00000090015	Gm15446	0.885714	0.0276432	0.00955414	II
chr5	110210677	110212351	1.5404	-0.0317694	-0.443348	ENSMUSG00000072763	5430403G16Rik	1	0.0297694	0	II
chr5	110420911	110422144	1.84485	0.758993	0.356821	ENSMUSG00000043510	Hscb	0.942857	0.0379664	0.00398089	II
chr5	114594165	114595684	2.79786	1.49416	0.47924	ENSMUSG00000011884	Gltp	0.942857	0.0379664	0.00398089	II
chr5	114660281	114662279	2.79099	0.963679	-1.01876	ENSMUSG00000011884	Gltp	0.942857	0.0379664	0.00398089	II
chr5	115058153	115059276	1.40154	0.193331	-1.00911	ENSMUSG00000011884	Gltp	0.942857	0.0379664	0.00398089	II
chr5	115154591	115155972	1.56605	0.964007	0.452059	ENSMUSG00000011884	Gltp	0.942857	0.0379664	0.00398089	II
chr5	115491473	115492623	1.05987	0.532415	0.240353	ENSMUSG00000011884	Gltp	0.6	0.0359331	0.0469745	II
chr5	118591229	118592733	0.361176	-0.550495	-1.41918	ENSMUSG00000032850	Rnft2	0.777542	0.0440428	0.0294586	II
chr5	118613897	118616388	1.18163	0.15898	-0.205764	ENSMUSG00000032850	Rnft2	0.845154	0.0322867	0.00875796	II
chr5	121328890	121331292	1.79049	0.745103	0.061567	ENSMUSG00000013936	Myl2	0.828571	0.0349893	0.0119427	II
chr5	121437709	121439626	1.02547	-0.679976	-2.73034	ENSMUSG00000013936	Myl2	0.828571	0.0349893	0.0119427	II
chr5	122314465	122316228	1.49826	-0.0254758	-1.27317	ENSMUSG00000029469	Ift81	0.942857	0.0379664	0.00398089	II
chr5	122398737	122401577	1.05951	0.176723	-0.429524	ENSMUSG00000013936	Myl2	0.828571	0.0349893	0.0119427	II
chr5	122698030	122699666	1.76214	0.29918	-1.17818	ENSMUSG00000038569	Rad9b	0.942857	0.0392381	0.00398089	II
chr5	122699733	122701211	0.755453	-0.301072	-1.10435	ENSMUSG00000029469	Ift81	0.942857	0.0379664	0.00398089	II
chr5	122703809	122705457	2.67583	2.3415	1.97801	ENSMUSG00000013936	Myl2	0.828571	0.0349893	0.0119427	II
chr5	127606980	127608021	0.893921	-0.0744856	-1.08921	ENSMUSG00000029416	Slc15a4	0.885714	0.0491335	0.0191083	II
chr5	134257310	134259378	0.938031	0.539889	0.414615	ENSMUSG00000040557	Mettl27	0.885714	0.0264159	0.00477707	II
chr5	135178013	135179231	1.3336	-0.134455	-0.805148	ENSMUSG00000040557	Mettl27	0.771429	0.0488544	0.0294586	II
chr5	135465616	135467036	2.52563	1.20375	0.138319	ENSMUSG00000004814	Ccl24	0.942857	0.0392381	0.00398089	II
chr5	135581656	135583334	1.48794	-0.541107	-1.5859	ENSMUSG00000005514	Por	1	0.0283423	0	II
chr5	135709999	135714663	2.11229	1.56972	1.28634	ENSMUSG00000005514	Por	0.828571	0.0349893	0.0119427	II
chr5	139023762	139025553	2.81746	1.73305	1.13101	ENSMUSG00000025856	Pdgfa	0.942857	0.0379664	0.00398089	II
chr5	139293523	139295372	1.44689	0.51596	-0.552727	ENSMUSG00000025856	Pdgfa	1	0.0308239	0	II
chr5	140769460	140773257	1.58976	0.181296	-0.402746	ENSMUSG00000000149	Gna12	0.942857	0.0379664	0.00398089	II
chr5	140791164	140793041	1.51389	-0.0574247	-1.92125	ENSMUSG00000000149	Gna12	0.942857	0.0379664	0.00398089	II
chr5	140826478	140827611	1.82488	-0.827847	-3.95309	ENSMUSG00000000149	Gna12	0.942857	0.0379664	0.00398089	II
chr5	142375278	142376951	1.42892	0.9378	0.665133	ENSMUSG00000000149	Gna12	0.885714	0.0263958	0.00477707	II
chr5	143031370	143033262	0.907293	-0.694528	-2.18044	ENSMUSG00000029587	Zfp12	0.828571	0.0335599	0.0199045	II
chr5	144251510	144252581	2.65095	0.707033	0.176945	ENSMUSG00000029624	Ptcd1	0.771429	0.0453101	0.0318471	II
chr5	150242745	150243807	1.42965	-1.76751	-2.93486	ENSMUSG00000051950	B3glct	0.885714	0.0243026	0.00955414	II
chr5	28036380	28038161	2.4178	1.1086	-0.282441	ENSMUSG00000045294	Insig1	0.885714	0.0479181	0.0183121	II
chr5	29730894	29731897	1.91201	0.00594154	-0.766136	ENSMUSG00000013622	Atraid	0.828571	0.0349893	0.0119427	II
chr5	29844385	29846140	0.242188	-0.542531	-0.881168	ENSMUSG00000013622	Atraid	0.714286	0.033077	0.0230892	II
chr5	33356477	33358248	0.589191	-0.133681	-0.465454	ENSMUSG00000079562	Maea	0.771429	0.0457558	0.0318471	II
chr5	33990258	33992032	1.15303	-0.517111	-1.53766	ENSMUSG00000037235	Mxd4	0.885714	0.0479181	0.0183121	II
chr5	3432505	3434422	0.206285	-0.328894	-0.610907	ENSMUSG00000040367	Lrrd1	0.654654	0.0266277	0.0230892	II
chr5	64289312	64290423	2.58758	0.491751	-1.20209	ENSMUSG00000047881	Rell1	1	0.0294806	0	II
chr5	64316364	64317885	1.458	-0.657222	-1.88016	ENSMUSG00000047881	Rell1	0.885714	0.0263958	0.00477707	II
chr5	64392262	64393902	2.09699	1.15236	0.0146679	ENSMUSG00000047881	Rell1	0.885714	0.0458567	0.0230892	II
chr5	64411802	64413445	2.1177	1.34324	0.831125	ENSMUSG00000047881	Rell1	0.885714	0.0494333	0.0262739	II
chr5	64487468	64488652	1.07219	-0.0123465	-0.324621	ENSMUSG00000047881	Rell1	0.828571	0.0315014	0.0207006	II
chr5	64503372	64504470	0.992148	-0.575466	-1.09169	ENSMUSG00000047881	Rell1	0.771429	0.0424105	0.0350318	II
chr5	66086348	66089172	1.77548	1.15297	0.667229	ENSMUSG00000029207	Apbb2	0.828571	0.0349893	0.0119427	II
chr5	66102695	66104908	1.13484	-0.271423	-1.87527	ENSMUSG00000029207	Apbb2	0.942857	0.0379664	0.00398089	II
chr5	66127378	66129796	0.515926	-0.498208	-1.59368	ENSMUSG00000029207	Apbb2	0.885714	0.0494333	0.0262739	II
chr5	90698589	90701299	1.31397	0.742355	0.450801	ENSMUSG00000043635	Adamts3	0.777542	0.044967	0.0286624	II
chr5	9103430	9104539	1.75969	0.711837	0.18545	ENSMUSG00000040584	Abcb1a	0.942857	0.0362407	0.00636943	II
chr5	92106259	92108384	1.94874	0.977758	0.279403	ENSMUSG00000029426	Scarb2	0.885714	0.0458567	0.0230892	II
chr5	92126899	92128979	1.38801	1.16244	1.08408	ENSMUSG00000050050	Ccdc158	0.654654	0.0307218	0.0326433	II
chr5	92498989	92500121	1.77736	0.401233	-1.20208	ENSMUSG00000029426	Scarb2	0.885714	0.0464703	0.0214968	II
chr5	96948737	96950004	0.948252	-0.742711	-1.58431	ENSMUSG00000029484	Anxa3	0.942857	0.0362407	0.00636943	II
chr5	97958988	97960497	0.916418	0.498244	0.0505923	ENSMUSG00000029484	Anxa3	0.942857	0.0376787	0.00159236	II
chr6	113679381	113682079	1.57551	0.103359	-1.29542	ENSMUSG00000030286	Emc3	0.942857	0.0357807	0.00359389	II
chr6	117890777	117892489	1.40195	1.04236	0.913717	ENSMUSG00000030110	Ret	0.698253	0.0201858	0.0251572	II
chr6	119376121	119378614	0.2379	-0.695482	-1.73454	ENSMUSG00000007827	Ankrd26	0.828571	0.0184737	0.00718778	II
chr6	119401863	119403450	0.615119	0.214632	-0.221487	ENSMUSG00000007827	Ankrd26	0.942857	0.0363164	0.00628931	II
chr6	120566901	120568771	2.16591	1.55826	0.854149	ENSMUSG00000058979	Hdhd5	0.885714	0.0471039	0.0251572	II
chr6	120579004	120580457	0.767084	0.290701	-0.266574	ENSMUSG00000058979	Hdhd5	0.942857	0.0361809	0.00179695	II
chr6	124320971	124322210	3.15806	1.80209	0.346722	ENSMUSG00000005069	Pex5	0.942857	0.036816	0.00718778	II
chr6	124687526	124689395	1.95839	0.60964	0.0163149	ENSMUSG00000003154	Foxj2	0.828571	0.0343324	0.0215633	II
chr6	124916411	124917612	2.18176	1.39902	0.461504	ENSMUSG00000030120	Mlf2	0.942857	0.0357807	0.00359389	II
chr6	125270011	125272660	1.57149	1.07001	0.667256	ENSMUSG00000030342	Cd9	0.942857	0.019339	0.000898473	II
chr6	125489644	125490819	1.51561	-0.360771	-1.01331	ENSMUSG00000030342	Cd9	0.828571	0.0189108	0.0107817	II
chr6	129097209	129098259	0.19991	-0.0886093	-0.305489	ENSMUSG00000089728	Clec2f	0.714286	0.0339835	0.0422282	II
chr6	134993629	134995263	0.83201	-0.10636	-1.11249	ENSMUSG00000030208	Emp1	0.942857	0.036816	0.00718778	II
chr6	145138666	145140810	1.48058	0.997566	0.420749	ENSMUSG00000030256	Bhlhe41	0.885714	0.024274	0.00539084	II
chr6	145350615	145351723	1.60654	-0.115805	-2.0287	ENSMUSG00000030256	Bhlhe41	0.942857	0.019339	0.000898473	II
chr6	145766911	145768569	1.03898	-0.160863	-0.709401	ENSMUSG00000030256	Bhlhe41	0.885714	0.0459418	0.0206649	II
chr6	146140539	146141627	0.677984	-0.954858	-1.56181	ENSMUSG00000030256	Bhlhe41	0.828571	0.0184737	0.00718778	II
chr6	149323018	149324882	0.496382	-0.766573	-1.91865	ENSMUSG00000039958	Etfbkmt	1	0.0273912	0	II
chr6	15763384	15764688	2.47369	0.726254	-0.730769	ENSMUSG00000041390	Mdfic	0.942857	0.036816	0.00718778	II
chr6	16889538	16891037	2.14194	1.00729	0.09749	ENSMUSG00000041390	Mdfic	0.885714	0.0471039	0.0251572	II
chr6	22329226	22331737	0.763516	-0.313252	-1.38856	ENSMUSG00000062980	Cped1	0.942857	0.036816	0.00718778	II
chr6	34868782	34870597	3.39162	2.41626	1.81876	ENSMUSG00000038836	Agbl3	0.942857	0.036816	0.00718778	II
chr6	35535900	35537354	0.856315	-0.192101	-1.05597	ENSMUSG00000029840	Mtpn	0.828571	0.0343324	0.0215633	II
chr6	38964314	38966401	0.885558	0.339313	-0.0547949	ENSMUSG00000029924	Slc37a3	0.942857	0.019339	0.000898473	II
chr6	40475094	40476252	0.0149873	-3.45418	-7.13326	ENSMUSG00000037159	Wee2	0.880406	0.0120181	0.00449236	II
chr6	53389751	53391071	1.43274	0.425139	0.0840292	ENSMUSG00000053007	Creb5	0.885714	0.0247202	0.0107817	II
chr6	66941293	66942514	0.367353	-0.878838	-1.46923	ENSMUSG00000036390	Gadd45a	0.657143	0.0443599	0.049416	II
chr6	70811751	70813190	0.725757	-0.347054	-1.42725	ENSMUSG00000052656	Rnf103	0.885714	0.025797	0.0107817	II
chr6	82871157	82873214	1.59615	1.50944	1.47088	ENSMUSG00000030043	Tacr1	0.654654	0.0266136	0.0305481	II
chr6	83412413	83414217	1.61277	0.468702	0.089122	ENSMUSG00000006906	Stambp	0.942857	0.036816	0.00718778	II
chr6	87152238	87153918	1.16436	0.632259	0.135459	ENSMUSG00000030047	Arhgap25	0.771429	0.043522	0.0305481	II
chr6	88825592	88828860	1.37723	0.0251382	-0.929397	ENSMUSG00000033174	Mgll	0.885714	0.0447323	0.0206649	II
chr6	98997423	98999229	1.58921	0.39116	-0.336612	ENSMUSG00000030067	Foxp1	0.942857	0.036816	0.00718778	II
chr6	99023833	99025385	2.70827	1.80432	1.0094	ENSMUSG00000030067	Foxp1	0.942857	0.036816	0.00718778	II
chr6	99439319	99441062	1.97835	0.702187	-0.437785	ENSMUSG00000030067	Foxp1	0.942857	0.036816	0.00718778	II
chr7	101065738	101067635	1.73686	0.468678	-0.279114	ENSMUSG00000030649	Anapc15	0.942857	0.0291949	0.00249501	II
chr7	101088033	101089123	0.647021	-1.00445	-2.47708	ENSMUSG00000064307	Lrrc51	0.828571	0.0494687	0.0354291	II
chr7	101227478	101229286	1.50655	0.258572	-0.157795	ENSMUSG00000030649	Anapc15	0.714286	0.030542	0.0234531	II
chr7	101310128	101311973	2.29935	1.72728	1.13153	ENSMUSG00000030649	Anapc15	0.885714	0.0213274	0.00449102	II
chr7	101454450	101456142	0.924659	0.206667	-0.403579	ENSMUSG00000030649	Anapc15	0.828571	0.0487371	0.0369261	II
chr7	101537381	101538897	2.08889	0.448217	-0.812422	ENSMUSG00000030649	Anapc15	0.885714	0.0384605	0.0184631	II
chr7	101550435	101552576	2.10069	1.35413	0.664306	ENSMUSG00000030649	Anapc15	0.942857	0.0291949	0.00249501	II
chr7	101964385	101966782	1.59334	0.832159	0.315334	ENSMUSG00000030649	Anapc15	0.885714	0.0213274	0.00449102	II
chr7	102577506	102579237	1.04149	-1.12398	-3.06865	ENSMUSG00000045780	Olfr624	0.885714	0.0359433	0.0194611	II
chr7	107628372	107629497	0.56257	-0.798971	-1.59174	ENSMUSG00000062987	Olfr715b	0.676123	0.0363913	0.0349301	II
chr7	110269761	110270956	0.895786	0.633794	0.536644	ENSMUSG00000030787	Lyve1	0.666737	0.0395775	0.0429142	II
chr7	110773078	110774165	3.56115	2.80481	2.12549	ENSMUSG00000035901	Dennd5a	0.828571	0.048643	0.0384232	II
chr7	110786538	110788536	1.99661	0.825768	0.448209	ENSMUSG00000035901	Dennd5a	0.885714	0.0385993	0.0179641	II
chr7	110839764	110841415	1.95798	1.36725	0.972473	ENSMUSG00000035901	Dennd5a	0.771429	0.038895	0.0294411	II
chr7	112332546	112333596	0.621921	-1.23172	-3.05753	ENSMUSG00000038244	Mical2	0.885714	0.0363746	0.0204591	II
chr7	118799331	118801061	1.02603	0.209934	-0.511087	ENSMUSG00000030980	Knop1	0.942857	0.0291949	0.00249501	II
chr7	122296357	122298488	0.75008	-0.292731	-1.50775	ENSMUSG00000030868	Dctn5	0.828571	0.048643	0.0384232	II
chr7	125761632	125763864	1.06604	-0.344544	-1.2847	ENSMUSG00000046182	Gsg1l	0.880406	0.039519	0.0319361	II
chr7	126026655	126028495	0.269649	-1.03007	-1.54154	ENSMUSG00000046182	Gsg1l	0.880406	0.0116955	0.00648703	II
chr7	126271648	126273679	0.728754	-0.107738	-1.01482	ENSMUSG00000042675	Ypel3	0.885714	0.0379861	0.0174651	II
chr7	126654261	126656777	1.54336	0.647421	0.0706134	ENSMUSG00000042675	Ypel3	0.942857	0.0291949	0.00249501	II
chr7	126744324	126745361	1.38513	0.0417819	-0.8232	ENSMUSG00000042675	Ypel3	0.828571	0.0290221	0.0164671	II
chr7	126754243	126755796	0.630424	0.220756	-0.209114	ENSMUSG00000042675	Ypel3	0.828571	0.0290221	0.0164671	II
chr7	126822005	126823018	1.54518	0.0217671	-0.461237	ENSMUSG00000042675	Ypel3	0.771429	0.0351065	0.0319361	II
chr7	127164711	127166165	1.41374	0.736839	0.060678	ENSMUSG00000042675	Ypel3	0.885714	0.0384605	0.0184631	II
chr7	12780559	12781640	0.615206	-0.22065	-1.08933	ENSMUSG00000060397	Zfp128	0.942857	0.0292537	0.00199601	II
chr7	127921727	127923297	3.45482	2.65717	1.71701	ENSMUSG00000078580	E430018J23Rik	0.942857	0.0292537	0.00199601	II
chr7	128052456	128053655	1.96463	0.982624	0.191468	ENSMUSG00000030844	Rgs10	0.828571	0.048643	0.0384232	II
chr7	128056538	128060050	2.18023	1.50608	0.759543	ENSMUSG00000030844	Rgs10	0.942857	0.0294286	0.00349301	II
chr7	12987124	12988413	0.629186	-0.927801	-1.85534	ENSMUSG00000060397	Zfp128	0.828571	0.048643	0.0384232	II
chr7	132775873	132777380	1.27458	0.300555	-0.28582	ENSMUSG00000030946	Lhpp	0.828571	0.0493017	0.0394212	II
chr7	132803151	132805169	1.73471	0.733383	-0.321919	ENSMUSG00000030946	Lhpp	0.885714	0.0379112	0.0169661	II
chr7	134555975	134557538	0.75488	-6.53356	-12.0533	ENSMUSG00000030986	Dhx32	0.880406	0.0258905	0.011976	II
chr7	137592972	137594780	0.691143	-0.731506	-1.2294	ENSMUSG00000040139	9430038I01Rik	0.828571	0.048643	0.0384232	II
chr7	139218190	139221323	0.950391	-0.541831	-1.9844	ENSMUSG00000015980	Lrrc27	0.942857	0.0291949	0.00249501	II
chr7	139272321	139274359	1.41072	0.484147	-0.423692	ENSMUSG00000015980	Lrrc27	0.942857	0.0291949	0.00249501	II
chr7	139986845	139989976	0.974881	-0.0687878	-0.510038	ENSMUSG00000025466	Fuom	0.828571	0.048643	0.0384232	II
chr7	140873590	140875244	1.98045	0.886989	-0.313372	ENSMUSG00000025466	Fuom	0.885714	0.0384605	0.0184631	II
chr7	140875801	140879907	1.92414	1.26144	0.816737	ENSMUSG00000025466	Fuom	0.828571	0.048643	0.0384232	II
chr7	142449038	142450178	1.34536	0.391215	-0.603971	ENSMUSG00000031097	Tnni2	0.942857	0.0275786	0.00598802	II
chr7	142470179	142471239	0.853686	-0.419175	-0.766841	ENSMUSG00000031098	Syt8	0.942857	0.0136145	0	II
chr7	16193573	16194709	0.736529	-0.391881	-0.924366	ENSMUSG00000074361	C5ar2	0.942857	0.0291949	0.00249501	II
chr7	19180099	19181950	0.931725	0.557823	0.136519	ENSMUSG00000002985	Apoe	0.942857	0.0296465	0.00249501	II
chr7	19300548	19301555	1.53455	-0.145882	-1.24678	ENSMUSG00000002985	Apoe	0.942857	0.0296465	0.00249501	II
chr7	19319245	19321013	3.69067	3.02169	2.33095	ENSMUSG00000003549	Ercc1	0.942857	0.0291949	0.00249501	II
chr7	19500135	19502106	1.94753	1.13055	0.808508	ENSMUSG00000011263	Exoc3l2	0.845154	0.026582	0.0129741	II
chr7	19668729	19669867	2.79819	1.85022	0.728068	ENSMUSG00000002985	Apoe	0.942857	0.0296465	0.00249501	II
chr7	19683788	19685037	3.59421	2.21101	0.783058	ENSMUSG00000003549	Ercc1	0.942857	0.0291949	0.00249501	II
chr7	24207161	24208208	0.819086	-0.32086	-0.955931	ENSMUSG00000087598	Zfp111	0.942857	0.0275786	0.00598802	II
chr7	24364202	24366203	0.506886	-0.238316	-0.834043	ENSMUSG00000030486	Zfp108	0.771429	0.0389806	0.0294411	II
chr7	24823873	24825437	0.940974	-0.790663	-1.52632	ENSMUSG00000003380	Rabac1	0.942857	0.0275786	0.00598802	II
chr7	24850192	24851900	1.95425	0.995164	0.67874	ENSMUSG00000040907	Atp1a3	0.828571	0.0290221	0.0164671	II
chr7	24852061	24853148	1.25011	0.837113	0.447585	ENSMUSG00000040907	Atp1a3	0.885714	0.0383625	0.0179641	II
chr7	28593412	28594467	0.617557	-0.581622	-1.49491	ENSMUSG00000044786	Zfp36	0.885714	0.021528	0.00499002	II
chr7	28906476	28908361	2.08589	1.16707	0.461011	ENSMUSG00000015149	Sirt2	0.942857	0.0291949	0.00249501	II
chr7	35234143	35235519	1.57903	0.564211	0.0748022	ENSMUSG00000056216	Cebpg	0.885714	0.0359433	0.0194611	II
chr7	39654563	39656314	1.71868	0.918188	-0.0111402	ENSMUSG00000066537	Vmn2r57	0.880406	0.0393777	0.0334331	II
chr7	43396101	43398054	1.29208	0.275438	-0.277584	ENSMUSG00000012640	Zfp715	0.828571	0.0290221	0.0164671	II
chr7	4497784	4499291	2.3754	0.942268	0.00383544	ENSMUSG00000006335	Tfpt	0.885714	0.0379112	0.0169661	II
chr7	45094594	45096505	0.782156	-1.81504	-3.73743	ENSMUSG00000003420	Fcgrt	0.942857	0.0296465	0.00249501	II
chr7	45456478	45457629	2.8617	1.9752	1.28531	ENSMUSG00000003420	Fcgrt	0.885714	0.0379112	0.0169661	II
chr7	46545635	46547928	1.55411	0.310791	-0.336896	ENSMUSG00000040212	Emp3	0.942857	0.0296465	0.00249501	II
chr7	46832022	46834746	0.956986	0.214507	-0.624781	ENSMUSG00000010307	Tmem86a	0.828571	0.0493017	0.0394212	II
chr7	6150607	6152093	1.67367	0.406957	-0.661357	ENSMUSG00000000605	Clcn4	0.771429	0.038895	0.0294411	II
chr7	80208746	80210884	1.19302	-0.119666	-0.727744	ENSMUSG00000048897	Zfp710	0.771429	0.0385227	0.0279441	II
chr7	80582264	80583733	1.63144	1.22276	1.01664	ENSMUSG00000030532	Hddc3	0.942857	0.0154335	0	II
chr7	81523171	81524365	3.17531	2.65638	2.16238	ENSMUSG00000025586	Cpeb1	0.828571	0.048643	0.0384232	II
chr7	84610965	84612722	0.226293	-1.52156	-2.72145	ENSMUSG00000030629	Zfand6	0.828571	0.0487371	0.0369261	II
chr7	92441559	92442934	2.37859	1.82717	1.6668	ENSMUSG00000030613	Ccdc90b	0.771429	0.0392995	0.0289421	II
chr7	92984332	92985517	2.34502	0.417296	-1.56375	ENSMUSG00000030613	Ccdc90b	0.885714	0.0384605	0.0184631	II
chr7	97429527	97430637	0.974198	-0.279923	-0.824264	ENSMUSG00000035642	Aamdc	0.828571	0.0493017	0.0394212	II
chr7	98770117	98771638	1.09062	0.420882	-0.272334	ENSMUSG00000030753	Thap12	0.885714	0.0383625	0.0179641	II
chr7	99468860	99470595	2.69084	1.64495	1.07289	ENSMUSG00000096606	Tpbgl	0.985611	0.0224402	0.00449102	II
chr7	99674133	99677876	2.07125	0.160913	-1.74324	ENSMUSG00000030737	Slco2b1	0.942857	0.0296465	0.00249501	II
chr8	106958727	106960562	1.9395	1.71263	1.51678	ENSMUSG00000117748	Gm50241	0.654654	0.0212585	0.0280193	II
chr8	10849303	10850445	0.662225	-0.654745	-1.1955	ENSMUSG00000038894	Irs2	0.828571	0.0390197	0.0231884	II
chr8	109817361	109819012	0.965624	-0.070498	-0.607483	ENSMUSG00000031731	Ap1g1	1	0.0164709	0	II
chr8	114879260	114883066	0.736816	0.0933404	-0.421066	ENSMUSG00000034467	Dynlrb2	0.819689	0.0406209	0.0425121	II
chr8	116973718	116975971	1.5204	-0.72929	-2.40319	ENSMUSG00000052557	Gan	0.885714	0.0492824	0.0299517	II
chr8	11779019	11780167	1.65007	0.648531	0.343214	ENSMUSG00000031447	Lamp1	0.885714	0.0313279	0.00869565	II
chr8	119421246	119423135	1.83161	1.01475	0.280931	ENSMUSG00000034105	Meak7	0.942857	0.0392352	0.0057971	II
chr8	120571384	120573574	1.11655	0.164984	-0.159854	ENSMUSG00000092329	Galnt2l	0.927634	0.0130192	0.00289855	II
chr8	120619440	120620747	3.04717	1.55943	0.611572	ENSMUSG00000034105	Meak7	0.942857	0.0392352	0.0057971	II
chr8	121569422	121571497	1.66747	1.19668	0.790554	ENSMUSG00000031812	Map1lc3b	0.942857	0.0222459	0.000966184	II
chr8	121642586	121644316	1.56082	-1.15831	-2.97698	ENSMUSG00000031812	Map1lc3b	1	0.0312346	0	II
chr8	122584848	122586356	1.87958	1.26292	0.734508	ENSMUSG00000015013	Trappc2l	0.942857	0.0396479	0.010628	II
chr8	122592444	122594277	1.33774	1.07742	0.980518	ENSMUSG00000000739	Sult5a1	0.771429	0.0133951	0.0125604	II
chr8	122604318	122605822	2.01153	0.437951	-0.267607	ENSMUSG00000015013	Trappc2l	0.942857	0.0396479	0.010628	II
chr8	122905204	122907314	1.40275	0.444734	-0.471937	ENSMUSG00000014470	Rnf166	0.942857	0.036321	0.00869565	II
chr8	122911215	122913256	1.10009	-0.562303	-1.66092	ENSMUSG00000092329	Galnt2l	0.927634	0.0240455	0.0154589	II
chr8	123008276	123009902	1.11641	-0.760681	-1.54307	ENSMUSG00000092329	Galnt2l	0.927634	0.0240455	0.0154589	II
chr8	124249921	124251412	1.01713	0.235742	-0.292016	ENSMUSG00000050751	Pgbd5	0.985611	0.0333317	0.00193237	II
chr8	127828953	127830658	1.322	0.0583594	-0.533347	ENSMUSG00000025809	Itgb1	0.942857	0.0392352	0.0057971	II
chr8	128450549	128455536	1.72809	0.768368	-0.269853	ENSMUSG00000025809	Itgb1	1	0.0312346	0	II
chr8	128456544	128458306	1.72935	-0.868009	-2.02057	ENSMUSG00000025809	Itgb1	0.942857	0.0392352	0.0057971	II
chr8	12983216	12985609	0.631786	0.185927	-0.245174	ENSMUSG00000031447	Lamp1	0.942857	0.0400167	0.0057971	II
chr8	18935104	18937257	1.75984	1.25209	1.07444	ENSMUSG00000039842	Mcph1	0.714286	0.0373058	0.026087	II
chr8	25190628	25192179	1.09508	0.832292	0.721278	ENSMUSG00000037437	Adam32	0.845154	0.00893942	0.00386473	II
chr8	26023072	26024642	0.564214	-0.721462	-1.36578	ENSMUSG00000015994	Fnta	0.942857	0.0412031	0.00772947	II
chr8	26103036	26105974	0.804618	-1.55416	-3.55817	ENSMUSG00000037251	Pomk	0.828571	0.0389753	0.0270531	II
chr8	34815007	34816148	0.924894	0.676575	0.493483	ENSMUSG00000031532	Saraf	0.6	0.0332856	0.0338164	II
chr8	34921832	34922999	0.666474	-0.0906707	-0.771148	ENSMUSG00000031529	Tnks	0.885714	0.0318474	0.00483092	II
chr8	57587187	57588221	0.879602	0.397258	-0.169415	ENSMUSG00000096914	Galntl6	0.777542	0.0327901	0.0144928	II
chr8	70765693	70768761	1.80883	1.2069	0.547438	ENSMUSG00000031808	Slc27a1	0.942857	0.0392352	0.0057971	II
chr8	70790370	70793333	3.09245	2.45377	1.73245	ENSMUSG00000052488	Cherp	1	0.0312346	0	II
chr8	71290608	71291896	0.587785	-0.30482	-1.10144	ENSMUSG00000031808	Slc27a1	0.942857	0.0392352	0.0057971	II
chr8	71580294	71582387	0.921339	-0.411057	-1.50588	ENSMUSG00000052488	Cherp	0.942857	0.0222459	0.000966184	II
chr8	71624395	71626089	0.638762	-0.143236	-1.08971	ENSMUSG00000052488	Cherp	0.885714	0.0293486	0.00676329	II
chr8	71751386	71753575	1.12179	0.14228	-0.855944	ENSMUSG00000031808	Slc27a1	0.942857	0.0392352	0.0057971	II
chr8	72243231	72244827	0.572488	-0.698441	-1.27858	ENSMUSG00000031808	Slc27a1	0.885714	0.0284485	0.00869565	II
chr8	79374224	79375863	3.24083	2.27421	1.42307	ENSMUSG00000037134	Prmt9	0.885714	0.0498178	0.0338164	II
chr8	83767994	83769018	1.31969	0.254068	-0.694536	ENSMUSG00000002885	Adgre5	1	0.0312346	0	II
chr8	84912751	84914386	0.376255	-0.696902	-1.03146	ENSMUSG00000053226	Dand5	0.771429	0.0317343	0.0183575	II
chr8	86887807	86890397	2.77739	2.35713	2.19598	ENSMUSG00000031696	Vps35	0.885714	0.029643	0.0164251	II
chr8	94457333	94458835	1.06416	0.524167	0.0754546	ENSMUSG00000034361	Cpne2	0.6	0.0416941	0.0444444	II
chr9	103183232	103184311	1.3247	0.233064	-0.125846	ENSMUSG00000032547	Ryk	0.880406	0.0185316	0.001657	II
chr9	103233925	103235461	1.47668	-0.787848	-1.5056	ENSMUSG00000035048	Anapc13	0.942857	0.0386734	0.0057995	II
chr9	103346451	103347549	1.10607	0.565403	-0.0259297	ENSMUSG00000035048	Anapc13	1	0.0312047	0	II
chr9	107263050	107265193	1.69168	1.06151	0.848982	ENSMUSG00000039716	Dock3	1	0.0318068	0	II
chr9	108119280	108121727	2.32148	1.05087	0.332543	ENSMUSG00000032589	Bsn	1	0.0327796	0	II
chr9	110460445	110462145	0.976422	-0.0424053	-1.22781	ENSMUSG00000054792	Klhl18	0.885714	0.0497726	0.029826	II
chr9	110644597	110646335	1.70807	1.48201	1.32945	ENSMUSG00000049555	Tmie	0.845154	0.0144142	0.006628	II
chr9	110732597	110733656	1.57693	0.819753	0.393419	ENSMUSG00000054792	Klhl18	0.942857	0.0229992	0	II
chr9	111045614	111048102	0.901727	0.357593	-0.164059	ENSMUSG00000046785	Epm2aip1	1	0.0289023	0	II
chr9	111073270	111074397	1.5841	-0.941961	-1.73236	ENSMUSG00000054792	Klhl18	1	0.0318068	0	II
chr9	120775826	120777525	1.84912	1.05221	0.207942	ENSMUSG00000032530	Lyzl4	1	0.0327796	0	II
chr9	120933937	120935873	1.7814	1.16355	0.655989	ENSMUSG00000032530	Lyzl4	0.942857	0.025618	0.001657	II
chr9	121300727	121301983	2.30704	1.6565	1.08084	ENSMUSG00000032530	Lyzl4	0.942857	0.0428138	0.004971	II
chr9	121394970	121396808	1.71113	0.894879	0.469738	ENSMUSG00000006941	Eif1b	0.942857	0.0386734	0.0057995	II
chr9	122860165	122861309	1.30626	0.632285	0.425123	ENSMUSG00000032536	Trak1	0.942857	0.0223326	0	II
chr9	123762069	123764058	0.828936	0.103504	-0.38697	ENSMUSG00000032536	Trak1	0.942857	0.0223326	0	II
chr9	20636443	20637560	0.772408	-0.747891	-1.28424	ENSMUSG00000045519	Zfp560	0.885714	0.030426	0.008285	II
chr9	31164745	31166606	1.04249	-0.674721	-2.25048	ENSMUSG00000042496	Prdm10	1	0.0327796	0	II
chr9	31166717	31167718	2.49134	0.594378	-0.903912	ENSMUSG00000042496	Prdm10	1	0.0327796	0	II
chr9	31261572	31262644	1.21555	-0.983293	-2.33724	ENSMUSG00000031996	Aplp2	0.942857	0.0428138	0.004971	II
chr9	39909301	39910302	0.821791	0.469387	0.0656664	ENSMUSG00000059473	Olfr979	0.880406	0.0307363	0.0173985	II
chr9	40319764	40323369	2.22754	0.816461	0.393276	ENSMUSG00000040111	Gramd1b	0.942857	0.0414928	0.009942	II
chr9	40323537	40326209	2.88179	1.66482	1.20332	ENSMUSG00000059473	Olfr979	0.941124	0.0405608	0.0323115	II
chr9	40518867	40520080	0.908457	-1.51871	-2.26043	ENSMUSG00000059106	Olfr961	0.845154	0.0208487	0.0057995	II
chr9	40520423	40522193	2.30215	1.06424	-0.0231204	ENSMUSG00000040111	Gramd1b	0.942857	0.0414928	0.009942	II
chr9	40630248	40632185	2.24059	1.02068	0.497848	ENSMUSG00000040111	Gramd1b	0.942857	0.0414928	0.009942	II
chr9	40743397	40745284	3.0522	2.31428	1.48814	ENSMUSG00000059473	Olfr979	0.941124	0.0405608	0.0323115	II
chr9	40786039	40787093	1.19594	-0.59312	-2.76242	ENSMUSG00000040111	Gramd1b	0.942857	0.0407212	0.0041425	II
chr9	44195678	44197793	1.25012	-0.0250444	-0.574009	ENSMUSG00000032120	C2cd2l	0.885714	0.0497726	0.029826	II
chr9	56207034	56208193	2.16275	1.41737	0.755846	ENSMUSG00000032324	Tspan3	0.942857	0.0402777	0.004971	II
chr9	57317460	57319410	0.791055	0.539378	0.4437	ENSMUSG00000032911	Cspg4	0.758971	0.0133046	0.013256	II
chr9	61959853	61961151	1.65278	-0.930382	-2.18849	ENSMUSG00000041729	Coro2b	0.942857	0.0402777	0.004971	II
chr9	63123404	63124503	1.5632	-1.11191	-2.40565	ENSMUSG00000037801	Iqch	0.898645	0.0278409	0.0074565	II
chr9	64770227	64771731	0.929659	-1.04789	-1.93589	ENSMUSG00000032396	Dis3l	0.828571	0.0388962	0.021541	II
chr9	64774238	64775255	1.77534	-7.18191	-12.0533	ENSMUSG00000032398	Snapc5	0.819689	0.0494852	0.0472245	II
chr9	65680172	65681394	1.33037	-0.383111	-1.05512	ENSMUSG00000041696	Rasl12	0.845154	0.0219125	0.003314	II
chr9	66614528	66615988	0.980095	0.525721	0.107005	ENSMUSG00000053040	Aph1c	0.885714	0.0296569	0.008285	II
chr9	70839778	70843651	1.93313	1.27334	0.66854	ENSMUSG00000054693	Adam10	0.942857	0.0414928	0.009942	II
chr9	71017159	71018279	0.804892	-0.228046	-1.2493	ENSMUSG00000054693	Adam10	0.885714	0.0337241	0.013256	II
chr9	75076520	75078749	1.29211	-0.143173	-1.7366	ENSMUSG00000034858	Fam214a	0.942857	0.0428138	0.004971	II
chr9	78085136	78087058	1.6484	1.19961	1.01524	ENSMUSG00000009828	Cilk1	0.942857	0.00945975	0.0008285	II
chr9	78531459	78534356	2.50807	2.16592	1.76288	ENSMUSG00000049624	Slc17a5	0.942857	0.0414928	0.009942	II
chr9	89250415	89252005	2.07621	0.424661	-0.697156	ENSMUSG00000066442	Mthfs	0.942857	0.0414928	0.009942	II
chr9	96534803	96536204	1.08325	-0.552289	-0.990834	ENSMUSG00000032412	Atp1b3	0.828571	0.0287015	0.0107705	II
chrX	109107671	109109966	1.25546	-0.206556	-0.843203	ENSMUSG00000063663	Brwd3	0.828571	0.0366099	0.0390033	II
chrX	12813207	12814256	1.47775	0.255528	-0.231586	ENSMUSG00000044148	1810030O07Rik	0.828571	0.0359819	0.0390033	II
chrX	13501580	13503550	1.0669	-0.389591	-1.77208	ENSMUSG00000040229	Gpr34	0.942857	0.0198209	0.00433369	II
chrX	13515825	13519089	1.53445	0.0384543	-1.4245	ENSMUSG00000040229	Gpr34	1	0.0147706	0	II
chrX	13574232	13575265	2.14734	0.531573	-0.610658	ENSMUSG00000040229	Gpr34	0.885714	0.0248781	0.0162514	II
chrX	13575357	13577965	1.59418	-0.0519205	-0.796025	ENSMUSG00000040229	Gpr34	0.885714	0.0248781	0.0162514	II
chrX	13635336	13637398	0.950336	-0.633893	-2.13497	ENSMUSG00000040229	Gpr34	1	0.0147706	0	II
chrX	139587067	139588176	0.767169	0.00418315	-0.259506	ENSMUSG00000031431	Tsc22d3	0.771429	0.0127634	0.00975081	II
chrX	140507047	140508849	1.32192	0.735763	0.0389725	ENSMUSG00000031431	Tsc22d3	0.942857	0.0185646	0.00541712	II
chrX	153664348	153666085	0.444346	-0.621953	-1.638	ENSMUSG00000041649	Klf8	0.942857	0.0198209	0.00433369	II
chrX	155171679	155173215	0.868554	-0.55028	-0.944475	ENSMUSG00000025283	Sat1	0.828571	0.00843246	0.00325027	II
chrX	162652821	162653854	1.35102	-0.191298	-1.14859	ENSMUSG00000040855	Reps2	0.828571	0.0366099	0.0390033	II
chrX	163896694	163898341	0.971125	0.590225	0.406785	ENSMUSG00000031373	Car5b	0.885714	0.004728	0.00325027	II
chrX	166788324	166789958	1.16654	-0.67265	-1.8439	ENSMUSG00000079316	Rab9	0.771429	0.0276798	0.035753	II
chrX	167179077	167180109	2.41003	1.16526	0.678921	ENSMUSG00000079316	Rab9	0.942857	0.0198209	0.00433369	II
chrX	169212857	169213930	0.282057	-0.463647	-0.798002	ENSMUSG00000031355	Arhgap6	0.771429	0.0276923	0.0303359	II
chrX	36128452	36130501	1.49166	1.28411	1.06892	ENSMUSG00000016409	Nkap	0.828571	0.0190061	0.0260022	II
chrX	38334802	38335891	0.787509	0.168028	-0.545885	ENSMUSG00000016534	Lamp2	0.657143	0.0286036	0.0422535	II
chrX	48679803	48681695	0.831119	-0.12413	-1.00487	ENSMUSG00000031105	Slc25a14	0.942857	0.0202827	0.00866739	II
chrX	57298890	57300049	2.09519	0.811382	0.0161046	ENSMUSG00000023092	Fhl1	0.898645	0.012332	0.00541712	II
chrX	71295328	71296459	1.03197	-0.0877379	-0.422352	ENSMUSG00000015214	Mtmr1	0.828571	0.0196343	0.0195016	II
chrX	73764156	73766508	1.87543	0.661769	-0.362768	ENSMUSG00000002015	Bcap31	0.942857	0.0202827	0.00866739	II
chrX	73781467	73783575	0.769027	-0.091512	-0.645098	ENSMUSG00000002015	Bcap31	0.942857	0.0202827	0.00866739	II
chrX	74003096	74004132	0.849167	-0.167939	-0.687235	ENSMUSG00000001962	Fam50a	0.942857	0.0202827	0.00866739	II
chrX	74084416	74086647	0.757118	0.431771	0.253877	ENSMUSG00000001962	Fam50a	0.942857	0.00887898	0	II
chrX	75748832	75750849	0.993041	0.609995	0.180381	ENSMUSG00000016382	Pls3	0.885714	0.0274887	0.0227519	II
chrX	8098983	8100368	1.35174	0.741713	0.0358515	ENSMUSG00000000134	Tfe3	1	0.0147706	0	II
chrX	99017182	99019023	2.01999	0.6018	-0.980491	ENSMUSG00000047694	Yipf6	0.942857	0.0198209	0.00433369	II
chrX	99044686	99047361	2.02387	1.00631	-0.0424124	ENSMUSG00000047694	Yipf6	0.942857	0.0198209	0.00433369	II
chrX	99047594	99050295	0.803683	0.217584	-0.212684	ENSMUSG00000047694	Yipf6	0.942857	0.0198209	0.00433369	II
chr1	120264534	120266216	1.82346	1.22606	0.160361	ENSMUSG00000050777	Tmem37	0.885714	0.0491408	0.029703	III
chr1	127277351	127279624	1.54945	1.15575	0.0535357	ENSMUSG00000036155	Mgat5	0.885714	0.0495147	0.029703	III
chr1	128460038	128461874	0.632398	0.350837	-0.675196	ENSMUSG00000045382	Cxcr4	0.771429	0.0493299	0.040429	III
chr1	128710999	128713824	2.22369	1.99616	1.0826	ENSMUSG00000045382	Cxcr4	0.942857	0.0400183	0.00330033	III
chr1	132245528	132247254	0.795059	-1.06203	-5.95937	ENSMUSG00000042066	Tmcc2	1	0.0307722	0	III
chr1	132318314	132319412	1.68714	0.96843	-0.788516	ENSMUSG00000042066	Tmcc2	1	0.0307722	0	III
chr1	134302222	134303829	3.47802	2.95388	1.61748	ENSMUSG00000026457	Adipor1	1	0.0307722	0	III
chr1	134418336	134421399	3.25645	2.70018	1.92152	ENSMUSG00000026457	Adipor1	1	0.0307722	0	III
chr1	136134205	136136220	2.50146	2.26484	1.4606	ENSMUSG00000041570	Camsap2	0.942857	0.0392767	0.00660066	III
chr1	13770571	13772220	1.39592	0.522362	-0.589295	ENSMUSG00000025932	Eya1	0.942857	0.0382911	0.0049505	III
chr1	138135739	138137659	3.70983	3.43199	2.52098	ENSMUSG00000026393	Nek7	0.885714	0.0493301	0.0330033	III
chr1	138549678	138551209	0.476958	-0.603277	-3.18996	ENSMUSG00000026393	Nek7	0.828571	0.0386276	0.029703	III
chr1	138613882	138615763	2.77462	2.10847	-0.18263	ENSMUSG00000026393	Nek7	0.942857	0.0390851	0.0115512	III
chr1	144765775	144767164	0.841273	0.211957	-1.329	ENSMUSG00000026357	Rgs18	0.942857	0.0392767	0.00660066	III
chr1	14578677	14580544	0.728806	-0.233492	-3.0982	ENSMUSG00000025932	Eya1	1	0.0302068	0	III
chr1	153531555	153533170	1.86953	1.01798	-0.56903	ENSMUSG00000066800	Rnasel	1	0.0308319	0	III
chr1	153751587	153753423	3.32803	2.75808	1.4873	ENSMUSG00000066800	Rnasel	0.942857	0.0390851	0.0115512	III
chr1	153802724	153804699	2.73703	2.26679	0.880199	ENSMUSG00000066800	Rnasel	0.942857	0.0390851	0.0115512	III
chr1	154007117	154009108	0.617462	-1.48105	-7.50764	ENSMUSG00000066800	Rnasel	0.942857	0.0390851	0.0115512	III
chr1	154031987	154035046	0.523757	-1.38108	-4.41675	ENSMUSG00000066800	Rnasel	0.942857	0.0390851	0.0115512	III
chr1	154092679	154095303	2.03016	1.06466	-2.14719	ENSMUSG00000066800	Rnasel	0.942857	0.0390851	0.0115512	III
chr1	160250479	160251890	1.88918	1.20767	-0.951666	ENSMUSG00000026721	Rabgap1l	1	0.0307722	0	III
chr1	160292875	160294007	1.99045	0.888765	-2.18966	ENSMUSG00000026721	Rabgap1l	0.885714	0.0483628	0.0222772	III
chr1	160299602	160302967	1.52566	1.20449	0.0726221	ENSMUSG00000026721	Rabgap1l	0.942857	0.0392767	0.00660066	III
chr1	160304420	160305631	0.786328	0.281578	-0.641365	ENSMUSG00000026721	Rabgap1l	0.942857	0.0392767	0.00660066	III
chr1	165674273	165676449	1.2449	0.728622	-0.65837	ENSMUSG00000026566	Mpzl1	0.942857	0.0353438	0.00330033	III
chr1	165697430	165698508	2.1135	1.31109	-0.0663239	ENSMUSG00000026566	Mpzl1	1	0.0290193	0	III
chr1	165717104	165719242	2.56427	1.93728	1.0436	ENSMUSG00000026568	Mpc2	0.942857	0.0392767	0.00660066	III
chr1	165765816	165770222	2.8142	2.20901	1.23601	ENSMUSG00000026566	Mpzl1	0.942857	0.0390851	0.0115512	III
chr1	167329865	167332106	2.18568	1.31314	-0.895303	ENSMUSG00000040596	Pogk	0.885714	0.0491408	0.029703	III
chr1	170161224	170162487	2.12496	1.05695	-0.269728	ENSMUSG00000026667	Uhmk1	0.942857	0.0382911	0.0049505	III
chr1	170707740	170710628	2.11473	1.69856	0.917574	ENSMUSG00000026667	Uhmk1	0.942857	0.0370098	0.00247525	III
chr1	170896017	170900264	1.41482	0.963053	0.310402	ENSMUSG00000059498	Fcgr3	0.942857	0.039231	0.0049505	III
chr1	170902700	170904630	0.932569	0.24101	-1.75132	ENSMUSG00000059498	Fcgr3	0.942857	0.0392767	0.00660066	III
chr1	170932922	170935419	2.13082	1.07378	-1.22349	ENSMUSG00000059498	Fcgr3	1	0.0307722	0	III
chr1	170952631	170954350	2.90558	2.09513	0.796039	ENSMUSG00000059498	Fcgr3	1	0.0307722	0	III
chr1	170959704	170960744	0.835146	0.233298	-1.97803	ENSMUSG00000059498	Fcgr3	0.942857	0.0392767	0.00660066	III
chr1	171122323	171123921	2.5522	1.73657	-0.246554	ENSMUSG00000038370	Pcp4l1	0.942857	0.0390851	0.0115512	III
chr1	171246302	171248080	2.28239	2.01496	1.15549	ENSMUSG00000026649	Cfap126	0.942857	0.0399155	0.00577558	III
chr1	171465294	171467550	2.35034	1.62473	-0.0394152	ENSMUSG00000038370	Pcp4l1	0.942857	0.0390851	0.0115512	III
chr1	171615918	171617958	3.31	2.8421	2.23571	ENSMUSG00000038034	Igsf8	1	0.0307722	0	III
chr1	171630613	171632496	2.92271	2.4266	0.982068	ENSMUSG00000013698	Pea15a	1	0.0301131	0	III
chr1	171637048	171638076	2.20282	1.39364	-0.674788	ENSMUSG00000038034	Igsf8	1	0.0307722	0	III
chr1	171638661	171640221	1.81721	0.67785	-3.48807	ENSMUSG00000038034	Igsf8	1	0.0307722	0	III
chr1	171684302	171686966	0.976372	0.328979	-1.37138	ENSMUSG00000038034	Igsf8	0.942857	0.0392767	0.00660066	III
chr1	171711860	171714502	2.00309	0.802382	-1.34161	ENSMUSG00000038034	Igsf8	1	0.0307722	0	III
chr1	171822569	171824261	1.37848	0.403877	-2.15078	ENSMUSG00000038034	Igsf8	1	0.0307722	0	III
chr1	171850948	171852553	3.34195	2.77957	1.17653	ENSMUSG00000038034	Igsf8	1	0.0307722	0	III
chr1	172276371	172278307	1.50709	0.856244	-0.591938	ENSMUSG00000038034	Igsf8	1	0.0307722	0	III
chr1	172309564	172310572	2.59611	1.52516	-0.254548	ENSMUSG00000038034	Igsf8	1	0.0307722	0	III
chr1	172310671	172314424	2.57119	1.96721	0.850907	ENSMUSG00000038034	Igsf8	1	0.0307722	0	III
chr1	176800147	176802045	0.88997	0.3519	-1.10369	ENSMUSG00000019699	Akt3	0.942857	0.0392767	0.00660066	III
chr1	176823243	176825333	1.6867	1.19518	0.171026	ENSMUSG00000019699	Akt3	0.885714	0.0489579	0.0239274	III
chr1	177702190	177705025	1.39434	1.28031	0.923169	ENSMUSG00000019699	Akt3	0.942857	0.0208469	0.000825083	III
chr1	182908423	182910617	2.55104	1.56703	-1.37947	ENSMUSG00000026509	Capn2	1	0.0307722	0	III
chr1	184851321	184852374	1.2116	0.224321	-3.51504	ENSMUSG00000039318	Rab3gap2	0.942857	0.0382911	0.0049505	III
chr1	190926991	190930384	2.13007	1.85545	0.931822	ENSMUSG00000026627	Pacc1	1	0.0307722	0	III
chr1	191022866	191024234	0.517674	-0.572993	-2.70424	ENSMUSG00000037499	Nenf	1	0.0301131	0	III
chr1	191071620	191074129	2.63417	2.11828	0.0843041	ENSMUSG00000026627	Pacc1	1	0.0307722	0	III
chr1	191084947	191087513	2.45855	1.77579	0.0411143	ENSMUSG00000026627	Pacc1	1	0.0307722	0	III
chr1	191110760	191113152	2.95814	2.16461	0.875291	ENSMUSG00000026627	Pacc1	1	0.0307722	0	III
chr1	191114275	191116022	1.45813	-0.500735	-6.84704	ENSMUSG00000037499	Nenf	0.942857	0.0360064	0.00412541	III
chr1	191118454	191120234	1.04348	-0.396288	-3.06975	ENSMUSG00000037499	Nenf	0.942857	0.0360064	0.00412541	III
chr1	191122156	191124637	2.26193	0.398977	-7.06899	ENSMUSG00000037499	Nenf	1	0.0301131	0	III
chr1	191125491	191126523	1.59798	0.96164	-0.644025	ENSMUSG00000026627	Pacc1	0.942857	0.0221094	0	III
chr1	191272594	191276649	1.4141	0.53127	-1.20859	ENSMUSG00000026627	Pacc1	1	0.0307722	0	III
chr1	191282591	191283809	1.61567	0.534227	-1.01567	ENSMUSG00000026627	Pacc1	0.942857	0.0370098	0.00247525	III
chr1	191291119	191293373	1.30616	0.837781	-0.903555	ENSMUSG00000037434	Slc30a1	0.942857	0.0388284	0.00247525	III
chr1	191312228	191313408	2.04916	1.59828	0.477807	ENSMUSG00000037434	Slc30a1	1	0.0308319	0	III
chr1	191333872	191334916	1.36609	0.580894	-0.798433	ENSMUSG00000037499	Nenf	0.942857	0.0360064	0.00412541	III
chr1	191557771	191560176	0.514469	-0.240559	-2.56191	ENSMUSG00000037434	Slc30a1	1	0.0308319	0	III
chr1	191755842	191757598	1.89046	1.16164	0.248339	ENSMUSG00000026627	Pacc1	0.942857	0.0370098	0.00247525	III
chr1	192077680	192079505	2.20555	1.72098	0.993329	ENSMUSG00000026627	Pacc1	1	0.0307722	0	III
chr1	193002314	193003390	0.384461	-0.343295	-1.65546	ENSMUSG00000037395	Rcor3	0.885714	0.0294391	0.0107261	III
chr1	193172575	193174394	2.68424	2.37244	1.40983	ENSMUSG00000037375	Hhat	0.942857	0.0388284	0.00247525	III
chr1	193172575	193174394	2.68424	2.37244	1.40983	ENSMUSG00000016481	Cr1l	0.942857	0.0388284	0.00247525	III
chr1	194975958	194978077	1.40293	1.18463	0.414054	ENSMUSG00000016481	Cr1l	0.942857	0.0388284	0.00247525	III
chr1	34463275	34465904	2.84257	2.29345	0.977989	ENSMUSG00000037509	Arhgef4	0.885714	0.0491408	0.029703	III
chr1	34466705	34468554	2.24173	1.4425	-0.642439	ENSMUSG00000037509	Arhgef4	0.885714	0.0491408	0.029703	III
chr1	34471876	34473918	3.36286	2.73449	1.25993	ENSMUSG00000037509	Arhgef4	0.885714	0.0491408	0.029703	III
chr1	34478594	34482758	1.1871	0.718641	0.0497864	ENSMUSG00000037509	Arhgef4	0.942857	0.0392767	0.00660066	III
chr1	36127735	36131425	2.68133	2.27211	0.637567	ENSMUSG00000037509	Arhgef4	0.885714	0.0491408	0.029703	III
chr1	36132755	36134077	2.22401	1.192	-2.12747	ENSMUSG00000037509	Arhgef4	0.885714	0.0491408	0.029703	III
chr1	36261462	36263108	2.54264	2.04694	1.16666	ENSMUSG00000037509	Arhgef4	0.885714	0.0491408	0.029703	III
chr1	36263529	36265124	2.39142	1.92867	0.729032	ENSMUSG00000037509	Arhgef4	0.942857	0.0382911	0.0049505	III
chr1	36271315	36272320	3.76648	2.88178	1.47252	ENSMUSG00000037509	Arhgef4	0.885714	0.0491408	0.029703	III
chr1	36461628	36462657	1.70496	0.773904	-1.04451	ENSMUSG00000026111	Unc50	1	0.0307722	0	III
chr1	36815273	36816334	0.576186	-0.724804	-4.8028	ENSMUSG00000026111	Unc50	1	0.0307722	0	III
chr1	37000167	37001330	0.932431	0.724023	-0.0890698	ENSMUSG00000026111	Unc50	0.885714	0.0285921	0.00742574	III
chr1	37473972	37475686	3.30697	3.01281	2.04192	ENSMUSG00000026111	Unc50	0.942857	0.0392767	0.00660066	III
chr1	37477735	37478917	2.33573	2.16977	1.86333	ENSMUSG00000037408	Cnnm4	0.771429	0.0271674	0.0181518	III
chr1	40293735	40296268	1.33374	1.15351	0.588426	ENSMUSG00000041945	Mfsd9	0.885714	0.0495147	0.029703	III
chr1	45864989	45867677	2.33951	0.587953	-1.55811	ENSMUSG00000025993	Slc40a1	0.942857	0.0390851	0.0115512	III
chr1	46872743	46874764	2.26643	1.69289	0.600956	ENSMUSG00000025993	Slc40a1	0.885714	0.0467147	0.0280528	III
chr1	52511319	52512868	0.0350357	-0.732481	-3.56031	ENSMUSG00000041439	Mfsd6	0.942857	0.0370098	0.00247525	III
chr1	52763669	52766480	2.19801	1.47339	-0.305442	ENSMUSG00000041439	Mfsd6	0.885714	0.0491408	0.029703	III
chr1	53817314	53820091	1.6931	1.23745	0.588614	ENSMUSG00000041303	Gtf3c3	1	0.0307722	0	III
chr1	53823773	53826441	3.26258	2.99722	2.33213	ENSMUSG00000025978	Rftn2	1	0.0308319	0	III
chr1	53844419	53846583	0.73478	0.412328	-0.329887	ENSMUSG00000041303	Gtf3c3	1	0.0307722	0	III
chr1	53847876	53849469	0.910844	-2.04329	-8.07776	ENSMUSG00000041303	Gtf3c3	1	0.0307722	0	III
chr1	54797635	54800696	0.779719	0.473735	-0.157767	ENSMUSG00000025978	Rftn2	0.885714	0.0281552	0.0049505	III
chr1	55214817	55216375	2.2452	1.64531	0.410033	ENSMUSG00000025978	Rftn2	1	0.0308319	0	III
chr1	58617576	58619597	1.78262	1.05932	-0.0870852	ENSMUSG00000026023	Cdk15	0.942857	0.0390851	0.0115512	III
chr1	58742390	58745451	3.04441	2.03051	0.385513	ENSMUSG00000026023	Cdk15	0.942857	0.0390851	0.0115512	III
chr1	58770065	58771086	0.439373	-1.11414	-7.11568	ENSMUSG00000026023	Cdk15	0.942857	0.0390851	0.0115512	III
chr1	58953321	58955342	1.47459	1.05832	0.20046	ENSMUSG00000026023	Cdk15	0.942857	0.0390851	0.0115512	III
chr1	59271184	59272218	1.68285	0.188078	-2.25356	ENSMUSG00000026023	Cdk15	0.885714	0.0481957	0.0280528	III
chr1	59592524	59594169	1.00708	-0.0115104	-2.82442	ENSMUSG00000026023	Cdk15	0.942857	0.0390851	0.0115512	III
chr1	60016030	60017122	1.74504	0.768748	-1.74448	ENSMUSG00000026012	Cd28	0.942857	0.0370098	0.00247525	III
chr1	60862099	60864014	1.63565	-0.325493	-7.16638	ENSMUSG00000026012	Cd28	1	0.0307722	0	III
chr1	60864561	60865601	1.40934	0.346851	-1.1088	ENSMUSG00000026012	Cd28	1	0.0307722	0	III
chr1	65111891	65114512	1.90009	1.49821	0.813177	ENSMUSG00000025950	Idh1	0.771429	0.0493299	0.040429	III
chr1	73998310	73999462	3.15578	2.21372	-0.184097	ENSMUSG00000055322	Tns1	0.885714	0.0491408	0.029703	III
chr1	74226629	74228419	2.52898	2.29464	1.35574	ENSMUSG00000006576	Slc4a3	1	0.0308319	0	III
chr1	74293050	74294777	0.412066	-1.7229	-7.12698	ENSMUSG00000033159	Cnppd1	0.942857	0.0382911	0.0049505	III
chr1	74367608	74370813	1.65782	1.07336	-0.204128	ENSMUSG00000006576	Slc4a3	1	0.0308319	0	III
chr1	74396346	74398422	3.02334	2.68906	1.57174	ENSMUSG00000006576	Slc4a3	0.942857	0.0390851	0.0115512	III
chr1	74433982	74436302	2.76722	2.20263	0.30415	ENSMUSG00000006576	Slc4a3	1	0.0308319	0	III
chr1	74437331	74440106	2.85276	1.97152	0.756887	ENSMUSG00000033159	Cnppd1	0.942857	0.0382911	0.0049505	III
chr1	84249999	84252159	2.12669	1.50039	-0.906935	ENSMUSG00000036766	Dner	0.885714	0.0491408	0.029703	III
chr1	84283638	84285396	2.61662	2.27734	1.76434	ENSMUSG00000036766	Dner	0.942857	0.0392213	0.00412541	III
chr1	84428045	84429576	2.8152	1.81892	0.295658	ENSMUSG00000036766	Dner	0.885714	0.0491408	0.029703	III
chr1	84436889	84438607	2.30163	1.68924	-0.446504	ENSMUSG00000036766	Dner	0.885714	0.0491408	0.029703	III
chr1	85751417	85752581	3.16445	2.82544	1.52136	ENSMUSG00000026228	Htr2b	0.885714	0.0495147	0.029703	III
chr1	85774453	85775970	1.8671	-0.125782	-3.39633	ENSMUSG00000036707	Cab39	0.942857	0.0382911	0.0049505	III
chr1	85837386	85839156	1.71774	1.02377	-0.35328	ENSMUSG00000036707	Cab39	0.885714	0.0491408	0.029703	III
chr1	85839426	85841856	1.77925	1.03141	-0.131709	ENSMUSG00000036707	Cab39	0.885714	0.0491408	0.029703	III
chr1	86214277	86216264	3.26605	1.91419	-0.256849	ENSMUSG00000036707	Cab39	0.885714	0.0491408	0.029703	III
chr1	86217017	86218738	2.22264	1.52267	-0.418922	ENSMUSG00000036707	Cab39	0.885714	0.0491408	0.029703	III
chr1	86228718	86230757	3.70252	3.33014	2.23757	ENSMUSG00000036707	Cab39	0.942857	0.0382911	0.0049505	III
chr1	87636735	87639018	2.88436	2.41395	1.69099	ENSMUSG00000090124	Ugt1a7c	0.885714	0.0495147	0.029703	III
chr1	87647074	87651611	2.51401	2.1307	1.40862	ENSMUSG00000090124	Ugt1a7c	0.885714	0.0495147	0.029703	III
chr1	87856250	87859607	1.42378	0.936767	-0.392287	ENSMUSG00000090124	Ugt1a7c	0.885714	0.0495147	0.029703	III
chr1	91095436	91097440	0.880702	0.784948	0.401309	ENSMUSG00000034212	Ankmy1	0.880406	0.0277103	0.00990099	III
chr1	95589053	95593156	2.03609	1.65038	0.713936	ENSMUSG00000051185	Fam174a	0.942857	0.0392767	0.00660066	III
chr1	95656472	95659111	3.50493	2.97738	1.90169	ENSMUSG00000051185	Fam174a	0.942857	0.0392767	0.00660066	III
chr1	9892461	9893586	1.98813	1.45739	0.583147	ENSMUSG00000025912	Mybl1	0.942857	0.0392767	0.00660066	III
chr10	100159880	100161061	1.71538	0.774001	-1.24126	ENSMUSG00000019966	Kitl	0.885714	0.0407482	0.0209372	III
chr10	10287049	10288484	2.21162	1.64963	0.0149128	ENSMUSG00000019790	Stxbp5	0.885714	0.0407482	0.0209372	III
chr10	112835309	112836653	0.391032	0.251104	-0.0596649	ENSMUSG00000035694	Caps2	0.654654	0.042246	0.0428714	III
chr10	120663935	120666936	0.908449	0.0949084	-1.22716	ENSMUSG00000056758	Hmga2	0.942857	0.032388	0.00299103	III
chr10	121469949	121472691	1.03313	0.431566	-0.429988	ENSMUSG00000056758	Hmga2	0.885714	0.0407482	0.0209372	III
chr10	121486999	121489776	2.06119	1.51664	0.547496	ENSMUSG00000056758	Hmga2	0.885714	0.0407482	0.0209372	III
chr10	121596250	121597681	3.0412	2.62048	1.42046	ENSMUSG00000056758	Hmga2	0.885714	0.0407482	0.0209372	III
chr10	122568754	122570894	2.6225	2.31043	1.19879	ENSMUSG00000034613	Ppm1h	0.942857	0.0312067	0.00199402	III
chr10	122575399	122577230	1.3591	0.889563	-0.107713	ENSMUSG00000034613	Ppm1h	0.942857	0.0312067	0.00199402	III
chr10	122603420	122604549	0.376118	-1.48303	-7.3909	ENSMUSG00000034613	Ppm1h	0.771429	0.0397842	0.0289133	III
chr10	126904950	126906253	3.60447	3.23847	2.28161	ENSMUSG00000025410	Dctn2	0.885714	0.0407482	0.0209372	III
chr10	127420651	127422491	0.667414	0.106753	-0.746491	ENSMUSG00000025404	R3hdm2	0.942857	0.0328728	0.00598205	III
chr10	127479590	127482082	2.51164	1.83428	0.461202	ENSMUSG00000025404	R3hdm2	0.885714	0.0410138	0.0199402	III
chr10	127633109	127636016	1.13014	0.676623	-0.0090807	ENSMUSG00000025410	Dctn2	0.942857	0.032388	0.00299103	III
chr10	127661235	127663081	0.960511	-0.0776424	-2.04529	ENSMUSG00000058396	Gpr182	0.880406	0.0232202	0.0139581	III
chr10	127674852	127676015	1.14911	0.0575956	-1.59095	ENSMUSG00000025410	Dctn2	0.885714	0.0407482	0.0209372	III
chr10	128371304	128374429	1.22384	0.787777	-0.0704031	ENSMUSG00000025351	Cd63	1	0.0251343	0	III
chr10	128527990	128530060	1.36385	0.788144	-0.29067	ENSMUSG00000025357	Dgka	1	0.0247646	0	III
chr10	13836539	13838495	0.381701	-0.0968488	-0.807751	ENSMUSG00000019806	Aig1	0.714286	0.0299304	0.0269192	III
chr10	13987444	13989168	0.967842	0.74641	0.45656	ENSMUSG00000019806	Aig1	0.714286	0.0299304	0.0269192	III
chr10	16750961	16752441	0.594044	-2.50106	-12.0533	ENSMUSG00000039879	Heca	0.927634	0.0366658	0.0129611	III
chr10	17517946	17519654	2.06778	1.50463	-0.217376	ENSMUSG00000039879	Heca	0.885714	0.041288	0.0209372	III
chr10	17521338	17522714	2.29016	1.84968	0.620114	ENSMUSG00000039879	Heca	0.885714	0.0417428	0.0249252	III
chr10	17578622	17580265	0.837347	0.277908	-1.54854	ENSMUSG00000039879	Heca	0.885714	0.0417428	0.0249252	III
chr10	23178170	23179289	0.0741522	-1.81539	-8.38222	ENSMUSG00000010461	Eya4	1	0.0254894	0	III
chr10	24633234	24634753	1.68412	0.62005	-1.39072	ENSMUSG00000037370	Enpp1	0.885714	0.0407482	0.0209372	III
chr10	24635261	24636577	2.94727	2.56225	1.7504	ENSMUSG00000037370	Enpp1	0.885714	0.0407482	0.0209372	III
chr10	34249643	34250685	1.62057	1.05121	-0.151988	ENSMUSG00000047514	Tspyl1	0.942857	0.0312067	0.00199402	III
chr10	39258633	39262241	1.95857	0.307114	-3.65472	ENSMUSG00000096687	Mfsd4b4	0.885714	0.0407482	0.0209372	III
chr10	39265894	39267691	1.44701	0.762091	-0.276178	ENSMUSG00000096687	Mfsd4b4	0.885714	0.0407482	0.0209372	III
chr10	39448551	39452428	1.1715	-0.54566	-2.77185	ENSMUSG00000096687	Mfsd4b4	0.885714	0.0417951	0.0179462	III
chr10	39455625	39457117	2.12463	1.02094	-1.64884	ENSMUSG00000096687	Mfsd4b4	0.885714	0.0407482	0.0209372	III
chr10	40125137	40126582	1.51777	0.818207	-0.255653	ENSMUSG00000096687	Mfsd4b4	0.885714	0.0224291	0.00498504	III
chr10	40127239	40129616	1.54062	1.39892	1.02073	ENSMUSG00000019843	Fyn	0.828571	0.014635	0.00398804	III
chr10	41882206	41883943	2.2211	1.26648	-1.58121	ENSMUSG00000038332	Sesn1	0.942857	0.0319384	0.00498504	III
chr10	41886458	41888392	3.08637	2.37289	-0.0391481	ENSMUSG00000038332	Sesn1	0.942857	0.0319384	0.00498504	III
chr10	41967160	41969187	2.05092	0.191288	-2.30972	ENSMUSG00000038332	Sesn1	0.885714	0.041288	0.0209372	III
chr10	41972163	41973717	3.03646	1.53257	-0.742199	ENSMUSG00000038332	Sesn1	0.942857	0.0319384	0.00498504	III
chr10	41978128	41979946	3.48847	2.55914	0.203796	ENSMUSG00000038332	Sesn1	0.942857	0.0319384	0.00498504	III
chr10	42121972	42123862	1.70795	-0.320431	-4.04812	ENSMUSG00000038332	Sesn1	0.942857	0.0319384	0.00498504	III
chr10	42131106	42132166	1.45576	0.253939	-1.37284	ENSMUSG00000038332	Sesn1	0.885714	0.041288	0.0209372	III
chr10	42244002	42245038	0.553939	-0.846024	-3.37567	ENSMUSG00000038332	Sesn1	0.942857	0.0319384	0.00498504	III
chr10	42896274	42898529	0.39389	-0.228997	-0.997912	ENSMUSG00000019804	Snx3	0.942857	0.0328728	0.00598205	III
chr10	54111040	54113290	0.655045	0.129324	-1.38497	ENSMUSG00000003746	Man1a	0.942857	0.034589	0.00398804	III
chr10	54117095	54118817	4.04501	3.61111	2.55802	ENSMUSG00000003746	Man1a	0.885714	0.0407482	0.0209372	III
chr10	57690222	57691271	1.57852	0.300487	-2.24008	ENSMUSG00000019877	Serinc1	0.942857	0.0319384	0.00498504	III
chr10	57720413	57723485	1.94156	1.11024	-0.871453	ENSMUSG00000019877	Serinc1	0.942857	0.0319384	0.00498504	III
chr10	60267909	60270131	2.86008	1.88093	0.551184	ENSMUSG00000020097	Sgpl1	0.942857	0.0319384	0.00498504	III
chr10	60288092	60290910	1.2057	0.76576	0.0949358	ENSMUSG00000020097	Sgpl1	0.942857	0.0319384	0.00498504	III
chr10	60348930	60350180	2.57036	1.86449	0.223448	ENSMUSG00000020097	Sgpl1	1	0.0254489	0	III
chr10	60361312	60364172	2.21724	0.931346	-2.42768	ENSMUSG00000020097	Sgpl1	0.942857	0.0319384	0.00498504	III
chr10	60366325	60369006	1.59571	0.781785	-1.06042	ENSMUSG00000020097	Sgpl1	0.942857	0.0334847	0.00598205	III
chr10	60369952	60372048	2.64707	1.9759	0.605524	ENSMUSG00000020097	Sgpl1	0.942857	0.0319384	0.00498504	III
chr10	60372553	60373592	1.35809	0.276227	-1.86801	ENSMUSG00000020097	Sgpl1	0.885714	0.041288	0.0209372	III
chr10	60931082	60933361	3.0477	2.52559	0.573777	ENSMUSG00000020097	Sgpl1	0.942857	0.0319384	0.00498504	III
chr10	62310835	62312383	1.09764	0.585266	-0.103709	ENSMUSG00000020076	Ddx50	0.942857	0.032388	0.00299103	III
chr10	62336294	62338343	1.59754	1.18231	0.41458	ENSMUSG00000020076	Ddx50	0.942857	0.032388	0.00299103	III
chr10	62739398	62741118	0.416211	-0.194721	-1.1191	ENSMUSG00000020076	Ddx50	0.885714	0.0407482	0.0209372	III
chr10	67270916	67272066	2.38324	1.17406	-1.44074	ENSMUSG00000075000	Nrbf2	0.885714	0.041288	0.0209372	III
chr10	67965579	67967348	2.09251	1.45624	-0.674223	ENSMUSG00000075000	Nrbf2	0.885714	0.041288	0.0209372	III
chr10	68377464	68379017	0.568479	0.0654259	-1.38745	ENSMUSG00000019944	Rhobtb1	0.942857	0.0321547	0.00299103	III
chr10	68841642	68842820	0.753366	0.503637	-0.510478	ENSMUSG00000019944	Rhobtb1	0.942857	0.031572	0.000997009	III
chr10	69252123	69254908	2.60198	1.69033	-0.980554	ENSMUSG00000019944	Rhobtb1	0.942857	0.0321547	0.00299103	III
chr10	75564707	75566820	0.770912	0.649579	0.487403	ENSMUSG00000020226	Slc5a4b	0.758971	0.0229142	0.0249252	III
chr10	77547959	77552027	2.20298	1.92354	1.21002	ENSMUSG00000112241	Gm49325	0.845154	0.0473363	0.0299103	III
chr10	7841043	7842818	3.93824	3.59656	2.5068	ENSMUSG00000019790	Stxbp5	0.885714	0.0407482	0.0209372	III
chr10	78469779	78471597	1.8566	1.02573	-0.405601	ENSMUSG00000052151	Plpp2	0.942857	0.0319384	0.00498504	III
chr10	7887462	7889235	1.99734	0.682404	-1.11362	ENSMUSG00000019790	Stxbp5	0.942857	0.032388	0.00299103	III
chr10	79538646	79539879	1.80857	0.96677	-0.609778	ENSMUSG00000052151	Plpp2	0.942857	0.0319384	0.00498504	III
chr10	79824030	79825251	0.289858	-0.211683	-1.24152	ENSMUSG00000034949	Zfr2	0.942857	0.0319384	0.00498504	III
chr10	79840602	79842105	1.46928	1.13896	0.00291633	ENSMUSG00000034974	Dapk3	0.885714	0.0399733	0.0179462	III
chr10	79939912	79941829	1.22227	0.223752	-1.04717	ENSMUSG00000034949	Zfr2	0.942857	0.0319384	0.00498504	III
chr10	79942607	79944067	0.652287	-0.170871	-1.88425	ENSMUSG00000034949	Zfr2	1	0.0254489	0	III
chr10	79946094	79947817	1.02377	0.0853576	-2.53094	ENSMUSG00000034974	Dapk3	0.885714	0.0399733	0.0179462	III
chr10	80049566	80052887	2.67964	2.11921	1.216	ENSMUSG00000034949	Zfr2	0.942857	0.0319384	0.00498504	III
chr10	80662833	80664868	2.20974	1.97175	1.2454	ENSMUSG00000034902	Pip5k1c	0.942857	0.0311143	0.00199402	III
chr10	80692170	80693221	4.27456	3.68661	2.68479	ENSMUSG00000034949	Zfr2	0.942857	0.0319384	0.00498504	III
chr10	80693271	80694336	3.78225	3.04345	1.71453	ENSMUSG00000034949	Zfr2	0.885714	0.041288	0.0209372	III
chr10	80694505	80696305	4.47837	3.73243	2.68665	ENSMUSG00000034949	Zfr2	0.885714	0.041288	0.0209372	III
chr10	80697142	80698865	1.29028	0.836805	0.0820495	ENSMUSG00000034949	Zfr2	0.942857	0.0319384	0.00498504	III
chr10	81400982	81403509	2.24595	0.821211	-3.18409	ENSMUSG00000034949	Zfr2	0.942857	0.0319384	0.00498504	III
chr10	81413706	81415004	2.9742	2.35716	0.946447	ENSMUSG00000034949	Zfr2	0.942857	0.0334847	0.00598205	III
chr10	83301061	83302806	2.73112	2.26084	0.673058	ENSMUSG00000020263	Appl2	0.942857	0.0327686	0.00697906	III
chr10	83320656	83323418	1.98703	1.71218	0.784298	ENSMUSG00000073427	Gm4924	1	0.0240945	0	III
chr10	83637503	83638569	2.26602	1.05663	-1.47793	ENSMUSG00000020263	Appl2	0.942857	0.032388	0.00299103	III
chr10	84334841	84336542	2.84982	2.36569	0.721338	ENSMUSG00000020032	Nuak1	0.942857	0.0312067	0.00199402	III
chr10	84337019	84339882	2.0547	1.52489	0.145917	ENSMUSG00000020032	Nuak1	1	0.0247646	0	III
chr10	84401218	84403001	1.78366	0.0219825	-2.86514	ENSMUSG00000020032	Nuak1	0.942857	0.0164841	0	III
chr10	84997270	84998425	1.34784	-1.60174	-7.20463	ENSMUSG00000035620	Ric8b	0.885714	0.0417428	0.0249252	III
chr10	87674434	87676380	2.59844	1.83295	0.482582	ENSMUSG00000020056	Washc3	0.885714	0.0407482	0.0209372	III
chr10	87751687	87755670	1.42284	0.839352	-1.31049	ENSMUSG00000020056	Washc3	0.942857	0.0312067	0.00199402	III
chr10	87831276	87833257	2.62943	1.85479	0.049657	ENSMUSG00000020056	Washc3	0.885714	0.0407482	0.0209372	III
chr10	88335667	88337467	1.21127	0.715408	0.0335292	ENSMUSG00000020056	Washc3	0.885714	0.0407482	0.0209372	III
chr10	8873056	8876434	3.59035	2.92957	1.80054	ENSMUSG00000019790	Stxbp5	0.885714	0.0407482	0.0209372	III
chr10	8910660	8913313	2.31351	1.65229	-0.482851	ENSMUSG00000019790	Stxbp5	0.942857	0.032388	0.00299103	III
chr10	89598529	89600473	1.05722	0.846524	0.461944	ENSMUSG00000069539	Scyl2	1	0.0113259	0	III
chr10	94473701	94475191	1.06337	-2.41272	-12.0533	ENSMUSG00000005897	Nr2c1	0.869657	0.0457009	0.0299103	III
chr10	94504622	94506136	2.94226	1.60969	-1.81935	ENSMUSG00000005897	Nr2c1	0.942857	0.0319384	0.00498504	III
chr10	94917084	94918652	3.25105	2.80367	2.09752	ENSMUSG00000005897	Nr2c1	0.942857	0.0319384	0.00498504	III
chr10	94922359	94925242	2.18143	1.56167	0.0095846	ENSMUSG00000005897	Nr2c1	0.942857	0.0319384	0.00498504	III
chr10	94934090	94936044	0.622884	0.0956409	-1.14501	ENSMUSG00000005897	Nr2c1	0.942857	0.0319384	0.00498504	III
chr10	95191416	95192817	1.29387	0.965236	-0.0577634	ENSMUSG00000045867	Cradd	0.942857	0.0334847	0.00598205	III
chr10	95231842	95233690	0.903058	0.0511151	-1.58293	ENSMUSG00000045867	Cradd	0.942857	0.0334847	0.00598205	III
chr10	95235478	95237338	2.63202	1.54164	-2.47777	ENSMUSG00000045867	Cradd	0.885714	0.0417428	0.0249252	III
chr10	9889010	9890087	1.29577	-0.123647	-2.81014	ENSMUSG00000019790	Stxbp5	0.771429	0.0397842	0.0289133	III
chr11	100607875	100610694	1.43326	0.349967	-1.20696	ENSMUSG00000034993	Vat1	0.942857	0.0435783	0.00431566	III
chr11	100623754	100624840	3.19522	1.97228	0.402434	ENSMUSG00000034993	Vat1	1	0.0363872	0	III
chr11	100627753	100628797	0.904736	-0.857938	-7.60792	ENSMUSG00000004044	Cavin1	0.942857	0.0437309	0.00678175	III
chr11	100718624	100722664	1.96133	1.50202	0.377342	ENSMUSG00000034993	Vat1	1	0.0363872	0	III
chr11	100724399	100725960	1.95999	1.09101	-0.0264449	ENSMUSG00000034993	Vat1	0.942857	0.0435783	0.00431566	III
chr11	100930960	100932159	1.97858	1.41223	0.630885	ENSMUSG00000017837	Nkiras2	0.828571	0.0366931	0.0172626	III
chr11	101114792	101117180	0.722372	0.267947	-1.1555	ENSMUSG00000017837	Nkiras2	0.942857	0.0412083	0.00308261	III
chr11	104366275	104369516	2.14475	1.5882	-0.281221	ENSMUSG00000018411	Mapt	0.941124	0.0440007	0.0240444	III
chr11	104381322	104384004	1.50822	0.595516	-2.15954	ENSMUSG00000018411	Mapt	0.941124	0.0438763	0.0215783	III
chr11	105466149	105467980	1.14939	0.0454366	-2.31712	ENSMUSG00000020681	Ace	0.941124	0.0443529	0.0234279	III
chr11	109368429	109370192	2.74204	1.93003	-0.143708	ENSMUSG00000045065	9930022D16Rik	0.942857	0.0435783	0.00431566	III
chr11	109376081	109378717	0.889094	0.400189	-0.720201	ENSMUSG00000045065	9930022D16Rik	0.942857	0.0435783	0.00431566	III
chr11	109379870	109381643	2.9126	2.21911	0.828763	ENSMUSG00000045065	9930022D16Rik	0.942857	0.0435783	0.00431566	III
chr11	109415900	109419588	2.06742	1.54894	-0.0403501	ENSMUSG00000020728	Cep112	0.942857	0.0437309	0.00678175	III
chr11	109439398	109440400	1.40293	0.57587	-0.651561	ENSMUSG00000045065	9930022D16Rik	0.885714	0.0305156	0.00863132	III
chr11	114679174	114680178	1.56696	-0.135784	-3.55355	ENSMUSG00000034714	Ttyh2	1	0.0347656	0	III
chr11	114693453	114694526	1.30135	-0.125052	-2.03901	ENSMUSG00000034652	Cd300a	0.942857	0.0437021	0.00431566	III
chr11	114876230	114877932	0.923318	0.285206	-1.5835	ENSMUSG00000034652	Cd300a	0.942857	0.0437021	0.00431566	III
chr11	114883207	114885786	2.25216	1.55373	0.119042	ENSMUSG00000034714	Ttyh2	0.942857	0.0435783	0.00431566	III
chr11	114897370	114899084	2.93381	1.89887	-0.566157	ENSMUSG00000034714	Ttyh2	0.942857	0.0435783	0.00431566	III
chr11	114913079	114914107	3.48358	2.7656	0.899218	ENSMUSG00000034714	Ttyh2	0.942857	0.0435783	0.00431566	III
chr11	114925998	114927870	1.64242	1.05256	-0.270704	ENSMUSG00000034714	Ttyh2	0.942857	0.0435783	0.00431566	III
chr11	114931069	114932250	4.01071	3.50588	1.67579	ENSMUSG00000034652	Cd300a	0.942857	0.0437021	0.00431566	III
chr11	115694276	115697029	0.889611	0.383587	-1.32019	ENSMUSG00000054517	Trim65	0.942857	0.0435783	0.00431566	III
chr11	115698513	115700329	2.01586	1.45857	-0.267211	ENSMUSG00000020758	Itgb4	0.985611	0.0368672	0.00493218	III
chr11	116093626	116096213	2.24374	0.821151	-1.19868	ENSMUSG00000054517	Trim65	0.942857	0.0435783	0.00431566	III
chr11	117318527	117319603	1.21477	0.899203	0.426385	ENSMUSG00000034120	Srsf2	0.828571	0.0366931	0.0172626	III
chr11	117877995	117879644	1.37532	0.967733	0.0603163	ENSMUSG00000017713	Tha1	1	0.0346333	0	III
chr11	118155732	118158283	2.08596	1.05812	-2.93323	ENSMUSG00000017132	Cyth1	0.942857	0.0437021	0.00431566	III
chr11	118221695	118223336	1.98005	0.572822	-1.24824	ENSMUSG00000017713	Tha1	1	0.0346333	0	III
chr11	118227855	118230475	2.14755	1.12764	-0.789983	ENSMUSG00000017713	Tha1	1	0.0346333	0	III
chr11	118231652	118232869	2.19666	1.19664	-0.363224	ENSMUSG00000017713	Tha1	1	0.0346333	0	III
chr11	118236077	118237196	1.33114	-0.417565	-6.64465	ENSMUSG00000017713	Tha1	1	0.0346333	0	III
chr11	118347641	118349971	1.9683	1.35365	0.0853052	ENSMUSG00000017713	Tha1	1	0.0346333	0	III
chr11	119374114	119378316	1.19049	0.659266	-0.210105	ENSMUSG00000005043	Sgsh	0.942857	0.0423514	0.00184957	III
chr11	119692283	119693489	1.12497	-0.671985	-6.03039	ENSMUSG00000025372	Baiap2	0.942857	0.0437021	0.00431566	III
chr11	119924406	119926392	2.74658	2.33492	1.00691	ENSMUSG00000025372	Baiap2	0.942857	0.0437021	0.00431566	III
chr11	120747466	120748607	1.69852	1.22497	-0.519572	ENSMUSG00000025150	Cbr2	0.942857	0.0435783	0.00431566	III
chr11	120766834	120767910	0.81648	0.399639	-0.969062	ENSMUSG00000025175	Fn3k	0.985611	0.0368672	0.00493218	III
chr11	121269024	121270788	0.907831	-1.43212	-7.10713	ENSMUSG00000025175	Fn3k	0.985611	0.0368672	0.00493218	III
chr11	121709564	121714998	0.720317	-0.785134	-2.83406	ENSMUSG00000025150	Cbr2	0.942857	0.0435783	0.00431566	III
chr11	26452017	26453970	2.519	1.94504	0.734214	ENSMUSG00000004018	Fancl	0.942857	0.0437309	0.00678175	III
chr11	29727867	29728881	1.13523	-0.492002	-2.58047	ENSMUSG00000044072	Eml6	0.942857	0.0437021	0.00431566	III
chr11	29786399	29787982	1.95706	0.843578	-0.877709	ENSMUSG00000044072	Eml6	0.942857	0.0437021	0.00431566	III
chr11	29878920	29881091	0.885159	0.263197	-1.86443	ENSMUSG00000044072	Eml6	1	0.0350477	0	III
chr11	30194969	30196570	2.05651	1.74834	1.35269	ENSMUSG00000032673	Prorsd1	0.828571	0.0366931	0.0172626	III
chr11	31816809	31817931	0.569409	-2.39063	-12.0533	ENSMUSG00000020300	Cpeb4	0.927634	0.0480467	0.0117139	III
chr11	3910894	3911969	1.11901	0.22688	-1.41298	ENSMUSG00000048807	Slc35e4	1	0.0347656	0	III
chr11	4599368	4600791	1.60776	0.69924	-0.888794	ENSMUSG00000049721	Gal3st1	1	0.0346333	0	III
chr11	4831959	4834562	2.00537	1.344	-0.973618	ENSMUSG00000049721	Gal3st1	1	0.0346333	0	III
chr11	49084216	49085460	1.21816	0.94093	0.573623	ENSMUSG00000048852	Gm12185	0.885714	0.0277008	0.00493218	III
chr11	5011564	5013351	3.91319	3.27529	0.845141	ENSMUSG00000049721	Gal3st1	1	0.0346333	0	III
chr11	53182815	53183992	1.24615	-0.0963798	-2.40952	ENSMUSG00000036309	Skp1a	0.828571	0.039889	0.0215783	III
chr11	53491447	53493540	1.13722	-0.309755	-2.39044	ENSMUSG00000018398	Septin8	0.942857	0.0435783	0.00431566	III
chr11	53531433	53532486	1.71077	0.96958	-1.67335	ENSMUSG00000018395	Kif3a	1	0.0363495	0	III
chr11	55452795	55454066	2.97022	2.8286	2.55816	ENSMUSG00000020261	Slc36a1	0.942857	0.0412083	0.00308261	III
chr11	5564888	5566012	0.70617	-0.850896	-6.46639	ENSMUSG00000020482	Ccdc117	0.885714	0.0320909	0.0104809	III
chr11	60114295	60116208	2.98502	2.68324	1.78204	ENSMUSG00000000538	Tom1l2	1	0.0324762	0	III
chr11	60539928	60541258	1.5604	-0.280314	-6.65225	ENSMUSG00000000538	Tom1l2	0.942857	0.0435783	0.00431566	III
chr11	60844565	60845648	0.836141	-2.15679	-6.50995	ENSMUSG00000018931	Natd1	0.771429	0.0287732	0.0166461	III
chr11	61143566	61144605	1.70415	1.49589	1.06087	ENSMUSG00000002812	Flii	0.942857	0.0457275	0.00554871	III
chr11	61468705	61471385	2.0911	2.03216	1.9544	ENSMUSG00000010086	Rnf112	0.845154	0.0146179	0.00369914	III
chr11	62809894	62811557	1.28141	0.417195	-1.33853	ENSMUSG00000018217	Pmp22	1	0.0347406	0	III
chr11	63014175	63015192	1.75302	0.466762	-1.42756	ENSMUSG00000018217	Pmp22	0.942857	0.041425	0.00431566	III
chr11	63019860	63021017	1.21432	-2.70767	-10.5461	ENSMUSG00000018217	Pmp22	0.942857	0.044053	0.00739827	III
chr11	63138093	63139870	0.979883	-1.71297	-5.64084	ENSMUSG00000018217	Pmp22	0.942857	0.044053	0.00739827	III
chr11	6585976	6588040	1.54501	1.25345	0.877446	ENSMUSG00000004394	Tmed4	0.942857	0.041425	0.00431566	III
chr11	69011429	69012739	2.30467	1.65637	0.607315	ENSMUSG00000018752	Tnfsfm13	0.942857	0.0435783	0.00431566	III
chr11	69035275	69036343	0.185833	-0.14958	-1.30307	ENSMUSG00000043419	Rnf227	0.942857	0.0417297	0.00493218	III
chr11	69062031	69064376	2.00828	1.53145	0.255141	ENSMUSG00000018752	Tnfsfm13	0.942857	0.0435783	0.00431566	III
chr11	69260729	69262175	1.69595	-0.503517	-6.76785	ENSMUSG00000046731	Kctd11	0.885714	0.0302687	0.00739827	III
chr11	69364000	69365038	1.44494	-0.522729	-3.6016	ENSMUSG00000018752	Tnfsfm13	0.942857	0.0435783	0.00431566	III
chr11	69417904	69421130	3.12832	2.50025	1.43767	ENSMUSG00000018752	Tnfsfm13	0.942857	0.0435783	0.00431566	III
chr11	70183919	70186270	1.02474	-0.421791	-3.03462	ENSMUSG00000040746	Rnf167	0.942857	0.0435783	0.00431566	III
chr11	72466285	72467384	2.78668	2.46798	1.15853	ENSMUSG00000040158	Tax1bp3	1	0.0324762	0	III
chr11	73325760	73326802	0.75376	-1.35123	-9.73923	ENSMUSG00000040158	Tax1bp3	0.942857	0.0435783	0.00431566	III
chr11	74834134	74835334	1.22293	0.750398	-0.852018	ENSMUSG00000038290	Smg6	1	0.0347656	0	III
chr11	75136378	75138127	0.886802	-1.005	-8.65071	ENSMUSG00000038290	Smg6	0.942857	0.044053	0.00739827	III
chr11	75253946	75255707	1.54229	0.566627	-1.41744	ENSMUSG00000069814	Ccdc92b	0.927634	0.0463809	0.0252774	III
chr11	75414249	75415285	0.418332	0.221697	-0.577511	ENSMUSG00000069814	Ccdc92b	0.927634	0.0443525	0.0178792	III
chr11	75428787	75429945	1.98254	1.34642	-0.324046	ENSMUSG00000038290	Smg6	0.942857	0.0435783	0.00431566	III
chr11	76529078	76531272	2.25421	1.22227	-0.289313	ENSMUSG00000044328	Trp53i13	0.942857	0.0435783	0.00431566	III
chr11	76593345	76594485	0.979192	0.687945	-0.112389	ENSMUSG00000020840	Blmh	0.828571	0.0178521	0.00308261	III
chr11	76889476	76890647	1.28219	0.56248	-1.60088	ENSMUSG00000044328	Trp53i13	0.942857	0.0435783	0.00431566	III
chr11	76944863	76946845	1.35035	1.17742	0.857841	ENSMUSG00000000631	Myo18a	0.771429	0.0274887	0.0123305	III
chr11	77348013	77349359	2.8629	2.2718	1.1885	ENSMUSG00000044328	Trp53i13	0.942857	0.0435783	0.00431566	III
chr11	77384779	77387520	1.88944	1.36854	0.414828	ENSMUSG00000000631	Myo18a	0.885714	0.0277008	0.00493218	III
chr11	77518187	77520114	2.31744	1.6004	0.417766	ENSMUSG00000044328	Trp53i13	0.942857	0.0435783	0.00431566	III
chr11	77783411	77784728	1.82064	1.17075	-0.515658	ENSMUSG00000000631	Myo18a	0.942857	0.0412083	0.00308261	III
chr11	79640352	79641837	0.670783	0.249449	-0.353696	ENSMUSG00000017615	Tnfaip1	1	0.0334712	0	III
chr11	82746552	82747735	2.29422	2.17065	1.76966	ENSMUSG00000020692	Nle1	0.657143	0.0451652	0.0382244	III
chr11	83595594	83596713	1.55082	1.13693	0.0714372	ENSMUSG00000069792	Wfdc17	0.942857	0.0435783	0.00431566	III
chr11	83630615	83632127	1.64972	0.344816	-2.4659	ENSMUSG00000069792	Wfdc17	1	0.0347406	0	III
chr11	8574009	8576671	2.5762	1.99565	1.12174	ENSMUSG00000040978	Gm11992	0.942857	0.0435783	0.00431566	III
chr11	8588010	8591240	2.36366	1.92243	0.191086	ENSMUSG00000040978	Gm11992	0.942857	0.0435783	0.00431566	III
chr11	8603946	8606838	1.42883	0.422856	-1.39963	ENSMUSG00000040978	Gm11992	0.942857	0.0435783	0.00431566	III
chr11	8627774	8630715	1.77506	0.513532	-1.56271	ENSMUSG00000040978	Gm11992	0.942857	0.0435783	0.00431566	III
chr11	8761334	8762368	0.824251	0.0609421	-1.76531	ENSMUSG00000040978	Gm11992	0.942857	0.0457646	0.00493218	III
chr11	94993294	94994466	2.86884	2.28038	0.884552	ENSMUSG00000014349	Ube2z	0.942857	0.0437021	0.00431566	III
chr11	95291405	95294657	1.69361	1.34631	-0.0294666	ENSMUSG00000047181	Samd14	0.941124	0.0438763	0.0215783	III
chr11	95687842	95689423	3.61427	3.12991	1.85012	ENSMUSG00000047181	Samd14	0.941124	0.0438763	0.0215783	III
chr11	96764596	96767655	2.31177	0.980298	-0.988	ENSMUSG00000047181	Samd14	0.941124	0.0438763	0.0215783	III
chr11	96964657	96966087	1.16564	0.503266	-0.348715	ENSMUSG00000018672	Copz2	0.942857	0.0437309	0.00678175	III
chr11	97435068	97436199	4.83055	4.44281	3.60198	ENSMUSG00000014349	Ube2z	0.942857	0.0437021	0.00431566	III
chr12	101014636	101017731	0.812325	0.689667	0.356051	ENSMUSG00000033530	Ttc7b	0.885714	0.00414063	0.0015674	III
chr12	101891375	101893015	2.29333	1.20858	-0.94503	ENSMUSG00000021186	Fbln5	0.942857	0.0385971	0.00626959	III
chr12	106033501	106035383	1.20072	1.00688	0.359697	ENSMUSG00000056770	Setd3	0.885714	0.0219904	0.00626959	III
chr12	110705984	110707902	2.76084	2.09298	0.843398	ENSMUSG00000056458	Mok	0.885714	0.0486479	0.0329154	III
chr12	110763634	110766512	1.62234	0.579532	-2.66948	ENSMUSG00000056458	Mok	0.885714	0.0486479	0.0329154	III
chr12	110843069	110844101	2.96483	1.72698	-0.867699	ENSMUSG00000056458	Mok	0.885714	0.0486479	0.0329154	III
chr12	110844285	110846271	3.4182	2.61144	1.14314	ENSMUSG00000056458	Mok	0.885714	0.0486479	0.0329154	III
chr12	110932211	110934128	1.20375	0.330502	-2.29897	ENSMUSG00000002803	Btbd6	0.942857	0.0360747	0.0015674	III
chr12	111071149	111072849	2.46087	1.78856	0.77403	ENSMUSG00000021286	Zfyve21	1	0.030307	0	III
chr12	111438632	111439805	1.17819	0.466465	-0.707009	ENSMUSG00000006360	Crip1	1	0.0305696	0	III
chr12	111448401	111450392	0.839778	0.451139	-0.464003	ENSMUSG00000021286	Zfyve21	1	0.030307	0	III
chr12	111743257	111745046	0.688624	0.290996	-0.428748	ENSMUSG00000002803	Btbd6	0.942857	0.0183948	0.0031348	III
chr12	111843098	111844624	0.20501	-0.975835	-2.80178	ENSMUSG00000021286	Zfyve21	1	0.030307	0	III
chr12	111930748	111931805	2.35405	1.29269	-0.365934	ENSMUSG00000021285	Ppp1r13b	1	0.0307547	0	III
chr12	112592854	112595803	0.663345	-0.239748	-1.35822	ENSMUSG00000021286	Zfyve21	1	0.030307	0	III
chr12	112629237	112630752	2.74276	2.44964	1.25473	ENSMUSG00000002803	Btbd6	0.942857	0.0360747	0.0015674	III
chr12	112666598	112669593	2.0931	0.703222	-1.96824	ENSMUSG00000021286	Zfyve21	1	0.030307	0	III
chr12	112832894	112834636	1.62708	1.30952	0.143959	ENSMUSG00000021286	Zfyve21	1	0.030307	0	III
chr12	112894325	112896233	2.07171	1.07458	-1.34914	ENSMUSG00000021285	Ppp1r13b	0.942857	0.0422822	0.00470219	III
chr12	116435276	116436551	3.419	2.94891	1.3699	ENSMUSG00000042050	Wdr60	0.942857	0.0390457	0.00783699	III
chr12	116441701	116442934	2.16297	1.31603	-1.00558	ENSMUSG00000042050	Wdr60	0.885714	0.0468161	0.0203762	III
chr12	24757849	24758953	0.375248	-0.0990534	-0.821525	ENSMUSG00000020644	Id2	0.942857	0.0385971	0.00626959	III
chr12	25100092	25101591	2.70044	2.01521	-0.645159	ENSMUSG00000020644	Id2	0.942857	0.0385971	0.00626959	III
chr12	28799230	28802008	1.28031	0.70493	-0.625707	ENSMUSG00000020629	Adi1	0.942857	0.0385971	0.00626959	III
chr12	3418183	3421081	1.56816	0.513844	-1.63608	ENSMUSG00000020661	Dnmt3a	0.942857	0.0385971	0.00626959	III
chr12	35054115	35055924	0.366357	-0.0772387	-1.64437	ENSMUSG00000020590	Snx13	0.885714	0.0458945	0.0141066	III
chr12	35884698	35886226	1.34991	-0.132749	-2.39475	ENSMUSG00000020577	Tspan13	1	0.0305696	0	III
chr12	3855196	3857690	2.2469	1.75102	0.125328	ENSMUSG00000020661	Dnmt3a	0.885714	0.0490717	0.0250784	III
chr12	3867902	3869068	3.11446	1.99719	0.61278	ENSMUSG00000020661	Dnmt3a	0.942857	0.0385971	0.00626959	III
chr12	3871942	3874176	1.96195	1.34583	0.440724	ENSMUSG00000020661	Dnmt3a	1	0.0280464	0	III
chr12	3890633	3893881	1.48111	1.15427	0.213144	ENSMUSG00000020661	Dnmt3a	0.942857	0.0374186	0.0015674	III
chr12	40521732	40524224	1.13684	0.738691	-0.0819004	ENSMUSG00000035954	Dock4	0.771429	0.0439734	0.0297806	III
chr12	4236260	4238056	1.94441	1.33079	-0.41471	ENSMUSG00000020661	Dnmt3a	0.942857	0.0385971	0.00626959	III
chr12	4504553	4506397	3.10375	2.45547	0.3554	ENSMUSG00000020661	Dnmt3a	0.942857	0.0385971	0.00626959	III
chr12	4595053	4596117	1.2921	0.775297	-0.526445	ENSMUSG00000020661	Dnmt3a	0.942857	0.0385971	0.00626959	III
chr12	51703371	51704474	1.2282	0.35565	-2.20555	ENSMUSG00000035133	Arhgap5	0.942857	0.0385971	0.00626959	III
chr12	51844464	51845525	1.42104	1.29316	0.844638	ENSMUSG00000035133	Arhgap5	0.885714	0.0258011	0.0031348	III
chr12	72486805	72488511	1.06273	0.447043	-0.607458	ENSMUSG00000034501	Pcnx4	0.942857	0.0422822	0.00470219	III
chr12	72488707	72491261	2.79979	2.28426	1.35948	ENSMUSG00000021094	Dhrs7	0.942857	0.0360747	0.0015674	III
chr12	72667165	72669164	0.807202	0.466609	-0.390673	ENSMUSG00000021094	Dhrs7	0.942857	0.0390457	0.00783699	III
chr12	77059895	77060937	1.72437	1.18997	-0.232353	ENSMUSG00000021065	Fut8	0.885714	0.0486479	0.0329154	III
chr12	79627257	79628521	3.21427	2.3212	-0.461261	ENSMUSG00000066440	Zfyve26	0.942857	0.0385971	0.00626959	III
chr12	79637663	79638820	0.783504	0.136979	-2.34542	ENSMUSG00000066440	Zfyve26	0.942857	0.0385971	0.00626959	III
chr12	79645996	79647945	1.93581	1.21709	0.254035	ENSMUSG00000066440	Zfyve26	0.942857	0.0422822	0.00470219	III
chr12	79724204	79725962	1.73126	0.297393	-1.70498	ENSMUSG00000066440	Zfyve26	0.942857	0.0385971	0.00626959	III
chr12	79749432	79751963	2.4148	1.4394	-1.79902	ENSMUSG00000066440	Zfyve26	0.942857	0.0385971	0.00626959	III
chr12	79754318	79756085	1.32174	-1.07018	-4.14595	ENSMUSG00000066440	Zfyve26	0.942857	0.0385971	0.00626959	III
chr12	79839920	79843560	0.980771	-0.147352	-2.51221	ENSMUSG00000066440	Zfyve26	0.885714	0.0490717	0.0250784	III
chr12	80053464	80055289	1.41835	1.01051	0.316349	ENSMUSG00000066440	Zfyve26	1	0.033167	0	III
chr12	80059777	80061167	1.87061	1.08915	-0.225668	ENSMUSG00000066440	Zfyve26	0.885714	0.0490717	0.0250784	III
chr12	80129067	80131005	1.88631	1.19219	0.261012	ENSMUSG00000066440	Zfyve26	0.885714	0.0490717	0.0250784	III
chr12	83927889	83928988	1.0677	0.154043	-1.8107	ENSMUSG00000042523	Dnal1	0.885714	0.0488695	0.0188088	III
chr12	83947140	83948364	0.70544	-0.903262	-3.94829	ENSMUSG00000042523	Dnal1	0.885714	0.0488695	0.0188088	III
chr12	84187726	84189540	2.30252	1.87524	1.04149	ENSMUSG00000042523	Dnal1	0.885714	0.0490717	0.0250784	III
chr12	84201784	84203446	0.835129	0.184605	-1.13075	ENSMUSG00000072946	Ptgr2	0.885714	0.0458945	0.0141066	III
chr12	86914216	86915497	1.92774	1.40681	0.407204	ENSMUSG00000034157	Cipc	0.942857	0.038849	0.00470219	III
chr12	86949644	86950770	2.8566	2.05534	0.691453	ENSMUSG00000034157	Cipc	1	0.0335629	0	III
chr12	87407274	87408912	2.95694	2.52083	1.18097	ENSMUSG00000034157	Cipc	0.885714	0.0486479	0.0329154	III
chr12	8925874	8928996	2.12535	1.72806	0.725044	ENSMUSG00000020594	Pum2	0.885714	0.0486479	0.0329154	III
chr12	98249085	98250989	1.87606	0.0383435	-7.06279	ENSMUSG00000021003	Galc	0.885714	0.0486479	0.0329154	III
chr12	98282207	98284076	2.8466	2.46002	1.79101	ENSMUSG00000021003	Galc	0.885714	0.0486479	0.0329154	III
chr12	99224522	99226541	1.33758	1.14748	0.66208	ENSMUSG00000021013	Ttc8	0.942857	0.0345653	0.00470219	III
chr12	99305693	99306791	1.55612	-0.0186659	-2.94177	ENSMUSG00000021007	Spata7	0.942857	0.0390457	0.00783699	III
chr12	99390673	99394025	2.41129	1.81706	0.953278	ENSMUSG00000021007	Spata7	1	0.030307	0	III
chr12	99405987	99407851	2.43195	2.08417	1.45525	ENSMUSG00000021007	Spata7	1	0.030307	0	III
chr12	99788769	99790540	3.4207	2.55329	1.15962	ENSMUSG00000021007	Spata7	0.942857	0.0390457	0.00783699	III
chr12	99941916	99943062	2.68839	1.85154	-0.409309	ENSMUSG00000021007	Spata7	1	0.030307	0	III
chr12	99978825	99980755	1.40726	0.960724	-0.851124	ENSMUSG00000021007	Spata7	0.885714	0.0468161	0.0203762	III
chr13	105310472	105311914	1.1779	0.8158	-0.55452	ENSMUSG00000021716	Srek1ip1	0.885714	0.045879	0.0227818	III
chr13	106760088	106761251	1.62003	0.0662742	-2.92636	ENSMUSG00000021720	Rnf180	0.942857	0.0368106	0.00839329	III
chr13	107837470	107838595	3.62205	2.7607	1.09631	ENSMUSG00000071180	Smim15	0.942857	0.0361457	0.0059952	III
chr13	107900206	107901208	2.67217	1.39818	-1.51869	ENSMUSG00000071180	Smim15	1	0.0287751	0	III
chr13	107901874	107905616	2.43132	1.81638	-0.0856387	ENSMUSG00000071180	Smim15	0.942857	0.0361457	0.0059952	III
chr13	18780413	18783558	2.10069	1.16023	-0.948866	ENSMUSG00000075054	Yae1d1	0.942857	0.0361457	0.0059952	III
chr13	21407852	21408923	0.833859	0.729732	0.305473	ENSMUSG00000069308	Hist1h2bp	0.942857	0.00339654	0	III
chr13	23445127	23447102	1.93805	1.80477	1.53912	ENSMUSG00000058385	H2bc8	0.771429	0.0476197	0.0227818	III
chr13	23453206	23454427	1.30688	1.00091	0.441479	ENSMUSG00000096099	Vmn1r220	0.941124	0.0378873	0.0179856	III
chr13	23516911	23519023	1.15338	0.748847	-0.512223	ENSMUSG00000096099	Vmn1r220	0.880406	0.046881	0.0431655	III
chr13	24392304	24394429	1.0339	0.452567	-1.23744	ENSMUSG00000019132	BC005537	1	0.0287751	0	III
chr13	24633085	24636866	1.24627	1.08225	0.828205	ENSMUSG00000035936	Aldh5a1	0.828571	0.0360255	0.0167866	III
chr13	24637611	24639601	0.695089	0.51648	0.107837	ENSMUSG00000035936	Aldh5a1	0.771429	0.0268286	0.0155875	III
chr13	30694325	30697065	3.57123	2.53784	0.194675	ENSMUSG00000021357	Exoc2	0.885714	0.045879	0.0227818	III
chr13	30763490	30765308	0.698598	-1.45164	-7.35841	ENSMUSG00000069255	Dusp22	0.942857	0.035767	0.0059952	III
chr13	30985224	30987961	2.25963	1.78602	1.08803	ENSMUSG00000021357	Exoc2	0.885714	0.045879	0.0227818	III
chr13	34088261	34090022	2.30403	1.77581	-0.203768	ENSMUSG00000046949	Nqo2	1	0.0281723	0	III
chr13	34186840	34188254	0.790189	-0.0112482	-2.40812	ENSMUSG00000046949	Nqo2	0.942857	0.035767	0.0059952	III
chr13	43553972	43555844	2.35647	1.51901	0.323349	ENSMUSG00000015396	Cd83	0.942857	0.0361457	0.0059952	III
chr13	43764450	43766298	2.59709	2.34668	1.46104	ENSMUSG00000015396	Cd83	0.942857	0.040528	0.00239808	III
chr13	43766342	43769372	1.96334	1.38151	0.223692	ENSMUSG00000015396	Cd83	1	0.0293366	0	III
chr13	43788302	43789913	3.92792	3.41344	1.36332	ENSMUSG00000015396	Cd83	0.942857	0.0361457	0.0059952	III
chr13	44645312	44646343	1.5817	0.420029	-2.76112	ENSMUSG00000057531	Dtnbp1	0.942857	0.035767	0.0059952	III
chr13	44937223	44938993	0.918203	0.695317	0.174903	ENSMUSG00000015396	Cd83	0.942857	0.0182866	0.00119904	III
chr13	45005081	45006935	1.61648	1.06778	-0.0270483	ENSMUSG00000015396	Cd83	0.942857	0.0361457	0.0059952	III
chr13	45031016	45032700	1.97338	1.10932	-1.3482	ENSMUSG00000038175	Mylip	0.942857	0.035767	0.0059952	III
chr13	45108141	45110124	3.20171	2.88648	1.98838	ENSMUSG00000038175	Mylip	1	0.0281723	0	III
chr13	45266608	45267637	1.2294	0.0804619	-3.28548	ENSMUSG00000038175	Mylip	0.942857	0.0368106	0.00839329	III
chr13	45371605	45372658	1.26115	-0.0619662	-2.42338	ENSMUSG00000038175	Mylip	1	0.0281723	0	III
chr13	45452900	45456555	2.37591	1.30266	-0.531105	ENSMUSG00000038175	Mylip	1	0.0281723	0	III
chr13	45902745	45904673	1.8404	1.30495	0.0642818	ENSMUSG00000000253	Gmpr	0.885714	0.045879	0.0227818	III
chr13	46179670	46181995	2.09822	1.06562	-0.927155	ENSMUSG00000000253	Gmpr	0.885714	0.045879	0.0227818	III
chr13	4662211	4663303	2.02826	1.33124	-0.0827541	ENSMUSG00000021211	Akr1c12	0.885714	0.0453939	0.028777	III
chr13	46735725	46736997	4.10407	3.54088	2.25133	ENSMUSG00000038080	Kdm1b	0.942857	0.0361457	0.0059952	III
chr13	46926258	46927733	0.747507	-2.29044	-6.7269	ENSMUSG00000038080	Kdm1b	0.771429	0.0226949	0.0119904	III
chr13	47214416	47215890	1.12256	-0.962654	-4.31029	ENSMUSG00000038080	Kdm1b	0.885714	0.0465943	0.0275779	III
chr13	47232633	47233650	1.76014	-0.877266	-7.1041	ENSMUSG00000038080	Kdm1b	0.885714	0.0465943	0.0275779	III
chr13	48565652	48567151	2.0368	0.838535	-0.919106	ENSMUSG00000037960	Card19	1	0.0281723	0	III
chr13	48961260	48962714	2.10352	1.26865	-0.173895	ENSMUSG00000037960	Card19	0.942857	0.0366737	0.00119904	III
chr13	48964028	48965834	1.57021	1.09004	-0.859353	ENSMUSG00000038014	Fam120a	0.942857	0.0365574	0.0059952	III
chr13	49189525	49193235	2.56097	2.03104	1.02177	ENSMUSG00000038014	Fam120a	1	0.0287751	0	III
chr13	49242025	49245154	2.56872	2.33123	1.48455	ENSMUSG00000037960	Card19	0.942857	0.0376093	0.00119904	III
chr13	49251327	49253496	3.34225	2.91687	1.68492	ENSMUSG00000037960	Card19	1	0.0281723	0	III
chr13	49270557	49274127	1.864	1.68008	0.942267	ENSMUSG00000037960	Card19	0.942857	0.0376093	0.00119904	III
chr13	49297788	49301639	1.07586	0.774827	-0.148423	ENSMUSG00000038014	Fam120a	0.942857	0.0383409	0.00479616	III
chr13	49306705	49307935	2.96358	2.47258	1.19492	ENSMUSG00000038014	Fam120a	0.942857	0.0383409	0.00479616	III
chr13	49308318	49310085	3.43616	3.11363	2.57625	ENSMUSG00000038014	Fam120a	1	0.0287751	0	III
chr13	49326210	49327258	0.934133	0.450835	-1.12613	ENSMUSG00000037960	Card19	1	0.0281723	0	III
chr13	49370119	49372314	1.39268	1.0202	0.131048	ENSMUSG00000037960	Card19	0.942857	0.0176265	0	III
chr13	5603519	5606220	1.71733	1.43825	0.755671	ENSMUSG00000021213	Akr1c13	0.885714	0.0484824	0.0311751	III
chr13	56171881	56174525	1.64346	1.17765	0.134853	ENSMUSG00000021496	Pcbd2	1	0.03	0	III
chr13	56612902	56615604	2.45481	1.85215	0.611677	ENSMUSG00000021496	Pcbd2	0.942857	0.0368106	0.00839329	III
chr13	5868051	5876636	2.08088	1.77447	0.768541	ENSMUSG00000021213	Akr1c13	0.942857	0.0376093	0.00119904	III
chr13	59002708	59004814	0.393563	0.0644054	-0.736385	ENSMUSG00000055254	Ntrk2	0.941124	0.0387882	0.0107914	III
chr13	59818344	59820382	1.03034	0.545462	-0.0545065	ENSMUSG00000114635	Gm49392	0.942857	0.0359308	0.00239808	III
chr13	60668985	60671475	2.69266	1.82406	0.432021	ENSMUSG00000074874	Ctla2b	0.885714	0.045879	0.0227818	III
chr13	60672138	60673973	4.01147	3.35242	1.63114	ENSMUSG00000074874	Ctla2b	0.885714	0.045879	0.0227818	III
chr13	60839221	60841110	1.97394	0.515055	-3.01892	ENSMUSG00000074874	Ctla2b	0.942857	0.0368106	0.00839329	III
chr13	60891629	60893809	2.03137	1.14781	-1.15468	ENSMUSG00000074874	Ctla2b	0.942857	0.035767	0.0059952	III
chr13	6192468	6193911	0.75314	-0.186801	-3.22333	ENSMUSG00000021211	Akr1c12	0.885714	0.0465943	0.0275779	III
chr13	64401102	64403112	2.77371	2.31573	1.3094	ENSMUSG00000021482	Prxl2c	0.942857	0.0366737	0.00119904	III
chr13	64407325	64409400	1.9732	1.28948	-1.29814	ENSMUSG00000044934	Zfp367	0.885714	0.0465943	0.0275779	III
chr13	67080530	67082323	1.15684	0.53373	-0.50885	ENSMUSG00000059839	Zfp874b	0.942857	0.0361457	0.0059952	III
chr13	67268223	67269446	1.63127	1.0706	0.384952	ENSMUSG00000021510	Zfp729a	0.942857	0.0368106	0.00839329	III
chr13	75844246	75846677	1.40548	1.20163	0.856802	ENSMUSG00000043190	Rfesd	0.942857	0.0376093	0.00119904	III
chr13	94093683	94095139	0.80451	-1.3137	-6.96871	ENSMUSG00000042082	Arsb	0.942857	0.035767	0.0059952	III
chr13	94097613	94098658	0.542417	0.257556	-0.500361	ENSMUSG00000045312	Lhfpl2	0.885714	0.0273616	0.00719424	III
chr13	94142419	94145001	1.52134	-0.129036	-3.01153	ENSMUSG00000021684	Pde8b	0.885714	0.0465943	0.0275779	III
chr13	94156162	94157317	0.82117	-0.235364	-2.33066	ENSMUSG00000021684	Pde8b	0.885714	0.0465943	0.0275779	III
chr13	94158627	94160678	2.53821	1.964	0.720479	ENSMUSG00000021684	Pde8b	0.885714	0.0465943	0.0275779	III
chr13	94163831	94165320	0.306472	-0.504636	-3.49417	ENSMUSG00000021686	Ap3b1	0.885714	0.0476951	0.0191847	III
chr13	94171581	94177212	2.61285	1.60553	-0.215485	ENSMUSG00000042082	Arsb	0.885714	0.045879	0.0227818	III
chr13	95033069	95034626	1.61838	1.03604	0.118632	ENSMUSG00000042082	Arsb	0.885714	0.045879	0.0227818	III
chr13	95847775	95848882	1.2916	0.0805184	-1.94176	ENSMUSG00000021669	Col4a3bp	0.885714	0.0465943	0.0275779	III
chr13	95887554	95889178	2.584	1.33558	-0.425721	ENSMUSG00000021669	Col4a3bp	0.942857	0.0361457	0.0059952	III
chr13	96508940	96511559	1.73136	1.4702	0.886005	ENSMUSG00000051111	Sv2c	0.880406	0.0487328	0.0443645	III
chr13	97567525	97568635	0.422302	-1.31668	-6.63591	ENSMUSG00000021666	Gfm2	0.771429	0.043693	0.0347722	III
chr14	10138598	10140380	2.49623	2.08621	0.957043	ENSMUSG00000060579	Fhit	0.942857	0.0284144	0.00224972	III
chr14	10209141	10210166	0.780356	-0.941419	-7.43134	ENSMUSG00000060579	Fhit	0.828571	0.046159	0.0359955	III
chr14	102883120	102884203	2.42844	1.71536	-0.500178	ENSMUSG00000033060	Lmo7	0.927634	0.0305328	0.0258718	III
chr14	102902362	102903442	1.93951	1.0263	-2.57343	ENSMUSG00000033060	Lmo7	0.927634	0.0299079	0.0179978	III
chr14	103477251	103478288	2.94799	2.29708	-0.390838	ENSMUSG00000033004	Mycbp2	0.942857	0.0278206	0.00449944	III
chr14	10429731	10431727	1.74953	1.46008	0.439434	ENSMUSG00000060579	Fhit	0.828571	0.0453326	0.0326209	III
chr14	10438700	10440338	0.798865	0.462898	-0.832037	ENSMUSG00000060579	Fhit	0.828571	0.0453326	0.0326209	III
chr14	120761765	120763697	1.82055	1.0191	-1.45221	ENSMUSG00000051615	Rap2a	0.885714	0.03705	0.0269966	III
chr14	121365454	121367679	0.906514	0.63719	-0.0148016	ENSMUSG00000025558	Dock9	0.885714	0.03705	0.0269966	III
chr14	121369809	121373360	1.35475	0.709471	-0.880879	ENSMUSG00000025558	Dock9	0.885714	0.03705	0.0269966	III
chr14	121905725	121907640	2.09351	1.61048	0.920616	ENSMUSG00000051212	Gpr183	0.828571	0.0467227	0.0427447	III
chr14	121969408	121970569	0.443569	0.0605366	-0.996913	ENSMUSG00000051212	Gpr183	0.828571	0.0467227	0.0427447	III
chr14	13971246	13972616	0.218262	-4.23117	-12.0533	ENSMUSG00000021738	Atxn7	0.869657	0.0410429	0.0382452	III
chr14	14067391	14069084	3.18582	2.05273	-0.12286	ENSMUSG00000021738	Atxn7	0.885714	0.03705	0.0269966	III
chr14	17410615	17411861	1.16283	0.351991	-2.06332	ENSMUSG00000021775	Nr1d2	0.942857	0.0284144	0.00224972	III
chr14	18233943	18235712	2.89731	2.3764	0.384171	ENSMUSG00000021775	Nr1d2	0.942857	0.0284144	0.00224972	III
chr14	19949990	19951740	3.07793	2.2416	0.644415	ENSMUSG00000043004	Gng2	0.942857	0.0284144	0.00224972	III
chr14	19984390	19987024	4.28598	3.77704	2.62576	ENSMUSG00000043004	Gng2	0.942857	0.0284144	0.00224972	III
chr14	20297177	20298544	0.78601	0.593281	-0.0454433	ENSMUSG00000045107	Saysd1	0.942857	0.0288077	0.00224972	III
chr14	20765091	20766394	0.524941	-0.03708	-1.51733	ENSMUSG00000021822	Plau	0.942857	0.0284144	0.00224972	III
chr14	20824431	20825997	1.51208	0.672465	-1.81818	ENSMUSG00000021822	Plau	0.885714	0.0380046	0.0314961	III
chr14	20828987	20831037	3.23727	2.89326	1.94126	ENSMUSG00000021822	Plau	0.942857	0.0284144	0.00224972	III
chr14	20845104	20846695	2.79453	2.62309	2.36375	ENSMUSG00000039357	Fut11	0.885714	0.0186245	0.00449944	III
chr14	25614041	25615653	1.13085	0.945381	0.478132	ENSMUSG00000021866	Anxa11	0.942857	0.00977023	0	III
chr14	26625911	26627746	2.13074	1.18909	-1.14455	ENSMUSG00000040818	Dennd6a	1	0.0215235	0	III
chr14	27402116	27403361	1.85445	1.14919	-0.0210529	ENSMUSG00000040651	Tasor	0.885714	0.03705	0.0269966	III
chr14	27404729	27405807	2.08277	1.6927	0.803923	ENSMUSG00000040651	Tasor	0.828571	0.0258432	0.0112486	III
chr14	27412139	27413766	1.68217	1.08141	-1.20994	ENSMUSG00000040651	Tasor	0.885714	0.03705	0.0269966	III
chr14	30762232	30763976	0.896805	-0.154163	-1.51214	ENSMUSG00000052395	Rft1	0.828571	0.0482545	0.0472441	III
chr14	31164631	31166330	3.16797	2.45072	1.57235	ENSMUSG00000021893	Capn7	1	0.0215235	0	III
chr14	31171160	31174822	0.896956	-0.169947	-2.30325	ENSMUSG00000021917	Spcs1	1	0.0208606	0	III
chr14	31182435	31184010	3.652	2.84779	1.34955	ENSMUSG00000021893	Capn7	1	0.0215235	0	III
chr14	31185079	31186673	2.17306	1.33799	-0.784845	ENSMUSG00000021893	Capn7	1	0.0215235	0	III
chr14	31421996	31424657	2.7817	2.35096	0.863583	ENSMUSG00000021893	Capn7	0.885714	0.034061	0.015748	III
chr14	31661289	31662508	2.02953	1.59197	0.735897	ENSMUSG00000021906	Oxnad1	0.828571	0.0453326	0.0326209	III
chr14	31667290	31671033	2.19059	1.82308	1.29036	ENSMUSG00000021906	Oxnad1	0.828571	0.0453326	0.0326209	III
chr14	32931210	32932232	0.612232	-0.0884278	-1.90266	ENSMUSG00000021936	Mapk8	0.942857	0.0285619	0.0101237	III
chr14	33193626	33195504	2.98025	2.54557	1.617	ENSMUSG00000063506	Arhgap22	0.828571	0.0443421	0.0269966	III
chr14	33216599	33218836	2.66381	1.6786	-0.872929	ENSMUSG00000021936	Mapk8	0.942857	0.0284144	0.00224972	III
chr14	33240495	33241719	3.26243	2.14067	0.0722162	ENSMUSG00000063506	Arhgap22	0.942857	0.0278206	0.00449944	III
chr14	33242153	33246732	2.0754	0.822937	-1.27932	ENSMUSG00000021936	Mapk8	0.942857	0.0284144	0.00224972	III
chr14	33275690	33276842	0.977158	0.270931	-2.58386	ENSMUSG00000041707	Tmem273	1	0.0222197	0	III
chr14	40923226	40925229	1.20384	0.501595	-0.375121	ENSMUSG00000021792	Prxl2a	0.885714	0.03705	0.0269966	III
chr14	40957264	40959794	2.0318	1.65241	0.780749	ENSMUSG00000021792	Prxl2a	0.942857	0.0265167	0.00224972	III
chr14	46914873	46916503	2.60271	-0.185241	-5.30571	ENSMUSG00000021838	Samd4	1	0.0219157	0	III
chr14	46923733	46924754	0.763286	-1.20107	-5.84137	ENSMUSG00000021838	Samd4	0.942857	0.0278206	0.00449944	III
chr14	47177753	47178938	2.11572	1.44829	0.164705	ENSMUSG00000021838	Samd4	0.885714	0.0356936	0.0168729	III
chr14	47541290	47543155	2.12508	1.49113	-0.969342	ENSMUSG00000050335	Lgals3	0.942857	0.0284144	0.00224972	III
chr14	47734436	47736682	1.25888	0.528866	-2.19375	ENSMUSG00000050335	Lgals3	0.885714	0.0363354	0.0191226	III
chr14	48130620	48134285	3.08164	2.69682	1.97839	ENSMUSG00000050335	Lgals3	0.942857	0.0284144	0.00224972	III
chr14	50823440	50825408	2.40744	1.4462	-0.395715	ENSMUSG00000021876	Rnase4	0.942857	0.0284144	0.00224972	III
chr14	50837942	50839497	2.59929	1.75889	-0.699242	ENSMUSG00000021876	Rnase4	0.942857	0.0284144	0.00224972	III
chr14	50841631	50843649	0.991048	0.310939	-1.67895	ENSMUSG00000021876	Rnase4	1	0.0210374	0	III
chr14	50848358	50849791	0.0833825	-1.92833	-9.80811	ENSMUSG00000021876	Rnase4	0.942857	0.0284144	0.00224972	III
chr14	50936599	50937644	1.11194	-1.79103	-12.0533	ENSMUSG00000021876	Rnase4	0.927634	0.0325884	0.015748	III
chr14	51093055	51094877	3.18728	2.77633	1.33553	ENSMUSG00000021876	Rnase4	0.942857	0.0284144	0.00224972	III
chr14	52118813	52121132	1.99298	1.17977	-0.297773	ENSMUSG00000072571	Tmem253	0.885714	0.03705	0.0269966	III
chr14	53055270	53057362	1.43433	-0.837937	-7.81682	ENSMUSG00000072571	Tmem253	0.885714	0.03705	0.0269966	III
chr14	53358465	53360376	1.27953	-0.263741	-2.76909	ENSMUSG00000072571	Tmem253	0.828571	0.046874	0.0393701	III
chr14	53751630	53754647	1.25377	-0.851036	-7.87815	ENSMUSG00000040618	Pck2	0.828571	0.046874	0.0393701	III
chr14	53757109	53758192	1.6416	0.806558	-2.10217	ENSMUSG00000040618	Pck2	0.828571	0.046874	0.0393701	III
chr14	54397442	54399790	2.63336	1.95242	0.96545	ENSMUSG00000040618	Pck2	0.885714	0.03705	0.0269966	III
chr14	54405162	54406738	0.799803	0.0956629	-2.44601	ENSMUSG00000040618	Pck2	0.885714	0.03705	0.0269966	III
chr14	54749352	54751652	1.10483	0.726809	0.0829554	ENSMUSG00000040618	Pck2	0.885714	0.03705	0.0269966	III
chr14	54752458	54755717	2.40996	1.80339	0.675691	ENSMUSG00000040618	Pck2	0.885714	0.03705	0.0269966	III
chr14	55193285	55194673	1.6741	1.24985	0.375733	ENSMUSG00000040618	Pck2	0.885714	0.03705	0.0269966	III
chr14	55792884	55794395	0.648168	0.171635	-1.51263	ENSMUSG00000054509	Parp4	0.942857	0.0284144	0.00224972	III
chr14	56688154	56689613	0.384302	-1.2048	-6.6184	ENSMUSG00000115232	Gm49378	0.885714	0.0177585	0.00787402	III
chr14	60204302	60205994	3.11603	1.55397	-1.40801	ENSMUSG00000021983	Atp8a2	0.828571	0.046874	0.0393701	III
chr14	60268711	60270241	2.579	2.06046	1.425	ENSMUSG00000021983	Atp8a2	1	0.0104817	0	III
chr14	60273092	60274368	2.29567	1.86034	0.732202	ENSMUSG00000021983	Atp8a2	0.828571	0.046874	0.0393701	III
chr14	60442575	60445246	2.2916	2.07244	1.58272	ENSMUSG00000021983	Atp8a2	0.942857	0.0131987	0	III
chr14	61686519	61688259	1.72311	1.50973	0.703582	ENSMUSG00000043157	Arl11	0.885714	0.0348948	0.0123735	III
chr14	62245190	62246261	3.19229	1.85122	-0.965035	ENSMUSG00000043157	Arl11	0.942857	0.0284144	0.00224972	III
chr14	63076222	63077363	2.40578	0.762683	-3.44898	ENSMUSG00000035078	Mtmr9	0.942857	0.0284144	0.00224972	III
chr14	63078261	63080540	3.18513	2.59475	0.414064	ENSMUSG00000035078	Mtmr9	0.942857	0.0284144	0.00224972	III
chr14	63128086	63130097	4.23609	3.79909	2.40091	ENSMUSG00000035078	Mtmr9	0.885714	0.0363354	0.0191226	III
chr14	64833832	64835420	3.08898	2.42317	0.867854	ENSMUSG00000021972	Hmbox1	0.885714	0.0363354	0.0191226	III
chr14	64842137	64843242	0.813148	-1.38307	-6.771	ENSMUSG00000021972	Hmbox1	0.942857	0.0136248	0	III
chr14	65380820	65381979	1.98532	1.75929	0.96012	ENSMUSG00000022043	Trim35	0.828571	0.0443421	0.0269966	III
chr14	66198288	66200890	1.43576	1.32002	0.925961	ENSMUSG00000045731	Pnoc	0.845154	0.022245	0.0112486	III
chr14	66217849	66220866	2.09761	1.72693	1.03416	ENSMUSG00000045731	Pnoc	0.777542	0.0341415	0.0258718	III
chr14	66222965	66224822	3.67775	2.90299	1.86734	ENSMUSG00000022043	Trim35	0.885714	0.03705	0.0269966	III
chr14	66559881	66561295	0.809176	-0.0871624	-2.36301	ENSMUSG00000022043	Trim35	0.885714	0.03705	0.0269966	III
chr14	66845529	66846650	4.43945	3.96234	3.24053	ENSMUSG00000022043	Trim35	0.885714	0.03705	0.0269966	III
chr14	66871538	66872610	3.34179	2.73793	0.444024	ENSMUSG00000022043	Trim35	0.885714	0.03705	0.0269966	III
chr14	73138470	73139569	2.06423	1.06958	-1.12773	ENSMUSG00000022106	Rcbtb2	0.942857	0.0285619	0.0101237	III
chr14	73167343	73170026	2.80345	2.42533	1.43949	ENSMUSG00000022106	Rcbtb2	0.942857	0.0284144	0.00224972	III
chr14	73175340	73176382	2.75352	2.30856	1.39862	ENSMUSG00000022106	Rcbtb2	0.942857	0.0284144	0.00224972	III
chr14	73178315	73181067	2.44158	1.53687	-1.90476	ENSMUSG00000022106	Rcbtb2	0.942857	0.0284144	0.00224972	III
chr14	73333063	73335023	1.74858	1.18679	0.296566	ENSMUSG00000022106	Rcbtb2	0.942857	0.0284144	0.00224972	III
chr14	73387879	73389636	3.58165	2.79647	0.5668	ENSMUSG00000022106	Rcbtb2	0.942857	0.0284144	0.00224972	III
chr14	73400962	73402997	2.54951	2.15433	0.769047	ENSMUSG00000022106	Rcbtb2	0.828571	0.0453326	0.0326209	III
chr14	73433260	73437186	1.08373	0.441067	-1.56645	ENSMUSG00000022106	Rcbtb2	0.942857	0.0284144	0.00224972	III
chr14	73444409	73447006	3.43142	2.64515	1.49078	ENSMUSG00000022106	Rcbtb2	0.942857	0.0284144	0.00224972	III
chr14	74688848	74690895	0.83436	0.238243	-1.85126	ENSMUSG00000034959	Rubcnl	0.885714	0.0348948	0.0123735	III
chr14	75730667	75732137	1.18923	0.529828	-1.22409	ENSMUSG00000034959	Rubcnl	0.885714	0.0348948	0.0123735	III
chr14	75863120	75864758	1.93918	1.19167	-0.982763	ENSMUSG00000060126	Tpt1	0.942857	0.0284144	0.00224972	III
chr14	76096496	76098291	1.29783	1.13295	0.762538	ENSMUSG00000060126	Tpt1	0.942857	0.0255816	0	III
chr14	76151866	76153374	1.41052	0.915957	0.0642589	ENSMUSG00000060126	Tpt1	0.942857	0.0284144	0.00224972	III
chr14	76194616	76196240	1.87597	0.503024	-1.38403	ENSMUSG00000060126	Tpt1	0.885714	0.0363354	0.0191226	III
chr14	76428065	76430005	0.810163	-1.79237	-12.0533	ENSMUSG00000060126	Tpt1	0.927634	0.031583	0.00787402	III
chr14	77523692	77526197	1.62456	1.13007	-0.429626	ENSMUSG00000022016	Akap11	0.942857	0.0284144	0.00224972	III
chr14	77545889	77548026	2.1333	0.734485	-1.84228	ENSMUSG00000022016	Akap11	1	0.0222197	0	III
chr14	77793777	77796489	1.94722	0.934863	-2.44003	ENSMUSG00000022016	Akap11	0.885714	0.0363354	0.0191226	III
chr14	77863942	77865421	1.41149	0.68495	-1.52325	ENSMUSG00000022016	Akap11	0.942857	0.0284144	0.00224972	III
chr14	78548245	78549707	1.25045	0.423622	-1.56985	ENSMUSG00000022016	Akap11	0.942857	0.0284144	0.00224972	III
chr14	8114437	8116266	1.28257	0.262172	-1.03873	ENSMUSG00000060579	Fhit	0.942857	0.0284144	0.00224972	III
chr14	8131936	8134044	1.37185	1.13719	0.260543	ENSMUSG00000060579	Fhit	1	0.0222197	0	III
chr15	100040695	100042512	2.66667	1.94204	-0.404808	ENSMUSG00000023007	Prpf40b	0.885714	0.0440343	0.0255102	III
chr15	100203190	100206499	1.71816	1.38111	0.691267	ENSMUSG00000023007	Prpf40b	0.942857	0.0329547	0.00127551	III
chr15	100250571	100252030	0.9925	0.627089	-0.757066	ENSMUSG00000023007	Prpf40b	0.942857	0.0339473	0.00637755	III
chr15	100442728	100444423	1.20322	0.727118	-0.538372	ENSMUSG00000023031	Cela1	0.942857	0.0329999	0.00382653	III
chr15	102392274	102394613	3.73672	3.06035	1.97285	ENSMUSG00000045665	Mfsd5	0.885714	0.0440343	0.0255102	III
chr15	27663395	27667735	2.59576	2.02171	0.536022	ENSMUSG00000056069	Otulinl	0.942857	0.034917	0.00637755	III
chr15	27669566	27675455	1.38603	0.672043	-0.447582	ENSMUSG00000056069	Otulinl	0.942857	0.034917	0.00637755	III
chr15	27702523	27703663	3.99183	3.50747	2.68384	ENSMUSG00000056069	Otulinl	0.942857	0.034917	0.00637755	III
chr15	27939627	27942160	2.59417	1.42744	-0.165893	ENSMUSG00000056069	Otulinl	0.942857	0.034917	0.00637755	III
chr15	31331093	31333573	3.35528	2.52462	1.14491	ENSMUSG00000022237	Ankrd33b	0.942857	0.034917	0.00637755	III
chr15	31342022	31344376	1.9067	1.27095	0.112917	ENSMUSG00000022237	Ankrd33b	0.942857	0.034917	0.00637755	III
chr15	31349098	31350142	3.80008	3.4904	2.77403	ENSMUSG00000022237	Ankrd33b	0.942857	0.034917	0.00637755	III
chr15	31351982	31353124	1.19485	0.742237	-0.148333	ENSMUSG00000022237	Ankrd33b	0.942857	0.034917	0.00637755	III
chr15	31466743	31467809	1.73095	1.07798	-0.0818466	ENSMUSG00000022237	Ankrd33b	0.942857	0.034917	0.00637755	III
chr15	34066608	34068489	1.46301	1.31037	0.702975	ENSMUSG00000039007	Cpq	0.942857	0.0279783	0.00127551	III
chr15	34529194	34530613	3.3825	2.78686	1.03463	ENSMUSG00000022323	Rida	0.885714	0.0440343	0.0255102	III
chr15	35869629	35870967	0.60327	-0.718744	-3.33174	ENSMUSG00000022323	Rida	0.885714	0.0437448	0.0229592	III
chr15	38384046	38385723	1.60776	1.52722	1.19708	ENSMUSG00000037465	Klf10	0.885714	0.0259242	0.00510204	III
chr15	41750949	41752484	1.9795	1.03605	-1.74339	ENSMUSG00000042895	Abra	0.885714	0.0440343	0.0255102	III
chr15	41830624	41832985	1.90859	1.5494	0.86707	ENSMUSG00000042895	Abra	0.942857	0.0329547	0.00127551	III
chr15	5187877	5189267	1.3394	0.733092	-0.138922	ENSMUSG00000022151	Ttc33	0.828571	0.0371862	0.0318878	III
chr15	5539230	5540299	2.2181	1.30708	-1.45185	ENSMUSG00000022151	Ttc33	0.885714	0.0440343	0.0255102	III
chr15	58260796	58261917	2.48632	1.70219	-0.846852	ENSMUSG00000022357	Klhl38	0.880406	0.0449707	0.0420918	III
chr15	58343322	58344384	1.81971	1.18521	-0.519414	ENSMUSG00000022357	Klhl38	0.880406	0.0438106	0.0357143	III
chr15	58731365	58733073	1.04541	-1.79771	-12.0533	ENSMUSG00000062373	Tmem65	0.927634	0.0358141	0.00382653	III
chr15	58744752	58747293	3.46219	2.68274	0.423616	ENSMUSG00000022357	Klhl38	0.880406	0.0449707	0.0420918	III
chr15	58754284	58759226	1.33623	0.687577	-1.42028	ENSMUSG00000022357	Klhl38	0.880406	0.0449707	0.0420918	III
chr15	58860689	58861712	0.377616	-0.51736	-2.53078	ENSMUSG00000022357	Klhl38	0.880406	0.0449707	0.0420918	III
chr15	58875717	58876903	3.10454	2.67372	1.41612	ENSMUSG00000022357	Klhl38	0.880406	0.0449707	0.0420918	III
chr15	59510704	59512466	1.38934	0.750226	-0.0552957	ENSMUSG00000022350	Washc5	0.942857	0.0365183	0.00637755	III
chr15	60834308	60835783	1.59798	0.580112	-2.7593	ENSMUSG00000072568	Lratd2	0.942857	0.0329999	0.00382653	III
chr15	6346261	6347889	1.04239	0.265643	-1.98331	ENSMUSG00000022151	Ttc33	0.885714	0.0440343	0.0255102	III
chr15	6385935	6388104	2.96234	2.43784	0.815262	ENSMUSG00000022151	Ttc33	0.885714	0.0440343	0.0255102	III
chr15	66097648	66098801	1.24782	0.466141	-1.50334	ENSMUSG00000036944	Tmem71	0.942857	0.0318375	0	III
chr15	67513406	67515086	1.9834	0.732277	-2.38269	ENSMUSG00000022335	Zfat	0.942857	0.034917	0.00637755	III
chr15	67732331	67733849	0.779668	0.529708	0.201616	ENSMUSG00000022335	Zfat	0.657143	0.0399909	0.0293367	III
chr15	74934027	74935100	2.44655	2.37058	2.1461	ENSMUSG00000022602	Arc	0.942857	0.0365183	0.00637755	III
chr15	76224474	76226704	1.64213	0.885876	-0.931118	ENSMUSG00000053929	Cyhr1	0.885714	0.0440343	0.0255102	III
chr15	76303672	76304701	0.928272	-0.81938	-7.33045	ENSMUSG00000053929	Cyhr1	0.885714	0.0440343	0.0255102	III
chr15	76311602	76313724	1.21219	0.493218	-2.10757	ENSMUSG00000053929	Cyhr1	0.942857	0.0329999	0.00382653	III
chr15	76743751	76748468	1.28847	-0.0708467	-3.80154	ENSMUSG00000053929	Cyhr1	0.885714	0.0440343	0.0255102	III
chr15	76794071	76796848	1.26551	0.1669	-1.99075	ENSMUSG00000053929	Cyhr1	0.885714	0.0440343	0.0255102	III
chr15	79399593	79401463	0.9592	0.582909	-0.370796	ENSMUSG00000022420	Dnal4	0.885714	0.0246026	0.00765306	III
chr15	79413732	79415510	2.56053	2.2361	0.956639	ENSMUSG00000022420	Dnal4	0.942857	0.0329547	0.00127551	III
chr15	79432285	79433546	1.64043	0.866903	-0.859022	ENSMUSG00000022420	Dnal4	0.942857	0.0329547	0.00127551	III
chr15	79445593	79446657	2.21823	1.32419	-0.529123	ENSMUSG00000022420	Dnal4	0.885714	0.0412862	0.0191327	III
chr15	79926933	79928598	2.11874	0.832471	-0.839503	ENSMUSG00000042564	Fam227a	0.942857	0.0339473	0.00637755	III
chr15	80029925	80031598	1.05938	0.071354	-1.60003	ENSMUSG00000042564	Fam227a	0.942857	0.0365183	0.00637755	III
chr15	80097871	80099997	2.957	1.56014	-0.320505	ENSMUSG00000022415	Syngr1	0.942857	0.0339473	0.00637755	III
chr15	80104264	80105979	1.95948	0.532593	-2.23316	ENSMUSG00000022415	Syngr1	1	0.0274103	0	III
chr15	80582112	80583152	1.20351	0.179376	-2.36449	ENSMUSG00000022415	Syngr1	1	0.0274103	0	III
chr15	81072838	81075883	1.50354	0.406271	-1.07256	ENSMUSG00000022415	Syngr1	0.942857	0.0329999	0.00382653	III
chr15	81082618	81084378	2.80391	2.07955	1.07773	ENSMUSG00000022415	Syngr1	1	0.0274103	0	III
chr15	81103367	81106797	1.87584	1.14734	-0.0632678	ENSMUSG00000022415	Syngr1	1	0.0274103	0	III
chr15	81420471	81422598	1.17779	0.25744	-2.6438	ENSMUSG00000022389	Tef	0.942857	0.034917	0.00637755	III
chr15	81835257	81837424	1.0601	0.105872	-1.44055	ENSMUSG00000022389	Tef	0.942857	0.0318375	0	III
chr15	81932334	81934837	1.56607	0.750878	-0.734013	ENSMUSG00000022389	Tef	1	0.0257904	0	III
chr15	82887680	82889304	3.00878	2.14128	0.946896	ENSMUSG00000018042	Cyb5r3	0.885714	0.0440343	0.0255102	III
chr15	82998312	82999991	0.204284	0.0654722	-0.429796	ENSMUSG00000054277	Arfgap3	0.828571	0.0371862	0.0318878	III
chr15	83035439	83037177	1.67698	0.721641	-0.669009	ENSMUSG00000018042	Cyb5r3	0.885714	0.0440343	0.0255102	III
chr15	83406998	83411678	1.13206	0.68753	-0.00185406	ENSMUSG00000018042	Cyb5r3	0.942857	0.0329547	0.00127551	III
chr15	83417216	83419277	1.5036	-1.70209	-7.16666	ENSMUSG00000018042	Cyb5r3	0.771429	0.0467465	0.0484694	III
chr15	83434333	83437114	0.986458	0.612003	-0.788172	ENSMUSG00000018042	Cyb5r3	0.942857	0.0329547	0.00127551	III
chr15	83440308	83441321	0.846164	0.641401	0.164843	ENSMUSG00000016664	Pacsin2	0.828571	0.0244579	0.0140306	III
chr15	83441641	83443518	1.66369	1.53644	1.03437	ENSMUSG00000018042	Cyb5r3	0.942857	0.0329547	0.00127551	III
chr15	84981220	84984276	1.15437	0.168461	-1.29959	ENSMUSG00000035891	Cerk	1	0.0265976	0	III
chr15	85645493	85646842	1.47496	1.06974	0.279821	ENSMUSG00000035891	Cerk	0.885714	0.0419528	0.0191327	III
chr15	85656900	85658259	2.53048	1.9689	1.19578	ENSMUSG00000035891	Cerk	1	0.0265976	0	III
chr15	86064286	86065347	0.129001	-0.636088	-1.6649	ENSMUSG00000022386	Trmu	0.771429	0.0363819	0.0216837	III
chr15	86167793	86168933	3.25299	2.25346	0.452964	ENSMUSG00000016541	Atxn10	0.942857	0.034917	0.00637755	III
chr15	86168972	86175052	2.78222	1.96372	0.791829	ENSMUSG00000016541	Atxn10	0.942857	0.034917	0.00637755	III
chr15	86181778	86183974	3.73313	3.01438	1.49371	ENSMUSG00000016541	Atxn10	0.942857	0.034917	0.00637755	III
chr15	86187746	86192569	1.61274	0.735735	-1.25659	ENSMUSG00000016541	Atxn10	0.942857	0.034917	0.00637755	III
chr15	86205837	86208445	1.24401	0.447552	-2.74959	ENSMUSG00000035891	Cerk	1	0.0265976	0	III
chr15	86219179	86221956	1.63089	0.726786	-1.60782	ENSMUSG00000051864	Tbc1d22a	1	0.0274103	0	III
chr15	86224190	86226201	2.60365	1.73725	-0.163928	ENSMUSG00000051864	Tbc1d22a	0.942857	0.0339473	0.00637755	III
chr15	86363196	86365235	2.44612	1.85329	0.752949	ENSMUSG00000051864	Tbc1d22a	1	0.0274103	0	III
chr15	88743553	88746436	2.15643	1.30984	-0.864521	ENSMUSG00000036561	Ppp6r2	0.942857	0.0339473	0.00637755	III
chr15	89239425	89240520	2.07408	1.37848	0.294104	ENSMUSG00000036561	Ppp6r2	0.942857	0.0339473	0.00637755	III
chr15	97672246	97673525	0.933185	-1.02323	-7.4745	ENSMUSG00000052369	Tmem106c	1	0.0287795	0	III
chr15	97824963	97826112	2.63739	2.26266	0.848761	ENSMUSG00000022469	Rapgef3	1	0.0256108	0	III
chr15	98511134	98514157	3.37847	2.79254	0.840895	ENSMUSG00000022469	Rapgef3	0.942857	0.034917	0.00637755	III
chr15	98540288	98541944	2.26511	1.76757	0.463721	ENSMUSG00000023007	Prpf40b	0.942857	0.0339473	0.00637755	III
chr15	99329493	99331640	1.4687	1.27543	0.807633	ENSMUSG00000023007	Prpf40b	0.885714	0.0387492	0.0102041	III
chr15	99813432	99815977	1.68992	1.25858	-0.243091	ENSMUSG00000023007	Prpf40b	0.942857	0.0329547	0.00127551	III
chr15	99816493	99820514	2.30685	1.44038	0.0262677	ENSMUSG00000023007	Prpf40b	0.885714	0.0440343	0.0255102	III
chr16	11013988	11015498	0.689899	0.137982	-1.6089	ENSMUSG00000022500	Litaf	0.885714	0.0453304	0.0210526	III
chr16	11343223	11344441	3.06396	2.59416	0.794833	ENSMUSG00000071669	Snx29	0.942857	0.0361658	0.00300752	III
chr16	11384705	11386996	3.03763	1.68327	-0.518337	ENSMUSG00000071669	Snx29	0.942857	0.0361658	0.00300752	III
chr16	11419783	11421342	2.26283	1.61741	-0.107067	ENSMUSG00000071669	Snx29	0.942857	0.0361658	0.00300752	III
chr16	11708818	11710399	1.76662	0.984173	-1.89127	ENSMUSG00000022500	Litaf	0.885714	0.0453304	0.0210526	III
chr16	13865432	13867664	1.42415	0.42644	-2.78637	ENSMUSG00000022679	Mpv17l	0.942857	0.0330917	0.00451128	III
chr16	14158369	14160345	2.77665	2.46137	1.36739	ENSMUSG00000022679	Mpv17l	1	0.0283581	0	III
chr16	18343125	18344183	1.91084	1.08268	0.0110492	ENSMUSG00000000326	Comt	0.885714	0.0456521	0.0195489	III
chr16	18412025	18413971	2.92867	1.93987	-0.388402	ENSMUSG00000000326	Comt	0.942857	0.0359301	0.00300752	III
chr16	21629565	21631633	1.36523	0.840014	0.087988	ENSMUSG00000022855	Senp2	0.942857	0.0361658	0.00300752	III
chr16	22030955	22032581	2.10364	1.27257	-0.471565	ENSMUSG00000022855	Senp2	0.942857	0.0361658	0.00300752	III
chr16	22043042	22044848	1.41717	-1.40723	-7.93503	ENSMUSG00000022856	Tmem41a	0.942857	0.0361172	0.00451128	III
chr16	27373514	27376713	1.44688	1.28387	0.660838	ENSMUSG00000052276	Ostn	0.654654	0.0457861	0.0481203	III
chr16	32519833	32524199	1.14021	0.270539	-1.33096	ENSMUSG00000053774	Ubxn7	0.885714	0.0456521	0.0195489	III
chr16	32598495	32600301	1.29818	-0.240575	-2.37327	ENSMUSG00000053774	Ubxn7	0.885714	0.0456521	0.0195489	III
chr16	33374958	33376313	0.797979	-0.773404	-4.98384	ENSMUSG00000022817	Itgb5	0.828571	0.0285059	0.0210526	III
chr16	33883832	33885577	1.3294	0.0516056	-1.9844	ENSMUSG00000022817	Itgb5	0.942857	0.0330917	0.00451128	III
chr16	33914250	33916327	1.68241	0.716221	-1.32815	ENSMUSG00000022817	Itgb5	0.942857	0.0359301	0.00300752	III
chr16	33916647	33918618	2.06544	1.15364	-1.75968	ENSMUSG00000022817	Itgb5	0.885714	0.0456521	0.0195489	III
chr16	33931400	33932464	1.47156	-0.174261	-2.62546	ENSMUSG00000022817	Itgb5	0.885714	0.0456521	0.0195489	III
chr16	33932704	33935196	1.68636	0.46947	-2.52995	ENSMUSG00000022817	Itgb5	1	0.0256567	0	III
chr16	33935687	33937994	1.91688	1.34374	-0.832013	ENSMUSG00000022817	Itgb5	0.885714	0.0456521	0.0195489	III
chr16	3928301	3930524	1.98163	1.27898	-0.770883	ENSMUSG00000005580	Adcy9	0.942857	0.0361658	0.00300752	III
chr16	43362651	43364399	1.99812	1.20944	-0.324569	ENSMUSG00000052459	Atp6v1a	0.885714	0.0456521	0.0195489	III
chr16	4369254	4371266	2.2867	1.60255	0.256824	ENSMUSG00000005580	Adcy9	0.885714	0.0489912	0.0135338	III
chr16	44119044	44121838	2.83411	1.5805	-0.402207	ENSMUSG00000052459	Atp6v1a	0.885714	0.0456521	0.0195489	III
chr16	44189714	44191070	0.490789	0.212861	-0.807912	ENSMUSG00000071550	Cfap44	0.777542	0.0482021	0.0285714	III
chr16	4474403	4475460	3.46113	3.19726	2.16028	ENSMUSG00000039738	Slx4	0.942857	0.0369457	0.00451128	III
chr16	44778102	44780604	2.11531	1.72613	1.15424	ENSMUSG00000062082	Cd200r4	0.942857	0.0361658	0.00300752	III
chr16	4838954	4840075	2.35093	0.768479	-3.37748	ENSMUSG00000022518	4930562C15Rik	0.942857	0.0329659	0.00601504	III
chr16	4846974	4847979	0.456043	-2.92463	-8.02472	ENSMUSG00000022518	4930562C15Rik	0.942857	0.0329659	0.00601504	III
chr16	4893457	4895176	1.53725	0.993539	0.0602615	ENSMUSG00000039427	Alg1	0.942857	0.0361658	0.00300752	III
chr16	4897259	4899957	0.249484	-1.29131	-3.25009	ENSMUSG00000039427	Alg1	1	0.0141615	0	III
chr16	4919904	4921633	1.3945	0.885271	-0.629724	ENSMUSG00000039427	Alg1	0.942857	0.0361658	0.00300752	III
chr16	4934635	4936733	1.73042	0.487939	-1.06507	ENSMUSG00000022518	4930562C15Rik	0.885714	0.0453304	0.0210526	III
chr16	52417129	52418909	2.50059	1.50102	-0.284694	ENSMUSG00000022636	Alcam	0.942857	0.0330917	0.00451128	III
chr16	91410332	91411587	1.11056	-0.278326	-2.06425	ENSMUSG00000039903	Eva1c	0.845154	0.0496393	0.0315789	III
chr16	91432543	91434462	1.03026	0.140393	-1.03581	ENSMUSG00000039903	Eva1c	0.845154	0.0496393	0.0315789	III
chr16	92713202	92714399	1.23381	0.926271	-0.161893	ENSMUSG00000022948	Setd4	0.942857	0.04364	0.00300752	III
chr16	94517395	94520127	2.32997	1.36169	-0.289227	ENSMUSG00000022898	Vps26c	1	0.0283581	0	III
chr16	94543984	94546833	1.15382	0.453993	-2.43162	ENSMUSG00000022898	Vps26c	1	0.0283581	0	III
chr16	94600974	94602630	2.65526	2.09577	0.115705	ENSMUSG00000022940	Pigp	1	0.0289405	0	III
chr16	94608679	94609954	2.03997	1.21536	-0.520107	ENSMUSG00000022898	Vps26c	0.885714	0.0419114	0.0195489	III
chr17	10369498	10373589	1.81925	0.445286	-3.06231	ENSMUSG00000023861	Mpc1	0.942857	0.0318302	0.00473037	III
chr17	10392030	10395579	2.69294	2.0232	-0.570719	ENSMUSG00000073468	Sft2d1	1	0.0242702	0	III
chr17	12158622	12159865	1.71522	1.55267	0.969611	ENSMUSG00000023826	Prkn	0.828571	0.0180503	0.00473037	III
chr17	13866367	13867730	2.73854	1.62107	-0.10342	ENSMUSG00000050088	1600012H06Rik	0.942857	0.0306789	0.0037843	III
chr17	23546440	23547601	2.92956	2.47938	1.62223	ENSMUSG00000071266	Zfp946	0.942857	0.0337018	0.00283822	III
chr17	25135952	25137352	2.91613	2.63467	1.70911	ENSMUSG00000035521	Gnptg	1	0.0261608	0	III
chr17	25911117	25913011	1.10058	0.0656452	-2.08644	ENSMUSG00000024177	Nme4	0.942857	0.031278	0.00473037	III
chr17	25913206	25915017	3.41949	2.43335	-0.00955066	ENSMUSG00000024177	Nme4	0.885714	0.0406027	0.0179754	III
chr17	26230351	26232370	2.07375	1.34564	0.431814	ENSMUSG00000024177	Nme4	0.885714	0.0406027	0.0179754	III
chr17	26235090	26236972	2.98425	1.9786	0.746961	ENSMUSG00000024177	Nme4	0.885714	0.0406027	0.0179754	III
chr17	26436926	26438925	2.57813	1.54534	-1.47836	ENSMUSG00000024177	Nme4	0.885714	0.0406027	0.0179754	III
chr17	26502310	26504126	4.4625	3.987	3.21154	ENSMUSG00000024177	Nme4	0.885714	0.0406027	0.0179754	III
chr17	26544009	26545171	0.733284	0.520901	-0.200545	ENSMUSG00000025730	Rab40c	1	0.0265243	0	III
chr17	26604411	26606627	1.12449	0.578571	-0.801207	ENSMUSG00000024177	Nme4	1	0.0256201	0	III
chr17	33558931	33560752	1.4898	0.994462	-0.408081	ENSMUSG00000094441	Zfp955a	0.942857	0.0337018	0.00283822	III
chr17	33778682	33779736	1.09144	-2.14582	-8.07823	ENSMUSG00000094441	Zfp955a	0.885714	0.0406027	0.0179754	III
chr17	33946400	33949051	1.45826	1.13528	0.0723593	ENSMUSG00000024403	Atp6v1g2	0.942857	0.0330004	0.00189215	III
chr17	33977841	33982114	2.38165	1.8042	0.723028	ENSMUSG00000024403	Atp6v1g2	0.942857	0.0318302	0.00473037	III
chr17	34164654	34166000	0.423591	-0.310362	-1.70512	ENSMUSG00000024403	Atp6v1g2	1	0.0242702	0	III
chr17	34290861	34292033	0.0722194	-0.249637	-0.851623	ENSMUSG00000033739	Fkbpl	0.885714	0.0240613	0.00473037	III
chr17	34294860	34297829	1.45254	1.26491	0.621315	ENSMUSG00000015478	Rnf5	0.885714	0.0437135	0.0170293	III
chr17	34346682	34348741	1.81874	1.65334	1.37941	ENSMUSG00000033739	Fkbpl	0.828571	0.0180503	0.00473037	III
chr17	34363844	34365892	1.52493	0.689385	-1.36344	ENSMUSG00000024403	Atp6v1g2	0.942857	0.0318302	0.00473037	III
chr17	34632371	34634278	2.56315	2.16783	1.33212	ENSMUSG00000024403	Atp6v1g2	0.885714	0.0429467	0.0170293	III
chr17	34934080	34936170	1.14331	0.730717	0.206816	ENSMUSG00000033739	Fkbpl	0.942857	0.0193941	0.000946074	III
chr17	35256642	35260717	2.94602	2.63649	1.46839	ENSMUSG00000024403	Atp6v1g2	0.885714	0.0429467	0.0170293	III
chr17	44709821	44711737	1.56999	1.0092	-0.102957	ENSMUSG00000038954	Supt3	0.942857	0.0337018	0.00283822	III
chr17	45582620	45586075	1.58286	1.01702	0.229551	ENSMUSG00000036026	Tmem63b	0.942857	0.0318302	0.00473037	III
chr17	45612068	45614251	0.527781	-0.552137	-2.36303	ENSMUSG00000036026	Tmem63b	0.828571	0.0487489	0.0350047	III
[truncated: 4,742 more rows]

## Sheet: 3b - Cluster I
ID	Description	GeneRatio	BgRatio	pvalue	p.adjust	geneID	Count	logP	geneList
GO:0097529	myeloid leukocyte migration	16/278	220/21602	2.8959e-08	0.000101231	ENSMUSG00000021699/ENSMUSG00000021457/ENSMUSG00000000957/ENSMUSG00000033220/ENSMUSG00000055447/ENSMUSG00000052270/ENSMUSG00000023913/ENSMUSG00000024659/ENSMUSG00000040152/ENSMUSG00000027398/ENSMUSG00000051177/ENSMUSG00000028525/ENSMUSG00000042228/ENSMUSG00000029082/ENSMUSG00000029254/ENSMUSG00000052212	16	3.99469	Pde4d/Syk/Mmp14/Rac2/Cd47/Fpr2/Pla2g7/Anxa1/Thbs1/Il1b/Plcb1/Pde4b/Lyn/Bst1/Stap1/Cd177
GO:0050900	leukocyte migration	20/278	362/21602	5.51819e-08	0.000101231	ENSMUSG00000021699/ENSMUSG00000021457/ENSMUSG00000000957/ENSMUSG00000033220/ENSMUSG00000055447/ENSMUSG00000052270/ENSMUSG00000023913/ENSMUSG00000024659/ENSMUSG00000040152/ENSMUSG00000027398/ENSMUSG00000051177/ENSMUSG00000028029/ENSMUSG00000027776/ENSMUSG00000028525/ENSMUSG00000042228/ENSMUSG00000004948/ENSMUSG00000029082/ENSMUSG00000029254/ENSMUSG00000052212/ENSMUSG00000031207	20	3.99469	Pde4d/Syk/Mmp14/Rac2/Cd47/Fpr2/Pla2g7/Anxa1/Thbs1/Il1b/Plcb1/Aimp1/Il12a/Pde4b/Lyn/Zp3/Bst1/Stap1/Cd177/Msn
GO:0007159	leukocyte cell-cell adhesion	18/278	353/21602	8.33924e-07	0.000845027	ENSMUSG00000019982/ENSMUSG00000020400/ENSMUSG00000021457/ENSMUSG00000039197/ENSMUSG00000033220/ENSMUSG00000038037/ENSMUSG00000055447/ENSMUSG00000022952/ENSMUSG00000024659/ENSMUSG00000016496/ENSMUSG00000027347/ENSMUSG00000027398/ENSMUSG00000017009/ENSMUSG00000027776/ENSMUSG00000004948/ENSMUSG00000052212/ENSMUSG00000053338/ENSMUSG00000031207	18	3.07313	Myb/Tnip1/Syk/Adk/Rac2/Socs1/Cd47/Runx1/Anxa1/Cd274/Rasgrp1/Il1b/Sdc4/Il12a/Zp3/Cd177/Tarm1/Msn
GO:0002685	regulation of leukocyte migration	14/278	217/21602	9.21262e-07	0.000845027	ENSMUSG00000000957/ENSMUSG00000033220/ENSMUSG00000052270/ENSMUSG00000023913/ENSMUSG00000024659/ENSMUSG00000040152/ENSMUSG00000027398/ENSMUSG00000051177/ENSMUSG00000027776/ENSMUSG00000042228/ENSMUSG00000004948/ENSMUSG00000029082/ENSMUSG00000029254/ENSMUSG00000031207	14	3.07313	Mmp14/Rac2/Fpr2/Pla2g7/Anxa1/Thbs1/Il1b/Plcb1/Il12a/Lyn/Zp3/Bst1/Stap1/Msn
GO:0017157	regulation of exocytosis	15/278	258/21602	1.39576e-06	0.00102421	ENSMUSG00000004451/ENSMUSG00000020592/ENSMUSG00000021457/ENSMUSG00000021591/ENSMUSG00000033595/ENSMUSG00000033220/ENSMUSG00000036273/ENSMUSG00000024659/ENSMUSG00000017009/ENSMUSG00000042228/ENSMUSG00000004948/ENSMUSG00000029249/ENSMUSG00000052212/ENSMUSG00000003037/ENSMUSG00000039542	15	2.98961	Ralb/Sdc1/Syk/Glrx/Lgi3/Rac2/Lrrk2/Anxa1/Sdc4/Lyn/Zp3/Rest/Cd177/Rab8a/Ncam1
GO:0002696	positive regulation of leukocyte activation	19/278	421/21602	2.52953e-06	0.00137247	ENSMUSG00000019982/ENSMUSG00000021457/ENSMUSG00000039197/ENSMUSG00000000957/ENSMUSG00000036273/ENSMUSG00000038037/ENSMUSG00000055447/ENSMUSG00000022952/ENSMUSG00000024659/ENSMUSG00000016496/ENSMUSG00000027347/ENSMUSG00000040152/ENSMUSG00000027398/ENSMUSG00000027776/ENSMUSG00000004948/ENSMUSG00000029082/ENSMUSG00000029254/ENSMUSG00000052212/ENSMUSG00000038542	19	2.8625	Myb/Syk/Adk/Mmp14/Lrrk2/Socs1/Cd47/Runx1/Anxa1/Cd274/Rasgrp1/Thbs1/Il1b/Il12a/Zp3/Bst1/Stap1/Cd177/Pcid2
GO:0032103	positive regulation of response to external stimulus	19/278	422/21602	2.61851e-06	0.00137247	ENSMUSG00000026187/ENSMUSG00000020124/ENSMUSG00000020400/ENSMUSG00000020538/ENSMUSG00000022126/ENSMUSG00000033220/ENSMUSG00000036273/ENSMUSG00000055447/ENSMUSG00000052270/ENSMUSG00000023913/ENSMUSG00000027347/ENSMUSG00000040152/ENSMUSG00000027398/ENSMUSG00000027776/ENSMUSG00000004948/ENSMUSG00000029254/ENSMUSG00000009376/ENSMUSG00000053338/ENSMUSG00000005533	19	2.8625	Xrcc5/Usp15/Tnip1/Srebf1/Acod1/Rac2/Lrrk2/Cd47/Fpr2/Pla2g7/Rasgrp1/Thbs1/Il1b/Il12a/Zp3/Stap1/Met/Tarm1/Igf1r
GO:0045621	positive regulation of lymphocyte differentiation	10/278	118/21602	3.04466e-06	0.00139636	ENSMUSG00000019982/ENSMUSG00000021457/ENSMUSG00000000957/ENSMUSG00000038037/ENSMUSG00000022952/ENSMUSG00000024659/ENSMUSG00000027347/ENSMUSG00000027398/ENSMUSG00000027776/ENSMUSG00000038542	10	2.855	Myb/Syk/Mmp14/Socs1/Runx1/Anxa1/Rasgrp1/Il1b/Il12a/Pcid2
GO:0006887	exocytosis	18/278	393/21602	3.80522e-06	0.00154606	ENSMUSG00000004451/ENSMUSG00000021248/ENSMUSG00000020592/ENSMUSG00000021457/ENSMUSG00000021591/ENSMUSG00000033595/ENSMUSG00000022443/ENSMUSG00000033220/ENSMUSG00000036273/ENSMUSG00000024659/ENSMUSG00000027347/ENSMUSG00000017009/ENSMUSG00000042228/ENSMUSG00000004948/ENSMUSG00000029249/ENSMUSG00000052212/ENSMUSG00000003037/ENSMUSG00000039542	18	2.81077	Ralb/Tmed10/Sdc1/Syk/Glrx/Lgi3/Myh9/Rac2/Lrrk2/Anxa1/Rasgrp1/Sdc4/Lyn/Zp3/Rest/Cd177/Rab8a/Ncam1
GO:0022407	regulation of cell-cell adhesion	19/278	439/21602	4.63523e-06	0.00154606	ENSMUSG00000026249/ENSMUSG00000039910/ENSMUSG00000019850/ENSMUSG00000019982/ENSMUSG00000021360/ENSMUSG00000021457/ENSMUSG00000039197/ENSMUSG00000038037/ENSMUSG00000055447/ENSMUSG00000022952/ENSMUSG00000024659/ENSMUSG00000016496/ENSMUSG00000027347/ENSMUSG00000027398/ENSMUSG00000017009/ENSMUSG00000027776/ENSMUSG00000042228/ENSMUSG00000004948/ENSMUSG00000053338	19	2.81077	Serpine2/Cited2/Tnfaip3/Myb/Gcnt2/Syk/Adk/Socs1/Cd47/Runx1/Anxa1/Cd274/Rasgrp1/Il1b/Sdc4/Il12a/Lyn/Zp3/Tarm1
GO:0050867	positive regulation of cell activation	19/278	439/21602	4.63523e-06	0.00154606	ENSMUSG00000019982/ENSMUSG00000021457/ENSMUSG00000039197/ENSMUSG00000000957/ENSMUSG00000036273/ENSMUSG00000038037/ENSMUSG00000055447/ENSMUSG00000022952/ENSMUSG00000024659/ENSMUSG00000016496/ENSMUSG00000027347/ENSMUSG00000040152/ENSMUSG00000027398/ENSMUSG00000027776/ENSMUSG00000004948/ENSMUSG00000029082/ENSMUSG00000029254/ENSMUSG00000052212/ENSMUSG00000038542	19	2.81077	Myb/Syk/Adk/Mmp14/Lrrk2/Socs1/Cd47/Runx1/Anxa1/Cd274/Rasgrp1/Thbs1/Il1b/Il12a/Zp3/Bst1/Stap1/Cd177/Pcid2
GO:0008286	insulin receptor signaling pathway	10/278	125/21602	5.12096e-06	0.00156573	ENSMUSG00000020538/ENSMUSG00000020516/ENSMUSG00000022094/ENSMUSG00000050697/ENSMUSG00000038037/ENSMUSG00000027398/ENSMUSG00000051177/ENSMUSG00000027540/ENSMUSG00000041836/ENSMUSG00000005533	10	2.80528	Srebf1/Rps6kb1/Slc39a14/Prkaa1/Socs1/Il1b/Plcb1/Ptpn1/Ptpre/Igf1r
GO:0030595	leukocyte chemotaxis	13/278	220/21602	5.94447e-06	0.00167771	ENSMUSG00000021699/ENSMUSG00000021457/ENSMUSG00000033220/ENSMUSG00000052270/ENSMUSG00000023913/ENSMUSG00000024659/ENSMUSG00000040152/ENSMUSG00000027398/ENSMUSG00000027776/ENSMUSG00000028525/ENSMUSG00000042228/ENSMUSG00000029082/ENSMUSG00000029254	13	2.77528	Pde4d/Syk/Rac2/Fpr2/Pla2g7/Anxa1/Thbs1/Il1b/Il12a/Pde4b/Lyn/Bst1/Stap1
GO:0060326	cell chemotaxis	15/278	305/21602	1.0702e-05	0.00280469	ENSMUSG00000021699/ENSMUSG00000021457/ENSMUSG00000033220/ENSMUSG00000052270/ENSMUSG00000023913/ENSMUSG00000024659/ENSMUSG00000040152/ENSMUSG00000027398/ENSMUSG00000027776/ENSMUSG00000028525/ENSMUSG00000042228/ENSMUSG00000029082/ENSMUSG00000029254/ENSMUSG00000009376/ENSMUSG00000040026	15	2.55211	Pde4d/Syk/Rac2/Fpr2/Pla2g7/Anxa1/Thbs1/Il1b/Il12a/Pde4b/Lyn/Bst1/Stap1/Met/Saa3
GO:0022409	positive regulation of cell-cell adhesion	14/278	271/21602	1.21654e-05	0.00295233	ENSMUSG00000039910/ENSMUSG00000019982/ENSMUSG00000021360/ENSMUSG00000021457/ENSMUSG00000039197/ENSMUSG00000038037/ENSMUSG00000055447/ENSMUSG00000022952/ENSMUSG00000024659/ENSMUSG00000016496/ENSMUSG00000027347/ENSMUSG00000027398/ENSMUSG00000027776/ENSMUSG00000004948	14	2.52983	Cited2/Myb/Gcnt2/Syk/Adk/Socs1/Cd47/Runx1/Anxa1/Cd274/Rasgrp1/Il1b/Il12a/Zp3
GO:0032869	cellular response to insulin stimulus	12/278	202/21602	1.28747e-05	0.00295233	ENSMUSG00000020538/ENSMUSG00000020516/ENSMUSG00000022094/ENSMUSG00000050697/ENSMUSG00000038037/ENSMUSG00000027398/ENSMUSG00000051177/ENSMUSG00000027540/ENSMUSG00000028854/ENSMUSG00000041836/ENSMUSG00000005533/ENSMUSG00000003037	12	2.52983	Srebf1/Rps6kb1/Slc39a14/Prkaa1/Socs1/Il1b/Plcb1/Ptpn1/Slc9a1/Ptpre/Igf1r/Rab8a
GO:0050870	positive regulation of T cell activation	12/278	204/21602	1.42123e-05	0.00306735	ENSMUSG00000019982/ENSMUSG00000021457/ENSMUSG00000039197/ENSMUSG00000038037/ENSMUSG00000055447/ENSMUSG00000022952/ENSMUSG00000024659/ENSMUSG00000016496/ENSMUSG00000027347/ENSMUSG00000027398/ENSMUSG00000027776/ENSMUSG00000004948	12	2.51324	Myb/Syk/Adk/Socs1/Cd47/Runx1/Anxa1/Cd274/Rasgrp1/Il1b/Il12a/Zp3
GO:0034599	cellular response to oxidative stress	14/278	277/21602	1.55518e-05	0.00316997	ENSMUSG00000019850/ENSMUSG00000021109/ENSMUSG00000021470/ENSMUSG00000021591/ENSMUSG00000050697/ENSMUSG00000036273/ENSMUSG00000013089/ENSMUSG00000024659/ENSMUSG00000024997/ENSMUSG00000040152/ENSMUSG00000026822/ENSMUSG00000029249/ENSMUSG00000009376/ENSMUSG00000031584	14	2.49894	Tnfaip3/Hif1a/Ercc6l2/Glrx/Prkaa1/Lrrk2/Etv5/Anxa1/Prdx3/Thbs1/Lcn2/Rest/Met/Gsr
GO:0045785	positive regulation of cell adhesion	18/278	443/21602	1.93528e-05	0.00373714	ENSMUSG00000039910/ENSMUSG00000019982/ENSMUSG00000019920/ENSMUSG00000021360/ENSMUSG00000021457/ENSMUSG00000039197/ENSMUSG00000038037/ENSMUSG00000055447/ENSMUSG00000022952/ENSMUSG00000024659/ENSMUSG00000016496/ENSMUSG00000027347/ENSMUSG00000040152/ENSMUSG00000027398/ENSMUSG00000017009/ENSMUSG00000027776/ENSMUSG00000004948/ENSMUSG00000000402	18	2.42746	Cited2/Myb/Lims1/Gcnt2/Syk/Adk/Socs1/Cd47/Runx1/Anxa1/Cd274/Rasgrp1/Thbs1/Il1b/Sdc4/Il12a/Zp3/Egfl6
GO:0050863	regulation of T cell activation	15/278	328/21602	2.50955e-05	0.00426629	ENSMUSG00000019982/ENSMUSG00000021457/ENSMUSG00000039197/ENSMUSG00000033220/ENSMUSG00000038037/ENSMUSG00000055447/ENSMUSG00000022952/ENSMUSG00000024659/ENSMUSG00000016496/ENSMUSG00000027347/ENSMUSG00000027398/ENSMUSG00000017009/ENSMUSG00000027776/ENSMUSG00000004948/ENSMUSG00000053338	15	2.36995	Myb/Syk/Adk/Rac2/Socs1/Cd47/Runx1/Anxa1/Cd274/Rasgrp1/Il1b/Sdc4/Il12a/Zp3/Tarm1
GO:0002688	regulation of leukocyte chemotaxis	9/278	121/21602	2.73433e-05	0.00426629	ENSMUSG00000033220/ENSMUSG00000052270/ENSMUSG00000023913/ENSMUSG00000040152/ENSMUSG00000027398/ENSMUSG00000027776/ENSMUSG00000042228/ENSMUSG00000029082/ENSMUSG00000029254	9	2.36995	Rac2/Fpr2/Pla2g7/Thbs1/Il1b/Il12a/Lyn/Bst1/Stap1
GO:0042542	response to hydrogen peroxide	9/278	121/21602	2.73433e-05	0.00426629	ENSMUSG00000019850/ENSMUSG00000021591/ENSMUSG00000050697/ENSMUSG00000036273/ENSMUSG00000024659/ENSMUSG00000024997/ENSMUSG00000026822/ENSMUSG00000009376/ENSMUSG00000031722	9	2.36995	Tnfaip3/Glrx/Prkaa1/Lrrk2/Anxa1/Prdx3/Lcn2/Met/Hp
GO:0072593	reactive oxygen species metabolic process	14/278	293/21602	2.89684e-05	0.00426629	ENSMUSG00000021109/ENSMUSG00000021457/ENSMUSG00000022126/ENSMUSG00000036273/ENSMUSG00000055447/ENSMUSG00000052270/ENSMUSG00000024997/ENSMUSG00000040152/ENSMUSG00000027398/ENSMUSG00000056436/ENSMUSG00000009376/ENSMUSG00000052212/ENSMUSG00000031722/ENSMUSG00000015340	14	2.36995	Hif1a/Syk/Acod1/Lrrk2/Cd47/Fpr2/Prdx3/Thbs1/Il1b/Cyct/Met/Cd177/Hp/Cybb
GO:0002028	regulation of sodium ion transport	8/278	94/21602	2.90979e-05	0.00426629	ENSMUSG00000026249/ENSMUSG00000051355/ENSMUSG00000021591/ENSMUSG00000055022/ENSMUSG00000006740/ENSMUSG00000051177/ENSMUSG00000028854/ENSMUSG00000018965	8	2.36995	Serpine2/Commd1/Glrx/Cntn1/Kif5b/Plcb1/Slc9a1/Ywhah
GO:0042098	T cell proliferation	12/278	220/21602	3.00542e-05	0.00426629	ENSMUSG00000021457/ENSMUSG00000039197/ENSMUSG00000033220/ENSMUSG00000024659/ENSMUSG00000016496/ENSMUSG00000027347/ENSMUSG00000027398/ENSMUSG00000017009/ENSMUSG00000027776/ENSMUSG00000004948/ENSMUSG00000053338/ENSMUSG00000031207	12	2.36995	Syk/Adk/Rac2/Anxa1/Cd274/Rasgrp1/Il1b/Sdc4/Il12a/Zp3/Tarm1/Msn
GO:0062197	cellular response to chemical stress	15/278	334/21602	3.09352e-05	0.00426629	ENSMUSG00000026187/ENSMUSG00000019850/ENSMUSG00000021109/ENSMUSG00000021470/ENSMUSG00000021591/ENSMUSG00000050697/ENSMUSG00000036273/ENSMUSG00000013089/ENSMUSG00000024659/ENSMUSG00000024997/ENSMUSG00000040152/ENSMUSG00000026822/ENSMUSG00000029249/ENSMUSG00000009376/ENSMUSG00000031584	15	2.36995	Xrcc5/Tnfaip3/Hif1a/Ercc6l2/Glrx/Prkaa1/Lrrk2/Etv5/Anxa1/Prdx3/Thbs1/Lcn2/Rest/Met/Gsr
GO:0002507	tolerance induction	5/278	29/21602	3.13955e-05	0.00426629	ENSMUSG00000019850/ENSMUSG00000022126/ENSMUSG00000022952/ENSMUSG00000016496/ENSMUSG00000042228	5	2.36995	Tnfaip3/Acod1/Runx1/Cd274/Lyn
GO:1903039	positive regulation of leukocyte cell-cell adhesion	12/278	225/21602	3.74445e-05	0.00490657	ENSMUSG00000019982/ENSMUSG00000021457/ENSMUSG00000039197/ENSMUSG00000038037/ENSMUSG00000055447/ENSMUSG00000022952/ENSMUSG00000024659/ENSMUSG00000016496/ENSMUSG00000027347/ENSMUSG00000027398/ENSMUSG00000027776/ENSMUSG00000004948	12	2.30922	Myb/Syk/Adk/Socs1/Cd47/Runx1/Anxa1/Cd274/Rasgrp1/Il1b/Il12a/Zp3
GO:1903708	positive regulation of hemopoiesis	12/278	226/21602	3.90982e-05	0.00494659	ENSMUSG00000019982/ENSMUSG00000021109/ENSMUSG00000041324/ENSMUSG00000021457/ENSMUSG00000000957/ENSMUSG00000038037/ENSMUSG00000022952/ENSMUSG00000024659/ENSMUSG00000027347/ENSMUSG00000027398/ENSMUSG00000027776/ENSMUSG00000038542	12	2.30569	Myb/Hif1a/Inhba/Syk/Mmp14/Socs1/Runx1/Anxa1/Rasgrp1/Il1b/Il12a/Pcid2
GO:2000651	positive regulation of sodium ion transmembrane transporter activity	4/278	16/21602	4.32449e-05	0.00528886	ENSMUSG00000021591/ENSMUSG00000006740/ENSMUSG00000051177/ENSMUSG00000028854	4	2.27664	Glrx/Kif5b/Plcb1/Slc9a1
GO:0009117	nucleotide metabolic process	17/278	431/21602	4.77629e-05	0.00565297	ENSMUSG00000026192/ENSMUSG00000026281/ENSMUSG00000020534/ENSMUSG00000017453/ENSMUSG00000021109/ENSMUSG00000021699/ENSMUSG00000039197/ENSMUSG00000050697/ENSMUSG00000036273/ENSMUSG00000022814/ENSMUSG00000024899/ENSMUSG00000026866/ENSMUSG00000027952/ENSMUSG00000063524/ENSMUSG00000029056/ENSMUSG00000029247/ENSMUSG00000030747	17	2.24772	Atic/Dtymk/Shmt1/Pipox/Hif1a/Pde4d/Adk/Prkaa1/Lrrk2/Umps/Papss2/Kynu/Pmvk/Eno1/Pank4/Paics/Dgat2
GO:0045582	positive regulation of T cell differentiation	8/278	102/21602	5.24683e-05	0.0059569	ENSMUSG00000019982/ENSMUSG00000021457/ENSMUSG00000038037/ENSMUSG00000022952/ENSMUSG00000024659/ENSMUSG00000027347/ENSMUSG00000027398/ENSMUSG00000027776	8	2.22498	Myb/Syk/Socs1/Runx1/Anxa1/Rasgrp1/Il1b/Il12a
GO:0002699	positive regulation of immune effector process	13/278	271/21602	5.3578e-05	0.0059569	ENSMUSG00000020124/ENSMUSG00000019982/ENSMUSG00000020075/ENSMUSG00000021457/ENSMUSG00000033220/ENSMUSG00000024659/ENSMUSG00000027347/ENSMUSG00000027398/ENSMUSG00000027776/ENSMUSG00000042228/ENSMUSG00000004948/ENSMUSG00000029254/ENSMUSG00000052212	13	2.22498	Usp15/Myb/Ddx21/Syk/Rac2/Anxa1/Rasgrp1/Il1b/Il12a/Lyn/Zp3/Stap1/Cd177
GO:0006753	nucleoside phosphate metabolic process	17/278	439/21602	5.99231e-05	0.00636637	ENSMUSG00000026192/ENSMUSG00000026281/ENSMUSG00000020534/ENSMUSG00000017453/ENSMUSG00000021109/ENSMUSG00000021699/ENSMUSG00000039197/ENSMUSG00000050697/ENSMUSG00000036273/ENSMUSG00000022814/ENSMUSG00000024899/ENSMUSG00000026866/ENSMUSG00000027952/ENSMUSG00000063524/ENSMUSG00000029056/ENSMUSG00000029247/ENSMUSG00000030747	17	2.19611	Atic/Dtymk/Shmt1/Pipox/Hif1a/Pde4d/Adk/Prkaa1/Lrrk2/Umps/Papss2/Kynu/Pmvk/Eno1/Pank4/Paics/Dgat2
GO:0032868	response to insulin	12/278	237/21602	6.19093e-05	0.00636637	ENSMUSG00000020538/ENSMUSG00000020516/ENSMUSG00000022094/ENSMUSG00000050697/ENSMUSG00000038037/ENSMUSG00000027398/ENSMUSG00000051177/ENSMUSG00000027540/ENSMUSG00000028854/ENSMUSG00000041836/ENSMUSG00000005533/ENSMUSG00000003037	12	2.19611	Srebf1/Rps6kb1/Slc39a14/Prkaa1/Socs1/Il1b/Plcb1/Ptpn1/Slc9a1/Ptpre/Igf1r/Rab8a
GO:0050670	regulation of lymphocyte proliferation	12/278	238/21602	6.44617e-05	0.00636637	ENSMUSG00000021457/ENSMUSG00000039197/ENSMUSG00000033220/ENSMUSG00000024659/ENSMUSG00000016496/ENSMUSG00000027398/ENSMUSG00000017009/ENSMUSG00000027776/ENSMUSG00000042228/ENSMUSG00000004948/ENSMUSG00000029082/ENSMUSG00000053338	12	2.19611	Syk/Adk/Rac2/Anxa1/Cd274/Il1b/Sdc4/Il12a/Lyn/Zp3/Bst1/Tarm1
GO:0046634	regulation of alpha-beta T cell activation	8/278	105/21602	6.45335e-05	0.00636637	ENSMUSG00000019982/ENSMUSG00000021457/ENSMUSG00000038037/ENSMUSG00000022952/ENSMUSG00000024659/ENSMUSG00000016496/ENSMUSG00000027776/ENSMUSG00000053338	8	2.19611	Myb/Syk/Socs1/Runx1/Anxa1/Cd274/Il12a/Tarm1
GO:0051251	positive regulation of lymphocyte activation	15/278	357/21602	6.59368e-05	0.00636637	ENSMUSG00000019982/ENSMUSG00000021457/ENSMUSG00000039197/ENSMUSG00000000957/ENSMUSG00000038037/ENSMUSG00000055447/ENSMUSG00000022952/ENSMUSG00000024659/ENSMUSG00000016496/ENSMUSG00000027347/ENSMUSG00000027398/ENSMUSG00000027776/ENSMUSG00000004948/ENSMUSG00000029082/ENSMUSG00000038542	15	2.19611	Myb/Syk/Adk/Mmp14/Socs1/Cd47/Runx1/Anxa1/Cd274/Rasgrp1/Il1b/Il12a/Zp3/Bst1/Pcid2
GO:1903037	regulation of leukocyte cell-cell adhesion	14/278	318/21602	7.0278e-05	0.00650323	ENSMUSG00000019982/ENSMUSG00000021457/ENSMUSG00000039197/ENSMUSG00000038037/ENSMUSG00000055447/ENSMUSG00000022952/ENSMUSG00000024659/ENSMUSG00000016496/ENSMUSG00000027347/ENSMUSG00000027398/ENSMUSG00000017009/ENSMUSG00000027776/ENSMUSG00000004948/ENSMUSG00000053338	14	2.18687	Myb/Syk/Adk/Socs1/Cd47/Runx1/Anxa1/Cd274/Rasgrp1/Il1b/Sdc4/Il12a/Zp3/Tarm1
GO:0000302	response to reactive oxygen species	11/278	204/21602	7.13711e-05	0.00650323	ENSMUSG00000019850/ENSMUSG00000021470/ENSMUSG00000021591/ENSMUSG00000050697/ENSMUSG00000036273/ENSMUSG00000024659/ENSMUSG00000024997/ENSMUSG00000040152/ENSMUSG00000026822/ENSMUSG00000009376/ENSMUSG00000031722	11	2.18687	Tnfaip3/Ercc6l2/Glrx/Prkaa1/Lrrk2/Anxa1/Prdx3/Thbs1/Lcn2/Met/Hp
GO:0032944	regulation of mononuclear cell proliferation	12/278	241/21602	7.26717e-05	0.00650323	ENSMUSG00000021457/ENSMUSG00000039197/ENSMUSG00000033220/ENSMUSG00000024659/ENSMUSG00000016496/ENSMUSG00000027398/ENSMUSG00000017009/ENSMUSG00000027776/ENSMUSG00000042228/ENSMUSG00000004948/ENSMUSG00000029082/ENSMUSG00000053338	12	2.18687	Syk/Adk/Rac2/Anxa1/Cd274/Il1b/Sdc4/Il12a/Lyn/Zp3/Bst1/Tarm1
GO:1902117	positive regulation of organelle assembly	7/278	80/21602	7.72631e-05	0.00674948	ENSMUSG00000004451/ENSMUSG00000020592/ENSMUSG00000021998/ENSMUSG00000017009/ENSMUSG00000046985/ENSMUSG00000001833/ENSMUSG00000031207	7	2.17073	Ralb/Sdc1/Lcp1/Sdc4/Tapt1/Septin7/Msn
GO:0031349	positive regulation of defense response	13/278	282/21602	8.02272e-05	0.00684543	ENSMUSG00000026187/ENSMUSG00000020124/ENSMUSG00000020400/ENSMUSG00000020538/ENSMUSG00000036273/ENSMUSG00000055447/ENSMUSG00000052270/ENSMUSG00000027347/ENSMUSG00000027398/ENSMUSG00000027776/ENSMUSG00000004948/ENSMUSG00000029254/ENSMUSG00000053338	13	2.1646	Xrcc5/Usp15/Tnip1/Srebf1/Lrrk2/Cd47/Fpr2/Rasgrp1/Il1b/Il12a/Zp3/Stap1/Tarm1
GO:0046651	lymphocyte proliferation	14/278	325/21602	8.85726e-05	0.00738575	ENSMUSG00000021457/ENSMUSG00000039197/ENSMUSG00000033220/ENSMUSG00000024659/ENSMUSG00000016496/ENSMUSG00000027347/ENSMUSG00000027398/ENSMUSG00000017009/ENSMUSG00000027776/ENSMUSG00000042228/ENSMUSG00000004948/ENSMUSG00000029082/ENSMUSG00000053338/ENSMUSG00000031207	14	2.13161	Syk/Adk/Rac2/Anxa1/Cd274/Rasgrp1/Il1b/Sdc4/Il12a/Lyn/Zp3/Bst1/Tarm1/Msn
GO:0032943	mononuclear cell proliferation	14/278	328/21602	9.76019e-05	0.00766161	ENSMUSG00000021457/ENSMUSG00000039197/ENSMUSG00000033220/ENSMUSG00000024659/ENSMUSG00000016496/ENSMUSG00000027347/ENSMUSG00000027398/ENSMUSG00000017009/ENSMUSG00000027776/ENSMUSG00000042228/ENSMUSG00000004948/ENSMUSG00000029082/ENSMUSG00000053338/ENSMUSG00000031207	14	2.11568	Syk/Adk/Rac2/Anxa1/Cd274/Rasgrp1/Il1b/Sdc4/Il12a/Lyn/Zp3/Bst1/Tarm1/Msn
GO:0001819	positive regulation of cytokine production	17/278	457/21602	9.77428e-05	0.00766161	ENSMUSG00000020124/ENSMUSG00000020075/ENSMUSG00000021109/ENSMUSG00000021457/ENSMUSG00000022952/ENSMUSG00000024659/ENSMUSG00000016496/ENSMUSG00000027347/ENSMUSG00000040152/ENSMUSG00000027398/ENSMUSG00000051177/ENSMUSG00000027776/ENSMUSG00000028525/ENSMUSG00000004948/ENSMUSG00000001829/ENSMUSG00000053338/ENSMUSG00000034330	17	2.11568	Usp15/Ddx21/Hif1a/Syk/Runx1/Anxa1/Cd274/Rasgrp1/Thbs1/Il1b/Plcb1/Il12a/Pde4b/Zp3/Clpb/Tarm1/Plcg2
GO:0006979	response to oxidative stress	16/278	413/21602	9.81455e-05	0.00766161	ENSMUSG00000019850/ENSMUSG00000021109/ENSMUSG00000021470/ENSMUSG00000021591/ENSMUSG00000050697/ENSMUSG00000036273/ENSMUSG00000013089/ENSMUSG00000024659/ENSMUSG00000024997/ENSMUSG00000040152/ENSMUSG00000026822/ENSMUSG00000029249/ENSMUSG00000009376/ENSMUSG00000030400/ENSMUSG00000031722/ENSMUSG00000031584	16	2.11568	Tnfaip3/Hif1a/Ercc6l2/Glrx/Prkaa1/Lrrk2/Etv5/Anxa1/Prdx3/Thbs1/Lcn2/Rest/Met/Ercc2/Hp/Gsr
GO:0050727	regulation of inflammatory response	15/278	374/21602	0.000110608	0.00844059	ENSMUSG00000026073/ENSMUSG00000019850/ENSMUSG00000020400/ENSMUSG00000022126/ENSMUSG00000022552/ENSMUSG00000036273/ENSMUSG00000055447/ENSMUSG00000052270/ENSMUSG00000024659/ENSMUSG00000027398/ENSMUSG00000042228/ENSMUSG00000004948/ENSMUSG00000029082/ENSMUSG00000029254/ENSMUSG00000053338	15	2.07363	Il1r2/Tnfaip3/Tnip1/Acod1/Sharpin/Lrrk2/Cd47/Fpr2/Anxa1/Il1b/Lyn/Zp3/Bst1/Stap1/Tarm1
GO:0043409	negative regulation of MAPK cascade	10/278	179/21602	0.000113358	0.00844059	ENSMUSG00000020400/ENSMUSG00000000724/ENSMUSG00000044548/ENSMUSG00000022102/ENSMUSG00000027351/ENSMUSG00000027398/ENSMUSG00000027540/ENSMUSG00000042228/ENSMUSG00000029223/ENSMUSG00000005533	10	2.07363	Tnip1/Cryba1/Dact1/Dok2/Spred1/Il1b/Ptpn1/Lyn/Uchl1/Igf1r
GO:0046627	negative regulation of insulin receptor signaling pathway	5/278	38/21602	0.000120725	0.00844059	ENSMUSG00000020516/ENSMUSG00000050697/ENSMUSG00000038037/ENSMUSG00000027398/ENSMUSG00000041836	5	2.07363	Rps6kb1/Prkaa1/Socs1/Il1b/Ptpre
GO:0009259	ribonucleotide metabolic process	14/278	335/21602	0.000121841	0.00844059	ENSMUSG00000026192/ENSMUSG00000017453/ENSMUSG00000021109/ENSMUSG00000021699/ENSMUSG00000050697/ENSMUSG00000036273/ENSMUSG00000022814/ENSMUSG00000024899/ENSMUSG00000026866/ENSMUSG00000027952/ENSMUSG00000063524/ENSMUSG00000029056/ENSMUSG00000029247/ENSMUSG00000030747	14	2.07363	Atic/Pipox/Hif1a/Pde4d/Prkaa1/Lrrk2/Umps/Papss2/Kynu/Pmvk/Eno1/Pank4/Paics/Dgat2
GO:0032649	regulation of interferon-gamma production	8/278	115/21602	0.000122584	0.00844059	ENSMUSG00000055447/ENSMUSG00000022952/ENSMUSG00000016496/ENSMUSG00000027347/ENSMUSG00000027398/ENSMUSG00000027776/ENSMUSG00000028525/ENSMUSG00000004948	8	2.07363	Cd47/Runx1/Cd274/Rasgrp1/Il1b/Il12a/Pde4b/Zp3
GO:0071375	cellular response to peptide hormone stimulus	12/278	255/21602	0.000124024	0.00844059	ENSMUSG00000020538/ENSMUSG00000020516/ENSMUSG00000022094/ENSMUSG00000050697/ENSMUSG00000038037/ENSMUSG00000027398/ENSMUSG00000051177/ENSMUSG00000027540/ENSMUSG00000028854/ENSMUSG00000041836/ENSMUSG00000005533/ENSMUSG00000003037	12	2.07363	Srebf1/Rps6kb1/Slc39a14/Prkaa1/Socs1/Il1b/Plcb1/Ptpn1/Slc9a1/Ptpre/Igf1r/Rab8a
GO:0042129	regulation of T cell proliferation	10/278	181/21602	0.000124228	0.00844059	ENSMUSG00000021457/ENSMUSG00000039197/ENSMUSG00000033220/ENSMUSG00000024659/ENSMUSG00000016496/ENSMUSG00000027398/ENSMUSG00000017009/ENSMUSG00000027776/ENSMUSG00000004948/ENSMUSG00000053338	10	2.07363	Syk/Adk/Rac2/Anxa1/Cd274/Il1b/Sdc4/Il12a/Zp3/Tarm1
GO:1902107	positive regulation of leukocyte differentiation	10/278	183/21602	0.000135965	0.0090701	ENSMUSG00000019982/ENSMUSG00000021457/ENSMUSG00000000957/ENSMUSG00000038037/ENSMUSG00000022952/ENSMUSG00000024659/ENSMUSG00000027347/ENSMUSG00000027398/ENSMUSG00000027776/ENSMUSG00000038542	10	2.04239	Myb/Syk/Mmp14/Socs1/Runx1/Anxa1/Rasgrp1/Il1b/Il12a/Pcid2
GO:0034614	cellular response to reactive oxygen species	9/278	150/21602	0.000145298	0.00924788	ENSMUSG00000019850/ENSMUSG00000021470/ENSMUSG00000021591/ENSMUSG00000036273/ENSMUSG00000024659/ENSMUSG00000024997/ENSMUSG00000040152/ENSMUSG00000026822/ENSMUSG00000009376	9	2.03396	Tnfaip3/Ercc6l2/Glrx/Lrrk2/Anxa1/Prdx3/Thbs1/Lcn2/Met
GO:1903706	regulation of hemopoiesis	16/278	428/21602	0.000147829	0.00924788	ENSMUSG00000019982/ENSMUSG00000021109/ENSMUSG00000041324/ENSMUSG00000021457/ENSMUSG00000000957/ENSMUSG00000038037/ENSMUSG00000022952/ENSMUSG00000024014/ENSMUSG00000024659/ENSMUSG00000027347/ENSMUSG00000027398/ENSMUSG00000027776/ENSMUSG00000042228/ENSMUSG00000000248/ENSMUSG00000052040/ENSMUSG00000038542	16	2.03396	Myb/Hif1a/Inhba/Syk/Mmp14/Socs1/Runx1/Pim1/Anxa1/Rasgrp1/Il1b/Il12a/Lyn/Clec2g/Klf13/Pcid2
GO:0002262	myeloid cell homeostasis	10/278	185/21602	0.000148625	0.00924788	ENSMUSG00000039910/ENSMUSG00000021109/ENSMUSG00000041324/ENSMUSG00000024659/ENSMUSG00000051177/ENSMUSG00000028525/ENSMUSG00000042228/ENSMUSG00000045502/ENSMUSG00000030400/ENSMUSG00000052040	10	2.03396	Cited2/Hif1a/Inhba/Anxa1/Plcb1/Pde4b/Lyn/Hcar2/Ercc2/Klf13
GO:0070663	regulation of leukocyte proliferation	12/278	260/21602	0.000148712	0.00924788	ENSMUSG00000021457/ENSMUSG00000039197/ENSMUSG00000033220/ENSMUSG00000024659/ENSMUSG00000016496/ENSMUSG00000027398/ENSMUSG00000017009/ENSMUSG00000027776/ENSMUSG00000042228/ENSMUSG00000004948/ENSMUSG00000029082/ENSMUSG00000053338	12	2.03396	Syk/Adk/Rac2/Anxa1/Cd274/Il1b/Sdc4/Il12a/Lyn/Zp3/Bst1/Tarm1
GO:0071674	mononuclear cell migration	7/278	89/21602	0.000151906	0.00928904	ENSMUSG00000055447/ENSMUSG00000052270/ENSMUSG00000023913/ENSMUSG00000024659/ENSMUSG00000040152/ENSMUSG00000051177/ENSMUSG00000042228	7	2.03203	Cd47/Fpr2/Pla2g7/Anxa1/Thbs1/Plcb1/Lyn
GO:1901653	cellular response to peptide	13/278	302/21602	0.000158728	0.00954712	ENSMUSG00000020538/ENSMUSG00000020516/ENSMUSG00000022094/ENSMUSG00000050697/ENSMUSG00000038037/ENSMUSG00000052270/ENSMUSG00000027398/ENSMUSG00000051177/ENSMUSG00000027540/ENSMUSG00000028854/ENSMUSG00000041836/ENSMUSG00000005533/ENSMUSG00000003037	13	2.02013	Srebf1/Rps6kb1/Slc39a14/Prkaa1/Socs1/Fpr2/Il1b/Plcb1/Ptpn1/Slc9a1/Ptpre/Igf1r/Rab8a
GO:1902307	positive regulation of sodium ion transmembrane transport	4/278	22/21602	0.00016355	0.00967846	ENSMUSG00000021591/ENSMUSG00000006740/ENSMUSG00000051177/ENSMUSG00000028854	4	2.01419	Glrx/Kif5b/Plcb1/Slc9a1
GO:0019693	ribose phosphate metabolic process	14/278	346/21602	0.000170474	0.0097734	ENSMUSG00000026192/ENSMUSG00000017453/ENSMUSG00000021109/ENSMUSG00000021699/ENSMUSG00000050697/ENSMUSG00000036273/ENSMUSG00000022814/ENSMUSG00000024899/ENSMUSG00000026866/ENSMUSG00000027952/ENSMUSG00000063524/ENSMUSG00000029056/ENSMUSG00000029247/ENSMUSG00000030747	14	2.00995	Atic/Pipox/Hif1a/Pde4d/Prkaa1/Lrrk2/Umps/Papss2/Kynu/Pmvk/Eno1/Pank4/Paics/Dgat2
GO:1902305	regulation of sodium ion transmembrane transport	6/278	64/21602	0.000172607	0.0097734	ENSMUSG00000051355/ENSMUSG00000021591/ENSMUSG00000006740/ENSMUSG00000051177/ENSMUSG00000028854/ENSMUSG00000018965	6	2.00995	Commd1/Glrx/Kif5b/Plcb1/Slc9a1/Ywhah
GO:0090407	organophosphate biosynthetic process	16/278	434/21602	0.000173145	0.0097734	ENSMUSG00000026192/ENSMUSG00000026281/ENSMUSG00000020534/ENSMUSG00000039197/ENSMUSG00000022861/ENSMUSG00000022814/ENSMUSG00000052270/ENSMUSG00000024899/ENSMUSG00000026866/ENSMUSG00000050931/ENSMUSG00000027952/ENSMUSG00000027531/ENSMUSG00000029056/ENSMUSG00000004948/ENSMUSG00000029247/ENSMUSG00000034330	16	2.00995	Atic/Dtymk/Shmt1/Adk/Dgkg/Umps/Fpr2/Papss2/Kynu/Sgms2/Pmvk/Impa1/Pank4/Zp3/Paics/Plcg2
GO:0070665	positive regulation of leukocyte proliferation	9/278	155/21602	0.0001861	0.0101508	ENSMUSG00000021457/ENSMUSG00000039197/ENSMUSG00000024659/ENSMUSG00000016496/ENSMUSG00000027398/ENSMUSG00000027776/ENSMUSG00000042228/ENSMUSG00000004948/ENSMUSG00000029082	9	1.9935	Syk/Adk/Anxa1/Cd274/Il1b/Il12a/Lyn/Zp3/Bst1
GO:0097530	granulocyte migration	9/278	155/21602	0.0001861	0.0101508	ENSMUSG00000021699/ENSMUSG00000021457/ENSMUSG00000033220/ENSMUSG00000024659/ENSMUSG00000040152/ENSMUSG00000027398/ENSMUSG00000028525/ENSMUSG00000029082/ENSMUSG00000052212	9	1.9935	Pde4d/Syk/Rac2/Anxa1/Thbs1/Il1b/Pde4b/Bst1/Cd177
GO:2000514	regulation of CD4-positive, alpha-beta T cell activation	6/278	65/21602	0.000188132	0.0101508	ENSMUSG00000019982/ENSMUSG00000038037/ENSMUSG00000022952/ENSMUSG00000024659/ENSMUSG00000016496/ENSMUSG00000053338	6	1.9935	Myb/Socs1/Runx1/Anxa1/Cd274/Tarm1
GO:0010765	positive regulation of sodium ion transport	5/278	42/21602	0.000196193	0.0101827	ENSMUSG00000021591/ENSMUSG00000055022/ENSMUSG00000006740/ENSMUSG00000051177/ENSMUSG00000028854	5	1.99214	Glrx/Cntn1/Kif5b/Plcb1/Slc9a1
GO:1900077	negative regulation of cellular response to insulin stimulus	5/278	42/21602	0.000196193	0.0101827	ENSMUSG00000020516/ENSMUSG00000050697/ENSMUSG00000038037/ENSMUSG00000027398/ENSMUSG00000041836	5	1.99214	Rps6kb1/Prkaa1/Socs1/Il1b/Ptpre
GO:0002697	regulation of immune effector process	16/278	439/21602	0.000197048	0.0101827	ENSMUSG00000020124/ENSMUSG00000019850/ENSMUSG00000019982/ENSMUSG00000020075/ENSMUSG00000021457/ENSMUSG00000033220/ENSMUSG00000055447/ENSMUSG00000024659/ENSMUSG00000027347/ENSMUSG00000027398/ENSMUSG00000027776/ENSMUSG00000042228/ENSMUSG00000004948/ENSMUSG00000029254/ENSMUSG00000079298/ENSMUSG00000052212	16	1.99214	Usp15/Tnfaip3/Myb/Ddx21/Syk/Rac2/Cd47/Anxa1/Rasgrp1/Il1b/Il12a/Lyn/Zp3/Stap1/Klrb1b/Cd177
GO:0042326	negative regulation of phosphorylation	17/278	487/21602	0.000208143	0.010465	ENSMUSG00000019850/ENSMUSG00000020400/ENSMUSG00000000724/ENSMUSG00000044548/ENSMUSG00000021699/ENSMUSG00000022102/ENSMUSG00000036273/ENSMUSG00000038037/ENSMUSG00000024997/ENSMUSG00000027351/ENSMUSG00000027398/ENSMUSG00000027540/ENSMUSG00000042228/ENSMUSG00000029223/ENSMUSG00000029254/ENSMUSG00000009376/ENSMUSG00000005533	17	1.98026	Tnfaip3/Tnip1/Cryba1/Dact1/Pde4d/Dok2/Lrrk2/Socs1/Prdx3/Spred1/Il1b/Ptpn1/Lyn/Uchl1/Stap1/Met/Igf1r
GO:0002274	myeloid leukocyte activation	11/278	231/21602	0.000213435	0.010465	ENSMUSG00000021457/ENSMUSG00000033220/ENSMUSG00000036273/ENSMUSG00000022965/ENSMUSG00000052270/ENSMUSG00000027347/ENSMUSG00000040152/ENSMUSG00000042228/ENSMUSG00000029254/ENSMUSG00000041836/ENSMUSG00000052212	11	1.98026	Syk/Rac2/Lrrk2/Ifngr2/Fpr2/Rasgrp1/Thbs1/Lyn/Stap1/Ptpre/Cd177
GO:0015908	fatty acid transport	7/278	94/21602	0.000213695	0.010465	ENSMUSG00000020516/ENSMUSG00000021457/ENSMUSG00000032849/ENSMUSG00000024659/ENSMUSG00000040152/ENSMUSG00000027398/ENSMUSG00000028645	7	1.98026	Rps6kb1/Syk/Abcc4/Anxa1/Thbs1/Il1b/Slc2a1
GO:0045619	regulation of lymphocyte differentiation	10/278	194/21602	0.000218608	0.010465	ENSMUSG00000019982/ENSMUSG00000021457/ENSMUSG00000000957/ENSMUSG00000038037/ENSMUSG00000022952/ENSMUSG00000024659/ENSMUSG00000027347/ENSMUSG00000027398/ENSMUSG00000027776/ENSMUSG00000038542	10	1.98026	Myb/Syk/Mmp14/Socs1/Runx1/Anxa1/Rasgrp1/Il1b/Il12a/Pcid2
GO:0046636	negative regulation of alpha-beta T cell activation	5/278	43/21602	0.000219693	0.010465	ENSMUSG00000038037/ENSMUSG00000022952/ENSMUSG00000024659/ENSMUSG00000016496/ENSMUSG00000053338	5	1.98026	Socs1/Runx1/Anxa1/Cd274/Tarm1
GO:0070661	leukocyte proliferation	14/278	355/21602	0.000221948	0.010465	ENSMUSG00000021457/ENSMUSG00000039197/ENSMUSG00000033220/ENSMUSG00000024659/ENSMUSG00000016496/ENSMUSG00000027347/ENSMUSG00000027398/ENSMUSG00000017009/ENSMUSG00000027776/ENSMUSG00000042228/ENSMUSG00000004948/ENSMUSG00000029082/ENSMUSG00000053338/ENSMUSG00000031207	14	1.98026	Syk/Adk/Rac2/Anxa1/Cd274/Rasgrp1/Il1b/Sdc4/Il12a/Lyn/Zp3/Bst1/Tarm1/Msn
GO:0070613	regulation of protein processing	6/278	67/21602	0.000222478	0.010465	ENSMUSG00000026073/ENSMUSG00000026249/ENSMUSG00000000957/ENSMUSG00000022443/ENSMUSG00000036273/ENSMUSG00000040152	6	1.98026	Il1r2/Serpine2/Mmp14/Myh9/Lrrk2/Thbs1
GO:0006163	purine nucleotide metabolic process	14/278	357/21602	0.00023505	0.010629	ENSMUSG00000026192/ENSMUSG00000017453/ENSMUSG00000021109/ENSMUSG00000021699/ENSMUSG00000039197/ENSMUSG00000050697/ENSMUSG00000036273/ENSMUSG00000024899/ENSMUSG00000026866/ENSMUSG00000027952/ENSMUSG00000063524/ENSMUSG00000029056/ENSMUSG00000029247/ENSMUSG00000030747	14	1.97351	Atic/Pipox/Hif1a/Pde4d/Adk/Prkaa1/Lrrk2/Papss2/Kynu/Pmvk/Eno1/Pank4/Paics/Dgat2
GO:0009265	2'-deoxyribonucleotide biosynthetic process	3/278	10/21602	0.000236634	0.010629	ENSMUSG00000026281/ENSMUSG00000020534/ENSMUSG00000039197	3	1.97351	Dtymk/Shmt1/Adk
GO:0046385	deoxyribose phosphate biosynthetic process	3/278	10/21602	0.000236634	0.010629	ENSMUSG00000026281/ENSMUSG00000020534/ENSMUSG00000039197	3	1.97351	Dtymk/Shmt1/Adk
GO:0072521	purine-containing compound metabolic process	15/278	402/21602	0.00024209	0.010629	ENSMUSG00000026192/ENSMUSG00000020534/ENSMUSG00000017453/ENSMUSG00000021109/ENSMUSG00000021699/ENSMUSG00000039197/ENSMUSG00000050697/ENSMUSG00000036273/ENSMUSG00000024899/ENSMUSG00000026866/ENSMUSG00000027952/ENSMUSG00000063524/ENSMUSG00000029056/ENSMUSG00000029247/ENSMUSG00000030747	15	1.97351	Atic/Shmt1/Pipox/Hif1a/Pde4d/Adk/Prkaa1/Lrrk2/Papss2/Kynu/Pmvk/Eno1/Pank4/Paics/Dgat2
GO:0001889	liver development	8/278	127/21602	0.000243345	0.010629	ENSMUSG00000039910/ENSMUSG00000019850/ENSMUSG00000019920/ENSMUSG00000021650/ENSMUSG00000022952/ENSMUSG00000024659/ENSMUSG00000009376/ENSMUSG00000031722	8	1.97351	Cited2/Tnfaip3/Lims1/Ptcd2/Runx1/Anxa1/Met/Hp
GO:0071621	granulocyte chemotaxis	8/278	127/21602	0.000243345	0.010629	ENSMUSG00000021699/ENSMUSG00000021457/ENSMUSG00000033220/ENSMUSG00000024659/ENSMUSG00000040152/ENSMUSG00000027398/ENSMUSG00000028525/ENSMUSG00000029082	8	1.97351	Pde4d/Syk/Rac2/Anxa1/Thbs1/Il1b/Pde4b/Bst1
GO:0070555	response to interleukin-1	7/278	97/21602	0.000259569	0.0111597	ENSMUSG00000026073/ENSMUSG00000022126/ENSMUSG00000055447/ENSMUSG00000024659/ENSMUSG00000027398/ENSMUSG00000051177/ENSMUSG00000040026	7	1.95235	Il1r2/Acod1/Cd47/Anxa1/Il1b/Plcb1/Saa3
GO:0046635	positive regulation of alpha-beta T cell activation	6/278	69/21602	0.000261579	0.0111597	ENSMUSG00000019982/ENSMUSG00000021457/ENSMUSG00000038037/ENSMUSG00000022952/ENSMUSG00000024659/ENSMUSG00000027776	6	1.95235	Myb/Syk/Socs1/Runx1/Anxa1/Il12a
GO:0032609	interferon-gamma production	8/278	129/21602	0.000270698	0.0114056	ENSMUSG00000055447/ENSMUSG00000022952/ENSMUSG00000016496/ENSMUSG00000027347/ENSMUSG00000027398/ENSMUSG00000027776/ENSMUSG00000028525/ENSMUSG00000004948	8	1.94288	Cd47/Runx1/Cd274/Rasgrp1/Il1b/Il12a/Pde4b/Zp3
GO:0002886	regulation of myeloid leukocyte mediated immunity	6/278	70/21602	0.000283053	0.0114056	ENSMUSG00000020075/ENSMUSG00000021457/ENSMUSG00000033220/ENSMUSG00000042228/ENSMUSG00000029254/ENSMUSG00000052212	6	1.94288	Ddx21/Syk/Rac2/Lyn/Stap1/Cd177
GO:1903317	regulation of protein maturation	6/278	70/21602	0.000283053	0.0114056	ENSMUSG00000026073/ENSMUSG00000026249/ENSMUSG00000000957/ENSMUSG00000022443/ENSMUSG00000036273/ENSMUSG00000040152	6	1.94288	Il1r2/Serpine2/Mmp14/Myh9/Lrrk2/Thbs1
GO:1901652	response to peptide	15/278	408/21602	0.000283442	0.0114056	ENSMUSG00000019850/ENSMUSG00000020538/ENSMUSG00000020516/ENSMUSG00000022094/ENSMUSG00000050697/ENSMUSG00000038037/ENSMUSG00000052270/ENSMUSG00000024659/ENSMUSG00000027398/ENSMUSG00000051177/ENSMUSG00000027540/ENSMUSG00000028854/ENSMUSG00000041836/ENSMUSG00000005533/ENSMUSG00000003037	15	1.94288	Tnfaip3/Srebf1/Rps6kb1/Slc39a14/Prkaa1/Socs1/Fpr2/Anxa1/Il1b/Plcb1/Ptpn1/Slc9a1/Ptpre/Igf1r/Rab8a
GO:0061008	hepaticobiliary system development	8/278	130/21602	0.000285288	0.0114056	ENSMUSG00000039910/ENSMUSG00000019850/ENSMUSG00000019920/ENSMUSG00000021650/ENSMUSG00000022952/ENSMUSG00000024659/ENSMUSG00000009376/ENSMUSG00000031722	8	1.94288	Cited2/Tnfaip3/Lims1/Ptcd2/Runx1/Anxa1/Met/Hp
GO:0033002	muscle cell proliferation	11/278	239/21602	0.000285996	0.0114056	ENSMUSG00000026187/ENSMUSG00000039910/ENSMUSG00000019850/ENSMUSG00000020516/ENSMUSG00000021109/ENSMUSG00000032849/ENSMUSG00000024014/ENSMUSG00000040152/ENSMUSG00000027776/ENSMUSG00000005533/ENSMUSG00000039542	11	1.94288	Xrcc5/Cited2/Tnfaip3/Rps6kb1/Hif1a/Abcc4/Pim1/Thbs1/Il12a/Igf1r/Ncam1
GO:0046889	positive regulation of lipid biosynthetic process	7/278	100/21602	0.000313053	0.0123505	ENSMUSG00000020538/ENSMUSG00000052270/ENSMUSG00000024659/ENSMUSG00000027398/ENSMUSG00000004948/ENSMUSG00000005533/ENSMUSG00000030747	7	1.90832	Srebf1/Fpr2/Anxa1/Il1b/Zp3/Igf1r/Dgat2
GO:0032725	positive regulation of granulocyte macrophage colony-stimulating factor production	3/278	11/21602	0.000322278	0.0123893	ENSMUSG00000021457/ENSMUSG00000027347/ENSMUSG00000027398	3	1.90695	Syk/Rasgrp1/Il1b
GO:0009150	purine ribonucleotide metabolic process	13/278	325/21602	0.000323454	0.0123893	ENSMUSG00000026192/ENSMUSG00000017453/ENSMUSG00000021109/ENSMUSG00000021699/ENSMUSG00000050697/ENSMUSG00000036273/ENSMUSG00000024899/ENSMUSG00000026866/ENSMUSG00000027952/ENSMUSG00000063524/ENSMUSG00000029056/ENSMUSG00000029247/ENSMUSG00000030747	13	1.90695	Atic/Pipox/Hif1a/Pde4d/Prkaa1/Lrrk2/Papss2/Kynu/Pmvk/Eno1/Pank4/Paics/Dgat2
GO:0046631	alpha-beta T cell activation	9/278	167/21602	0.000324169	0.0123893	ENSMUSG00000019982/ENSMUSG00000021457/ENSMUSG00000038037/ENSMUSG00000022952/ENSMUSG00000024659/ENSMUSG00000016496/ENSMUSG00000027776/ENSMUSG00000028936/ENSMUSG00000053338	9	1.90695	Myb/Syk/Socs1/Runx1/Anxa1/Cd274/Il12a/Rpl22/Tarm1
GO:0042102	positive regulation of T cell proliferation	7/278	102/21602	0.000353376	0.0133663	ENSMUSG00000021457/ENSMUSG00000039197/ENSMUSG00000024659/ENSMUSG00000016496/ENSMUSG00000027398/ENSMUSG00000027776/ENSMUSG00000004948	7	1.87399	Syk/Adk/Anxa1/Cd274/Il1b/Il12a/Zp3
GO:1902115	regulation of organelle assembly	10/278	208/21602	0.000381265	0.0142741	ENSMUSG00000004451/ENSMUSG00000020592/ENSMUSG00000021998/ENSMUSG00000050697/ENSMUSG00000036273/ENSMUSG00000073542/ENSMUSG00000017009/ENSMUSG00000046985/ENSMUSG00000001833/ENSMUSG00000031207	10	1.84545	Ralb/Sdc1/Lcp1/Prkaa1/Lrrk2/Cep76/Sdc4/Tapt1/Septin7/Msn
GO:0002683	negative regulation of immune system process	16/278	467/21602	0.000391271	0.0145007	ENSMUSG00000019850/ENSMUSG00000022126/ENSMUSG00000038037/ENSMUSG00000055447/ENSMUSG00000022952/ENSMUSG00000024659/ENSMUSG00000016496/ENSMUSG00000040152/ENSMUSG00000051177/ENSMUSG00000017009/ENSMUSG00000042228/ENSMUSG00000029254/ENSMUSG00000000248/ENSMUSG00000079298/ENSMUSG00000053338/ENSMUSG00000052040	16	1.83861	Tnfaip3/Acod1/Socs1/Cd47/Runx1/Anxa1/Cd274/Thbs1/Plcb1/Sdc4/Lyn/Stap1/Clec2g/Klrb1b/Tarm1/Klf13
GO:0002444	myeloid leukocyte mediated immunity	7/278	104/21602	0.000397755	0.0145936	ENSMUSG00000020075/ENSMUSG00000021457/ENSMUSG00000033220/ENSMUSG00000027347/ENSMUSG00000042228/ENSMUSG00000029254/ENSMUSG00000052212	7	1.83584	Ddx21/Syk/Rac2/Rasgrp1/Lyn/Stap1/Cd177
GO:0046638	positive regulation of alpha-beta T cell differentiation	5/278	49/21602	0.000408709	0.0146772	ENSMUSG00000019982/ENSMUSG00000021457/ENSMUSG00000038037/ENSMUSG00000022952/ENSMUSG00000024659	5	1.83336	Myb/Syk/Socs1/Runx1/Anxa1
GO:0048732	gland development	16/278	469/21602	0.000409954	0.0146772	ENSMUSG00000026249/ENSMUSG00000039910/ENSMUSG00000019850/ENSMUSG00000019982/ENSMUSG00000019920/ENSMUSG00000021109/ENSMUSG00000021650/ENSMUSG00000013089/ENSMUSG00000022952/ENSMUSG00000024659/ENSMUSG00000000561/ENSMUSG00000028266/ENSMUSG00000009376/ENSMUSG00000005533/ENSMUSG00000031722/ENSMUSG00000031207	16	1.83336	Serpine2/Cited2/Tnfaip3/Myb/Lims1/Hif1a/Ptcd2/Etv5/Runx1/Anxa1/Wdr77/Lmo4/Met/Igf1r/Hp/Msn
GO:0046626	regulation of insulin receptor signaling pathway	6/278	75/21602	0.000412034	0.0146772	ENSMUSG00000020516/ENSMUSG00000050697/ENSMUSG00000038037/ENSMUSG00000027398/ENSMUSG00000027540/ENSMUSG00000041836	6	1.83336	Rps6kb1/Prkaa1/Socs1/Il1b/Ptpn1/Ptpre
GO:0007028	cytoplasm organization	3/278	12/21602	0.000425621	0.0148724	ENSMUSG00000043648/ENSMUSG00000006740/ENSMUSG00000000561	3	1.82762	Pld6/Kif5b/Wdr77
GO:0009071	serine family amino acid catabolic process	3/278	12/21602	0.000425621	0.0148724	ENSMUSG00000020534/ENSMUSG00000024827/ENSMUSG00000034424	3	1.82762	Shmt1/Gldc/Gcsh
GO:0035710	CD4-positive, alpha-beta T cell activation	7/278	107/21602	0.000472571	0.0163572	ENSMUSG00000019982/ENSMUSG00000038037/ENSMUSG00000022952/ENSMUSG00000024659/ENSMUSG00000016496/ENSMUSG00000027776/ENSMUSG00000053338	7	1.78629	Myb/Socs1/Runx1/Anxa1/Cd274/Il12a/Tarm1
GO:0050671	positive regulation of lymphocyte proliferation	8/278	141/21602	0.000492586	0.0166924	ENSMUSG00000021457/ENSMUSG00000039197/ENSMUSG00000024659/ENSMUSG00000016496/ENSMUSG00000027398/ENSMUSG00000027776/ENSMUSG00000004948/ENSMUSG00000029082	8	1.77748	Syk/Adk/Anxa1/Cd274/Il1b/Il12a/Zp3/Bst1
GO:0009124	nucleoside monophosphate biosynthetic process	4/278	29/21602	0.000494729	0.0166924	ENSMUSG00000026192/ENSMUSG00000020534/ENSMUSG00000022814/ENSMUSG00000029247	4	1.77748	Atic/Shmt1/Umps/Paics
GO:0043434	response to peptide hormone	13/278	340/21602	0.000495905	0.0166924	ENSMUSG00000020538/ENSMUSG00000020516/ENSMUSG00000022094/ENSMUSG00000050697/ENSMUSG00000038037/ENSMUSG00000024659/ENSMUSG00000027398/ENSMUSG00000051177/ENSMUSG00000027540/ENSMUSG00000028854/ENSMUSG00000041836/ENSMUSG00000005533/ENSMUSG00000003037	13	1.77748	Srebf1/Rps6kb1/Slc39a14/Prkaa1/Socs1/Anxa1/Il1b/Plcb1/Ptpn1/Slc9a1/Ptpre/Igf1r/Rab8a
GO:0044772	mitotic cell cycle phase transition	14/278	385/21602	0.000501367	0.0167229	ENSMUSG00000019982/ENSMUSG00000020381/ENSMUSG00000050107/ENSMUSG00000020516/ENSMUSG00000044548/ENSMUSG00000041324/ENSMUSG00000072082/ENSMUSG00000062328/ENSMUSG00000024659/ENSMUSG00000024856/ENSMUSG00000051177/ENSMUSG00000066149/ENSMUSG00000030400/ENSMUSG00000038542	14	1.77669	Myb/Mrnip/Haspin/Rps6kb1/Dact1/Inhba/Ccnf/Rpl17/Anxa1/Cdk2ap2/Plcb1/Cdc26/Ercc2/Pcid2
GO:1901606	alpha-amino acid catabolic process	6/278	78/21602	0.000508985	0.016824	ENSMUSG00000015890/ENSMUSG00000020534/ENSMUSG00000017453/ENSMUSG00000024827/ENSMUSG00000026866/ENSMUSG00000034424	6	1.77407	Amdhd1/Shmt1/Pipox/Gldc/Kynu/Gcsh
GO:1903202	negative regulation of oxidative stress-induced cell death	5/278	52/21602	0.000539844	0.0168975	ENSMUSG00000021109/ENSMUSG00000021591/ENSMUSG00000036273/ENSMUSG00000029249/ENSMUSG00000009376	5	1.77218	Hif1a/Glrx/Lrrk2/Rest/Met
GO:0032946	positive regulation of mononuclear cell proliferation	8/278	143/21602	0.000540898	0.0168975	ENSMUSG00000021457/ENSMUSG00000039197/ENSMUSG00000024659/ENSMUSG00000016496/ENSMUSG00000027398/ENSMUSG00000027776/ENSMUSG00000004948/ENSMUSG00000029082	8	1.77218	Syk/Adk/Anxa1/Cd274/Il1b/Il12a/Zp3/Bst1
GO:0002703	regulation of leukocyte mediated immunity	11/278	258/21602	0.000545209	0.0168975	ENSMUSG00000020075/ENSMUSG00000021457/ENSMUSG00000033220/ENSMUSG00000027347/ENSMUSG00000027398/ENSMUSG00000027776/ENSMUSG00000042228/ENSMUSG00000004948/ENSMUSG00000029254/ENSMUSG00000079298/ENSMUSG00000052212	11	1.77218	Ddx21/Syk/Rac2/Rasgrp1/Il1b/Il12a/Lyn/Zp3/Stap1/Klrb1b/Cd177
GO:0006544	glycine metabolic process	3/278	13/21602	0.000548053	0.0168975	ENSMUSG00000020534/ENSMUSG00000024827/ENSMUSG00000034424	3	1.77218	Shmt1/Gldc/Gcsh
GO:0009263	deoxyribonucleotide biosynthetic process	3/278	13/21602	0.000548053	0.0168975	ENSMUSG00000026281/ENSMUSG00000020534/ENSMUSG00000039197	3	1.77218	Dtymk/Shmt1/Adk
GO:0032604	granulocyte macrophage colony-stimulating factor production	3/278	13/21602	0.000548053	0.0168975	ENSMUSG00000021457/ENSMUSG00000027347/ENSMUSG00000027398	3	1.77218	Syk/Rasgrp1/Il1b
GO:0032645	regulation of granulocyte macrophage colony-stimulating factor production	3/278	13/21602	0.000548053	0.0168975	ENSMUSG00000021457/ENSMUSG00000027347/ENSMUSG00000027398	3	1.77218	Syk/Rasgrp1/Il1b
GO:0042541	hemoglobin biosynthetic process	3/278	13/21602	0.000548053	0.0168975	ENSMUSG00000021109/ENSMUSG00000041324/ENSMUSG00000042228	3	1.77218	Hif1a/Inhba/Lyn
GO:0010955	negative regulation of protein processing	4/278	30/21602	0.000565106	0.0171353	ENSMUSG00000026073/ENSMUSG00000026249/ENSMUSG00000036273/ENSMUSG00000040152	4	1.76611	Il1r2/Serpine2/Lrrk2/Thbs1
GO:1903318	negative regulation of protein maturation	4/278	30/21602	0.000565106	0.0171353	ENSMUSG00000026073/ENSMUSG00000026249/ENSMUSG00000036273/ENSMUSG00000040152	4	1.76611	Il1r2/Serpine2/Lrrk2/Thbs1
GO:0002831	regulation of response to biotic stimulus	12/278	302/21602	0.000578511	0.0173144	ENSMUSG00000026187/ENSMUSG00000020124/ENSMUSG00000019850/ENSMUSG00000020538/ENSMUSG00000022126/ENSMUSG00000038037/ENSMUSG00000052270/ENSMUSG00000016496/ENSMUSG00000027347/ENSMUSG00000027398/ENSMUSG00000027776/ENSMUSG00000079298	12	1.76159	Xrcc5/Usp15/Tnfaip3/Srebf1/Acod1/Socs1/Fpr2/Cd274/Rasgrp1/Il1b/Il12a/Klrb1b
GO:0001933	negative regulation of protein phosphorylation	15/278	437/21602	0.000580451	0.0173144	ENSMUSG00000019850/ENSMUSG00000020400/ENSMUSG00000000724/ENSMUSG00000044548/ENSMUSG00000021699/ENSMUSG00000022102/ENSMUSG00000036273/ENSMUSG00000038037/ENSMUSG00000027351/ENSMUSG00000027398/ENSMUSG00000027540/ENSMUSG00000042228/ENSMUSG00000029223/ENSMUSG00000009376/ENSMUSG00000005533	15	1.76159	Tnfaip3/Tnip1/Cryba1/Dact1/Pde4d/Dok2/Lrrk2/Socs1/Spred1/Il1b/Ptpn1/Lyn/Uchl1/Met/Igf1r
GO:1900408	negative regulation of cellular response to oxidative stress	5/278	53/21602	0.000589881	0.0174538	ENSMUSG00000021109/ENSMUSG00000021591/ENSMUSG00000036273/ENSMUSG00000029249/ENSMUSG00000009376	5	1.75811	Hif1a/Glrx/Lrrk2/Rest/Met
GO:0032729	positive regulation of interferon-gamma production	6/278	81/21602	0.000622821	0.018136	ENSMUSG00000022952/ENSMUSG00000027347/ENSMUSG00000027398/ENSMUSG00000027776/ENSMUSG00000028525/ENSMUSG00000004948	6	1.74146	Runx1/Rasgrp1/Il1b/Il12a/Pde4b/Zp3
GO:0071347	cellular response to interleukin-1	6/278	81/21602	0.000622821	0.018136	ENSMUSG00000026073/ENSMUSG00000022126/ENSMUSG00000055447/ENSMUSG00000027398/ENSMUSG00000051177/ENSMUSG00000040026	6	1.74146	Il1r2/Acod1/Cd47/Il1b/Plcb1/Saa3
GO:2000649	regulation of sodium ion transmembrane transporter activity	5/278	54/21602	0.000643318	0.0185853	ENSMUSG00000021591/ENSMUSG00000006740/ENSMUSG00000051177/ENSMUSG00000028854/ENSMUSG00000018965	5	1.73083	Glrx/Kif5b/Plcb1/Slc9a1/Ywhah
GO:0032496	response to lipopolysaccharide	13/278	352/21602	0.000684943	0.0196332	ENSMUSG00000019850/ENSMUSG00000021699/ENSMUSG00000007836/ENSMUSG00000022126/ENSMUSG00000016496/ENSMUSG00000024997/ENSMUSG00000027398/ENSMUSG00000017002/ENSMUSG00000027776/ENSMUSG00000028525/ENSMUSG00000042228/ENSMUSG00000029254/ENSMUSG00000034330	13	1.70701	Tnfaip3/Pde4d/Hnrnpa0/Acod1/Cd274/Prdx3/Il1b/Slpi/Il12a/Pde4b/Lyn/Stap1/Plcg2
GO:0019896	axonal transport of mitochondrion	3/278	14/21602	0.000690902	0.0196505	ENSMUSG00000021109/ENSMUSG00000021557/ENSMUSG00000029223	3	1.70663	Hif1a/Agtpbp1/Uchl1
GO:2000515	negative regulation of CD4-positive, alpha-beta T cell activation	4/278	32/21602	0.000726698	0.0203843	ENSMUSG00000022952/ENSMUSG00000024659/ENSMUSG00000016496/ENSMUSG00000053338	4	1.6907	Runx1/Anxa1/Cd274/Tarm1
GO:0050920	regulation of chemotaxis	10/278	226/21602	0.000727814	0.0203843	ENSMUSG00000033220/ENSMUSG00000052270/ENSMUSG00000023913/ENSMUSG00000040152/ENSMUSG00000027398/ENSMUSG00000027776/ENSMUSG00000042228/ENSMUSG00000029082/ENSMUSG00000029254/ENSMUSG00000009376	10	1.6907	Rac2/Fpr2/Pla2g7/Thbs1/Il1b/Il12a/Lyn/Bst1/Stap1/Met
GO:0071900	regulation of protein serine/threonine kinase activity	15/278	448/21602	0.000748007	0.0207912	ENSMUSG00000004451/ENSMUSG00000019850/ENSMUSG00000021457/ENSMUSG00000036273/ENSMUSG00000072082/ENSMUSG00000024014/ENSMUSG00000027347/ENSMUSG00000027351/ENSMUSG00000040152/ENSMUSG00000027398/ENSMUSG00000027540/ENSMUSG00000042228/ENSMUSG00000029223/ENSMUSG00000009376/ENSMUSG00000005533	15	1.68212	Ralb/Tnfaip3/Syk/Lrrk2/Ccnf/Pim1/Rasgrp1/Spred1/Thbs1/Il1b/Ptpn1/Lyn/Uchl1/Met/Igf1r
GO:0071675	regulation of mononuclear cell migration	5/278	56/21602	0.00076097	0.0208358	ENSMUSG00000052270/ENSMUSG00000023913/ENSMUSG00000040152/ENSMUSG00000051177/ENSMUSG00000042228	5	1.68119	Fpr2/Pla2g7/Thbs1/Plcb1/Lyn
GO:1902883	negative regulation of response to oxidative stress	5/278	56/21602	0.00076097	0.0208358	ENSMUSG00000021109/ENSMUSG00000021591/ENSMUSG00000036273/ENSMUSG00000029249/ENSMUSG00000009376	5	1.68119	Hif1a/Glrx/Lrrk2/Rest/Met
GO:1902105	regulation of leukocyte differentiation	12/278	314/21602	0.000813384	0.021947	ENSMUSG00000019982/ENSMUSG00000021457/ENSMUSG00000000957/ENSMUSG00000038037/ENSMUSG00000022952/ENSMUSG00000024659/ENSMUSG00000027347/ENSMUSG00000027398/ENSMUSG00000027776/ENSMUSG00000042228/ENSMUSG00000000248/ENSMUSG00000038542	12	1.65862	Myb/Syk/Mmp14/Socs1/Runx1/Anxa1/Rasgrp1/Il1b/Il12a/Lyn/Clec2g/Pcid2
GO:0032743	positive regulation of interleukin-2 production	4/278	33/21602	0.000818635	0.021947	ENSMUSG00000022952/ENSMUSG00000024659/ENSMUSG00000027398/ENSMUSG00000028525	4	1.65862	Runx1/Anxa1/Il1b/Pde4b
GO:0045088	regulation of innate immune response	9/278	190/21602	0.000824075	0.021947	ENSMUSG00000026187/ENSMUSG00000019850/ENSMUSG00000020538/ENSMUSG00000022126/ENSMUSG00000038037/ENSMUSG00000052270/ENSMUSG00000027347/ENSMUSG00000027776/ENSMUSG00000079298	9	1.65862	Xrcc5/Tnfaip3/Srebf1/Acod1/Socs1/Fpr2/Rasgrp1/Il12a/Klrb1b
GO:0061900	glial cell activation	5/278	57/21602	0.00082548	0.021947	ENSMUSG00000036273/ENSMUSG00000022965/ENSMUSG00000052270/ENSMUSG00000027398/ENSMUSG00000029254	5	1.65862	Lrrk2/Ifngr2/Fpr2/Il1b/Stap1
GO:0000082	G1/S transition of mitotic cell cycle	9/278	192/21602	0.000887471	0.0234254	ENSMUSG00000019982/ENSMUSG00000050107/ENSMUSG00000020516/ENSMUSG00000044548/ENSMUSG00000041324/ENSMUSG00000062328/ENSMUSG00000024659/ENSMUSG00000024856/ENSMUSG00000051177	9	1.63031	Myb/Haspin/Rps6kb1/Dact1/Inhba/Rpl17/Anxa1/Cdk2ap2/Plcb1
GO:2000108	positive regulation of leukocyte apoptotic process	4/278	34/21602	0.00091848	0.0239714	ENSMUSG00000024659/ENSMUSG00000016496/ENSMUSG00000042228/ENSMUSG00000045502	4	1.62031	Anxa1/Cd274/Lyn/Hcar2
GO:0009101	glycoprotein biosynthetic process	11/278	275/21602	0.000921225	0.0239714	ENSMUSG00000020400/ENSMUSG00000021130/ENSMUSG00000021360/ENSMUSG00000013846/ENSMUSG00000051177/ENSMUSG00000027489/ENSMUSG00000027642/ENSMUSG00000028700/ENSMUSG00000029234/ENSMUSG00000042460/ENSMUSG00000032038	11	1.62031	Tnip1/Galnt16/Gcnt2/St3gal1/Plcb1/Necab3/Rpn2/Pomgnt1/Tmem165/C1galt1/St3gal4
GO:0002687	positive regulation of leukocyte migration	8/278	156/21602	0.000956611	0.0246662	ENSMUSG00000000957/ENSMUSG00000033220/ENSMUSG00000052270/ENSMUSG00000023913/ENSMUSG00000040152/ENSMUSG00000027398/ENSMUSG00000027776/ENSMUSG00000004948	8	1.6079	Mmp14/Rac2/Fpr2/Pla2g7/Thbs1/Il1b/Il12a/Zp3
GO:0032663	regulation of interleukin-2 production	5/278	59/21602	0.000966621	0.0246662	ENSMUSG00000019850/ENSMUSG00000022952/ENSMUSG00000024659/ENSMUSG00000027398/ENSMUSG00000028525	5	1.6079	Tnfaip3/Runx1/Anxa1/Il1b/Pde4b
GO:0030098	lymphocyte differentiation	14/278	412/21602	0.000968093	0.0246662	ENSMUSG00000019850/ENSMUSG00000019982/ENSMUSG00000021457/ENSMUSG00000000957/ENSMUSG00000038037/ENSMUSG00000022952/ENSMUSG00000024659/ENSMUSG00000027347/ENSMUSG00000027398/ENSMUSG00000027776/ENSMUSG00000028217/ENSMUSG00000028936/ENSMUSG00000034330/ENSMUSG00000038542	14	1.6079	Tnfaip3/Myb/Syk/Mmp14/Socs1/Runx1/Anxa1/Rasgrp1/Il1b/Il12a/Cdh17/Rpl22/Plcg2/Pcid2
GO:0070301	cellular response to hydrogen peroxide	6/278	89/21602	0.0010239	0.0258532	ENSMUSG00000019850/ENSMUSG00000021591/ENSMUSG00000036273/ENSMUSG00000024659/ENSMUSG00000026822/ENSMUSG00000009376	6	1.58749	Tnfaip3/Glrx/Lrrk2/Anxa1/Lcn2/Met
GO:0002833	positive regulation of response to biotic stimulus	8/278	158/21602	0.00103868	0.0258532	ENSMUSG00000026187/ENSMUSG00000020124/ENSMUSG00000020538/ENSMUSG00000022126/ENSMUSG00000052270/ENSMUSG00000016496/ENSMUSG00000027347/ENSMUSG00000027776	8	1.58749	Xrcc5/Usp15/Srebf1/Acod1/Fpr2/Cd274/Rasgrp1/Il12a
GO:0070486	leukocyte aggregation	3/278	16/21602	0.00104287	0.0258532	ENSMUSG00000033220/ENSMUSG00000027398/ENSMUSG00000031207	3	1.58749	Rac2/Il1b/Msn
GO:1905941	positive regulation of gonad development	3/278	16/21602	0.00104287	0.0258532	ENSMUSG00000039910/ENSMUSG00000022952/ENSMUSG00000004948	3	1.58749	Cited2/Runx1/Zp3
GO:1900076	regulation of cellular response to insulin stimulus	6/278	90/21602	0.0010854	0.026727	ENSMUSG00000020516/ENSMUSG00000050697/ENSMUSG00000038037/ENSMUSG00000027398/ENSMUSG00000027540/ENSMUSG00000041836	6	1.57305	Rps6kb1/Prkaa1/Socs1/Il1b/Ptpn1/Ptpre
GO:0042698	ovulation cycle	5/278	61/21602	0.00112495	0.0273667	ENSMUSG00000041324/ENSMUSG00000022952/ENSMUSG00000024659/ENSMUSG00000004948/ENSMUSG00000005533	5	1.56278	Inhba/Runx1/Anxa1/Zp3/Igf1r
GO:0045580	regulation of T cell differentiation	8/278	160/21602	0.00112629	0.0273667	ENSMUSG00000019982/ENSMUSG00000021457/ENSMUSG00000038037/ENSMUSG00000022952/ENSMUSG00000024659/ENSMUSG00000027347/ENSMUSG00000027398/ENSMUSG00000027776	8	1.56278	Myb/Syk/Socs1/Runx1/Anxa1/Rasgrp1/Il1b/Il12a
GO:1990266	neutrophil migration	7/278	124/21602	0.00113435	0.0273811	ENSMUSG00000021699/ENSMUSG00000021457/ENSMUSG00000033220/ENSMUSG00000027398/ENSMUSG00000028525/ENSMUSG00000029082/ENSMUSG00000052212	7	1.56255	Pde4d/Syk/Rac2/Il1b/Pde4b/Bst1/Cd177
GO:0002237	response to molecule of bacterial origin	13/278	373/21602	0.00116177	0.0278596	ENSMUSG00000019850/ENSMUSG00000021699/ENSMUSG00000007836/ENSMUSG00000022126/ENSMUSG00000016496/ENSMUSG00000024997/ENSMUSG00000027398/ENSMUSG00000017002/ENSMUSG00000027776/ENSMUSG00000028525/ENSMUSG00000042228/ENSMUSG00000029254/ENSMUSG00000034330	13	1.55502	Tnfaip3/Pde4d/Hnrnpa0/Acod1/Cd274/Prdx3/Il1b/Slpi/Il12a/Pde4b/Lyn/Stap1/Plcg2
GO:0048872	homeostasis of number of cells	12/278	329/21602	0.00121427	0.0288042	ENSMUSG00000039910/ENSMUSG00000019850/ENSMUSG00000019982/ENSMUSG00000021109/ENSMUSG00000041324/ENSMUSG00000024659/ENSMUSG00000051177/ENSMUSG00000028525/ENSMUSG00000042228/ENSMUSG00000045502/ENSMUSG00000030400/ENSMUSG00000052040	12	1.54054	Cited2/Tnfaip3/Myb/Hif1a/Inhba/Anxa1/Plcb1/Pde4b/Lyn/Hcar2/Ercc2/Klf13
GO:0009063	cellular amino acid catabolic process	6/278	92/21602	0.00121686	0.0288042	ENSMUSG00000015890/ENSMUSG00000020534/ENSMUSG00000017453/ENSMUSG00000024827/ENSMUSG00000026866/ENSMUSG00000034424	6	1.54054	Amdhd1/Shmt1/Pipox/Gldc/Kynu/Gcsh
GO:2001044	regulation of integrin-mediated signaling pathway	3/278	17/21602	0.00125434	0.0295011	ENSMUSG00000019920/ENSMUSG00000066043/ENSMUSG00000052212	3	1.53016	Lims1/Phactr4/Cd177
GO:0051250	negative regulation of lymphocyte activation	8/278	163/21602	0.00126867	0.0296482	ENSMUSG00000019850/ENSMUSG00000038037/ENSMUSG00000022952/ENSMUSG00000024659/ENSMUSG00000016496/ENSMUSG00000017009/ENSMUSG00000042228/ENSMUSG00000053338	8	1.528	Tnfaip3/Socs1/Runx1/Anxa1/Cd274/Sdc4/Lyn/Tarm1
GO:0044770	cell cycle phase transition	14/278	425/21602	0.00129932	0.0301723	ENSMUSG00000019982/ENSMUSG00000020381/ENSMUSG00000050107/ENSMUSG00000020516/ENSMUSG00000044548/ENSMUSG00000041324/ENSMUSG00000072082/ENSMUSG00000062328/ENSMUSG00000024659/ENSMUSG00000024856/ENSMUSG00000051177/ENSMUSG00000066149/ENSMUSG00000030400/ENSMUSG00000038542	14	1.52039	Myb/Mrnip/Haspin/Rps6kb1/Dact1/Inhba/Ccnf/Rpl17/Anxa1/Cdk2ap2/Plcb1/Cdc26/Ercc2/Pcid2
GO:0002366	leukocyte activation involved in immune response	11/278	288/21602	0.00133573	0.0308225	ENSMUSG00000019850/ENSMUSG00000019982/ENSMUSG00000021457/ENSMUSG00000021998/ENSMUSG00000033220/ENSMUSG00000024659/ENSMUSG00000027347/ENSMUSG00000028217/ENSMUSG00000042228/ENSMUSG00000052212/ENSMUSG00000034330	11	1.51113	Tnfaip3/Myb/Syk/Lcp1/Rac2/Anxa1/Rasgrp1/Cdh17/Lyn/Cd177/Plcg2
GO:0009100	glycoprotein metabolic process	12/278	334/21602	0.00137973	0.031639	ENSMUSG00000020400/ENSMUSG00000021109/ENSMUSG00000021130/ENSMUSG00000021360/ENSMUSG00000013846/ENSMUSG00000051177/ENSMUSG00000027489/ENSMUSG00000027642/ENSMUSG00000028700/ENSMUSG00000029234/ENSMUSG00000042460/ENSMUSG00000032038	12	1.49978	Tnip1/Hif1a/Galnt16/Gcnt2/St3gal1/Plcb1/Necab3/Rpn2/Pomgnt1/Tmem165/C1galt1/St3gal4
GO:0015909	long-chain fatty acid transport	5/278	64/21602	0.00139739	0.0318448	ENSMUSG00000020516/ENSMUSG00000021457/ENSMUSG00000024659/ENSMUSG00000040152/ENSMUSG00000028645	5	1.49696	Rps6kb1/Syk/Anxa1/Thbs1/Slc2a1
GO:0009743	response to carbohydrate	9/278	206/21602	0.00145091	0.0328605	ENSMUSG00000020538/ENSMUSG00000021109/ENSMUSG00000022094/ENSMUSG00000050697/ENSMUSG00000006740/ENSMUSG00000040152/ENSMUSG00000027398/ENSMUSG00000051177/ENSMUSG00000005533	9	1.48333	Srebf1/Hif1a/Slc39a14/Prkaa1/Kif5b/Thbs1/Il1b/Plcb1/Igf1r
GO:0045834	positive regulation of lipid metabolic process	8/278	167/21602	0.00148042	0.0329538	ENSMUSG00000020538/ENSMUSG00000052270/ENSMUSG00000024659/ENSMUSG00000027398/ENSMUSG00000042228/ENSMUSG00000004948/ENSMUSG00000005533/ENSMUSG00000030747	8	1.48209	Srebf1/Fpr2/Anxa1/Il1b/Lyn/Zp3/Igf1r/Dgat2
GO:0002263	cell activation involved in immune response	11/278	292/21602	0.00149041	0.0329538	ENSMUSG00000019850/ENSMUSG00000019982/ENSMUSG00000021457/ENSMUSG00000021998/ENSMUSG00000033220/ENSMUSG00000024659/ENSMUSG00000027347/ENSMUSG00000028217/ENSMUSG00000042228/ENSMUSG00000052212/ENSMUSG00000034330	11	1.48209	Tnfaip3/Myb/Syk/Lcp1/Rac2/Anxa1/Rasgrp1/Cdh17/Lyn/Cd177/Plcg2
GO:0045579	positive regulation of B cell differentiation	3/278	18/21602	0.00149096	0.0329538	ENSMUSG00000021457/ENSMUSG00000000957/ENSMUSG00000038542	3	1.48209	Syk/Mmp14/Pcid2
GO:2001185	regulation of CD8-positive, alpha-beta T cell activation	3/278	18/21602	0.00149096	0.0329538	ENSMUSG00000038037/ENSMUSG00000022952/ENSMUSG00000016496	3	1.48209	Socs1/Runx1/Cd274
GO:0002690	positive regulation of leukocyte chemotaxis	6/278	96/21602	0.00151601	0.0331087	ENSMUSG00000033220/ENSMUSG00000052270/ENSMUSG00000023913/ENSMUSG00000040152/ENSMUSG00000027398/ENSMUSG00000027776	6	1.48006	Rac2/Fpr2/Pla2g7/Thbs1/Il1b/Il12a
GO:2000243	positive regulation of reproductive process	6/278	96/21602	0.00151601	0.0331087	ENSMUSG00000039910/ENSMUSG00000041324/ENSMUSG00000022952/ENSMUSG00000051177/ENSMUSG00000004948/ENSMUSG00000005533	6	1.48006	Cited2/Inhba/Runx1/Plcb1/Zp3/Igf1r
GO:0048660	regulation of smooth muscle cell proliferation	8/278	168/21602	0.0015375	0.0333793	ENSMUSG00000026187/ENSMUSG00000019850/ENSMUSG00000020516/ENSMUSG00000021109/ENSMUSG00000032849/ENSMUSG00000040152/ENSMUSG00000027776/ENSMUSG00000005533	8	1.47652	Xrcc5/Tnfaip3/Rps6kb1/Hif1a/Abcc4/Thbs1/Il12a/Igf1r
GO:0009165	nucleotide biosynthetic process	9/278	209/21602	0.00160275	0.0342194	ENSMUSG00000026192/ENSMUSG00000026281/ENSMUSG00000020534/ENSMUSG00000039197/ENSMUSG00000022814/ENSMUSG00000024899/ENSMUSG00000026866/ENSMUSG00000029056/ENSMUSG00000029247	9	1.46573	Atic/Dtymk/Shmt1/Adk/Umps/Papss2/Kynu/Pank4/Paics
GO:2000377	regulation of reactive oxygen species metabolic process	9/278	209/21602	0.00160275	0.0342194	ENSMUSG00000021109/ENSMUSG00000021457/ENSMUSG00000022126/ENSMUSG00000055447/ENSMUSG00000052270/ENSMUSG00000040152/ENSMUSG00000027398/ENSMUSG00000052212/ENSMUSG00000031722	9	1.46573	Hif1a/Syk/Acod1/Cd47/Fpr2/Thbs1/Il1b/Cd177/Hp
GO:0045454	cell redox homeostasis	5/278	66/21602	0.00160418	0.0342194	ENSMUSG00000021591/ENSMUSG00000022498/ENSMUSG00000024583/ENSMUSG00000024997/ENSMUSG00000031584	5	1.46573	Glrx/Txndc11/Txnl1/Prdx3/Gsr
GO:0070085	glycosylation	9/278	210/21602	0.00165611	0.0348226	ENSMUSG00000021130/ENSMUSG00000021360/ENSMUSG00000013846/ENSMUSG00000027642/ENSMUSG00000026829/ENSMUSG00000028700/ENSMUSG00000029234/ENSMUSG00000042460/ENSMUSG00000032038	9	1.45814	Galnt16/Gcnt2/St3gal1/Rpn2/Gbgt1/Pomgnt1/Tmem165/C1galt1/St3gal4
GO:0051656	establishment of organelle localization	13/278	389/21602	0.0016885	0.0348226	ENSMUSG00000018417/ENSMUSG00000021109/ENSMUSG00000021248/ENSMUSG00000021457/ENSMUSG00000021557/ENSMUSG00000022443/ENSMUSG00000033220/ENSMUSG00000036273/ENSMUSG00000006740/ENSMUSG00000027347/ENSMUSG00000042228/ENSMUSG00000029223/ENSMUSG00000032220	13	1.45814	Myo1b/Hif1a/Tmed10/Syk/Agtpbp1/Myh9/Rac2/Lrrk2/Kif5b/Rasgrp1/Lyn/Uchl1/Myo1e
GO:0042554	superoxide anion generation	4/278	40/21602	0.0017039	0.0348226	ENSMUSG00000021457/ENSMUSG00000052270/ENSMUSG00000052212/ENSMUSG00000015340	4	1.45814	Syk/Fpr2/Cd177/Cybb
GO:0007162	negative regulation of cell adhesion	11/278	297/21602	0.00170411	0.0348226	ENSMUSG00000026249/ENSMUSG00000019850/ENSMUSG00000021360/ENSMUSG00000000957/ENSMUSG00000038037/ENSMUSG00000022952/ENSMUSG00000024659/ENSMUSG00000016496/ENSMUSG00000040152/ENSMUSG00000017009/ENSMUSG00000053338	11	1.45814	Serpine2/Tnfaip3/Gcnt2/Mmp14/Socs1/Runx1/Anxa1/Cd274/Thbs1/Sdc4/Tarm1
GO:0044843	cell cycle G1/S phase transition	9/278	211/21602	0.00171088	0.0348226	ENSMUSG00000019982/ENSMUSG00000050107/ENSMUSG00000020516/ENSMUSG00000044548/ENSMUSG00000041324/ENSMUSG00000062328/ENSMUSG00000024659/ENSMUSG00000024856/ENSMUSG00000051177	9	1.45814	Myb/Haspin/Rps6kb1/Dact1/Inhba/Rpl17/Anxa1/Cdk2ap2/Plcb1
GO:0009611	response to wounding	15/278	487/21602	0.00171094	0.0348226	ENSMUSG00000026249/ENSMUSG00000019850/ENSMUSG00000049612/ENSMUSG00000021109/ENSMUSG00000020592/ENSMUSG00000021457/ENSMUSG00000021998/ENSMUSG00000022443/ENSMUSG00000024659/ENSMUSG00000024899/ENSMUSG00000040152/ENSMUSG00000017009/ENSMUSG00000042228/ENSMUSG00000005533/ENSMUSG00000039202	15	1.45814	Serpine2/Tnfaip3/Omg/Hif1a/Sdc1/Syk/Lcp1/Myh9/Anxa1/Papss2/Thbs1/Sdc4/Lyn/Igf1r/Abhd2
GO:0032623	interleukin-2 production	5/278	67/21602	0.00171561	0.0348226	ENSMUSG00000019850/ENSMUSG00000022952/ENSMUSG00000024659/ENSMUSG00000027398/ENSMUSG00000028525	5	1.45814	Tnfaip3/Runx1/Anxa1/Il1b/Pde4b
GO:0046637	regulation of alpha-beta T cell differentiation	5/278	67/21602	0.00171561	0.0348226	ENSMUSG00000019982/ENSMUSG00000021457/ENSMUSG00000038037/ENSMUSG00000022952/ENSMUSG00000024659	5	1.45814	Myb/Syk/Socs1/Runx1/Anxa1
GO:0002922	positive regulation of humoral immune response	3/278	19/21602	0.00175376	0.0348226	ENSMUSG00000022126/ENSMUSG00000027398/ENSMUSG00000004948	3	1.45814	Acod1/Il1b/Zp3
GO:0020027	hemoglobin metabolic process	3/278	19/21602	0.00175376	0.0348226	ENSMUSG00000021109/ENSMUSG00000041324/ENSMUSG00000042228	3	1.45814	Hif1a/Inhba/Lyn
GO:0044539	long-chain fatty acid import into cell	3/278	19/21602	0.00175376	0.0348226	ENSMUSG00000020516/ENSMUSG00000040152/ENSMUSG00000028645	3	1.45814	Rps6kb1/Thbs1/Slc2a1
GO:0140354	lipid import into cell	3/278	19/21602	0.00175376	0.0348226	ENSMUSG00000020516/ENSMUSG00000040152/ENSMUSG00000028645	3	1.45814	Rps6kb1/Thbs1/Slc2a1
GO:0033865	nucleoside bisphosphate metabolic process	6/278	99/21602	0.00177482	0.0348226	ENSMUSG00000017453/ENSMUSG00000024899/ENSMUSG00000026866/ENSMUSG00000027952/ENSMUSG00000029056/ENSMUSG00000030747	6	1.45814	Pipox/Papss2/Kynu/Pmvk/Pank4/Dgat2
GO:0033875	ribonucleoside bisphosphate metabolic process	6/278	99/21602	0.00177482	0.0348226	ENSMUSG00000017453/ENSMUSG00000024899/ENSMUSG00000026866/ENSMUSG00000027952/ENSMUSG00000029056/ENSMUSG00000030747	6	1.45814	Pipox/Papss2/Kynu/Pmvk/Pank4/Dgat2
GO:0034032	purine nucleoside bisphosphate metabolic process	6/278	99/21602	0.00177482	0.0348226	ENSMUSG00000017453/ENSMUSG00000024899/ENSMUSG00000026866/ENSMUSG00000027952/ENSMUSG00000029056/ENSMUSG00000030747	6	1.45814	Pipox/Papss2/Kynu/Pmvk/Pank4/Dgat2
GO:1901293	nucleoside phosphate biosynthetic process	9/278	213/21602	0.00182478	0.0353516	ENSMUSG00000026192/ENSMUSG00000026281/ENSMUSG00000020534/ENSMUSG00000039197/ENSMUSG00000022814/ENSMUSG00000024899/ENSMUSG00000026866/ENSMUSG00000029056/ENSMUSG00000029247	9	1.45159	Atic/Dtymk/Shmt1/Adk/Umps/Papss2/Kynu/Pank4/Paics
GO:0045860	positive regulation of protein kinase activity	14/278	441/21602	0.00183253	0.0353516	ENSMUSG00000004451/ENSMUSG00000026187/ENSMUSG00000020381/ENSMUSG00000021457/ENSMUSG00000036273/ENSMUSG00000038037/ENSMUSG00000024014/ENSMUSG00000027347/ENSMUSG00000040152/ENSMUSG00000027398/ENSMUSG00000017009/ENSMUSG00000027540/ENSMUSG00000029254/ENSMUSG00000009376	14	1.45159	Ralb/Xrcc5/Mrnip/Syk/Lrrk2/Socs1/Pim1/Rasgrp1/Thbs1/Il1b/Sdc4/Ptpn1/Stap1/Met
GO:0048659	smooth muscle cell proliferation	8/278	173/21602	0.00184964	0.0353516	ENSMUSG00000026187/ENSMUSG00000019850/ENSMUSG00000020516/ENSMUSG00000021109/ENSMUSG00000032849/ENSMUSG00000040152/ENSMUSG00000027776/ENSMUSG00000005533	8	1.45159	Xrcc5/Tnfaip3/Rps6kb1/Hif1a/Abcc4/Thbs1/Il12a/Igf1r
GO:0030218	erythrocyte differentiation	7/278	135/21602	0.00185191	0.0353516	ENSMUSG00000039910/ENSMUSG00000021109/ENSMUSG00000041324/ENSMUSG00000051177/ENSMUSG00000042228/ENSMUSG00000030400/ENSMUSG00000052040	7	1.45159	Cited2/Hif1a/Inhba/Plcb1/Lyn/Ercc2/Klf13
GO:0030593	neutrophil chemotaxis	6/278	100/21602	0.00186813	0.0353516	ENSMUSG00000021699/ENSMUSG00000021457/ENSMUSG00000033220/ENSMUSG00000027398/ENSMUSG00000028525/ENSMUSG00000029082	6	1.45159	Pde4d/Syk/Rac2/Il1b/Pde4b/Bst1
GO:0006953	acute-phase response	4/278	41/21602	0.00186923	0.0353516	ENSMUSG00000027398/ENSMUSG00000039196/ENSMUSG00000040026/ENSMUSG00000031722	4	1.45159	Il1b/Orm1/Saa3/Hp
GO:0009123	nucleoside monophosphate metabolic process	4/278	41/21602	0.00186923	0.0353516	ENSMUSG00000026192/ENSMUSG00000020534/ENSMUSG00000022814/ENSMUSG00000029247	4	1.45159	Atic/Shmt1/Umps/Paics
GO:0043405	regulation of MAP kinase activity	11/278	301/21602	0.00189255	0.0356091	ENSMUSG00000021457/ENSMUSG00000036273/ENSMUSG00000027347/ENSMUSG00000027351/ENSMUSG00000040152/ENSMUSG00000027398/ENSMUSG00000027540/ENSMUSG00000042228/ENSMUSG00000029223/ENSMUSG00000009376/ENSMUSG00000005533	11	1.44844	Syk/Lrrk2/Rasgrp1/Spred1/Thbs1/Il1b/Ptpn1/Lyn/Uchl1/Met/Igf1r
GO:0045931	positive regulation of mitotic cell cycle	8/278	174/21602	0.00191768	0.0358977	ENSMUSG00000020516/ENSMUSG00000062328/ENSMUSG00000024659/ENSMUSG00000027398/ENSMUSG00000051177/ENSMUSG00000009376/ENSMUSG00000005533/ENSMUSG00000038542	8	1.44493	Rps6kb1/Rpl17/Anxa1/Il1b/Plcb1/Met/Igf1r/Pcid2
GO:0050866	negative regulation of cell activation	9/278	215/21602	0.00194466	0.0362181	ENSMUSG00000026249/ENSMUSG00000019850/ENSMUSG00000038037/ENSMUSG00000022952/ENSMUSG00000024659/ENSMUSG00000016496/ENSMUSG00000017009/ENSMUSG00000042228/ENSMUSG00000053338	9	1.44107	Serpine2/Tnfaip3/Socs1/Runx1/Anxa1/Cd274/Sdc4/Lyn/Tarm1
GO:0042116	macrophage activation	6/278	101/21602	0.0019651	0.0364139	ENSMUSG00000021457/ENSMUSG00000036273/ENSMUSG00000022965/ENSMUSG00000052270/ENSMUSG00000040152/ENSMUSG00000029254	6	1.43873	Syk/Lrrk2/Ifngr2/Fpr2/Thbs1/Stap1
GO:0015718	monocarboxylic acid transport	8/278	175/21602	0.00198767	0.036647	ENSMUSG00000020516/ENSMUSG00000021728/ENSMUSG00000021457/ENSMUSG00000032849/ENSMUSG00000024659/ENSMUSG00000040152/ENSMUSG00000027398/ENSMUSG00000028645	8	1.43596	Rps6kb1/Emb/Syk/Abcc4/Anxa1/Thbs1/Il1b/Slc2a1
GO:0046653	tetrahydrofolate metabolic process	3/278	20/21602	0.00204374	0.0371213	ENSMUSG00000026192/ENSMUSG00000020534/ENSMUSG00000017453	3	1.43038	Atic/Shmt1/Pipox
GO:0060252	positive regulation of glial cell proliferation	3/278	20/21602	0.00204374	0.0371213	ENSMUSG00000013089/ENSMUSG00000027398/ENSMUSG00000042228	3	1.43038	Etv5/Il1b/Lyn
GO:1903214	regulation of protein targeting to mitochondrion	3/278	20/21602	0.00204374	0.0371213	ENSMUSG00000020538/ENSMUSG00000050697/ENSMUSG00000036273	3	1.43038	Srebf1/Prkaa1/Lrrk2
GO:0042493	response to drug	10/278	260/21602	0.00207823	0.037481	ENSMUSG00000041324/ENSMUSG00000032849/ENSMUSG00000024659/ENSMUSG00000027398/ENSMUSG00000026822/ENSMUSG00000028525/ENSMUSG00000029223/ENSMUSG00000029249/ENSMUSG00000039542/ENSMUSG00000015340	10	1.42619	Inhba/Abcc4/Anxa1/Il1b/Lcn2/Pde4b/Uchl1/Rest/Ncam1/Cybb
GO:0150076	neuroinflammatory response	5/278	70/21602	0.00208398	0.037481	ENSMUSG00000036273/ENSMUSG00000022965/ENSMUSG00000052270/ENSMUSG00000027398/ENSMUSG00000029254	5	1.42619	Lrrk2/Ifngr2/Fpr2/Il1b/Stap1
GO:0050848	regulation of calcium-mediated signaling	6/278	103/21602	0.00217042	0.0388452	ENSMUSG00000021699/ENSMUSG00000021457/ENSMUSG00000036273/ENSMUSG00000028854/ENSMUSG00000029082/ENSMUSG00000039542	6	1.41066	Pde4d/Syk/Lrrk2/Slc9a1/Bst1/Ncam1
GO:0043407	negative regulation of MAP kinase activity	5/278	71/21602	0.00221868	0.0395163	ENSMUSG00000027351/ENSMUSG00000027398/ENSMUSG00000027540/ENSMUSG00000042228/ENSMUSG00000029223	5	1.40322	Spred1/Il1b/Ptpn1/Lyn/Uchl1
GO:0046883	regulation of hormone secretion	11/278	308/21602	0.00226304	0.0401116	ENSMUSG00000020538/ENSMUSG00000021109/ENSMUSG00000041324/ENSMUSG00000021591/ENSMUSG00000022952/ENSMUSG00000006740/ENSMUSG00000024659/ENSMUSG00000027398/ENSMUSG00000028029/ENSMUSG00000045502/ENSMUSG00000029249	11	1.39673	Srebf1/Hif1a/Inhba/Glrx/Runx1/Kif5b/Anxa1/Il1b/Aimp1/Hcar2/Rest
GO:0045055	regulated exocytosis	10/278	264/21602	0.00232189	0.0409568	ENSMUSG00000021248/ENSMUSG00000021457/ENSMUSG00000022443/ENSMUSG00000033220/ENSMUSG00000036273/ENSMUSG00000027347/ENSMUSG00000042228/ENSMUSG00000004948/ENSMUSG00000029249/ENSMUSG00000052212	10	1.38767	Tmed10/Syk/Myh9/Rac2/Lrrk2/Rasgrp1/Lyn/Zp3/Rest/Cd177
GO:0034643	establishment of mitochondrion localization, microtubule-mediated	3/278	21/21602	0.00236184	0.0412647	ENSMUSG00000021109/ENSMUSG00000021557/ENSMUSG00000029223	3	1.38442	Hif1a/Agtpbp1/Uchl1
GO:0047497	mitochondrion transport along microtubule	3/278	21/21602	0.00236184	0.0412647	ENSMUSG00000021109/ENSMUSG00000021557/ENSMUSG00000029223	3	1.38442	Hif1a/Agtpbp1/Uchl1
GO:0034341	response to interferon-gamma	7/278	142/21602	0.0024654	0.0428699	ENSMUSG00000020516/ENSMUSG00000022126/ENSMUSG00000038037/ENSMUSG00000055447/ENSMUSG00000006740/ENSMUSG00000026866/ENSMUSG00000025491	7	1.36785	Rps6kb1/Acod1/Socs1/Cd47/Kif5b/Kynu/Ifitm1
GO:0002705	positive regulation of leukocyte mediated immunity	8/278	182/21602	0.00253579	0.0438859	ENSMUSG00000020075/ENSMUSG00000021457/ENSMUSG00000027347/ENSMUSG00000027398/ENSMUSG00000027776/ENSMUSG00000004948/ENSMUSG00000029254/ENSMUSG00000052212	8	1.35767	Ddx21/Syk/Rasgrp1/Il1b/Il12a/Zp3/Stap1/Cd177
GO:0045921	positive regulation of exocytosis	6/278	107/21602	0.00262915	0.0452881	ENSMUSG00000020592/ENSMUSG00000021457/ENSMUSG00000021591/ENSMUSG00000017009/ENSMUSG00000004948/ENSMUSG00000052212	6	1.34402	Sdc1/Syk/Glrx/Sdc4/Zp3/Cd177
GO:0048536	spleen development	4/278	45/21602	0.00264188	0.0452946	ENSMUSG00000039910/ENSMUSG00000019982/ENSMUSG00000028217/ENSMUSG00000038542	4	1.34395	Cited2/Myb/Cdh17/Pcid2
GO:0043299	leukocyte degranulation	5/278	74/21602	0.00266085	0.0454078	ENSMUSG00000021457/ENSMUSG00000033220/ENSMUSG00000027347/ENSMUSG00000042228/ENSMUSG00000052212	5	1.34287	Syk/Rac2/Rasgrp1/Lyn/Cd177
GO:0006221	pyrimidine nucleotide biosynthetic process	3/278	22/21602	0.00270894	0.0460143	ENSMUSG00000026281/ENSMUSG00000020534/ENSMUSG00000022814	3	1.33711	Dtymk/Shmt1/Umps
GO:0045786	negative regulation of cell cycle	14/278	461/21602	0.00274336	0.0463574	ENSMUSG00000026107/ENSMUSG00000019850/ENSMUSG00000020381/ENSMUSG00000050107/ENSMUSG00000044548/ENSMUSG00000041324/ENSMUSG00000072082/ENSMUSG00000024856/ENSMUSG00000040152/ENSMUSG00000027776/ENSMUSG00000029147/ENSMUSG00000031016/ENSMUSG00000038542/ENSMUSG00000011114	14	1.33388	Nabp1/Tnfaip3/Mrnip/Haspin/Dact1/Inhba/Ccnf/Cdk2ap2/Thbs1/Il12a/Ppm1g/Wee1/Pcid2/Tbrg1
GO:0000041	transition metal ion transport	6/278	108/21602	0.0027544	0.0463574	ENSMUSG00000018417/ENSMUSG00000022094/ENSMUSG00000024069/ENSMUSG00000026822/ENSMUSG00000066152/ENSMUSG00000029234	6	1.33388	Myo1b/Slc39a14/Slc30a6/Lcn2/Slc31a2/Tmem165
GO:0016485	protein processing	9/278	227/21602	0.00280253	0.046553	ENSMUSG00000026073/ENSMUSG00000026249/ENSMUSG00000000957/ENSMUSG00000022443/ENSMUSG00000022401/ENSMUSG00000036273/ENSMUSG00000040152/ENSMUSG00000033508/ENSMUSG00000031722	9	1.33205	Il1r2/Serpine2/Mmp14/Myh9/Xpnpep3/Lrrk2/Thbs1/Asprv1/Hp
GO:1901990	regulation of mitotic cell cycle phase transition	10/278	271/21602	0.00280323	0.046553	ENSMUSG00000020381/ENSMUSG00000050107/ENSMUSG00000044548/ENSMUSG00000062328/ENSMUSG00000024659/ENSMUSG00000024856/ENSMUSG00000051177/ENSMUSG00000066149/ENSMUSG00000030400/ENSMUSG00000038542	10	1.33205	Mrnip/Haspin/Dact1/Rpl17/Anxa1/Cdk2ap2/Plcb1/Cdc26/Ercc2/Pcid2
GO:0046890	regulation of lipid biosynthetic process	8/278	185/21602	0.00280409	0.046553	ENSMUSG00000020538/ENSMUSG00000052270/ENSMUSG00000024659/ENSMUSG00000027398/ENSMUSG00000004948/ENSMUSG00000029249/ENSMUSG00000005533/ENSMUSG00000030747	8	1.33205	Srebf1/Fpr2/Anxa1/Il1b/Zp3/Rest/Igf1r/Dgat2
GO:0034101	erythrocyte homeostasis	7/278	146/21602	0.00288006	0.0475988	ENSMUSG00000039910/ENSMUSG00000021109/ENSMUSG00000041324/ENSMUSG00000051177/ENSMUSG00000042228/ENSMUSG00000030400/ENSMUSG00000052040	7	1.3224	Cited2/Hif1a/Inhba/Plcb1/Lyn/Ercc2/Klf13
GO:0002791	regulation of peptide secretion	13/278	414/21602	0.00289691	0.0476627	ENSMUSG00000020538/ENSMUSG00000021109/ENSMUSG00000021457/ENSMUSG00000021591/ENSMUSG00000038037/ENSMUSG00000006740/ENSMUSG00000024659/ENSMUSG00000027398/ENSMUSG00000028029/ENSMUSG00000027776/ENSMUSG00000042228/ENSMUSG00000045502/ENSMUSG00000029249	13	1.32182	Srebf1/Hif1a/Syk/Glrx/Socs1/Kif5b/Anxa1/Il1b/Aimp1/Il12a/Lyn/Hcar2/Rest
GO:0030099	myeloid cell differentiation	13/278	415/21602	0.00295705	0.0484349	ENSMUSG00000039910/ENSMUSG00000019982/ENSMUSG00000021109/ENSMUSG00000041324/ENSMUSG00000022443/ENSMUSG00000022952/ENSMUSG00000024997/ENSMUSG00000051177/ENSMUSG00000042228/ENSMUSG00000029254/ENSMUSG00000000248/ENSMUSG00000030400/ENSMUSG00000052040	13	1.31484	Cited2/Myb/Hif1a/Inhba/Myh9/Runx1/Prdx3/Plcb1/Lyn/Stap1/Clec2g/Ercc2/Klf13
GO:0045576	mast cell activation	5/278	76/21602	0.00298901	0.0485328	ENSMUSG00000021457/ENSMUSG00000033220/ENSMUSG00000027347/ENSMUSG00000042228/ENSMUSG00000041836	5	1.31396	Syk/Rac2/Rasgrp1/Lyn/Ptpre
GO:0006869	lipid transport	12/278	367/21602	0.00300271	0.0485328	ENSMUSG00000051355/ENSMUSG00000020798/ENSMUSG00000020516/ENSMUSG00000041324/ENSMUSG00000021457/ENSMUSG00000032849/ENSMUSG00000022952/ENSMUSG00000024659/ENSMUSG00000040152/ENSMUSG00000027398/ENSMUSG00000028645/ENSMUSG00000029822	12	1.31396	Commd1/Spns3/Rps6kb1/Inhba/Syk/Abcc4/Runx1/Anxa1/Thbs1/Il1b/Slc2a1/Osbpl3
GO:1904062	regulation of cation transmembrane transport	12/278	367/21602	0.00300271	0.0485328	ENSMUSG00000051355/ENSMUSG00000021699/ENSMUSG00000021591/ENSMUSG00000022965/ENSMUSG00000006740/ENSMUSG00000051177/ENSMUSG00000028525/ENSMUSG00000028854/ENSMUSG00000042228/ENSMUSG00000066152/ENSMUSG00000018965/ENSMUSG00000034330	12	1.31396	Commd1/Pde4d/Glrx/Ifngr2/Kif5b/Plcb1/Pde4b/Slc9a1/Lyn/Slc31a2/Ywhah/Plcg2
GO:0022898	regulation of transmembrane transporter activity	10/278	274/21602	0.00303252	0.0487996	ENSMUSG00000021699/ENSMUSG00000021591/ENSMUSG00000022965/ENSMUSG00000024014/ENSMUSG00000006740/ENSMUSG00000051177/ENSMUSG00000028525/ENSMUSG00000028854/ENSMUSG00000018965/ENSMUSG00000034330	10	1.31158	Pde4d/Glrx/Ifngr2/Pim1/Kif5b/Plcb1/Pde4b/Slc9a1/Ywhah/Plcg2
GO:0046879	hormone secretion	12/278	368/21602	0.00306925	0.0490134	ENSMUSG00000020538/ENSMUSG00000021109/ENSMUSG00000041324/ENSMUSG00000021591/ENSMUSG00000022952/ENSMUSG00000006740/ENSMUSG00000024659/ENSMUSG00000027398/ENSMUSG00000028029/ENSMUSG00000042228/ENSMUSG00000045502/ENSMUSG00000029249	12	1.30969	Srebf1/Hif1a/Inhba/Glrx/Runx1/Kif5b/Anxa1/Il1b/Aimp1/Lyn/Hcar2/Rest
GO:0010876	lipid localization	13/278	417/21602	0.00308038	0.0490134	ENSMUSG00000051355/ENSMUSG00000020798/ENSMUSG00000020516/ENSMUSG00000041324/ENSMUSG00000021457/ENSMUSG00000032849/ENSMUSG00000022952/ENSMUSG00000024659/ENSMUSG00000040152/ENSMUSG00000027398/ENSMUSG00000028645/ENSMUSG00000029822/ENSMUSG00000030747	13	1.30969	Commd1/Spns3/Rps6kb1/Inhba/Syk/Abcc4/Runx1/Anxa1/Thbs1/Il1b/Slc2a1/Osbpl3/Dgat2
GO:0002313	mature B cell differentiation involved in immune response	3/278	23/21602	0.00308588	0.0490134	ENSMUSG00000019850/ENSMUSG00000028217/ENSMUSG00000034330	3	1.30969	Tnfaip3/Cdh17/Plcg2
GO:0051646	mitochondrion localization	4/278	47/21602	0.00309985	0.0490231	ENSMUSG00000021109/ENSMUSG00000021557/ENSMUSG00000036273/ENSMUSG00000029223	4	1.3096	Hif1a/Agtpbp1/Lrrk2/Uchl1
GO:1903201	regulation of oxidative stress-induced cell death	5/278	77/21602	0.0031636	0.0498166	ENSMUSG00000021109/ENSMUSG00000021591/ENSMUSG00000036273/ENSMUSG00000029249/ENSMUSG00000009376	5	1.30263	Hif1a/Glrx/Lrrk2/Rest/Met

## Sheet: 3b - Cluster II
ID	Description	GeneRatio	BgRatio	pvalue	p.adjust	geneID	Count	logP	geneList
GO:0031667	response to nutrient levels	23/532	350/21602	2.16037e-05	0.0495331	ENSMUSG00000037499/ENSMUSG00000038332/ENSMUSG00000020263/ENSMUSG00000020032/ENSMUSG00000042082/ENSMUSG00000021936/ENSMUSG00000021876/ENSMUSG00000040618/ENSMUSG00000039168/ENSMUSG00000000326/ENSMUSG00000023959/ENSMUSG00000015839/ENSMUSG00000033400/ENSMUSG00000037062/ENSMUSG00000002384/ENSMUSG00000028646/ENSMUSG00000029304/ENSMUSG00000002985/ENSMUSG00000044786/ENSMUSG00000015149/ENSMUSG00000034105/…	23	1.3051	Nenf/Sesn1/Appl2/Nuak1/Arsb/Mapk8/Rnase4/Pck2/Dap/Comt/Clic5/Nfe2l2/Agl/Sh3glb1/Bmp8b/Rragc/Spp1/Apoe/Zfp36/Sirt2/Meak7/Map1lc3b/Lamp2
GO:0009991	response to extracellular stimulus	24/532	383/21602	3.1114e-05	0.0495331	ENSMUSG00000037499/ENSMUSG00000038332/ENSMUSG00000020263/ENSMUSG00000020032/ENSMUSG00000042082/ENSMUSG00000021936/ENSMUSG00000021876/ENSMUSG00000040618/ENSMUSG00000039168/ENSMUSG00000000326/ENSMUSG00000023959/ENSMUSG00000027111/ENSMUSG00000015839/ENSMUSG00000033400/ENSMUSG00000037062/ENSMUSG00000002384/ENSMUSG00000028646/ENSMUSG00000029304/ENSMUSG00000002985/ENSMUSG00000044786/ENSMUSG00000015149/…	24	1.3051	Nenf/Sesn1/Appl2/Nuak1/Arsb/Mapk8/Rnase4/Pck2/Dap/Comt/Clic5/Itga6/Nfe2l2/Agl/Sh3glb1/Bmp8b/Rragc/Spp1/Apoe/Zfp36/Sirt2/Meak7/Map1lc3b/Lamp2
GO:0007041	lysosomal transport	11/532	104/21602	5.1525e-05	0.0495331	ENSMUSG00000025793/ENSMUSG00000020128/ENSMUSG00000023826/ENSMUSG00000024381/ENSMUSG00000028419/ENSMUSG00000029426/ENSMUSG00000031731/ENSMUSG00000031447/ENSMUSG00000031696/ENSMUSG00000032536/ENSMUSG00000016534	11	1.3051	Hgs/Vps54/Prkn/Bin1/Chmp5/Scarb2/Ap1g1/Lamp1/Vps35/Trak1/Lamp2
GO:0007034	vacuolar transport	13/532	143/21602	5.49138e-05	0.0495331	ENSMUSG00000025793/ENSMUSG00000020128/ENSMUSG00000003581/ENSMUSG00000053253/ENSMUSG00000023826/ENSMUSG00000024381/ENSMUSG00000028419/ENSMUSG00000029426/ENSMUSG00000031731/ENSMUSG00000031447/ENSMUSG00000031696/ENSMUSG00000032536/ENSMUSG00000016534	13	1.3051	Hgs/Vps54/Rnf215/Ndfip2/Prkn/Bin1/Chmp5/Scarb2/Ap1g1/Lamp1/Vps35/Trak1/Lamp2
GO:0016042	lipid catabolic process	21/532	324/21602	5.95207e-05	0.0495331	ENSMUSG00000025950/ENSMUSG00000090124/ENSMUSG00000020097/ENSMUSG00000020828/ENSMUSG00000021003/ENSMUSG00000040618/ENSMUSG00000024087/ENSMUSG00000027346/ENSMUSG00000027984/ENSMUSG00000028167/ENSMUSG00000027698/ENSMUSG00000027809/ENSMUSG00000028470/ENSMUSG00000038007/ENSMUSG00000029304/ENSMUSG00000005069/ENSMUSG00000039958/ENSMUSG00000033174/ENSMUSG00000002985/ENSMUSG00000015149/ENSMUSG00000038894	21	1.3051	Idh1/Ugt1a7c/Sgpl1/Pld2/Galc/Pck2/Cyp1b1/Gpcpd1/Hadh/Bdh2/Nceh1/Etfdh/Hint2/Acer2/Spp1/Pex5/Etfbkmt/Mgll/Apoe/Sirt2/Irs2

## Sheet: 3b - Cluster III
ID	Description	GeneRatio	BgRatio	pvalue	p.adjust	geneID	Count	logP	geneList
GO:0006914	autophagy	36/736	434/21602	9.30899e-07	0.00206569	ENSMUSG00000039318/ENSMUSG00000026228/ENSMUSG00000038332/ENSMUSG00000075000/ENSMUSG00000018411/ENSMUSG00000054517/ENSMUSG00000020758/ENSMUSG00000018217/ENSMUSG00000042082/ENSMUSG00000035078/ENSMUSG00000034959/ENSMUSG00000023826/ENSMUSG00000015478/ENSMUSG00000023992/ENSMUSG00000024413/ENSMUSG00000005102/ENSMUSG00000034216/ENSMUSG00000026737/ENSMUSG00000026792/ENSMUSG00000026672/ENSMUSG00000037062/…	36	2.68494	Rab3gap2/Htr2b/Sesn1/Nrbf2/Mapt/Trim65/Itgb4/Pmp22/Arsb/Mtmr9/Rubcnl/Prkn/Rnf5/Trem2/Npc1/Eif2ak4/Vps18/Pip4k2a/Lrsam1/Optn/Sh3glb1/Usp33/Snapin/Rragc/Atpif1/Kdr/Rab19/Tmem150a/Mapk3/Sirt2/Vps4a/Map1lc3b/Rnf166/Herc1/Fundc1/Lamp2
GO:0061919	process utilizing autophagic mechanism	36/736	434/21602	9.30899e-07	0.00206569	ENSMUSG00000039318/ENSMUSG00000026228/ENSMUSG00000038332/ENSMUSG00000075000/ENSMUSG00000018411/ENSMUSG00000054517/ENSMUSG00000020758/ENSMUSG00000018217/ENSMUSG00000042082/ENSMUSG00000035078/ENSMUSG00000034959/ENSMUSG00000023826/ENSMUSG00000015478/ENSMUSG00000023992/ENSMUSG00000024413/ENSMUSG00000005102/ENSMUSG00000034216/ENSMUSG00000026737/ENSMUSG00000026792/ENSMUSG00000026672/ENSMUSG00000037062/…	36	2.68494	Rab3gap2/Htr2b/Sesn1/Nrbf2/Mapt/Trim65/Itgb4/Pmp22/Arsb/Mtmr9/Rubcnl/Prkn/Rnf5/Trem2/Npc1/Eif2ak4/Vps18/Pip4k2a/Lrsam1/Optn/Sh3glb1/Usp33/Snapin/Rragc/Atpif1/Kdr/Rab19/Tmem150a/Mapk3/Sirt2/Vps4a/Map1lc3b/Rnf166/Herc1/Fundc1/Lamp2
GO:0031667	response to nutrient levels	31/736	350/21602	1.35278e-06	0.00206569	ENSMUSG00000037499/ENSMUSG00000038332/ENSMUSG00000020263/ENSMUSG00000020032/ENSMUSG00000018411/ENSMUSG00000020300/ENSMUSG00000042082/ENSMUSG00000021936/ENSMUSG00000021876/ENSMUSG00000040618/ENSMUSG00000037465/ENSMUSG00000000326/ENSMUSG00000005102/ENSMUSG00000015839/ENSMUSG00000033400/ENSMUSG00000037062/ENSMUSG00000025437/ENSMUSG00000028524/ENSMUSG00000002384/ENSMUSG00000028646/ENSMUSG00000030201/…	31	2.68494	Nenf/Sesn1/Appl2/Nuak1/Mapt/Cpeb4/Arsb/Mapk8/Rnase4/Pck2/Klf10/Comt/Eif2ak4/Nfe2l2/Agl/Sh3glb1/Usp33/Sgip1/Bmp8b/Rragc/Lrp6/Mapk3/Apoe/Zfp36/Sirt2/Tmem135/Meak7/Map1lc3b/Gas6/Bckdhb/Lamp2
GO:0009991	response to extracellular stimulus	32/736	383/21602	3.20153e-06	0.00366655	ENSMUSG00000037499/ENSMUSG00000038332/ENSMUSG00000020263/ENSMUSG00000020032/ENSMUSG00000018411/ENSMUSG00000020300/ENSMUSG00000042082/ENSMUSG00000021936/ENSMUSG00000021876/ENSMUSG00000040618/ENSMUSG00000037465/ENSMUSG00000000326/ENSMUSG00000005102/ENSMUSG00000027111/ENSMUSG00000015839/ENSMUSG00000033400/ENSMUSG00000037062/ENSMUSG00000025437/ENSMUSG00000028524/ENSMUSG00000002384/ENSMUSG00000028646/…	32	2.43574	Nenf/Sesn1/Appl2/Nuak1/Mapt/Cpeb4/Arsb/Mapk8/Rnase4/Pck2/Klf10/Comt/Eif2ak4/Itga6/Nfe2l2/Agl/Sh3glb1/Usp33/Sgip1/Bmp8b/Rragc/Lrp6/Mapk3/Apoe/Zfp36/Sirt2/Tmem135/Meak7/Map1lc3b/Gas6/Bckdhb/Lamp2
GO:0010256	endomembrane system organization	32/736	413/21602	1.50553e-05	0.0136395	ENSMUSG00000045382/ENSMUSG00000041570/ENSMUSG00000039318/ENSMUSG00000019804/ENSMUSG00000025372/ENSMUSG00000010086/ENSMUSG00000004394/ENSMUSG00000000631/ENSMUSG00000057531/ENSMUSG00000021686/ENSMUSG00000021669/ENSMUSG00000022415/ENSMUSG00000016664/ENSMUSG00000023826/ENSMUSG00000002365/ENSMUSG00000024068/ENSMUSG00000035765/ENSMUSG00000025224/ENSMUSG00000024758/ENSMUSG00000034216/ENSMUSG00000026672/…	32	1.8652	Cxcr4/Camsap2/Rab3gap2/Snx3/Baiap2/Rnf112/Tmed4/Myo18a/Dtnbp1/Ap3b1/Col4a3bp/Syngr1/Pacsin2/Prkn/Snx9/Spast/Dym/Gbf1/Rtn3/Vps18/Optn/Sh3glb1/Lmna/Sgip1/Plekhm2/Pex5/Arl6ip1/Mapk3/Vps33b/Vps4a/Dnajc13/Snx33
GO:0097320	plasma membrane tubulation	6/736	18/21602	2.00301e-05	0.0136395	ENSMUSG00000016664/ENSMUSG00000002365/ENSMUSG00000037062/ENSMUSG00000028524/ENSMUSG00000028917/ENSMUSG00000032733	6	1.8652	Pacsin2/Snx9/Sh3glb1/Sgip1/Plekhm2/Snx33
GO:0043087	regulation of GTPase activity	26/736	307/21602	2.08419e-05	0.0136395	ENSMUSG00000026721/ENSMUSG00000039318/ENSMUSG00000040158/ENSMUSG00000020590/ENSMUSG00000021013/ENSMUSG00000055254/ENSMUSG00000025558/ENSMUSG00000063506/ENSMUSG00000051864/ENSMUSG00000022469/ENSMUSG00000002365/ENSMUSG00000024096/ENSMUSG00000071042/ENSMUSG00000041225/ENSMUSG00000024944/ENSMUSG00000027111/ENSMUSG00000045092/ENSMUSG00000028121/ENSMUSG00000057315/ENSMUSG00000004814/ENSMUSG00000004633/…	26	1.8652	Rabgap1l/Rab3gap2/Tax1bp3/Snx13/Ttc8/Ntrk2/Dock9/Arhgap22/Tbc1d22a/Rapgef3/Snx9/Ralbp1/Rasgrp3/Arhgap12/Arl2/Itga6/S1pr1/Bcar3/Arhgap24/Ccl24/Chn2/Rgs10/Mex3b/Itgb1/Evi5l/Arhgap6
GO:0006898	receptor-mediated endocytosis	22/736	242/21602	3.04567e-05	0.0174403	ENSMUSG00000026228/ENSMUSG00000025351/ENSMUSG00000034902/ENSMUSG00000069539/ENSMUSG00000034652/ENSMUSG00000018395/ENSMUSG00000057531/ENSMUSG00000022602/ENSMUSG00000002365/ENSMUSG00000013662/ENSMUSG00000026712/ENSMUSG00000027438/ENSMUSG00000037994/ENSMUSG00000028524/ENSMUSG00000029426/ENSMUSG00000034663/ENSMUSG00000030342/ENSMUSG00000030201/ENSMUSG00000002985/ENSMUSG00000015149/ENSMUSG00000025809/…	22	1.75845	Htr2b/Cd63/Pip5k1c/Scyl2/Cd300a/Kif3a/Dtnbp1/Arc/Snx9/Atad1/Mrc1/Napb/Slc9b2/Sgip1/Scarb2/Bmp2k/Cd9/Lrp6/Apoe/Sirt2/Itgb1/Dnajc13
GO:0042594	response to starvation	18/736	180/21602	4.57901e-05	0.0233072	ENSMUSG00000038332/ENSMUSG00000020032/ENSMUSG00000020300/ENSMUSG00000021936/ENSMUSG00000021876/ENSMUSG00000040618/ENSMUSG00000037465/ENSMUSG00000000326/ENSMUSG00000005102/ENSMUSG00000015839/ENSMUSG00000037062/ENSMUSG00000025437/ENSMUSG00000028646/ENSMUSG00000063065/ENSMUSG00000044786/ENSMUSG00000031812/ENSMUSG00000031451/ENSMUSG00000016534	18	1.63251	Sesn1/Nuak1/Cpeb4/Mapk8/Rnase4/Pck2/Klf10/Comt/Eif2ak4/Nfe2l2/Sh3glb1/Usp33/Rragc/Mapk3/Zfp36/Map1lc3b/Gas6/Lamp2
GO:0030100	regulation of endocytosis	20/736	223/21602	8.32528e-05	0.0381381	ENSMUSG00000025351/ENSMUSG00000034902/ENSMUSG00000020263/ENSMUSG00000069539/ENSMUSG00000034652/ENSMUSG00000018395/ENSMUSG00000057531/ENSMUSG00000050335/ENSMUSG00000022602/ENSMUSG00000016664/ENSMUSG00000023992/ENSMUSG00000013662/ENSMUSG00000027438/ENSMUSG00000026792/ENSMUSG00000028524/ENSMUSG00000034663/ENSMUSG00000002985/ENSMUSG00000015149/ENSMUSG00000025809/ENSMUSG00000032733	20	1.41864	Cd63/Pip5k1c/Appl2/Scyl2/Cd300a/Kif3a/Dtnbp1/Lgals3/Arc/Pacsin2/Trem2/Atad1/Napb/Lrsam1/Sgip1/Bmp2k/Apoe/Sirt2/Itgb1/Snx33
GO:0009267	cellular response to starvation	16/736	157/21602	9.52497e-05	0.0396672	ENSMUSG00000038332/ENSMUSG00000020032/ENSMUSG00000020300/ENSMUSG00000021936/ENSMUSG00000021876/ENSMUSG00000037465/ENSMUSG00000000326/ENSMUSG00000005102/ENSMUSG00000015839/ENSMUSG00000037062/ENSMUSG00000025437/ENSMUSG00000028646/ENSMUSG00000063065/ENSMUSG00000031812/ENSMUSG00000031451/ENSMUSG00000016534	16	1.40157	Sesn1/Nuak1/Cpeb4/Mapk8/Rnase4/Klf10/Comt/Eif2ak4/Nfe2l2/Sh3glb1/Usp33/Rragc/Mapk3/Map1lc3b/Gas6/Lamp2
GO:0010506	regulation of autophagy	23/736	283/21602	0.000114595	0.0429665	ENSMUSG00000039318/ENSMUSG00000026228/ENSMUSG00000038332/ENSMUSG00000018411/ENSMUSG00000054517/ENSMUSG00000035078/ENSMUSG00000023826/ENSMUSG00000015478/ENSMUSG00000023992/ENSMUSG00000024413/ENSMUSG00000005102/ENSMUSG00000026737/ENSMUSG00000026792/ENSMUSG00000026672/ENSMUSG00000037062/ENSMUSG00000025437/ENSMUSG00000028646/ENSMUSG00000054428/ENSMUSG00000062960/ENSMUSG00000055912/ENSMUSG00000063065/…	23	1.36687	Rab3gap2/Htr2b/Sesn1/Mapt/Trim65/Mtmr9/Prkn/Rnf5/Trem2/Npc1/Eif2ak4/Pip4k2a/Lrsam1/Optn/Sh3glb1/Usp33/Rragc/Atpif1/Kdr/Tmem150a/Mapk3/Sirt2/Herc1
GO:0031954	positive regulation of protein autophosphorylation	6/736	24/21602	0.000121931	0.0429665	ENSMUSG00000020681/ENSMUSG00000051615/ENSMUSG00000027339/ENSMUSG00000034101/ENSMUSG00000025856/ENSMUSG00000029816	6	1.36687	Ace/Rap2a/Rassf2/Ctnnd1/Pdgfa/Gpnmb

## Sheet: 3b - Cluster IV
ID	Description	GeneRatio	BgRatio	pvalue	p.adjust	geneID	Count	logP	geneList
GO:0006914	autophagy	47/917	434/21602	4.27278e-09	1.05004e-05	ENSMUSG00000026228/ENSMUSG00000020115/ENSMUSG00000038332/ENSMUSG00000018217/ENSMUSG00000045374/ENSMUSG00000021143/ENSMUSG00000044231/ENSMUSG00000035078/ENSMUSG00000034959/ENSMUSG00000039168/ENSMUSG00000022620/ENSMUSG00000023826/ENSMUSG00000015478/ENSMUSG00000013787/ENSMUSG00000023923/ENSMUSG00000024413/ENSMUSG00000033382/ENSMUSG00000024259/ENSMUSG00000027381/ENSMUSG00000055485/ENSMUSG00000026737/…	47	4.9788	Htr2b/Tbk1/Sesn1/Pmp22/Wdr81/Pacs2/Nhlrc1/Mtmr9/Rubcnl/Dap/Arsa/Prkn/Rnf5/Ehmt2/Tbc1d5/Npc1/Trappc8/Slc25a46/Bcl2l11/Soga1/Pip4k2a/Lrsam1/Abl1/Optn/Gba/Snapin/Trp53inp1/Atpif1/Vps13d/Acer2/Ulk1/Bid/Tmem150a/Pik3c2a/Smg1/Mapk3/Tpcn2/Supt5/Sirt2/Tbc1d17/Map1lc3b/Rnf166/Scoc/Vps11/Il10ra/Fundc1/Ikbkg
GO:0061919	process utilizing autophagic mechanism	47/917	434/21602	4.27278e-09	1.05004e-05	ENSMUSG00000026228/ENSMUSG00000020115/ENSMUSG00000038332/ENSMUSG00000018217/ENSMUSG00000045374/ENSMUSG00000021143/ENSMUSG00000044231/ENSMUSG00000035078/ENSMUSG00000034959/ENSMUSG00000039168/ENSMUSG00000022620/ENSMUSG00000023826/ENSMUSG00000015478/ENSMUSG00000013787/ENSMUSG00000023923/ENSMUSG00000024413/ENSMUSG00000033382/ENSMUSG00000024259/ENSMUSG00000027381/ENSMUSG00000055485/ENSMUSG00000026737/…	47	4.9788	Htr2b/Tbk1/Sesn1/Pmp22/Wdr81/Pacs2/Nhlrc1/Mtmr9/Rubcnl/Dap/Arsa/Prkn/Rnf5/Ehmt2/Tbc1d5/Npc1/Trappc8/Slc25a46/Bcl2l11/Soga1/Pip4k2a/Lrsam1/Abl1/Optn/Gba/Snapin/Trp53inp1/Atpif1/Vps13d/Acer2/Ulk1/Bid/Tmem150a/Pik3c2a/Smg1/Mapk3/Tpcn2/Supt5/Sirt2/Tbc1d17/Map1lc3b/Rnf166/Scoc/Vps11/Il10ra/Fundc1/Ikbkg
GO:0016482	cytosolic transport	24/917	157/21602	5.13283e-08	8.40929e-05	ENSMUSG00000026433/ENSMUSG00000026470/ENSMUSG00000019804/ENSMUSG00000020078/ENSMUSG00000034412/ENSMUSG00000020903/ENSMUSG00000045374/ENSMUSG00000020859/ENSMUSG00000035181/ENSMUSG00000021936/ENSMUSG00000022150/ENSMUSG00000023923/ENSMUSG00000034484/ENSMUSG00000010110/ENSMUSG00000014353/ENSMUSG00000027534/ENSMUSG00000038456/ENSMUSG00000001376/ENSMUSG00000035901/ENSMUSG00000063065/ENSMUSG00000038520/…	24	4.07524	Rab29/Stx6/Snx3/Vps26a/Tbc1d10a/Stx8/Wdr81/Spag9/Heatr5a/Mapk8/Dab2/Tbc1d5/Snx2/Stx5a/Tmem87b/Snx16/Dennd2a/Vps50/Dennd5a/Mapk3/Tbc1d17/Vps35/Vps11/Rab9
GO:0042147	retrograde transport, endosome to Golgi	17/917	86/21602	1.02761e-07	0.000126268	ENSMUSG00000026433/ENSMUSG00000026470/ENSMUSG00000019804/ENSMUSG00000020078/ENSMUSG00000034412/ENSMUSG00000020859/ENSMUSG00000035181/ENSMUSG00000023923/ENSMUSG00000034484/ENSMUSG00000010110/ENSMUSG00000014353/ENSMUSG00000038456/ENSMUSG00000001376/ENSMUSG00000035901/ENSMUSG00000038520/ENSMUSG00000031696/ENSMUSG00000079316	17	3.89871	Rab29/Stx6/Snx3/Vps26a/Tbc1d10a/Spag9/Heatr5a/Tbc1d5/Snx2/Stx5a/Tmem87b/Dennd2a/Vps50/Dennd5a/Tbc1d17/Vps35/Rab9
GO:0016236	macroautophagy	26/917	211/21602	1.12539e-06	0.00110626	ENSMUSG00000020115/ENSMUSG00000038332/ENSMUSG00000045374/ENSMUSG00000021143/ENSMUSG00000034959/ENSMUSG00000023826/ENSMUSG00000015478/ENSMUSG00000013787/ENSMUSG00000023923/ENSMUSG00000024413/ENSMUSG00000033382/ENSMUSG00000026737/ENSMUSG00000026792/ENSMUSG00000026672/ENSMUSG00000028048/ENSMUSG00000001018/ENSMUSG00000028211/ENSMUSG00000020220/ENSMUSG00000029512/ENSMUSG00000030660/ENSMUSG00000030655/…	26	2.95614	Tbk1/Sesn1/Wdr81/Pacs2/Rubcnl/Prkn/Rnf5/Ehmt2/Tbc1d5/Npc1/Trappc8/Pip4k2a/Lrsam1/Optn/Gba/Snapin/Trp53inp1/Vps13d/Ulk1/Pik3c2a/Smg1/Mapk3/Supt5/Map1lc3b/Scoc/Ikbkg
GO:0010506	regulation of autophagy	31/917	283/21602	1.44689e-06	0.00118525	ENSMUSG00000026228/ENSMUSG00000020115/ENSMUSG00000038332/ENSMUSG00000035078/ENSMUSG00000039168/ENSMUSG00000023826/ENSMUSG00000015478/ENSMUSG00000013787/ENSMUSG00000024413/ENSMUSG00000027381/ENSMUSG00000055485/ENSMUSG00000026737/ENSMUSG00000026792/ENSMUSG00000026672/ENSMUSG00000028048/ENSMUSG00000028211/ENSMUSG00000054428/ENSMUSG00000020220/ENSMUSG00000038007/ENSMUSG00000029512/ENSMUSG00000004446/…	31	2.92619	Htr2b/Tbk1/Sesn1/Mtmr9/Dap/Prkn/Rnf5/Ehmt2/Npc1/Bcl2l11/Soga1/Pip4k2a/Lrsam1/Optn/Gba/Trp53inp1/Atpif1/Vps13d/Acer2/Ulk1/Bid/Tmem150a/Pik3c2a/Smg1/Mapk3/Tpcn2/Supt5/Sirt2/Scoc/Il10ra/Ikbkg
GO:0006672	ceramide metabolic process	15/917	91/21602	6.269e-06	0.00440174	ENSMUSG00000019822/ENSMUSG00000020097/ENSMUSG00000049721/ENSMUSG00000021003/ENSMUSG00000035891/ENSMUSG00000067370/ENSMUSG00000040451/ENSMUSG00000079442/ENSMUSG00000028048/ENSMUSG00000015714/ENSMUSG00000038007/ENSMUSG00000029916/ENSMUSG00000025486/ENSMUSG00000030760/ENSMUSG00000026317	15	2.35638	Smpd2/Sgpl1/Gal3st1/Galc/Cerk/B3galt4/Sgms1/St6galnac4/Gba/Cers2/Acer2/Agk/Sirt3/Acer3/Cln8
GO:0016197	endosomal transport	25/917	233/21602	2.09693e-05	0.0111992	ENSMUSG00000026433/ENSMUSG00000026470/ENSMUSG00000026696/ENSMUSG00000019804/ENSMUSG00000020078/ENSMUSG00000034412/ENSMUSG00000020859/ENSMUSG00000035181/ENSMUSG00000022350/ENSMUSG00000049076/ENSMUSG00000022898/ENSMUSG00000023923/ENSMUSG00000034484/ENSMUSG00000109901/ENSMUSG00000010110/ENSMUSG00000014353/ENSMUSG00000068264/ENSMUSG00000035212/ENSMUSG00000038456/ENSMUSG00000001376/ENSMUSG00000035901/…	25	1.95081	Rab29/Stx6/Vamp4/Snx3/Vps26a/Tbc1d10a/Spag9/Heatr5a/Washc5/Acap2/Vps26c/Tbc1d5/Snx2/Chmp1b/Stx5a/Tmem87b/Ap5s1/Leprot/Dennd2a/Vps50/Dennd5a/Tbc1d17/Eps15l1/Vps35/Rab9
GO:0030111	regulation of Wnt signaling pathway	30/917	308/21602	2.19589e-05	0.0111992	ENSMUSG00000056758/ENSMUSG00000025407/ENSMUSG00000019804/ENSMUSG00000034974/ENSMUSG00000069539/ENSMUSG00000040158/ENSMUSG00000034177/ENSMUSG00000076431/ENSMUSG00000021395/ENSMUSG00000021986/ENSMUSG00000022150/ENSMUSG00000023826/ENSMUSG00000032845/ENSMUSG00000024639/ENSMUSG00000006800/ENSMUSG00000026842/ENSMUSG00000034101/ENSMUSG00000027253/ENSMUSG00000028344/ENSMUSG00000008305/ENSMUSG00000030201/…	30	1.95081	Hmga2/Gli1/Snx3/Dapk3/Scyl2/Tax1bp3/Rnf43/Sox4/Spin1/Amer2/Dab2/Prkn/Alpk2/Gnaq/Sulf2/Abl1/Ctnnd1/Lrp4/Invs/Tle1/Lrp6/Mdfic/Lrrk1/Disc1/Vps35/Amfr/Ppp2r3a/Atp6ap2/Ddx3x/Xiap
GO:0016241	regulation of macroautophagy	16/917	113/21602	2.27858e-05	0.0111992	ENSMUSG00000020115/ENSMUSG00000038332/ENSMUSG00000023826/ENSMUSG00000015478/ENSMUSG00000013787/ENSMUSG00000024413/ENSMUSG00000026737/ENSMUSG00000026792/ENSMUSG00000026672/ENSMUSG00000020220/ENSMUSG00000029512/ENSMUSG00000030655/ENSMUSG00000063065/ENSMUSG00000003435/ENSMUSG00000063253/ENSMUSG00000004221	16	1.95081	Tbk1/Sesn1/Prkn/Rnf5/Ehmt2/Npc1/Pip4k2a/Lrsam1/Optn/Vps13d/Ulk1/Smg1/Mapk3/Supt5/Scoc/Ikbkg
GO:0044262	cellular carbohydrate metabolic process	29/917	295/21602	2.52283e-05	0.0112725	ENSMUSG00000026457/ENSMUSG00000026659/ENSMUSG00000025950/ENSMUSG00000037370/ENSMUSG00000018501/ENSMUSG00000044231/ENSMUSG00000039308/ENSMUSG00000040618/ENSMUSG00000034959/ENSMUSG00000023826/ENSMUSG00000035521/ENSMUSG00000024042/ENSMUSG00000024431/ENSMUSG00000054008/ENSMUSG00000027227/ENSMUSG00000055485/ENSMUSG00000027198/ENSMUSG00000033400/ENSMUSG00000019528/ENSMUSG00000004455/ENSMUSG00000079562/…	29	1.94798	Adipor1/Dusp12/Idh1/Enpp1/Ncor1/Nhlrc1/Ndst2/Pck2/Rubcnl/Prkn/Gnptg/Sik1/Nr3c1/Ndst1/Sord/Soga1/Ext2/Agl/Gyg/Ppp1cc/Maea/Scarb2/Gnb3/Akt2/Idh2/Fcsk/Cbfa2t3/Epm2aip1/Rora
GO:0016239	positive regulation of macroautophagy	12/917	71/21602	4.04812e-05	0.0165804	ENSMUSG00000020115/ENSMUSG00000038332/ENSMUSG00000023826/ENSMUSG00000026737/ENSMUSG00000026792/ENSMUSG00000026672/ENSMUSG00000020220/ENSMUSG00000029512/ENSMUSG00000063065/ENSMUSG00000003435/ENSMUSG00000063253/ENSMUSG00000004221	12	1.7804	Tbk1/Sesn1/Prkn/Pip4k2a/Lrsam1/Optn/Vps13d/Ulk1/Mapk3/Supt5/Scoc/Ikbkg
GO:2000369	regulation of clathrin-dependent endocytosis	6/917	17/21602	4.7617e-05	0.0169931	ENSMUSG00000026155/ENSMUSG00000069539/ENSMUSG00000022150/ENSMUSG00000028488/ENSMUSG00000034663/ENSMUSG00000057230	6	1.76973	Smap1/Scyl2/Dab2/Sh3gl2/Bmp2k/Aak1
GO:0010508	positive regulation of autophagy	18/917	146/21602	4.84034e-05	0.0169931	ENSMUSG00000020115/ENSMUSG00000038332/ENSMUSG00000023826/ENSMUSG00000027381/ENSMUSG00000026737/ENSMUSG00000026792/ENSMUSG00000026672/ENSMUSG00000028048/ENSMUSG00000028211/ENSMUSG00000054428/ENSMUSG00000020220/ENSMUSG00000029512/ENSMUSG00000004446/ENSMUSG00000030660/ENSMUSG00000063065/ENSMUSG00000003435/ENSMUSG00000063253/ENSMUSG00000004221	18	1.76973	Tbk1/Sesn1/Prkn/Bcl2l11/Pip4k2a/Lrsam1/Optn/Gba/Trp53inp1/Atpif1/Vps13d/Ulk1/Bid/Pik3c2a/Mapk3/Supt5/Scoc/Ikbkg
GO:0048259	regulation of receptor-mediated endocytosis	15/917	115/21602	0.000106405	0.0348653	ENSMUSG00000026155/ENSMUSG00000025351/ENSMUSG00000034902/ENSMUSG00000069539/ENSMUSG00000022150/ENSMUSG00000023923/ENSMUSG00000013662/ENSMUSG00000027438/ENSMUSG00000037295/ENSMUSG00000028249/ENSMUSG00000028488/ENSMUSG00000029103/ENSMUSG00000034663/ENSMUSG00000057230/ENSMUSG00000015149	15	1.45761	Smap1/Cd63/Pip5k1c/Scyl2/Dab2/Tbc1d5/Atad1/Napb/Ldlrap1/Sdcbp/Sh3gl2/Lrpap1/Bmp2k/Aak1/Sirt2
GO:0051452	intracellular pH reduction	8/917	38/21602	0.000160779	0.0443447	ENSMUSG00000026177/ENSMUSG00000037416/ENSMUSG00000001018/ENSMUSG00000028096/ENSMUSG00000028238/ENSMUSG00000013160/ENSMUSG00000031007/ENSMUSG00000037341	8	1.35316	Slc11a1/Dmxl1/Snapin/Gpr89/Atp6v0d2/Atp6v0d1/Atp6ap2/Slc9a7
GO:0006665	sphingolipid metabolic process	16/917	133/21602	0.000167097	0.0443447	ENSMUSG00000009905/ENSMUSG00000019822/ENSMUSG00000020097/ENSMUSG00000049721/ENSMUSG00000021003/ENSMUSG00000035891/ENSMUSG00000067370/ENSMUSG00000040451/ENSMUSG00000079442/ENSMUSG00000028048/ENSMUSG00000015714/ENSMUSG00000038007/ENSMUSG00000029916/ENSMUSG00000025486/ENSMUSG00000030760/ENSMUSG00000026317	16	1.35316	Kdsr/Smpd2/Sgpl1/Gal3st1/Galc/Cerk/B3galt4/Sgms1/St6galnac4/Gba/Cers2/Acer2/Agk/Sirt3/Acer3/Cln8
GO:0031623	receptor internalization	16/917	133/21602	0.000167097	0.0443447	ENSMUSG00000026228/ENSMUSG00000025351/ENSMUSG00000034902/ENSMUSG00000069539/ENSMUSG00000022150/ENSMUSG00000023923/ENSMUSG00000013662/ENSMUSG00000027438/ENSMUSG00000037295/ENSMUSG00000028249/ENSMUSG00000028488/ENSMUSG00000029512/ENSMUSG00000029103/ENSMUSG00000030342/ENSMUSG00000015149/ENSMUSG00000025809	16	1.35316	Htr2b/Cd63/Pip5k1c/Scyl2/Dab2/Tbc1d5/Atad1/Napb/Ldlrap1/Sdcbp/Sh3gl2/Ulk1/Lrpap1/Cd9/Sirt2/Itgb1
GO:0007035	vacuolar acidification	6/917	21/21602	0.000180446	0.0443447	ENSMUSG00000026177/ENSMUSG00000037416/ENSMUSG00000001018/ENSMUSG00000028238/ENSMUSG00000013160/ENSMUSG00000031007	6	1.35316	Slc11a1/Dmxl1/Snapin/Atp6v0d2/Atp6v0d1/Atp6ap2
GO:0034312	diol biosynthetic process	6/917	21/21602	0.000180446	0.0443447	ENSMUSG00000021496/ENSMUSG00000028048/ENSMUSG00000038007/ENSMUSG00000015806/ENSMUSG00000029916/ENSMUSG00000030760	6	1.35316	Pcbd2/Gba/Acer2/Qdpr/Agk/Acer3
GO:0007033	vacuole organization	19/917	178/21602	0.000211841	0.044549	ENSMUSG00000021143/ENSMUSG00000022350/ENSMUSG00000015478/ENSMUSG00000013787/ENSMUSG00000033382/ENSMUSG00000026737/ENSMUSG00000026792/ENSMUSG00000028048/ENSMUSG00000001018/ENSMUSG00000028211/ENSMUSG00000033540/ENSMUSG00000029512/ENSMUSG00000030660/ENSMUSG00000048677/ENSMUSG00000031812/ENSMUSG00000026317/ENSMUSG00000031696/ENSMUSG00000032127/ENSMUSG00000031007	19	1.35116	Pacs2/Washc5/Rnf5/Ehmt2/Trappc8/Pip4k2a/Lrsam1/Gba/Snapin/Trp53inp1/Idua/Ulk1/Pik3c2a/Tpcn2/Map1lc3b/Cln8/Vps35/Vps11/Atp6ap2
GO:0031667	response to nutrient levels	30/917	350/21602	0.000223985	0.044549	ENSMUSG00000037499/ENSMUSG00000038332/ENSMUSG00000019796/ENSMUSG00000035992/ENSMUSG00000018774/ENSMUSG00000021936/ENSMUSG00000021876/ENSMUSG00000040618/ENSMUSG00000021750/ENSMUSG00000039168/ENSMUSG00000022620/ENSMUSG00000024042/ENSMUSG00000013787/ENSMUSG00000023923/ENSMUSG00000010663/ENSMUSG00000015839/ENSMUSG00000033400/ENSMUSG00000028191/ENSMUSG00000028048/ENSMUSG00000029512/ENSMUSG00000030117/…	30	1.35116	Nenf/Sesn1/Lrp11/Fnip1/Cd68/Mapk8/Rnase4/Pck2/Fam107a/Dap/Arsa/Sik1/Ehmt2/Tbc1d5/Fads1/Nfe2l2/Agl/Bcl10/Gba/Ulk1/Gdf3/Lrp6/Pik3c2a/Tnrc6a/Mapk3/Sirt2/Meak7/Map1lc3b/Lpl/Bckdhb
GO:0098780	response to mitochondrial depolarisation	6/917	22/21602	0.000239248	0.044549	ENSMUSG00000023170/ENSMUSG00000023826/ENSMUSG00000026672/ENSMUSG00000028048/ENSMUSG00000054428/ENSMUSG00000029512	6	1.35116	Gps2/Prkn/Optn/Gba/Atpif1/Ulk1
GO:0030148	sphingolipid biosynthetic process	12/917	85/21602	0.000241575	0.044549	ENSMUSG00000009905/ENSMUSG00000019822/ENSMUSG00000049721/ENSMUSG00000067370/ENSMUSG00000040451/ENSMUSG00000079442/ENSMUSG00000028048/ENSMUSG00000015714/ENSMUSG00000038007/ENSMUSG00000029916/ENSMUSG00000025486/ENSMUSG00000030760	12	1.35116	Kdsr/Smpd2/Gal3st1/B3galt4/Sgms1/St6galnac4/Gba/Cers2/Acer2/Agk/Sirt3/Acer3
GO:0002090	regulation of receptor internalization	11/917	73/21602	0.000242981	0.044549	ENSMUSG00000025351/ENSMUSG00000034902/ENSMUSG00000069539/ENSMUSG00000022150/ENSMUSG00000023923/ENSMUSG00000013662/ENSMUSG00000027438/ENSMUSG00000028249/ENSMUSG00000028488/ENSMUSG00000029103/ENSMUSG00000015149	11	1.35116	Cd63/Pip5k1c/Scyl2/Dab2/Tbc1d5/Atad1/Napb/Sdcbp/Sh3gl2/Lrpap1/Sirt2
GO:0000209	protein polyubiquitination	23/917	240/21602	0.00024415	0.044549	ENSMUSG00000023170/ENSMUSG00000040746/ENSMUSG00000044231/ENSMUSG00000021846/ENSMUSG00000039100/ENSMUSG00000023826/ENSMUSG00000015478/ENSMUSG00000023307/ENSMUSG00000027189/ENSMUSG00000027164/ENSMUSG00000014355/ENSMUSG00000006418/ENSMUSG00000026792/ENSMUSG00000002109/ENSMUSG00000063447/ENSMUSG00000040102/ENSMUSG00000039159/ENSMUSG00000014470/ENSMUSG00000031751/ENSMUSG00000035048/ENSMUSG00000006932/…	23	1.35116	Gps2/Rnf167/Nhlrc1/Peli2/Marchf6/Prkn/Rnf5/Marchf5/Trim44/Traf6/Anapc1/Rnf114/Lrsam1/Ddb2/Ube2d2b/Klhl42/Ube2h/Rnf166/Amfr/Anapc13/Ctnnb1/Ddx3x/Xiap
GO:0022011	myelination in peripheral nervous system	7/917	31/21602	0.000260991	0.044549	ENSMUSG00000039116/ENSMUSG00000018217/ENSMUSG00000055254/ENSMUSG00000024259/ENSMUSG00000004056/ENSMUSG00000015149/ENSMUSG00000039952	7	1.35116	Adgrg6/Pmp22/Ntrk2/Slc25a46/Akt2/Sirt2/Dag1
GO:0032292	peripheral nervous system axon ensheathment	7/917	31/21602	0.000260991	0.044549	ENSMUSG00000039116/ENSMUSG00000018217/ENSMUSG00000055254/ENSMUSG00000024259/ENSMUSG00000004056/ENSMUSG00000015149/ENSMUSG00000039952	7	1.35116	Adgrg6/Pmp22/Ntrk2/Slc25a46/Akt2/Sirt2/Dag1
GO:0048066	developmental pigmentation	9/917	51/21602	0.000262853	0.044549	ENSMUSG00000026303/ENSMUSG00000025351/ENSMUSG00000037370/ENSMUSG00000019966/ENSMUSG00000024639/ENSMUSG00000035183/ENSMUSG00000027381/ENSMUSG00000035158/ENSMUSG00000031007	9	1.35116	Mlph/Cd63/Enpp1/Kitl/Gnaq/Slc24a5/Bcl2l11/Mitf/Atp6ap2
GO:0006898	receptor-mediated endocytosis	23/917	242/21602	0.000275357	0.0451127	ENSMUSG00000026155/ENSMUSG00000026228/ENSMUSG00000025351/ENSMUSG00000034902/ENSMUSG00000069539/ENSMUSG00000034652/ENSMUSG00000022150/ENSMUSG00000023923/ENSMUSG00000013662/ENSMUSG00000027438/ENSMUSG00000037295/ENSMUSG00000028249/ENSMUSG00000028488/ENSMUSG00000029512/ENSMUSG00000029103/ENSMUSG00000029426/ENSMUSG00000034663/ENSMUSG00000030342/ENSMUSG00000030201/ENSMUSG00000057230/ENSMUSG00000048677/…	23	1.3457	Smap1/Htr2b/Cd63/Pip5k1c/Scyl2/Cd300a/Dab2/Tbc1d5/Atad1/Napb/Ldlrap1/Sdcbp/Sh3gl2/Ulk1/Lrpap1/Scarb2/Bmp2k/Cd9/Lrp6/Aak1/Tpcn2/Sirt2/Itgb1
GO:0043473	pigmentation	13/917	100/21602	0.000311358	0.0493654	ENSMUSG00000026433/ENSMUSG00000026303/ENSMUSG00000025410/ENSMUSG00000025351/ENSMUSG00000037370/ENSMUSG00000019966/ENSMUSG00000024639/ENSMUSG00000035183/ENSMUSG00000027381/ENSMUSG00000035158/ENSMUSG00000030534/ENSMUSG00000033792/ENSMUSG00000031007	13	1.30658	Rab29/Mlph/Dctn2/Cd63/Enpp1/Kitl/Gnaq/Slc24a5/Bcl2l11/Mitf/Vps33b/Atp7a/Atp6ap2

## Sheet: 3b - Cluster V
ID	Description	GeneRatio	BgRatio	pvalue	p.adjust	geneID	Count	logP	geneList
GO:0006753	nucleoside phosphate metabolic process	17/236	439/21602	7.34822e-06	0.020147	ENSMUSG00000026192/ENSMUSG00000021699/ENSMUSG00000021932/ENSMUSG00000034997/ENSMUSG00000022346/ENSMUSG00000024213/ENSMUSG00000023960/ENSMUSG00000024143/ENSMUSG00000059040/ENSMUSG00000010914/ENSMUSG00000027203/ENSMUSG00000030653/ENSMUSG00000002603/ENSMUSG00000030747/ENSMUSG00000041608/ENSMUSG00000004936/ENSMUSG00000031278	17	1.69579	Atic/Pde4d/Rnaseh2b/Htr2a/Myc/Nudt3/Enpp5/Rhoq/Eno1b/Pdhx/Dut/Gm45837/Tgfb1/Dgat2/Entpd3/Map2k1/Acsl4
GO:0009259	ribonucleotide metabolic process	14/236	335/21602	2.07217e-05	0.020147	ENSMUSG00000026192/ENSMUSG00000021699/ENSMUSG00000021932/ENSMUSG00000034997/ENSMUSG00000022346/ENSMUSG00000024213/ENSMUSG00000024143/ENSMUSG00000059040/ENSMUSG00000010914/ENSMUSG00000030653/ENSMUSG00000002603/ENSMUSG00000030747/ENSMUSG00000004936/ENSMUSG00000031278	14	1.69579	Atic/Pde4d/Rnaseh2b/Htr2a/Myc/Nudt3/Rhoq/Eno1b/Pdhx/Gm45837/Tgfb1/Dgat2/Map2k1/Acsl4
GO:0009117	nucleotide metabolic process	16/236	431/21602	2.29737e-05	0.020147	ENSMUSG00000026192/ENSMUSG00000021699/ENSMUSG00000021932/ENSMUSG00000034997/ENSMUSG00000022346/ENSMUSG00000024213/ENSMUSG00000023960/ENSMUSG00000024143/ENSMUSG00000059040/ENSMUSG00000010914/ENSMUSG00000027203/ENSMUSG00000030653/ENSMUSG00000002603/ENSMUSG00000030747/ENSMUSG00000004936/ENSMUSG00000031278	16	1.69579	Atic/Pde4d/Rnaseh2b/Htr2a/Myc/Nudt3/Enpp5/Rhoq/Eno1b/Pdhx/Dut/Gm45837/Tgfb1/Dgat2/Map2k1/Acsl4
GO:0019693	ribose phosphate metabolic process	14/236	346/21602	2.95662e-05	0.020147	ENSMUSG00000026192/ENSMUSG00000021699/ENSMUSG00000021932/ENSMUSG00000034997/ENSMUSG00000022346/ENSMUSG00000024213/ENSMUSG00000024143/ENSMUSG00000059040/ENSMUSG00000010914/ENSMUSG00000030653/ENSMUSG00000002603/ENSMUSG00000030747/ENSMUSG00000004936/ENSMUSG00000031278	14	1.69579	Atic/Pde4d/Rnaseh2b/Htr2a/Myc/Nudt3/Rhoq/Eno1b/Pdhx/Gm45837/Tgfb1/Dgat2/Map2k1/Acsl4
GO:2000108	positive regulation of leukocyte apoptotic process	5/236	34/21602	3.20483e-05	0.020147	ENSMUSG00000021486/ENSMUSG00000022346/ENSMUSG00000024659/ENSMUSG00000016496/ENSMUSG00000032462	5	1.69579	Prelid1/Myc/Anxa1/Cd274/Pik3cb
GO:1901292	nucleoside phosphate catabolic process	6/236	57/21602	3.63446e-05	0.020147	ENSMUSG00000021699/ENSMUSG00000024213/ENSMUSG00000023960/ENSMUSG00000027203/ENSMUSG00000030653/ENSMUSG00000041608	6	1.69579	Pde4d/Nudt3/Enpp5/Dut/Gm45837/Entpd3
GO:0051235	maintenance of location	13/236	324/21602	6.20641e-05	0.0266219	ENSMUSG00000021025/ENSMUSG00000021699/ENSMUSG00000034675/ENSMUSG00000034997/ENSMUSG00000022351/ENSMUSG00000026822/ENSMUSG00000028367/ENSMUSG00000030707/ENSMUSG00000002603/ENSMUSG00000030747/ENSMUSG00000025318/ENSMUSG00000032020/ENSMUSG00000032199	13	1.57476	Nfkbia/Pde4d/Dbn1/Htr2a/Sqle/Lcn2/Txn1/Coro1a/Tgfb1/Dgat2/Jph3/Ubash3b/Polr2m
GO:0009150	purine ribonucleotide metabolic process	13/236	325/21602	6.40335e-05	0.0266219	ENSMUSG00000026192/ENSMUSG00000021699/ENSMUSG00000034997/ENSMUSG00000022346/ENSMUSG00000024213/ENSMUSG00000024143/ENSMUSG00000059040/ENSMUSG00000010914/ENSMUSG00000030653/ENSMUSG00000002603/ENSMUSG00000030747/ENSMUSG00000004936/ENSMUSG00000031278	13	1.57476	Atic/Pde4d/Htr2a/Myc/Nudt3/Rhoq/Eno1b/Pdhx/Gm45837/Tgfb1/Dgat2/Map2k1/Acsl4
GO:0046434	organophosphate catabolic process	8/236	129/21602	8.82875e-05	0.0307797	ENSMUSG00000056220/ENSMUSG00000034570/ENSMUSG00000021699/ENSMUSG00000024213/ENSMUSG00000023960/ENSMUSG00000027203/ENSMUSG00000030653/ENSMUSG00000041608	8	1.51174	Pla2g4a/Inpp5j/Pde4d/Nudt3/Enpp5/Dut/Gm45837/Entpd3
GO:0090407	organophosphate biosynthetic process	15/236	434/21602	9.25425e-05	0.0307797	ENSMUSG00000056220/ENSMUSG00000026192/ENSMUSG00000017715/ENSMUSG00000034997/ENSMUSG00000022346/ENSMUSG00000052270/ENSMUSG00000010914/ENSMUSG00000027203/ENSMUSG00000050931/ENSMUSG00000004948/ENSMUSG00000002603/ENSMUSG00000032123/ENSMUSG00000004936/ENSMUSG00000032462/ENSMUSG00000031278	15	1.51174	Pla2g4a/Atic/Pgs1/Htr2a/Myc/Fpr2/Pdhx/Dut/Sgms2/Zp3/Tgfb1/Dpagt1/Map2k1/Pik3cb/Acsl4
GO:0051651	maintenance of location in cell	10/236	214/21602	0.000128761	0.0386167	ENSMUSG00000021699/ENSMUSG00000034675/ENSMUSG00000034997/ENSMUSG00000026822/ENSMUSG00000028367/ENSMUSG00000030707/ENSMUSG00000002603/ENSMUSG00000025318/ENSMUSG00000032020/ENSMUSG00000032199	10	1.41322	Pde4d/Dbn1/Htr2a/Lcn2/Txn1/Coro1a/Tgfb1/Jph3/Ubash3b/Polr2m
GO:0009166	nucleotide catabolic process	5/236	46/21602	0.000141914	0.0386167	ENSMUSG00000021699/ENSMUSG00000024213/ENSMUSG00000023960/ENSMUSG00000027203/ENSMUSG00000030653	5	1.41322	Pde4d/Nudt3/Enpp5/Dut/Gm45837
GO:0034404	nucleobase-containing small molecule biosynthetic process	6/236	74/21602	0.000158993	0.0386167	ENSMUSG00000021699/ENSMUSG00000024213/ENSMUSG00000023960/ENSMUSG00000027203/ENSMUSG00000030653/ENSMUSG00000041608	6	1.41322	Pde4d/Nudt3/Enpp5/Dut/Gm45837/Entpd3
GO:0006163	purine nucleotide metabolic process	13/236	357/21602	0.000163339	0.0386167	ENSMUSG00000026192/ENSMUSG00000021699/ENSMUSG00000034997/ENSMUSG00000022346/ENSMUSG00000024213/ENSMUSG00000024143/ENSMUSG00000059040/ENSMUSG00000010914/ENSMUSG00000030653/ENSMUSG00000002603/ENSMUSG00000030747/ENSMUSG00000004936/ENSMUSG00000031278	13	1.41322	Atic/Pde4d/Htr2a/Myc/Nudt3/Rhoq/Eno1b/Pdhx/Gm45837/Tgfb1/Dgat2/Map2k1/Acsl4
GO:1903727	positive regulation of phospholipid metabolic process	5/236	48/21602	0.000174159	0.0386167	ENSMUSG00000034997/ENSMUSG00000052270/ENSMUSG00000009621/ENSMUSG00000004948/ENSMUSG00000002603	5	1.41322	Htr2a/Fpr2/Vav2/Zp3/Tgfb1
GO:0050900	leukocyte migration	13/236	362/21602	0.000187143	0.0389022	ENSMUSG00000026581/ENSMUSG00000026072/ENSMUSG00000020717/ENSMUSG00000021699/ENSMUSG00000052270/ENSMUSG00000024659/ENSMUSG00000040152/ENSMUSG00000028029/ENSMUSG00000028525/ENSMUSG00000004948/ENSMUSG00000029082/ENSMUSG00000030707/ENSMUSG00000002603	13	1.41003	Sell/Il1r1/Pecam1/Pde4d/Fpr2/Anxa1/Thbs1/Aimp1/Pde4b/Zp3/Bst1/Coro1a/Tgfb1

## Sheet: 3b - Cluster VIII
ID	Description	GeneRatio	BgRatio	pvalue	p.adjust	geneID	Count	logP	geneList
GO:0016573	histone acetylation	12/395	148/21602	1.84696e-05	0.0331348	ENSMUSG00000018412/ENSMUSG00000034341/ENSMUSG00000021180/ENSMUSG00000020647/ENSMUSG00000063952/ENSMUSG00000038954/ENSMUSG00000051316/ENSMUSG00000024240/ENSMUSG00000091337/ENSMUSG00000029629/ENSMUSG00000066415/ENSMUSG00000039521	12	1.47972	Kansl1/Wbp2/Rps6ka5/Ncoa1/Brpf3/Supt3/Taf7/Epc1/Eid1/Phf14/Msl2/Foxp3
GO:0006475	internal protein amino acid acetylation	12/395	154/21602	2.74749e-05	0.0331348	ENSMUSG00000018412/ENSMUSG00000034341/ENSMUSG00000021180/ENSMUSG00000020647/ENSMUSG00000063952/ENSMUSG00000038954/ENSMUSG00000051316/ENSMUSG00000024240/ENSMUSG00000091337/ENSMUSG00000029629/ENSMUSG00000066415/ENSMUSG00000039521	12	1.47972	Kansl1/Wbp2/Rps6ka5/Ncoa1/Brpf3/Supt3/Taf7/Epc1/Eid1/Phf14/Msl2/Foxp3
GO:0018393	internal peptidyl-lysine acetylation	12/395	154/21602	2.74749e-05	0.0331348	ENSMUSG00000018412/ENSMUSG00000034341/ENSMUSG00000021180/ENSMUSG00000020647/ENSMUSG00000063952/ENSMUSG00000038954/ENSMUSG00000051316/ENSMUSG00000024240/ENSMUSG00000091337/ENSMUSG00000029629/ENSMUSG00000066415/ENSMUSG00000039521	12	1.47972	Kansl1/Wbp2/Rps6ka5/Ncoa1/Brpf3/Supt3/Taf7/Epc1/Eid1/Phf14/Msl2/Foxp3
GO:0018394	peptidyl-lysine acetylation	12/395	165/21602	5.41419e-05	0.042813	ENSMUSG00000018412/ENSMUSG00000034341/ENSMUSG00000021180/ENSMUSG00000020647/ENSMUSG00000063952/ENSMUSG00000038954/ENSMUSG00000051316/ENSMUSG00000024240/ENSMUSG00000091337/ENSMUSG00000029629/ENSMUSG00000066415/ENSMUSG00000039521	12	1.36842	Kansl1/Wbp2/Rps6ka5/Ncoa1/Brpf3/Supt3/Taf7/Epc1/Eid1/Phf14/Msl2/Foxp3
GO:0006473	protein acetylation	13/395	193/21602	5.91667e-05	0.042813	ENSMUSG00000018412/ENSMUSG00000034341/ENSMUSG00000021180/ENSMUSG00000020647/ENSMUSG00000063952/ENSMUSG00000038954/ENSMUSG00000051316/ENSMUSG00000024240/ENSMUSG00000091337/ENSMUSG00000029629/ENSMUSG00000066415/ENSMUSG00000000787/ENSMUSG00000039521	13	1.36842	Kansl1/Wbp2/Rps6ka5/Ncoa1/Brpf3/Supt3/Taf7/Epc1/Eid1/Phf14/Msl2/Ddx3x/Foxp3
GO:0010506	regulation of autophagy	16/395	283/21602	7.19859e-05	0.0434075	ENSMUSG00000026228/ENSMUSG00000046879/ENSMUSG00000015478/ENSMUSG00000054072/ENSMUSG00000027843/ENSMUSG00000027900/ENSMUSG00000028048/ENSMUSG00000028211/ENSMUSG00000054428/ENSMUSG00000036622/ENSMUSG00000020220/ENSMUSG00000028329/ENSMUSG00000004446/ENSMUSG00000078616/ENSMUSG00000063253/ENSMUSG00000032089	16	1.36244	Htr2b/Irgm1/Rnf5/Iigp1/Ptpn22/Dram2/Gba/Trp53inp1/Atpif1/Atp13a2/Vps13d/Xpa/Bid/Trim30c/Scoc/Il10ra
