# Supplementary material for: Epigenomic and transcriptomic analyses reveal differences between low-grade inflammation and severe exhaustion in LPS-challenged murine monocytes
Source: Commun Biol. 2022 Jan 28;5:102. doi: 10.1038/s42003-022-03035-2 (PMC8799722; doi:10.1038/s42003-022-03035-2)
Supplement: Supplementary file 7 — Supplementary Data 5 [file 42003_2022_3035_MOESM7_ESM.xlsx]

## Sheet: 5b - Heatmap
	PBS	Low	High	Cluster
ENSMUSG00000021322	908.279	1971.67	4119.64	I
ENSMUSG00000044162	467.372	1543.23	3394.78	I
ENSMUSG00000034855	76.1234	447.947	1099.54	I
ENSMUSG00000005824	96.181	198.176	403.558	I
ENSMUSG00000001348	22.8	223.646	520.916	I
ENSMUSG00000022587	5036.03	19077.4	22712	I
ENSMUSG00000052336	693.556	1882.15	3366.62	I
ENSMUSG00000035042	108.733	1459.34	1842.84	I
ENSMUSG00000025492	5242.57	14942.5	22208	I
ENSMUSG00000051439	5659.89	8882.28	15725.3	I
ENSMUSG00000026581	806.276	1622.38	3152.94	I
ENSMUSG00000026180	432.654	942.936	1830.84	I
ENSMUSG00000095609	1414.55	4005.42	4305.52	I
ENSMUSG00000031304	1303.59	3470.59	5272.11	I
ENSMUSG00000000682	7839.07	15491.5	29093.3	I
ENSMUSG00000114608	662.624	1964.13	3676.27	I
ENSMUSG00000029810	3362.78	8058.46	9776.5	I
ENSMUSG00000033192	1930.26	3695.08	6499.03	I
ENSMUSG00000032000	807.588	1465.78	2604.25	I
ENSMUSG00000023367	1308.55	3389.95	4974.36	I
ENSMUSG00000032915	166.428	1004.03	1065.77	I
ENSMUSG00000030560	12789.1	19874.9	31830.9	I
ENSMUSG00000027995	3938.09	6421.96	10001.8	I
ENSMUSG00000027514	80.5834	525.32	430.833	I
ENSMUSG00000039942	378.261	1132.39	1013.16	I
ENSMUSG00000024732	515.042	866.813	1473.91	I
ENSMUSG00000028064	1313.73	2458.83	4021.65	I
ENSMUSG00000022534	205.02	725.093	1421.41	I
ENSMUSG00000030830	1303.31	2282.34	4283.99	I
ENSMUSG00000041827	23.8773	286.872	412.378	I
ENSMUSG00000066861	164.427	1491.38	1155.35	I
ENSMUSG00000073902	268.074	660.737	741.808	I
ENSMUSG00000038352	454.072	677.385	1114.94	I
ENSMUSG00000116957	238.154	404.967	719.154	I
ENSMUSG00000074578	561.455	867.911	1222.5	I
ENSMUSG00000086425	38.8478	143.673	229.569	I
ENSMUSG00000036875	825.044	1296.01	1881.69	I
ENSMUSG00000032496	5873.17	10963.8	15519.5	I
ENSMUSG00000104713	15.9238	332.574	382.781	I
ENSMUSG00000070031	655.149	1107.4	1624.92	I
ENSMUSG00000048216	38.5843	258.904	354.861	I
ENSMUSG00000079481	121.255	418.143	975.643	I
ENSMUSG00000002983	876.339	1292.69	1834.52	I
ENSMUSG00000073412	2636.13	4301.13	5732.52	I
ENSMUSG00000037405	2331.66	3766.15	4772.03	I
ENSMUSG00000028459	305.861	1431.22	1182.35	I
ENSMUSG00000031389	1095.48	2010.68	2520.78	I
ENSMUSG00000029366	506.219	954.956	1328.44	I
ENSMUSG00000072082	1029.91	1731.66	2406.84	I
ENSMUSG00000070284	246.147	704.418	1576.63	I
ENSMUSG00000052040	218.696	406.795	717.466	I
ENSMUSG00000044456	670.413	915.759	1421.38	I
ENSMUSG00000078920	578.844	1542.64	1841.9	I
ENSMUSG00000032776	48.3465	200.024	288.821	I
ENSMUSG00000022094	12.1001	54.2134	142.106	I
ENSMUSG00000026548	309.911	702.48	892.852	I
ENSMUSG00000017144	201.24	397.886	593.433	I
ENSMUSG00000109324	69.8992	141.429	265.907	I
ENSMUSG00000098112	1273.24	1783.15	2562.55	I
ENSMUSG00000000861	47.1391	119.973	199.37	I
ENSMUSG00000030091	404.763	1182.91	1892.53	I
ENSMUSG00000060591	397.541	689.938	1148.81	I
ENSMUSG00000075010	627.361	1894.03	1531.42	I
ENSMUSG00000033066	804.928	1219.61	2050.32	I
ENSMUSG00000022026	206.766	473.188	582.48	I
ENSMUSG00000039236	68.3864	150.299	282.148	I
ENSMUSG00000029591	4.61746	44.9343	97.376	I
ENSMUSG00000021250	749.558	1982.58	1574.58	I
ENSMUSG00000103865	0	47.6842	65.7388	I
ENSMUSG00000025507	139.053	265.405	444.615	I
ENSMUSG00000074677	464.314	660.677	1073.42	I
ENSMUSG00000024236	549.848	754.587	1146.3	I
ENSMUSG00000021360	113.535	284.185	504.039	I
ENSMUSG00000034833	15.6788	68.5149	131.586	I
ENSMUSG00000013155	84.0819	156.422	269.505	I
ENSMUSG00000064147	150.986	355.993	725.342	I
ENSMUSG00000016496	570.698	932.721	1402.84	I
ENSMUSG00000047810	272.052	564.136	808.068	I
ENSMUSG00000035842	298.108	546.838	822.028	I
ENSMUSG00000042333	364.902	514.748	758.361	I
ENSMUSG00000023034	76.0672	143.108	263.818	I
ENSMUSG00000034731	75.397	174.755	282.798	I
ENSMUSG00000050075	95.076	250.442	289.244	I
ENSMUSG00000035711	139.873	205.308	302.957	I
ENSMUSG00000032415	0	27.5491	52.6946	I
ENSMUSG00000096544	247.723	368.191	617.801	I
ENSMUSG00000010609	1060.63	1883.62	3049.95	I
ENSMUSG00000039985	231.058	629.025	951.249	I
ENSMUSG00000078763	85.2221	200.278	233.5	I
ENSMUSG00000029283	488.399	790.664	1226.22	I
ENSMUSG00000038188	349.554	643.006	893.874	I
ENSMUSG00000032344	236.082	377.626	496.567	I
ENSMUSG00000025162	874.856	1215.15	1854.24	I
ENSMUSG00000038217	53.0403	113.93	221.126	I
ENSMUSG00000042489	207.299	348.864	616.15	I
ENSMUSG00000022443	679.056	997.462	1521.5	I
ENSMUSG00000069793	375.666	566.344	937.817	I
ENSMUSG00000035692	40.5039	218.999	192.938	I
ENSMUSG00000074141	119.079	221.343	344.023	I
ENSMUSG00000029467	233.713	374.45	521.137	I
ENSMUSG00000029581	0	20.7316	34.6367	I
ENSMUSG00000015461	173.914	353.724	475.029	I
ENSMUSG00000114871	44.9813	158.133	204.524	I
ENSMUSG00000110018	0	15.4944	33.2987	I
ENSMUSG00000043336	93.55	148.086	253.371	I
ENSMUSG00000021298	1.10171	65.9437	101.188	I
ENSMUSG00000005899	428.081	787.534	1106.06	I
ENSMUSG00000041231	269.82	464.636	719.381	I
ENSMUSG00000030056	778.632	1103.24	1790.29	I
ENSMUSG00000033253	177.929	291.968	452.505	I
ENSMUSG00000003559	98.6997	215.436	277.172	I
ENSMUSG00000036931	423.368	601.91	859.401	I
ENSMUSG00000042426	180.37	323.216	504.358	I
ENSMUSG00000020079	313.445	444.329	688.328	I
ENSMUSG00000028793	136.609	198.991	332.396	I
ENSMUSG00000115855	0.935167	48.7443	94.3303	I
ENSMUSG00000020541	52.9194	140.012	208.595	I
ENSMUSG00000073274	72.8926	175.334	227.545	I
ENSMUSG00000018459	45.8078	172.894	363.917	I
ENSMUSG00000087289	2.11337	24.9291	47.7591	I
ENSMUSG00000037426	106.714	581.281	1223.15	I
ENSMUSG00000118607	0.911639	30.2703	57.8294	I
ENSMUSG00000031880	315.999	649.629	695.84	I
ENSMUSG00000106588	8.22194	423.526	551.385	I
ENSMUSG00000028587	61.1457	329.276	321.138	I
ENSMUSG00000000673	176.054	338.406	405.771	I
ENSMUSG00000097418	2.64764	19.462	50.5764	I
ENSMUSG00000032739	144.598	309.077	311.287	I
ENSMUSG00000027134	53.5707	112.453	237.354	I
ENSMUSG00000033170	0	27.3976	29.7576	I
ENSMUSG00000028647	323.267	844.364	919.539	I
ENSMUSG00000071454	53.0298	145.471	218.109	I
ENSMUSG00000009585	446.72	1058.97	929.741	I
ENSMUSG00000078762	1015.22	1605.36	2082.39	I
ENSMUSG00000030187	27.7693	54.1551	100.608	I
ENSMUSG00000017146	128.228	292.917	381.777	I
ENSMUSG00000021451	983.074	2098.82	1984.56	I
ENSMUSG00000017550	231.359	357.912	489.153	I
ENSMUSG00000064032	72.7919	188.727	218.146	I
ENSMUSG00000004558	1.37656	20.6004	44.3948	I
ENSMUSG00000073386	55.8618	96.2241	154.385	I
ENSMUSG00000074867	29.9596	114.101	154.224	I
ENSMUSG00000034255	69.0019	153.169	195.657	I
ENSMUSG00000029223	36.3615	248.068	196.835	I
ENSMUSG00000040842	152.968	295.191	354.283	I
ENSMUSG00000005465	16.1251	49.6545	117.881	I
ENSMUSG00000114470	26.4155	71.9566	128.233	I
ENSMUSG00000019082	44.0866	325.852	419.102	I
ENSMUSG00000050138	19.8896	39.3235	78.7622	I
ENSMUSG00000049037	170.222	339.189	388.474	I
ENSMUSG00000056643	28.2009	72.4465	103.239	I
ENSMUSG00000025790	33.0834	86.3684	160.004	I
ENSMUSG00000030609	272.304	541.341	598.296	I
ENSMUSG00000053318	103.324	321.557	289.451	I
ENSMUSG00000062300	26.2699	72.1532	157.379	I
ENSMUSG00000045094	29.5063	120.455	127.472	I
ENSMUSG00000002565	0	10.0865	27.6792	I
ENSMUSG00000047735	739.563	1496.99	1574.06	I
ENSMUSG00000030990	1377.13	2410.32	2908.25	I
ENSMUSG00000038387	80.7436	146.313	238.157	I
ENSMUSG00000016526	1.72011	13.7942	39.0154	I
ENSMUSG00000052749	112.383	245.065	296.376	I
ENSMUSG00000080316	16.9251	58.6617	115.276	I
ENSMUSG00000033282	33.1922	208.558	215.719	I
ENSMUSG00000048921	50.1916	91.1047	162.155	I
ENSMUSG00000067613	1.03092	25.5183	40.2655	I
ENSMUSG00000030577	234.645	406.812	517.643	I
ENSMUSG00000074876	42.5321	87.6472	156.713	I
ENSMUSG00000027580	41.8606	132.98	160.837	I
ENSMUSG00000051235	142.276	303.156	588.961	I
ENSMUSG00000028909	0	42.4829	34.9696	I
ENSMUSG00000056763	262.103	494.561	801.529	I
ENSMUSG00000030589	73.9806	190.614	315.41	I
ENSMUSG00000106715	0	20.9906	21.5829	I
ENSMUSG00000027276	24.7423	78.0697	86.4229	I
ENSMUSG00000027811	63.8831	106.949	162.398	I
ENSMUSG00000062991	28.8265	85.7188	112.398	I
ENSMUSG00000024851	135.858	230.299	421.297	I
ENSMUSG00000032766	135.551	216.679	305.898	I
ENSMUSG00000063611	125.645	408.335	300.371	I
ENSMUSG00000027863	3.02037	26.1473	61.8475	I
ENSMUSG00000041046	0	9.57048	21.2943	I
ENSMUSG00000110626	0	9.46071	19.0347	I
ENSMUSG00000027860	6.40821	60.3127	76.0287	I
ENSMUSG00000034023	262.008	405.428	671.656	I
ENSMUSG00000039209	0	9.42507	26.4438	I
ENSMUSG00000050994	88.7853	143.516	188.633	I
ENSMUSG00000031967	327.617	527.825	791.2	I
ENSMUSG00000037613	95.2511	187.259	208.082	I
ENSMUSG00000039193	400.853	844.517	709.727	I
ENSMUSG00000031451	20964.6	12681	66.2234	II
ENSMUSG00000044629	5138.65	2617.88	104.486	II
ENSMUSG00000026012	6736.33	3353.36	104.848	II
ENSMUSG00000040229	2498.61	1179.05	25.8289	II
ENSMUSG00000032076	4143.16	2205.04	22.5524	II
ENSMUSG00000062515	2674.17	1609.7	103.842	II
ENSMUSG00000018395	5936.56	3260.04	327.159	II
ENSMUSG00000021775	2355.44	1495.25	131.782	II
ENSMUSG00000028716	1139.28	614.234	41.6292	II
ENSMUSG00000025932	1797.8	1096.67	85.2272	II
ENSMUSG00000018102	2588.28	1719.31	329.806	II
ENSMUSG00000022106	13966	9163.51	1125.21	II
ENSMUSG00000030208	1042.36	618.18	38.8307	II
ENSMUSG00000070323	2221.77	1090.64	115.725	II
ENSMUSG00000066621	4982.87	3228.97	435.993	II
ENSMUSG00000056153	4624.79	2970.3	601.797	II
ENSMUSG00000062082	2383.61	1217.72	308.433	II
ENSMUSG00000066442	4933.21	2712.83	323.358	II
ENSMUSG00000055322	734.654	403.565	2.50436	II
ENSMUSG00000008845	489.02	296.766	45.6298	II
ENSMUSG00000030342	9931.96	6985.95	2668.18	II
ENSMUSG00000046186	699.316	368.308	9.87493	II
ENSMUSG00000042712	9335.68	5377.83	1979.96	II
ENSMUSG00000070858	408.781	203.088	8.97154	II
ENSMUSG00000049119	563.81	347.384	22.5414	II
ENSMUSG00000018752	630.193	339.865	45.4249	II
ENSMUSG00000037370	753.141	422.037	65.0249	II
ENSMUSG00000026688	1703.91	1088.15	368.902	II
ENSMUSG00000041707	2649.93	1713.01	674.781	II
ENSMUSG00000036181	3174.94	1983.45	925.385	II
ENSMUSG00000022817	2036.78	1007.6	123.697	II
ENSMUSG00000044485	749.979	420.755	0	II
ENSMUSG00000022636	802.817	515.469	90.0342	II
ENSMUSG00000018672	625.793	359.407	41.5507	II
ENSMUSG00000054510	974.075	540.167	0.519284	II
ENSMUSG00000034157	2565.39	1758.98	595.448	II
ENSMUSG00000021238	1980.52	1369.93	470.624	II
ENSMUSG00000050390	329.024	185.119	10.9582	II
ENSMUSG00000036853	861.1	254.594	2.15762	II
ENSMUSG00000074217	298.951	172.615	2.73411	II
ENSMUSG00000030737	571.45	233.831	9.05358	II
ENSMUSG00000049723	2031.04	1156.37	96.843	II
ENSMUSG00000029207	510.642	303.035	15.6278	II
ENSMUSG00000047875	279.531	185.615	32.2741	II
ENSMUSG00000035183	475.103	290.866	57.3942	II
ENSMUSG00000020377	279.583	142.325	19.9869	II
ENSMUSG00000000253	536.322	371.567	134.566	II
ENSMUSG00000044072	179.099	68.0606	2.97682	II
ENSMUSG00000051285	676.973	448.478	165.25	II
ENSMUSG00000020577	900.769	595.591	268.163	II
ENSMUSG00000042476	327.693	177.409	7.16412	II
ENSMUSG00000044583	3160.42	1418.93	453.023	II
ENSMUSG00000039208	1729.27	1225.67	557.364	II
ENSMUSG00000025586	362.64	143.085	9.83873	II
ENSMUSG00000056758	195.789	104.056	12.2463	II
ENSMUSG00000029864	434.052	262.227	66.5986	II
ENSMUSG00000079427	2569.34	1744.98	768.474	II
ENSMUSG00000015980	1057.03	703.787	177.252	II
ENSMUSG00000042675	2493.52	1801.55	879.433	II
ENSMUSG00000037235	1562.63	1072.92	464.203	II
ENSMUSG00000023571	925.256	501.828	124.485	II
ENSMUSG00000004814	182.53	85.6591	7.15242	II
ENSMUSG00000086851	172.748	65.2084	0	II
ENSMUSG00000049225	1430.06	780.391	345.361	II
ENSMUSG00000037852	126.227	77.0106	0	II
ENSMUSG00000031097	437.975	303.109	79.6474	II
ENSMUSG00000031714	600.652	397.073	123.204	II
ENSMUSG00000010051	608.773	343.76	86.8182	II
ENSMUSG00000051098	523.788	357.948	140.305	II
ENSMUSG00000068876	298.326	74.7141	13.4528	II
ENSMUSG00000009894	1265.24	914.761	453.567	II
ENSMUSG00000021508	70.733	32.3027	0	II
ENSMUSG00000094619	121.115	40.5834	0	II
ENSMUSG00000019558	132.232	80.5201	4.06609	II
ENSMUSG00000020889	119.811	53.0759	5.33256	II
ENSMUSG00000030201	609.242	421.922	125.779	II
ENSMUSG00000032530	115.869	53.672	1.08928	II
ENSMUSG00000056185	1374.87	718.395	244.372	II
ENSMUSG00000027495	426.794	308.087	115.91	II
ENSMUSG00000037251	1032.77	613.93	300.592	II
ENSMUSG00000105416	92.5575	0	49.5491	II
ENSMUSG00000062148	127.046	61.5607	3.94954	II
ENSMUSG00000042271	859.14	578.181	241.706	II
ENSMUSG00000070056	158.523	89.9701	9.48649	II
ENSMUSG00000107758	81.6393	51.0643	1.16431	II
ENSMUSG00000071042	670.224	356.82	75.5012	II
ENSMUSG00000027534	657.743	463.033	208.054	II
ENSMUSG00000114996	101.897	30.5822	0	II
ENSMUSG00000036641	120.176	37.6245	1.66654	II
ENSMUSG00000042050	738.216	334.92	92.5404	II
ENSMUSG00000031196	53.7508	32.4464	0.734313	II
ENSMUSG00000035735	97.6202	46.838	6.45757	II
ENSMUSG00000030259	171.958	103.273	12.0145	II
ENSMUSG00000097365	294.876	181.856	44.2946	II
ENSMUSG00000021838	157.949	80.8413	7.10861	II
ENSMUSG00000051615	561.317	425.195	196.837	II
ENSMUSG00000079671	94.0138	47.2706	6.12967	II
ENSMUSG00000048078	42.8573	18.7905	0.12923	II
ENSMUSG00000031355	186.911	107.015	21.7952	II
ENSMUSG00000046323	78.4577	49.26	1.00266	II
ENSMUSG00000041052	39.7266	23.2017	0	II
ENSMUSG00000114436	86.9872	28.1423	0	II
ENSMUSG00000105748	103.832	60.6848	10.5051	II
ENSMUSG00000041729	106.404	42.0674	4.04273	II
ENSMUSG00000024084	1079.13	550.397	243.679	II
ENSMUSG00000031906	59.819	35.2945	4.10379	II
ENSMUSG00000029923	208.92	142.813	56.4243	II
ENSMUSG00000067567	325.061	203.852	95.5015	II
ENSMUSG00000021285	231.358	123.281	42.2402	II
ENSMUSG00000063133	30.2291	18.7216	0	II
ENSMUSG00000022240	56.4822	26.3911	1.12513	II
ENSMUSG00000060260	214.573	130.888	48.5708	II
ENSMUSG00000032679	136.389	85.5227	26.9162	II
ENSMUSG00000028031	97.1042	38.3434	1.16431	II
ENSMUSG00000090157	34.9378	16.5804	0	II
ENSMUSG00000018931	2021.62	1034.66	413.371	II
ENSMUSG00000028927	124.305	51.1685	8.96176	II
ENSMUSG00000105418	35.1034	19.7017	0	II
ENSMUSG00000025856	209.867	76.5736	10.2028	II
ENSMUSG00000110206	237.195	11.8173	137.771	II
ENSMUSG00000111212	40.6092	26.1821	2.13896	II
ENSMUSG00000054008	475.727	313.88	145.179	II
ENSMUSG00000073427	137.009	75.3411	14.3799	II
ENSMUSG00000030256	2909.46	2074.02	1053.76	II
ENSMUSG00000043004	6630.52	4349.48	2201.08	II
ENSMUSG00000040751	8729.19	6380.08	3837.73	II
ENSMUSG00000026509	4421.11	3137.56	1683.86	II
ENSMUSG00000020189	7555.83	4753.96	2786.67	II
ENSMUSG00000056498	4498.13	2006.41	1549.13	II
ENSMUSG00000019528	11894.7	8086.21	4444.28	II
ENSMUSG00000023861	11096.1	7962.65	4862.98	II
ENSMUSG00000105518	3210.17	2177.51	1118.67	II
ENSMUSG00000044408	7634.46	5833.37	3284.52	II
ENSMUSG00000041390	1643.28	981.247	509.721	II
ENSMUSG00000038508	840.687	336.254	264.388	II
ENSMUSG00000030557	2605.9	2040.55	1139.15	II
ENSMUSG00000052459	22986.6	18346.4	10768.9	II
ENSMUSG00000006717	1956.03	1330.26	791.473	II
ENSMUSG00000015149	2823.99	2219.42	1230.59	II
ENSMUSG00000042167	2697.69	2059.68	1086.21	II
ENSMUSG00000073155	2055.96	1529.74	782.487	II
ENSMUSG00000037260	6741.06	3442.89	3232.79	II
ENSMUSG00000028552	2817.77	2050.66	1068.52	II
ENSMUSG00000097574	306.918	93.9313	38.1174	II
ENSMUSG00000052911	246.389	29.5109	4.72753	II
ENSMUSG00000026393	2663.46	2107.51	1284.53	II
ENSMUSG00000041959	9276.69	7182.15	4495.9	II
ENSMUSG00000041777	1307.67	1014.67	558.526	II
ENSMUSG00000028221	2434.95	1920.34	1198.38	II
ENSMUSG00000027634	1434.25	1018.13	571.784	II
ENSMUSG00000057531	1245.76	795.55	504.672	II
ENSMUSG00000015542	1137.5	706.735	466.718	II
ENSMUSG00000041439	580.973	294.492	186.81	II
ENSMUSG00000086368	135.909	18.8872	4.02206	II
ENSMUSG00000033207	285.287	123.391	50.0326	II
ENSMUSG00000047881	934.394	654.968	356.419	II
ENSMUSG00000034560	4531.83	3364.18	2099.49	II
ENSMUSG00000030980	1325.1	901.97	659.944	II
ENSMUSG00000010054	1087.69	772.769	496.423	II
ENSMUSG00000069206	330.203	205.536	119.295	II
ENSMUSG00000025289	5562.71	4310.35	2545.04	II
ENSMUSG00000027007	1482.96	1089.86	722.601	II
ENSMUSG00000026721	885.131	576.22	297.09	II
ENSMUSG00000072769	243.994	55.7809	12.66	II
ENSMUSG00000026640	337.044	158.353	70.5248	II
ENSMUSG00000019822	1060.92	705.394	485.123	II
ENSMUSG00000085295	479.403	324.417	206.62	II
ENSMUSG00000040562	172.867	65.7641	22.5423	II
ENSMUSG00000085334	723.323	562.355	333.94	II
ENSMUSG00000066440	1202.72	812.469	443.778	II
ENSMUSG00000030213	6608.98	2699.2	2200.32	II
ENSMUSG00000039005	1500.38	978.518	491.37	II
ENSMUSG00000034949	73.6922	26.2665	5.1504	II
ENSMUSG00000058192	478.927	323.541	166.095	II
ENSMUSG00000001687	3738.84	2989.82	1810.28	II
ENSMUSG00000033004	1840.7	1297.8	678.626	II
ENSMUSG00000074607	52.7679	5.61623	0	II
ENSMUSG00000064368	7862.5	5891.38	3621.95	II
ENSMUSG00000036769	262.087	191.501	104.021	II
ENSMUSG00000056458	172.497	94.4031	30.9426	II
ENSMUSG00000055150	122.826	67.198	21.5924	II
ENSMUSG00000028136	806.259	471.21	340.6	II
ENSMUSG00000027438	259.607	110.515	63.5772	II
ENSMUSG00000097616	236.732	136.226	75.316	II
ENSMUSG00000028121	410.865	302.366	162.687	II
ENSMUSG00000036764	520.811	391.511	202.892	II
ENSMUSG00000017132	412.813	171.04	74.2741	II
ENSMUSG00000020520	206.574	119.116	56.3937	II
ENSMUSG00000064363	67150.4	46087	30310	II
ENSMUSG00000004565	918.564	361.072	175.46	II
ENSMUSG00000041488	880.984	581.046	263.653	II
ENSMUSG00000079685	1107.1	844.102	438.725	II
ENSMUSG00000062116	573.301	451.055	247.448	II
ENSMUSG00000032582	3700.76	2621.22	1485.92	II
ENSMUSG00000035614	414.237	261.723	139.879	II
ENSMUSG00000021969	3097.37	2138.9	1281.98	II
ENSMUSG00000090675	44.1491	8.9458	0	II
ENSMUSG00000060579	100.023	51.1424	13.0002	II
ENSMUSG00000021286	972.566	600.094	468.02	II
ENSMUSG00000050192	594.113	385.474	198.734	II
ENSMUSG00000044328	214.369	109.974	52.2337	II
ENSMUSG00000065979	339.345	257.977	154.141	II
ENSMUSG00000038894	161.513	92.0074	38.9333	II
ENSMUSG00000070348	304.16	182.405	96.4292	II
ENSMUSG00000054792	139.362	73.2633	39.8579	II
ENSMUSG00000042564	62.8477	27.6542	4.27849	II
ENSMUSG00000098702	523.643	359.679	194.715	II
ENSMUSG00000021211	562.9	362.071	223.395	II
ENSMUSG00000039086	368.446	195.118	134.997	II
ENSMUSG00000032267	567.816	212.692	147.354	II
ENSMUSG00000034201	183.225	114.655	49.3544	II
ENSMUSG00000048232	125.567	55.5054	14.2382	II
ENSMUSG00000018474	215.99	119.474	35.3576	II
ENSMUSG00000029735	398.657	297.527	128.69	II
ENSMUSG00000096606	55.4786	5.22043	0	II
ENSMUSG00000023092	45.9986	4.18122	0	II
ENSMUSG00000110185	99.9216	58.9853	15.7577	II
ENSMUSG00000047067	397.314	228.3	174.257	II
ENSMUSG00000021690	153.241	101.895	34.3364	II
ENSMUSG00000005580	145.883	72.7479	19.6433	II
ENSMUSG00000022257	228.864	171.807	85.6076	II
ENSMUSG00000051373	169.763	85.9961	24.0128	II
ENSMUSG00000033174	139.401	30.0891	12.7978	II
ENSMUSG00000022637	277.728	210.508	108.049	II
ENSMUSG00000022323	618.996	489.049	289.839	II
ENSMUSG00000043895	3789.84	2683.75	1609.88	II
ENSMUSG00000016493	75.2859	21.2416	10.2348	II
ENSMUSG00000032507	390.317	175.959	147.932	II
ENSMUSG00000030122	123.916	59.8332	15.7594	II
ENSMUSG00000097164	723.029	516.925	262.987	II
ENSMUSG00000075702	195.734	133.517	69.9384	II
ENSMUSG00000052151	453.574	330.816	215.481	II
ENSMUSG00000037568	96.181	59.4649	17.707	II
ENSMUSG00000038204	37.8566	9.72109	0	II
ENSMUSG00000099632	198.131	139.172	81.4702	II
ENSMUSG00000048897	435.239	327.863	153.152	II
ENSMUSG00000089983	68.526	25.7173	1.1388	II
ENSMUSG00000021549	460.985	274.344	154.684	II
ENSMUSG00000040818	982.895	637.687	482.014	II
ENSMUSG00000053192	651.31	352.305	294.468	II
ENSMUSG00000031142	228.02	100.088	77.9772	II
ENSMUSG00000105326	74.9352	41.9233	10.6948	II
ENSMUSG00000026303	64.1734	16.2273	0	II
ENSMUSG00000024403	213.403	136.65	50.2215	II
ENSMUSG00000105304	267.73	168.215	71.7763	II
ENSMUSG00000118423	103.555	68.8631	15.0584	II
ENSMUSG00000074149	58.6811	39.4834	11.0741	II
ENSMUSG00000085006	46.635	9.38104	0	II
ENSMUSG00000043909	618.407	361.529	297.043	II
ENSMUSG00000032913	561.678	417.473	228.604	II
ENSMUSG00000032010	245.479	153.031	66.3987	II
ENSMUSG00000100954	106.332	68.7083	27.9366	II
ENSMUSG00000066952	67.9394	8.39121	0	II
ENSMUSG00000108199	77.3844	34.3429	18.276	II
ENSMUSG00000023066	711.558	398.05	227.652	II
ENSMUSG00000021738	226.766	159.497	71.7548	II
ENSMUSG00000027217	51.685	23.9852	3.18419	II
ENSMUSG00000095891	1373.21	787.309	576.81	II
ENSMUSG00000086775	80.0928	18.7378	1.6717	II
ENSMUSG00000031480	61.2352	26.9977	1.03132	II
ENSMUSG00000027765	288.915	217.603	112.065	II
ENSMUSG00000019761	149.567	104.919	50.104	II
ENSMUSG00000048807	349.447	242.418	172.267	II
ENSMUSG00000047671	114.175	74.2686	23.9452	II
ENSMUSG00000043419	130.183	73.4492	34.5861	II
ENSMUSG00000026024	650.989	454.357	284.442	II
ENSMUSG00000034028	33.0805	14.7081	0.272871	II
ENSMUSG00000040040	436.791	329.632	148.854	II
ENSMUSG00000001665	678.731	500.416	328.967	II
ENSMUSG00000052369	81.8342	41.8088	13.454	II
ENSMUSG00000073538	71.7535	47.2935	16.0744	II
ENSMUSG00000114424	45.0219	20.8417	2.13896	II
ENSMUSG00000074336	97.3941	25.7468	3.46167	II
ENSMUSG00000109876	85.3273	48.4036	6.22722	II
ENSMUSG00000058542	85.3799	39.4035	8.15018	II
ENSMUSG00000030924	453.712	237.791	134.951	II
ENSMUSG00000031399	112.529	76.7435	34.9303	II
ENSMUSG00000044258	271.708	193.54	113.302	II
ENSMUSG00000087535	48.7402	17.9301	2.59636	II
ENSMUSG00000048550	325.662	166.939	121.665	II
ENSMUSG00000074238	350.181	53.1697	57.5672	II
ENSMUSG00000054517	107.062	75.82	31.7485	II
ENSMUSG00000085448	63.4621	42.7036	8.17651	II
ENSMUSG00000075015	1716.23	1171.62	721.446	II
ENSMUSG00000029070	34.0718	6.23864	0	II
ENSMUSG00000045763	158.239	50.2666	52.0031	II
ENSMUSG00000003119	516.792	306.995	211.141	II
ENSMUSG00000034462	181.813	128.875	72.1719	II
ENSMUSG00000019966	77.6807	13.247	1.24136	II
ENSMUSG00000049807	53.9572	28.0457	8.63389	II
ENSMUSG00000092541	52.5177	21.7923	0	II
ENSMUSG00000042106	501.915	399.722	247.498	II
ENSMUSG00000095648	1029.36	24.5007	23.168	II
ENSMUSG00000029491	22.0066	7.60045	0	II
ENSMUSG00000053004	68.1119	29.0355	7.05039	II
ENSMUSG00000006235	63.8238	27.3087	6.15347	II
ENSMUSG00000017548	2329.72	183.666	355.232	II
ENSMUSG00000031150	166.99	8.38796	0.566104	II
ENSMUSG00000010461	35.2015	15.0161	1.03725	II
ENSMUSG00000078889	361.591	120.135	18.3798	II
ENSMUSG00000027329	49.8067	26.2181	3.95222	II
ENSMUSG00000107143	129.005	77.7069	41.6412	II
ENSMUSG00000107653	25.6474	12.4948	0	II
ENSMUSG00000036646	480.432	223.147	224.18	II
ENSMUSG00000108494	39.4635	10.5607	0.974648	II
ENSMUSG00000099478	77.7407	38.3434	18.4657	II
ENSMUSG00000099041	37.8037	12.4811	0	II
ENSMUSG00000032595	105.388	30.1672	11.1763	II
ENSMUSG00000042523	57.9499	11.3888	0.622317	II
ENSMUSG00000026811	456.123	318.077	196.777	II
ENSMUSG00000097099	206.193	126.516	56.7189	II
ENSMUSG00000074527	228.165	112.438	112.835	II
ENSMUSG00000110127	19.6791	11.6208	0	II
ENSMUSG00000024530	53.9672	32.4547	6.65527	II
ENSMUSG00000107390	60.5634	35.2032	9.34083	II
ENSMUSG00000114828	32.7706	10.1441	0.560805	II
ENSMUSG00000022723	711.528	487.455	320.457	II
ENSMUSG00000034993	188.054	123.751	75.8383	II
ENSMUSG00000086894	113.992	72.7724	18.6571	II
ENSMUSG00000072847	114.735	71.4869	33.2236	II
ENSMUSG00000104524	26.1727	8.4406	0	II
ENSMUSG00000056260	290.736	187.963	138.279	II
ENSMUSG00000053007	331.702	177.661	103.751	II
ENSMUSG00000026792	225.044	160.569	57.1339	II
ENSMUSG00000020728	47.3363	29.5095	3.62616	II
ENSMUSG00000022948	303.283	193.283	89.1191	II
ENSMUSG00000026797	178.015	93.9597	43.2242	II
ENSMUSG00000025920	77.1892	45.6282	10.5048	II
ENSMUSG00000039879	237.359	131.376	71.6499	II
ENSMUSG00000041649	423.077	38.595	23.9706	II
ENSMUSG00000031098	218.393	26.3665	21.241	II
ENSMUSG00000108358	16.9789	10.4409	0	II
ENSMUSG00000041408	517.533	329.752	201.333	II
ENSMUSG00000097743	206.309	162.358	102.038	II
ENSMUSG00000031465	74.024	29.0526	12.5343	II
ENSMUSG00000096736	126.884	74.5267	35.3614	II
ENSMUSG00000106006	20.93	3.06032	0	II
ENSMUSG00000038524	99.7256	54.7701	11.2473	II
ENSMUSG00000030532	253.49	127.656	91.2536	II
ENSMUSG00000043687	85.1288	28.1423	12.2648	II
ENSMUSG00000116994	23.0108	6.20057	0	II
ENSMUSG00000080888	33.9697	11.2212	0	II
ENSMUSG00000002732	223.324	160.031	88.4798	II
ENSMUSG00000035133	294.286	224.532	120.234	II
ENSMUSG00000030424	215.504	166.67	92.7652	II
ENSMUSG00000058812	56.507	26.9624	13.0234	II
ENSMUSG00000051427	99.0641	62.997	22.2791	II
ENSMUSG00000027253	213.796	103.747	58.0288	II
ENSMUSG00000052751	233.622	181.954	105.341	II
ENSMUSG00000032733	82.4692	32.2228	13.0498	II
ENSMUSG00000074361	103.234	69.8484	39.8894	II
ENSMUSG00000078612	22.7146	7.18734	0	II
ENSMUSG00000034800	171.138	97.0397	57.4238	II
ENSMUSG00000033857	296.883	214.09	117.217	II
ENSMUSG00000030409	60.543	34.8166	7.64442	II
ENSMUSG00000031433	217.843	104.649	64.6021	II
ENSMUSG00000099137	50.5171	20.9482	4.83304	II
ENSMUSG00000104388	170.088	89.5675	67.4984	II
ENSMUSG00000025607	422.738	201.389	94.713	II
ENSMUSG00000024962	132.807	93.8101	52.9067	II
ENSMUSG00000057182	39.2994	0	0	II
ENSMUSG00000086291	31.8889	12.521	1.16431	II
ENSMUSG00000074649	153.36	114.61	67.4984	II
ENSMUSG00000050071	36.038	14.3011	1.10914	II
ENSMUSG00000020329	841.881	322.589	416.56	II
ENSMUSG00000095547	4452.7	3153.82	2071.33	II
ENSMUSG00000103247	30.9538	11.5009	2.13896	II
ENSMUSG00000004347	41.2971	13.0803	0.510959	II
ENSMUSG00000028989	12.8819	7.22067	0	II
ENSMUSG00000035437	1160.13	900.07	545.136	II
ENSMUSG00000079445	29.8972	4.44685	0	II
ENSMUSG00000037196	43.2523	8.46638	0	II
ENSMUSG00000057829	33.3909	17.7015	2.92395	II
ENSMUSG00000059474	232.757	154.069	107.257	II
ENSMUSG00000022899	212.361	139.92	55.5492	II
ENSMUSG00000091558	74.2392	11.5409	3.30327	II
ENSMUSG00000035314	129.653	88.1922	36.4024	II
ENSMUSG00000049881	570.138	259.429	359.911	II
ENSMUSG00000028252	3015.54	952.891	1429.98	II
ENSMUSG00000029816	165246	127821	5114.43	III
ENSMUSG00000002985	386693	335800	6046.58	III
ENSMUSG00000002944	12046.4	10965.3	250.214	III
ENSMUSG00000003420	6841.31	6311.05	137.231	III
ENSMUSG00000020053	15547.3	16430.1	68.9751	III
ENSMUSG00000025810	10914.6	8732.09	496.061	III
ENSMUSG00000026712	7467.27	7694.52	172.86	III
ENSMUSG00000064373	161714	141606	5376.16	III
ENSMUSG00000041058	9979.54	8004.79	261.503	III
ENSMUSG00000030272	9642.18	7869.72	902.977	III
ENSMUSG00000022415	6670.17	4535.93	94.4766	III
ENSMUSG00000079293	3082.28	2829.6	229.961	III
ENSMUSG00000014361	5868.6	5681.46	203.475	III
ENSMUSG00000038332	14165.6	13062.2	1409.82	III
ENSMUSG00000006360	7453.8	6461.57	356.634	III
ENSMUSG00000060147	15558.9	13198.8	687.74	III
ENSMUSG00000031129	4651.59	3902.75	183.263	III
ENSMUSG00000029650	4144.62	2964.63	65.1014	III
ENSMUSG00000023992	32661.6	26630.6	2163.67	III
ENSMUSG00000032554	20722.5	20558.8	1707.05	III
ENSMUSG00000050777	2953.92	2293.65	38.5013	III
ENSMUSG00000066026	19364.4	16038.2	1995.6	III
ENSMUSG00000025993	20736.9	13911.7	901.431	III
ENSMUSG00000053040	4941.88	4156.04	567.089	III
ENSMUSG00000021190	3113.9	2675.34	243.065	III
ENSMUSG00000078851	3420.02	3128.74	516.596	III
ENSMUSG00000039206	4598.29	4381.67	889.475	III
ENSMUSG00000031431	4147.86	3578.81	524.46	III
ENSMUSG00000091119	5238.93	3495.04	165.97	III
ENSMUSG00000021939	52661.3	48374.5	6827	III
ENSMUSG00000021876	9776.45	8146.91	966.349	III
ENSMUSG00000039908	3778.92	3174.77	171.331	III
ENSMUSG00000069833	3909.26	3554.47	714.398	III
ENSMUSG00000003882	2007.06	1537.43	19.675	III
ENSMUSG00000034947	5024.84	4856.76	748.82	III
ENSMUSG00000038393	13728.8	14308.8	3649.98	III
ENSMUSG00000007872	3440.67	3071.97	246.5	III
ENSMUSG00000025283	69043	59695.8	10841.1	III
ENSMUSG00000038147	11532.2	10934.3	1925.09	III
ENSMUSG00000010307	3449.18	3347.46	395.962	III
ENSMUSG00000034714	6223.47	4407.52	324.831	III
ENSMUSG00000018217	19641.1	13768.4	2106.95	III
ENSMUSG00000029373	12551	9085.64	1014.96	III
ENSMUSG00000022667	3833.63	3684.85	612.588	III
ENSMUSG00000024663	8981.26	8227.59	1975.4	III
ENSMUSG00000003363	22997	22365.2	2250.5	III
ENSMUSG00000061132	6870.22	5511.97	816.263	III
ENSMUSG00000050335	97302.2	68494.6	11294.4	III
ENSMUSG00000027533	63820.3	47543.1	6761.87	III
ENSMUSG00000007891	140785	121867	21996	III
ENSMUSG00000043300	1920.14	1982.73	52.1464	III
ENSMUSG00000074794	3540.12	3610.67	342.667	III
ENSMUSG00000042286	29761.8	26706.3	2200.07	III
ENSMUSG00000021306	4936.45	4250.84	693.006	III
ENSMUSG00000005142	34669.9	35220.9	8805.76	III
ENSMUSG00000030844	6192.78	5700.46	660.185	III
ENSMUSG00000028238	1912.22	1336.28	16.885	III
ENSMUSG00000018774	65266.3	55695	7747.87	III
ENSMUSG00000031996	21917.5	19874.5	3882.42	III
ENSMUSG00000049624	3163.61	2710.66	583.545	III
ENSMUSG00000031808	3852.69	3223.79	698.914	III
ENSMUSG00000034652	14146.3	10802.2	2005.28	III
ENSMUSG00000025232	63908	56742.4	12098.7	III
ENSMUSG00000035891	4277.89	3768.46	926.689	III
ENSMUSG00000039007	1602.69	1631.39	149.777	III
ENSMUSG00000028497	12933.7	11935.4	2427.01	III
ENSMUSG00000029560	3696.96	3238.42	680.678	III
ENSMUSG00000029919	7684.8	6309.89	1334.26	III
ENSMUSG00000047747	713.053	686.242	27.9744	III
ENSMUSG00000032046	8904.37	8551.95	1733.88	III
ENSMUSG00000027624	1043.7	1005.12	3.00781	III
ENSMUSG00000034707	20877.8	19612.6	6144.45	III
ENSMUSG00000031907	1177.78	981.098	146.895	III
ENSMUSG00000025150	1827.64	1411.99	15.1381	III
ENSMUSG00000007613	3304.57	3005.12	541.418	III
ENSMUSG00000101389	9082.06	7538.36	1370.58	III
ENSMUSG00000006281	6494.38	6284.08	987.071	III
ENSMUSG00000020818	7433.07	6622.47	1743.79	III
ENSMUSG00000072812	1494.41	1095.42	54.5017	III
ENSMUSG00000019088	7299.27	7175.28	2106.06	III
ENSMUSG00000027698	14932.6	11392.9	2495.6	III
ENSMUSG00000022885	1661.09	1691.66	98.8691	III
ENSMUSG00000031387	2463.57	2344.04	734.75	III
ENSMUSG00000056529	8096.77	8206.55	2567.68	III
ENSMUSG00000030522	2634.26	2266.44	307.781	III
ENSMUSG00000040913	1056.46	878.746	92.6207	III
ENSMUSG00000005034	5644.21	5297.6	1412.55	III
ENSMUSG00000083282	898.238	613.192	17.326	III
ENSMUSG00000035273	12193.8	8480.73	1711.54	III
ENSMUSG00000020263	4675.3	3907.8	778.324	III
ENSMUSG00000017760	54825.7	48618.1	18303.6	III
ENSMUSG00000097715	7609.41	6759.25	1617.54	III
ENSMUSG00000110235	747.777	675.359	17.5173	III
ENSMUSG00000036833	8603.38	8419.45	1712.15	III
ENSMUSG00000029299	559.387	578.02	22.7549	III
ENSMUSG00000027900	5219.6	5070.36	2067.06	III
ENSMUSG00000059498	31659.2	26094.9	6074.98	III
ENSMUSG00000045312	6369.03	5795.13	1042.38	III
ENSMUSG00000028756	3818.58	3201.73	958.972	III
ENSMUSG00000027947	1792.77	1748.38	681.704	III
ENSMUSG00000020773	630.333	630.584	39.8776	III
ENSMUSG00000028063	5592.15	4299.01	444.172	III
ENSMUSG00000020593	1194.76	1173.11	94.073	III
ENSMUSG00000036611	2361.17	2434.33	737.556	III
ENSMUSG00000025351	29254.8	22886.3	5349.64	III
ENSMUSG00000063506	1594.34	1150.86	58.2765	III
ENSMUSG00000020661	2872.11	2440.06	667.549	III
ENSMUSG00000000278	815.206	798.588	147.451	III
ENSMUSG00000004071	3243	2874.51	802.645	III
ENSMUSG00000020399	936.508	650.251	44.954	III
ENSMUSG00000055435	2644.33	2254.44	424.594	III
ENSMUSG00000049086	779.419	731.882	142.388	III
ENSMUSG00000031216	3227.07	2593.56	658.097	III
ENSMUSG00000048200	731.913	733.191	35.9881	III
ENSMUSG00000017466	2202.29	2249.59	205.276	III
ENSMUSG00000027955	1191.17	882.646	5.05672	III
ENSMUSG00000036103	539.039	369.887	3.9092	III
ENSMUSG00000029994	9819.63	9580.69	2294.25	III
ENSMUSG00000099398	640.462	552.549	19.8196	III
ENSMUSG00000022651	4674.43	4745.45	1257.91	III
ENSMUSG00000057137	5531.89	4188.99	480.64	III
ENSMUSG00000041762	982.118	1018.4	50.8413	III
ENSMUSG00000020865	4100.08	3318.9	338.602	III
ENSMUSG00000026342	2702.83	2265	716.334	III
ENSMUSG00000004105	920.604	713.825	35.2652	III
ENSMUSG00000027435	3259.61	2851.24	635.319	III
ENSMUSG00000056069	9668.64	7898.54	2613.86	III
ENSMUSG00000034247	2787.1	2540.81	898.198	III
ENSMUSG00000001768	2302.72	2197.57	212.063	III
ENSMUSG00000026958	4700.52	4857.91	1323.44	III
ENSMUSG00000058486	3202.2	2910.82	801.665	III
ENSMUSG00000021720	829.931	715.325	97.025	III
ENSMUSG00000038370	610.501	509.784	31.8947	III
ENSMUSG00000024413	2638.97	2368.05	679.165	III
ENSMUSG00000040433	3011.62	2833.89	1000.95	III
ENSMUSG00000043157	6568.32	5344.51	1960.37	III
ENSMUSG00000086109	606.885	438.305	3.86506	III
ENSMUSG00000028692	69181.9	56827	19429.7	III
ENSMUSG00000029217	2597.14	2101.17	567.788	III
ENSMUSG00000061758	2659.81	2728.97	778.689	III
ENSMUSG00000040249	3854.82	3627.36	809.586	III
ENSMUSG00000062373	735.577	613.123	40.4131	III
ENSMUSG00000015396	2852.07	2383.52	703.455	III
ENSMUSG00000034593	9339.68	8374.99	2046.08	III
ENSMUSG00000021038	2915.83	2992.71	986.968	III
ENSMUSG00000052688	4792.79	4363.56	986.815	III
ENSMUSG00000024066	8510.03	7692.85	2643.51	III
ENSMUSG00000029098	4638.19	4356.13	1902.72	III
ENSMUSG00000030096	14287.9	13569.5	4463.65	III
ENSMUSG00000086763	412.147	374.312	7.0122	III
ENSMUSG00000020034	1622.9	1487.59	459.923	III
ENSMUSG00000034708	110981	107158	33171.2	III
ENSMUSG00000058672	7159.6	6609.88	2377.94	III
ENSMUSG00000036353	524.744	498.577	61.7094	III
ENSMUSG00000045404	1236.39	1178.52	237.152	III
ENSMUSG00000032633	7570.02	6990.85	1816.97	III
ENSMUSG00000029426	3924.31	3489.61	1094.56	III
ENSMUSG00000034265	386.477	354.171	5.84789	III
ENSMUSG00000028494	14730.4	13822.3	5800.31	III
ENSMUSG00000027381	3164.7	2974.55	872.904	III
ENSMUSG00000025511	4869.13	4254.9	1170.63	III
ENSMUSG00000020097	20831.1	17896.6	7452.26	III
ENSMUSG00000030720	4139.05	4252.62	1986.85	III
ENSMUSG00000028161	1509.92	1310.04	475.953	III
ENSMUSG00000032750	1670.31	1385.88	425.597	III
ENSMUSG00000069607	448.765	426.556	64.7641	III
ENSMUSG00000001751	1104.7	926.209	200.32	III
ENSMUSG00000021477	20433.9	20808.4	7768.12	III
ENSMUSG00000018398	369.32	305.565	17.2631	III
ENSMUSG00000050232	575.199	495.402	48.6271	III
ENSMUSG00000002329	1460.11	1514.32	587.673	III
ENSMUSG00000000326	6724.83	6127.68	2957.98	III
ENSMUSG00000021003	1649.45	1361	291.794	III
ENSMUSG00000006127	4232.56	4363.79	1918.25	III
ENSMUSG00000019055	7515.94	6704.72	1632.34	III
ENSMUSG00000027303	2904.83	2555.23	1192.89	III
ENSMUSG00000072115	1117.43	988.612	135.171	III
ENSMUSG00000062127	1292.33	1348.55	297.795	III
ENSMUSG00000029156	1180.96	1055.58	134.033	III
ENSMUSG00000041935	3918.79	3534.9	896.912	III
ENSMUSG00000022265	621.833	598.463	135.237	III
ENSMUSG00000089809	642.953	616.428	83.5761	III
ENSMUSG00000115230	502.426	374.171	21.4159	III
ENSMUSG00000025372	738.063	619.189	121.904	III
ENSMUSG00000030605	780.618	663.126	106.665	III
ENSMUSG00000031447	78705.5	66847.2	27493.9	III
ENSMUSG00000001999	5171.61	4917.72	2059.17	III
ENSMUSG00000024696	5784.02	5687.06	2167.18	III
ENSMUSG00000022358	268.309	274.964	13.8084	III
ENSMUSG00000033777	4771.48	4783.29	1651.75	III
ENSMUSG00000033705	2538.12	2265.81	446.654	III
ENSMUSG00000073700	1465.43	1195.22	447.422	III
ENSMUSG00000071669	2530.05	2114.41	294.557	III
ENSMUSG00000073468	3372.67	2866.29	958.978	III
ENSMUSG00000040713	18346.2	17148.7	6835.28	III
ENSMUSG00000030894	9407.32	9335.42	3356.76	III
ENSMUSG00000035824	2885.44	2565.05	1033.12	III
ENSMUSG00000048120	6732.99	5852.96	357.802	III
ENSMUSG00000042289	2779.73	2838.43	1070	III
ENSMUSG00000027956	681.49	674.434	70.2456	III
ENSMUSG00000029455	6326.99	6453.28	3038.69	III
ENSMUSG00000041225	2294.3	2034.94	611.679	III
ENSMUSG00000024900	3417.96	3322.92	1280.59	III
ENSMUSG00000024381	3506.26	3290.55	1266.01	III
ENSMUSG00000022453	4675.56	4633.8	1477.3	III
ENSMUSG00000074622	480.852	459.62	52.5257	III
ENSMUSG00000027452	1417.71	1459.71	344.575	III
ENSMUSG00000051864	3038.23	2775.19	1076.26	III
ENSMUSG00000038175	1108.12	874.675	225.428	III
ENSMUSG00000033769	1186.32	1075.1	327.588	III
ENSMUSG00000036503	9786.13	7766.44	3253.31	III
ENSMUSG00000038520	2990.86	3029.49	1244.65	III
ENSMUSG00000010362	633.532	537.439	108.967	III
ENSMUSG00000041633	205.733	204.205	8.17924	III
ENSMUSG00000019872	12557.1	12594.5	5152.73	III
ENSMUSG00000027763	19715.3	20066.2	8680.83	III
ENSMUSG00000028328	467.805	315.191	10.2832	III
ENSMUSG00000038843	1536.31	1529.91	589.79	III
ENSMUSG00000013707	5953.24	5940.88	2443.36	III
ENSMUSG00000034858	1038.34	864.913	133.051	III
ENSMUSG00000004207	89513.5	79867.6	17254.1	III
ENSMUSG00000006800	652.653	485.991	36.5245	III
ENSMUSG00000053929	1077.32	953.396	293.958	III
ENSMUSG00000031438	3038.55	2426.09	718.462	III
ENSMUSG00000046805	3597.03	3500.38	755.053	III
ENSMUSG00000032238	602.189	445.531	99.4136	III
ENSMUSG00000059824	931.419	676.186	143.003	III
ENSMUSG00000005583	3429.66	3532.09	1433.75	III
ENSMUSG00000044197	2428.69	2454.38	967.344	III
ENSMUSG00000094562	433.113	354.846	2.31979	III
ENSMUSG00000026365	750.371	506.894	0	III
ENSMUSG00000027111	1657.82	1419.69	388.091	III
ENSMUSG00000038776	391.986	391.417	47.3483	III
ENSMUSG00000047843	609.359	482.034	119.017	III
ENSMUSG00000025875	456.363	455.395	56.0856	III
ENSMUSG00000039031	4123.86	3397.1	895.547	III
ENSMUSG00000013698	2528.44	2103.61	929.364	III
ENSMUSG00000113424	1709.72	1699.03	711.916	III
ENSMUSG00000027227	3124.71	2420.55	614.066	III
ENSMUSG00000039316	3396.03	2869.05	1129.93	III
ENSMUSG00000006395	736.433	680.983	188.84	III
ENSMUSG00000031613	918.622	966.464	1.16431	III
ENSMUSG00000041685	1873.16	1899.59	462.257	III
ENSMUSG00000031925	302.434	254.962	16.4173	III
ENSMUSG00000031803	823.197	813.93	223.669	III
ENSMUSG00000022124	1110.49	972.089	316.169	III
ENSMUSG00000022389	600.726	391.067	31.7774	III
ENSMUSG00000022969	9063.46	8679.21	3827.31	III
ENSMUSG00000026207	385.108	383.284	30.3267	III
ENSMUSG00000036606	3357.75	3304.77	870.777	III
ENSMUSG00000047379	973.565	976.645	346.86	III
ENSMUSG00000045092	1125.23	866.294	174.61	III
ENSMUSG00000031402	7205.28	7359.07	2922.61	III
ENSMUSG00000027330	778.97	721.969	205.911	III
ENSMUSG00000026956	4752.76	4120.08	2008.22	III
ENSMUSG00000018199	515.207	498.852	79.1991	III
ENSMUSG00000034744	4199.15	3625.98	1611.72	III
ENSMUSG00000030117	514.664	380.992	4.65725	III
ENSMUSG00000061175	1441.31	1193.5	280.757	III
ENSMUSG00000057551	642.185	629.001	226.976	III
ENSMUSG00000044952	698.225	656.876	210.809	III
ENSMUSG00000001942	1023.36	959.844	280.085	III
ENSMUSG00000062901	5022.2	5158.33	1999.19	III
ENSMUSG00000085875	1908.25	1629.75	355.72	III
ENSMUSG00000108371	216.361	191.536	10.8845	III
ENSMUSG00000015355	12513.4	10776.5	4736.9	III
ENSMUSG00000042046	1206.14	1114.01	285.347	III
ENSMUSG00000032377	490.303	372.445	57.3057	III
ENSMUSG00000085761	276.135	194.237	23.9079	III
ENSMUSG00000097944	903.712	855.395	165.78	III
ENSMUSG00000001930	581.822	421.407	26.345	III
ENSMUSG00000002104	1064.98	917.118	190.065	III
ENSMUSG00000030161	1402.96	1060.73	305.474	III
ENSMUSG00000022353	1609.03	1413.72	495.028	III
ENSMUSG00000035642	654.433	527.88	171.04	III
ENSMUSG00000026113	3729.34	3541.83	1476.14	III
ENSMUSG00000021792	678.656	477.56	57.4777	III
ENSMUSG00000049866	370.129	328.382	41.9966	III
ENSMUSG00000028249	49062	46779.2	21381.1	III
ENSMUSG00000042015	2862.67	2754.97	1368.51	III
ENSMUSG00000027291	3934.3	3395.38	1388.75	III
ENSMUSG00000027187	9334.94	8926.95	3650.27	III
ENSMUSG00000035212	5096.69	4865.61	2392.17	III
ENSMUSG00000036580	1596.05	1405.32	525.526	III
ENSMUSG00000019132	2809.3	2449.65	999.256	III
ENSMUSG00000074874	2243.19	1719.64	384.867	III
ENSMUSG00000024535	789.954	619.695	180.256	III
ENSMUSG00000026471	741.077	699.592	219.083	III
ENSMUSG00000003546	4104.74	3486.26	1110.19	III
ENSMUSG00000013622	4867.65	3788.59	1603.89	III
ENSMUSG00000050022	281.009	207.925	17.6239	III
ENSMUSG00000051343	552.63	431.172	92.5715	III
ENSMUSG00000004633	589.714	409.004	92.0351	III
ENSMUSG00000072621	823.421	825.069	236.886	III
ENSMUSG00000040111	1401.39	1171.25	317.066	III
ENSMUSG00000039308	815.416	799.905	217.254	III
ENSMUSG00000006219	544.016	389.429	21.7223	III
ENSMUSG00000018567	6468.76	5733.52	2311.01	III
ENSMUSG00000050708	432180	407887	186259	III
ENSMUSG00000032228	2178.65	1710.32	501.002	III
ENSMUSG00000031591	23510.8	22655.7	10407.8	III
ENSMUSG00000026627	2574.91	2169.45	1055.4	III
ENSMUSG00000068264	1800.53	1581.07	618.568	III
ENSMUSG00000052512	531.877	486.929	75.8084	III
ENSMUSG00000067203	1206.16	1216.79	301.263	III
ENSMUSG00000086782	454.668	341.149	37.9323	III
ENSMUSG00000014353	2607.01	2211.13	869.464	III
ENSMUSG00000028278	396.066	308.117	19.1197	III
ENSMUSG00000045817	881.211	882.996	305.819	III
ENSMUSG00000045594	4758.27	4180.14	1553.4	III
ENSMUSG00000108037	594.289	621.757	116.729	III
ENSMUSG00000000149	975.404	708.381	167.408	III
ENSMUSG00000020829	272.339	270.255	25.8174	III
ENSMUSG00000028673	8833.93	7620.56	3530.51	III
ENSMUSG00000025151	1768.18	1687.19	670.579	III
ENSMUSG00000041132	2473.88	2461.3	1078.75	III
ENSMUSG00000024421	216.535	175.795	0	III
ENSMUSG00000020823	1518.97	1248.12	554.058	III
ENSMUSG00000108004	173.355	149.293	12.8338	III
ENSMUSG00000040813	2455.16	1907.09	895.948	III
ENSMUSG00000011884	9794.45	8532.64	3632.67	III
ENSMUSG00000040209	484.173	423.636	73.1014	III
ENSMUSG00000035992	973.952	773.133	256.681	III
ENSMUSG00000099881	1167.63	1021.71	428.793	III
ENSMUSG00000113311	7717.31	7045.62	3146.93	III
ENSMUSG00000030579	61988.9	63918.4	30511.5	III
ENSMUSG00000045410	1040.32	1046.78	410.353	III
ENSMUSG00000038068	176.911	156.863	3.81402	III
ENSMUSG00000037306	902.864	695.184	166.259	III
ENSMUSG00000028709	1462.79	1381.04	573.37	III
ENSMUSG00000063931	5123.65	4268.7	1889.9	III
ENSMUSG00000030365	732.43	709.43	257.984	III
ENSMUSG00000017309	161.636	159.166	6.4325	III
ENSMUSG00000051212	1335.09	1302.88	432.977	III
ENSMUSG00000060012	1320.58	1077.05	242.127	III
ENSMUSG00000038116	1853.67	1768.89	601.478	III
ENSMUSG00000055692	414.06	316.575	57.5288	III
ENSMUSG00000025579	3470.91	3073.78	1529.07	III
ENSMUSG00000046947	879.976	889.028	408.844	III
ENSMUSG00000066800	3808.06	2733.81	645.621	III
ENSMUSG00000022708	1009.14	965.619	271.601	III
ENSMUSG00000028327	263.386	262.463	24.7576	III
ENSMUSG00000027318	172.769	152.571	0	III
ENSMUSG00000104806	2131.53	2112.68	993.226	III
ENSMUSG00000023150	2865.98	2519.83	1085.3	III
ENSMUSG00000041773	174.173	181.916	16.922	III
ENSMUSG00000079057	2893.34	2672.29	1189.34	III
ENSMUSG00000040855	401.155	303.181	1.03163	III
ENSMUSG00000035245	529.333	516.839	94.7418	III
ENSMUSG00000031494	233.668	159.287	12.6917	III
ENSMUSG00000003623	2128.7	2065.57	983.343	III
ENSMUSG00000014554	2037.1	2044.98	905.651	III
ENSMUSG00000037266	117971	120603	36958.9	III
ENSMUSG00000020137	148.555	143.69	19.1305	III
ENSMUSG00000022186	8420.81	6520.12	2778.88	III
ENSMUSG00000028019	169.213	168.456	0	III
ENSMUSG00000020883	1758.44	1825.92	555.511	III
ENSMUSG00000037971	1128.71	958.172	435.854	III
ENSMUSG00000031539	600.934	610.447	249.499	III
ENSMUSG00000028773	288.462	290.964	31.2731	III
ENSMUSG00000062906	873.92	765.449	304.391	III
ENSMUSG00000026938	297.143	215.633	14.1565	III
ENSMUSG00000041354	1468.3	1489.91	490.184	III
ENSMUSG00000067591	128.835	119.213	0	III
ENSMUSG00000042997	1475.66	1363.42	460.875	III
ENSMUSG00000030613	1180.27	1039.47	468.793	III
ENSMUSG00000029762	520.275	459.179	152.056	III
ENSMUSG00000054612	421.879	418.057	121.136	III
ENSMUSG00000062078	2996.63	2422.14	1005.74	III
ENSMUSG00000004567	1837.78	1617.04	729.714	III
ENSMUSG00000048612	2361.43	2156.54	660.896	III
ENSMUSG00000025950	13665.9	11803.8	5875.94	III
ENSMUSG00000037499	1070.9	945.221	414.089	III
ENSMUSG00000039062	153.566	130.38	1.66267	III
ENSMUSG00000044080	4495.76	3404.96	1539.27	III
ENSMUSG00000028581	13566.5	13511.7	5157.5	III
ENSMUSG00000038244	160.684	126.233	12.9385	III
ENSMUSG00000021226	586.198	597.291	148.184	III
ENSMUSG00000021947	2268.17	1974.57	955.614	III
ENSMUSG00000026649	183.464	159.011	16.5461	III
ENSMUSG00000025779	2099.52	1686.41	712.265	III
ENSMUSG00000037890	702.615	689.294	212.313	III
ENSMUSG00000022558	3891.91	3671.84	1597.02	III
ENSMUSG00000063253	928.498	954.162	324.472	III
ENSMUSG00000039530	1542.39	1364.19	670.851	III
ENSMUSG00000000440	435.262	451.01	1.37904	III
ENSMUSG00000028646	1604.19	1294.92	563.716	III
ENSMUSG00000002871	4288.46	4279.29	1737.39	III
ENSMUSG00000035776	636.596	625.119	136.428	III
ENSMUSG00000000276	287.215	265.882	69.2293	III
ENSMUSG00000043510	1098.63	939.538	414.708	III
ENSMUSG00000070737	1157	1181.38	516.699	III
ENSMUSG00000056091	1537.58	1336.3	611.073	III
ENSMUSG00000034610	240.692	231.673	24.6652	III
ENSMUSG00000073242	128.228	102.15	4.87324	III
ENSMUSG00000035847	865.737	647.836	206.986	III
ENSMUSG00000019944	307.113	206.264	20.8713	III
ENSMUSG00000022771	2998.92	2903.06	1353.16	III
ENSMUSG00000021120	859.829	873.16	382.026	III
ENSMUSG00000030064	4128.34	3479.66	420.361	III
ENSMUSG00000109715	365.927	292.565	73.32	III
ENSMUSG00000042055	1897.17	1643.28	707.433	III
ENSMUSG00000038637	294.262	268.02	78.0398	III
ENSMUSG00000035469	1150.24	900.128	379.01	III
ENSMUSG00000090939	113.212	85.607	7.39153	III
ENSMUSG00000109378	736.084	735.865	285.646	III
ENSMUSG00000085129	272.896	252.583	68.6627	III
ENSMUSG00000103367	212.988	196.937	46.5145	III
ENSMUSG00000027544	442.733	426.123	136.67	III
ENSMUSG00000073787	81.433	63.7625	0	III
ENSMUSG00000004032	231.722	200.492	46.2389	III
ENSMUSG00000060301	530.988	491.11	203.314	III
ENSMUSG00000036943	1997.17	2041.24	952.612	III
ENSMUSG00000017713	326.633	264.685	77.3171	III
ENSMUSG00000050270	225.595	202.318	49.4863	III
ENSMUSG00000025008	865.881	760.534	213.791	III
ENSMUSG00000021822	261.766	217.589	67.7417	III
ENSMUSG00000034487	959.971	853.075	277.771	III
ENSMUSG00000060512	143.901	147.148	20.5892	III
ENSMUSG00000058934	132.88	112.108	2.68074	III
ENSMUSG00000022494	84.6456	77.9613	0	III
ENSMUSG00000117444	64.3973	58.5247	0	III
ENSMUSG00000019302	1075.44	918.342	353.905	III
ENSMUSG00000028957	946.579	979.795	353.536	III
ENSMUSG00000025956	1269.07	1178.43	523.811	III
ENSMUSG00000020629	2446.58	1952.38	968.305	III
ENSMUSG00000032788	2625.73	2365.76	1124.49	III
ENSMUSG00000026213	1340.09	1072.55	528.991	III
ENSMUSG00000087484	125.215	118.376	13.1654	III
ENSMUSG00000015745	259.182	181.967	39.781	III
ENSMUSG00000037341	193.687	148.53	24.9214	III
ENSMUSG00000008226	661.445	506.845	172.196	III
ENSMUSG00000020230	718.502	661.203	305.886	III
ENSMUSG00000107283	2558.94	2120.17	1034.34	III
ENSMUSG00000074466	142.184	138.712	20.4543	III
ENSMUSG00000037847	967.386	800.439	385.844	III
ENSMUSG00000031169	152.095	144.591	3.97861	III
ENSMUSG00000086938	341.204	331.455	126.637	III
ENSMUSG00000021830	2827.43	2625.9	697.92	III
ENSMUSG00000053749	203.108	173.581	29.3282	III
ENSMUSG00000000154	165.71	159.714	15.3814	III
ENSMUSG00000017417	114.502	94.2837	11.5412	III
ENSMUSG00000101903	131.87	126.327	14.2721	III
ENSMUSG00000087201	279.693	203.717	31.6788	III
ENSMUSG00000023966	192.985	194.743	35.9373	III
ENSMUSG00000034101	1196.91	1230.42	567.032	III
ENSMUSG00000044037	686.396	626.521	185.539	III
ENSMUSG00000058492	1726.72	1409.16	640.498	III
ENSMUSG00000116895	257.757	237.842	85.6994	III
ENSMUSG00000049871	1038.74	898.894	375.209	III
ENSMUSG00000030986	708.528	609.645	227.245	III
ENSMUSG00000025190	2163.08	2171.86	1048.88	III
ENSMUSG00000005949	493.501	369.303	152.851	III
ENSMUSG00000058446	414.817	333.217	116.863	III
ENSMUSG00000063889	320.793	323.251	125.01	III
ENSMUSG00000037475	3062.54	2538.93	1002.83	III
ENSMUSG00000026939	882.996	694.229	237.642	III
ENSMUSG00000027284	307.893	282.363	35.0813	III
ENSMUSG00000041961	366.092	271.204	97.9432	III
ENSMUSG00000038515	964.838	794.871	376.189	III
ENSMUSG00000032121	418.01	370.171	148.779	III
ENSMUSG00000089669	820.931	836.773	393.426	III
ENSMUSG00000045980	1976.24	1721.94	636.319	III
ENSMUSG00000096433	559.645	479.6	215.629	III
ENSMUSG00000048772	111.122	90.0437	4.81892	III
ENSMUSG00000023055	1143.59	1106.71	500.729	III
ENSMUSG00000028708	693.354	570.855	228.652	III
ENSMUSG00000102712	1255.69	1177.42	565.655	III
ENSMUSG00000037325	345.115	276.885	86.1477	III
ENSMUSG00000072601	121.289	95.4694	0	III
ENSMUSG00000038206	1216.03	990.178	493.973	III
ENSMUSG00000104835	250.763	184.961	61.9736	III
ENSMUSG00000009555	975.46	943.73	457.861	III
ENSMUSG00000026307	727.19	676.556	247.5	III
ENSMUSG00000031391	75.8794	75.4237	5.97887	III
ENSMUSG00000031529	802.502	640.035	190.068	III
ENSMUSG00000023795	535.303	553.14	175.259	III
ENSMUSG00000018001	383.25	369.416	153.789	III
ENSMUSG00000015305	788.634	674.713	185.819	III
ENSMUSG00000006019	929.094	921.028	403.364	III
ENSMUSG00000079020	396.639	395.522	118.123	III
ENSMUSG00000097296	724.244	592.931	214.871	III
ENSMUSG00000044471	321.356	263.77	80.6981	III
ENSMUSG00000104961	32.6136	34.1831	0	III
ENSMUSG00000027286	875.261	869.712	428.316	III
ENSMUSG00000000958	1786.34	1604.38	776.616	III
ENSMUSG00000041328	787.024	731.561	300.501	III
ENSMUSG00000039958	329.661	292.76	129.085	III
ENSMUSG00000070780	3706.88	3601.08	1335.19	III
ENSMUSG00000085457	235.058	155.971	16.0156	III
ENSMUSG00000101013	311.898	255.281	32.6007	III
ENSMUSG00000041912	276.134	239.698	63.3363	III
ENSMUSG00000028807	237.542	211.459	69.2844	III
ENSMUSG00000049709	179.533	184.656	51.3087	III
ENSMUSG00000002910	813.282	807.114	285.969	III
ENSMUSG00000097777	89.102	77.8181	11.0635	III
ENSMUSG00000089762	63.8831	59.9255	0.974648	III
ENSMUSG00000045287	36.5648	37.3633	0	III
ENSMUSG00000022701	426.12	305.097	94.7382	III
ENSMUSG00000039670	374.845	371.238	154.967	III
ENSMUSG00000006527	769.46	688.412	316.986	III
ENSMUSG00000034175	759.799	649.565	315.167	III
ENSMUSG00000040631	150.422	148.977	28.5617	III
ENSMUSG00000116097	244.258	200.757	77.4082	III
ENSMUSG00000004383	103.109	93.7141	11.3638	III
ENSMUSG00000108847	95.772	83.9075	17.1117	III
ENSMUSG00000026632	344.019	341.07	149.589	III
ENSMUSG00000033540	702.834	630.631	282.569	III
ENSMUSG00000056216	499.74	395.577	151.623	III
ENSMUSG00000074505	75.7371	57.2709	0.643857	III
ENSMUSG00000006920	919.173	830.209	323.165	III
ENSMUSG00000060224	147.07	133.068	25.4506	III
ENSMUSG00000026809	331.954	342.374	114.191	III
ENSMUSG00000034614	580.227	531.657	250.093	III
ENSMUSG00000012819	317.005	323.404	132.919	III
ENSMUSG00000039307	233.81	166.311	29.0088	III
ENSMUSG00000081809	123.803	96.7083	14.2141	III
ENSMUSG00000042331	1228.88	1236.74	562.467	III
ENSMUSG00000043290	279.155	285.302	70.8017	III
ENSMUSG00000026023	106.753	71.2391	4.9969	III
ENSMUSG00000032456	531.003	516.928	257.917	III
ENSMUSG00000062590	342.929	254.821	77.6754	III
ENSMUSG00000030865	50.738	52.5312	0	III
ENSMUSG00000026014	1159.47	970.181	389.139	III
ENSMUSG00000047473	37.9411	30.5588	0	III
ENSMUSG00000020605	378.11	354.373	151.439	III
ENSMUSG00000040711	901.048	898.385	291.844	III
ENSMUSG00000043664	292.506	258.882	63.5472	III
ENSMUSG00000105408	210.697	218.259	78.5725	III
ENSMUSG00000024921	616.449	634.849	262.627	III
ENSMUSG00000045757	519.174	523.333	200.457	III
ENSMUSG00000027552	279.249	282.063	109.47	III
ENSMUSG00000040327	683.21	674.087	279.328	III
ENSMUSG00000054509	443.077	377.889	172.858	III
ENSMUSG00000039914	329.967	316.444	136.45	III
ENSMUSG00000025195	172.69	153.171	38.8065	III
ENSMUSG00000044468	464.31	403.978	168.848	III
ENSMUSG00000086533	126.474	95.7469	27.2996	III
ENSMUSG00000085315	81.0262	58.4922	3.62301	III
ENSMUSG00000100235	176.556	179.888	45.7981	III
ENSMUSG00000047414	87.8889	74.9184	13.7554	III
ENSMUSG00000053870	656.198	635.883	261.509	III
ENSMUSG00000036561	1043.53	964.526	345.087	III
ENSMUSG00000097075	242.169	237.066	80.4416	III
ENSMUSG00000020032	81.2429	60.9406	5.07815	III
ENSMUSG00000029524	266.075	236.006	74.6341	III
ENSMUSG00000024639	278.302	267.339	128.381	III
ENSMUSG00000027428	501.18	401.795	171.145	III
ENSMUSG00000108472	116.386	102.949	27.4008	III
ENSMUSG00000040181	382.587	372.321	166.01	III
ENSMUSG00000042104	75.7666	71.5947	2.84342	III
ENSMUSG00000032527	641.483	637.846	297.434	III
ENSMUSG00000108624	28.8203	26.222	0	III
ENSMUSG00000035151	804.677	816.529	388.033	III
ENSMUSG00000059401	43	30.8264	0	III
ENSMUSG00000048965	137.158	93.5281	11.1005	III
ENSMUSG00000027371	511.546	413.784	177.585	III
ENSMUSG00000041845	131.851	87.1994	7.13069	III
ENSMUSG00000036155	718.159	738.427	312.482	III
ENSMUSG00000110457	126.778	113.39	25.0722	III
ENSMUSG00000028245	848.537	831.963	403.703	III
ENSMUSG00000114104	824.615	608.253	227.325	III
ENSMUSG00000056014	273.132	237.497	98.5868	III
ENSMUSG00000039798	28.3061	21.9018	0	III
ENSMUSG00000032842	166.166	169.566	50.5952	III
ENSMUSG00000029192	1433.6	1371.69	591.048	III
ENSMUSG00000087047	36.1914	34.1301	0	III
ENSMUSG00000090952	256.589	239.681	87.966	III
ENSMUSG00000005968	403.885	283.765	70.6013	III
ENSMUSG00000032607	104.475	90.2548	21.4628	III
ENSMUSG00000086859	1381.22	1334.98	598.952	III
ENSMUSG00000043644	109.893	112.729	31.3258	III
ENSMUSG00000039853	635.482	619.336	297.638	III
ENSMUSG00000004698	179.635	184.046	79.3997	III
ENSMUSG00000022946	541.194	525.312	258.804	III
ENSMUSG00000054519	161.461	123.21	44.1595	III
ENSMUSG00000063047	596.329	526.457	256.146	III
ENSMUSG00000066647	114.907	79.0352	13.3634	III
ENSMUSG00000044252	922.201	920.122	422.379	III
ENSMUSG00000058325	1094.77	1016.38	472.019	III
ENSMUSG00000067336	373.335	356.411	149.219	III
ENSMUSG00000043822	219.009	149.831	26.1467	III
ENSMUSG00000090015	1486.38	1497.18	124.165	III
ENSMUSG00000039585	481.097	457.177	153.544	III
ENSMUSG00000091811	306.639	235.54	84.2834	III
ENSMUSG00000095134	44.0867	42.6636	0	III
ENSMUSG00000072294	344.976	355.463	174.02	III
ENSMUSG00000113665	330.958	305.687	104.888	III
ENSMUSG00000022773	111	94.7652	16.788	III
ENSMUSG00000109556	120.84	123.711	33.0591	III
ENSMUSG00000002365	183.522	158.21	47.89	III
ENSMUSG00000021986	31.9766	31.457	0.516722	III
ENSMUSG00000062627	1404.11	1228.08	600.413	III
ENSMUSG00000078861	303.492	241.03	106.684	III
ENSMUSG00000018750	153.608	122.546	30.6354	III
ENSMUSG00000002908	55.4701	40.9802	0.943597	III
ENSMUSG00000034659	223.286	201.613	77.6005	III
ENSMUSG00000103883	73.3806	71.866	15.5417	III
ENSMUSG00000007379	188.939	158.991	45.9369	III
ENSMUSG00000097101	138.91	135.521	22.6441	III
ENSMUSG00000030323	457.548	436.721	125.321	III
ENSMUSG00000030946	478.592	359.73	153.466	III
ENSMUSG00000100594	85.9587	83.6068	16.922	III
ENSMUSG00000024423	1627.04	1529.67	751.565	III
ENSMUSG00000026228	99.0362	68.2179	7.28799	III
ENSMUSG00000100865	369.836	351.835	154.465	III
ENSMUSG00000056476	333.824	244.576	87.5787	III
ENSMUSG00000007476	146.212	118.174	37.4526	III
ENSMUSG00000007867	220.266	213.18	72.9471	III
ENSMUSG00000053574	27.4163	24.4755	0	III
ENSMUSG00000110388	51.0538	52.0844	12.4544	III
ENSMUSG00000083796	164.781	143.612	43.3482	III
ENSMUSG00000023826	96.314	81.1681	7.98544	III
ENSMUSG00000037363	121.071	119.986	32.0642	III
ENSMUSG00000039648	143.867	116.366	42.7638	III
ENSMUSG00000038205	250.525	247.992	100.703	III
ENSMUSG00000062861	316.711	314.891	95.2769	III
ENSMUSG00000025020	93.941	72.2476	6.88577	III
ENSMUSG00000110485	30.9538	20.562	0	III
ENSMUSG00000114344	21.7073	19.6218	0	III
ENSMUSG00000039253	239.266	203.738	81.3068	III
ENSMUSG00000085840	36.0819	38.0101	1.92633	III
ENSMUSG00000040054	314.212	270.653	119.342	III
ENSMUSG00000037661	1352.97	1053.34	441.426	III
ENSMUSG00000086914	95.0999	65.5056	12.2648	III
ENSMUSG00000035944	519.065	450.629	197.599	III
ENSMUSG00000029512	369.543	309.597	121.254	III
ENSMUSG00000087380	184.864	164.317	53.2801	III
ENSMUSG00000029338	4092.47	3188.25	1453.96	III
ENSMUSG00000111662	43.1808	45.4534	3.92094	III
ENSMUSG00000045065	139.333	102.789	39.4759	III
ENSMUSG00000101585	293.411	269.629	121.013	III
ENSMUSG00000028573	1198.97	946.706	391.833	III
ENSMUSG00000049488	256.42	207.348	84.5535	III
ENSMUSG00000040430	773.421	764.505	268.637	III
ENSMUSG00000022307	1372.3	1292.85	630.232	III
ENSMUSG00000002222	375.569	383.993	159.417	III
ENSMUSG00000023764	1132.43	1081.67	526.171	III
ENSMUSG00000060771	333.451	339.527	165.887	III
ENSMUSG00000071266	265.38	238.631	114.075	III
ENSMUSG00000026000	600.499	607.78	293.996	III
ENSMUSG00000027522	726.33	628.639	286.671	III
ENSMUSG00000028576	186.203	181.297	77.3392	III
ENSMUSG00000115918	582.827	473.283	168.374	III
ENSMUSG00000073485	175.044	148.296	4.89227	III
ENSMUSG00000040165	62.3703	48.0825	8.94559	III
ENSMUSG00000093880	375.765	289.424	127.089	III
ENSMUSG00000105272	43.1635	31.4425	4.46758	III
ENSMUSG00000053716	158.006	145.9	46.5059	III
ENSMUSG00000030446	137.808	142.61	51.1669	III
ENSMUSG00000101655	191.634	197.711	73.4245	III
ENSMUSG00000045625	221.073	215.158	56.2811	III
ENSMUSG00000097313	68.2145	49.6154	10.2511	III
ENSMUSG00000024913	301.169	271.345	88.9114	III
ENSMUSG00000074749	726.515	576.402	280.671	III
ENSMUSG00000105875	35.2613	29.0026	1.9493	III
ENSMUSG00000026425	1030	989.549	238.023	III
ENSMUSG00000032278	34.6974	36.1848	3.70223	III
ENSMUSG00000027583	83.9241	72.3556	19.3324	III
ENSMUSG00000027346	4197.8	3232.44	1525.33	III
ENSMUSG00000109105	115.504	114.711	39.6919	III
ENSMUSG00000023259	493.196	476.465	195.636	III
ENSMUSG00000116632	351.766	318.203	122.234	III
ENSMUSG00000028549	344.192	317.237	151.701	III
ENSMUSG00000068957	35.2613	32.1428	4.65725	III
ENSMUSG00000025730	324.118	303.431	129.058	III
ENSMUSG00000075312	48.2483	39.5234	0	III
ENSMUSG00000025495	305.158	271.843	117.026	III
ENSMUSG00000017119	4185.07	3816.44	945.328	III
ENSMUSG00000026600	13833.8	11987.9	6098.72	III
ENSMUSG00000002885	5251.92	4753.69	2501.41	III
ENSMUSG00000029304	62313.4	48693	24938.8	III
ENSMUSG00000019877	9489.32	8259.69	4501.45	III
ENSMUSG00000047514	4247.07	3967.08	2096.5	III
ENSMUSG00000036894	2956.16	2692.43	1375.18	III
ENSMUSG00000033392	2334.74	2089.76	1072.12	III
ENSMUSG00000040907	2350.51	1898.26	1051.63	III
ENSMUSG00000026457	18057.1	14759.1	8535.12	III
ENSMUSG00000031246	10041	9860.9	4952.43	III
ENSMUSG00000025534	19713.2	18697.4	9500.78	III
ENSMUSG00000062382	26044.8	20463.6	10427.6	III
ENSMUSG00000037062	6167.17	5342.96	2900.73	III
ENSMUSG00000028173	5647.46	4744.88	2567.68	III
ENSMUSG00000005881	4598.79	3782.31	2238.52	III
ENSMUSG00000021665	13032.3	12061.7	6277.77	III
ENSMUSG00000026737	768.166	623.103	321.048	III
ENSMUSG00000034647	2680.19	2142.39	1151.1	III
ENSMUSG00000001020	24242.9	19726.6	11251.4	III
ENSMUSG00000031176	2522.62	2310.01	1186.84	III
ENSMUSG00000070923	4509.1	4013.32	2050.47	III
ENSMUSG00000028995	1748.91	1521.5	840.541	III
ENSMUSG00000030872	1688.84	1356.85	784.345	III
ENSMUSG00000005514	7303.12	6501.6	3327.55	III
ENSMUSG00000024425	9584.68	8487.06	4674.02	III
ENSMUSG00000032336	8481.31	7523.46	3957.66	III
ENSMUSG00000069255	1869.49	1614.33	913.531	III
ENSMUSG00000020585	1506.93	1206.46	628.575	III
ENSMUSG00000012114	1345.57	1146	624.865	III
ENSMUSG00000112023	28760.9	23659.4	13246.1	III
ENSMUSG00000028744	1604.33	1561.29	792.422	III
ENSMUSG00000061666	2149.52	1999.03	1016.78	III
ENSMUSG00000029428	1009.42	791.295	403.678	III
ENSMUSG00000026433	1496.67	1373.36	721.695	III
ENSMUSG00000058979	386.178	329.534	165.605	III
ENSMUSG00000041654	1855.77	1618.48	867.076	III
ENSMUSG00000036339	1508.71	1275.18	671.695	III
ENSMUSG00000021458	5559.2	4603.64	2449.42	III
ENSMUSG00000018042	2584.47	2383.28	1264.96	III
ENSMUSG00000032329	1832.56	1662.31	885.028	III
ENSMUSG00000035093	1068.15	974.192	522.549	III
ENSMUSG00000056019	728.597	674.324	354.457	III
ENSMUSG00000035725	874.016	743.218	410.551	III
ENSMUSG00000026269	517.081	432.835	219.283	III
ENSMUSG00000032431	2011.26	1737.18	918.018	III
ENSMUSG00000026317	4137.33	3611.49	1884.1	III
ENSMUSG00000079316	2180.99	1969.41	1010.18	III
ENSMUSG00000027333	917.4	806.021	439.186	III
ENSMUSG00000044786	1576.48	1344.55	729.294	III
ENSMUSG00000062421	1862.59	1735.5	915.975	III
ENSMUSG00000054021	877.988	798.239	423.09	III
ENSMUSG00000066595	626.906	541.413	282.706	III
ENSMUSG00000026880	1313.26	1238.75	642.191	III
ENSMUSG00000037049	673.715	646.236	324.731	III
ENSMUSG00000028551	954.925	839.722	437.106	III
ENSMUSG00000055401	921.318	801.606	451.029	III
ENSMUSG00000039983	935.445	836.366	454.959	III
ENSMUSG00000025860	1308.74	1070.34	655.274	III
ENSMUSG00000027984	2426.31	2046.41	1212.61	III
ENSMUSG00000036046	618.135	547.991	291.273	III
ENSMUSG00000058886	744.05	628.727	363.335	III
ENSMUSG00000044991	593.298	462.79	238.782	III
ENSMUSG00000072946	1174.26	1045.4	559.644	III
ENSMUSG00000024383	360.825	297.324	149.974	III
ENSMUSG00000009569	649.972	618.431	312.079	III
ENSMUSG00000024817	708.498	685.176	349.631	III
ENSMUSG00000001053	671.133	633.633	329.061	III
ENSMUSG00000062646	885.334	679.347	263.238	III
ENSMUSG00000026554	2247.53	1988.2	1111.49	III
ENSMUSG00000068267	615.047	542.586	291.52	III
ENSMUSG00000043154	193.758	151.62	49.643	III
ENSMUSG00000040651	374.413	304.438	141.966	III
ENSMUSG00000041684	322.958	238.466	70.9276	III
ENSMUSG00000024177	442.98	391.435	214.08	III
ENSMUSG00000005371	450.96	380.869	217.695	III
ENSMUSG00000073405	149.356	114.29	54.6647	III
ENSMUSG00000020707	822.216	794.245	403.572	III
ENSMUSG00000071037	131.695	102.151	40.9706	III
ENSMUSG00000034538	154.241	121.125	42.3723	III
ENSMUSG00000026812	1072.62	929.633	478.613	III
ENSMUSG00000039781	198.787	173.28	77.9698	III
ENSMUSG00000029189	54.5578	36.5593	2.41723	III
ENSMUSG00000029475	218.429	179.076	71.2504	III
ENSMUSG00000028689	609.696	570.743	292.785	III
ENSMUSG00000104000	69.0731	46.5442	6.22722	III
ENSMUSG00000038225	770.276	708.787	374.896	III
ENSMUSG00000030966	136.787	118.456	39.7179	III
ENSMUSG00000046873	674.801	559.316	334.046	III
ENSMUSG00000036864	166.003	134.151	38.4346	III
ENSMUSG00000030655	1114.97	964.668	508.241	III
ENSMUSG00000028842	582.712	488.152	222.763	III
ENSMUSG00000000811	179.369	163.066	71.6858	III
ENSMUSG00000033863	120.536	98.0481	42.6159	III
ENSMUSG00000000538	367.562	334.847	154.54	III
ENSMUSG00000003344	79.7844	65.8866	21.3608	III
ENSMUSG00000032560	803.862	644.237	320.367	III
ENSMUSG00000032245	96.6858	77.3639	24.789	III
ENSMUSG00000097585	90.4471	77.5851	26.1911	III
ENSMUSG00000047090	196.577	166.074	80.8765	III
ENSMUSG00000026389	155.459	129.774	49.6238	III
ENSMUSG00000116953	945.535	918.726	469.67	III
ENSMUSG00000049907	16.129	11.5798	0	III
ENSMUSG00000000085	132.351	110.927	45.0952	III
ENSMUSG00000111271	23.6303	15.3815	0	III
ENSMUSG00000049536	47.6289	34.4228	5.25257	III
ENSMUSG00000006344	320.056	301.481	123.97	III
ENSMUSG00000038425	223.236	190.504	110.847	III
ENSMUSG00000076824	36.8318	26.2033	0	III
ENSMUSG00000034308	223.338	196.443	73.3709	III
ENSMUSG00000016940	96.9607	79.2303	34.3715	III
ENSMUSG00000024299	630.073	588.446	297.362	III
ENSMUSG00000106706	63.7252	47.8441	8.55584	III
ENSMUSG00000006463	414.505	383.616	206.336	III
ENSMUSG00000025978	160.274	144.046	47.3754	III
ENSMUSG00000032652	291.956	263.34	142.474	III
ENSMUSG00000103867	136.434	104.709	36.5783	III
ENSMUSG00000021684	263.788	221.751	118.441	III
ENSMUSG00000019718	51.7606	47.5985	4.31741	III
ENSMUSG00000052563	63.6401	61.3183	19.0408	III
ENSMUSG00000039787	254.802	223.313	100.173	III
ENSMUSG00000105848	110.763	108.67	25.6675	III
ENSMUSG00000048027	108.41	92.5892	24.7073	III
ENSMUSG00000109279	38.3298	26.1421	4.87324	III
ENSMUSG00000038024	1266.13	1080.86	341.108	III
ENSMUSG00000025578	312.673	279.594	147.676	III
ENSMUSG00000024430	40.6229	36.2099	5.06356	III
ENSMUSG00000032066	125.264	124.11	43.9435	III
ENSMUSG00000030882	63.6316	46.6522	2.63283	III
ENSMUSG00000015882	1179.99	1143.26	520.447	III
ENSMUSG00000025491	150.66	328.798	34100	IV
ENSMUSG00000031722	949.405	1927.84	72907.6	IV
ENSMUSG00000040026	794.071	2415.31	551600	IV
ENSMUSG00000030142	710.046	1436.62	16717.5	IV
ENSMUSG00000071562	49.2241	28.7722	24403.3	IV
ENSMUSG00000022126	160.906	717.18	57350.8	IV
ENSMUSG00000045551	305.469	519.245	13772.2	IV
ENSMUSG00000024681	256.578	202.307	13440.9	IV
ENSMUSG00000017002	953.093	1461.84	32301.7	IV
ENSMUSG00000051748	705.362	1090.39	31528.9	IV
ENSMUSG00000059657	41.9653	46.9838	7851.19	IV
ENSMUSG00000000982	1565.74	1114.07	9181.8	IV
ENSMUSG00000026390	266.058	3945.51	83378	IV
ENSMUSG00000054905	17.4524	17.7015	11110.2	IV
ENSMUSG00000044103	328.03	487.902	4356.54	IV
ENSMUSG00000006818	2159.29	3395.71	50265.3	IV
ENSMUSG00000040314	1220.78	1793.02	22186.1	IV
ENSMUSG00000016194	164.394	194.499	4965.47	IV
ENSMUSG00000057729	1002.78	1518.18	16689.3	IV
ENSMUSG00000052270	150.848	256.9	5800.93	IV
ENSMUSG00000026822	6546.01	10965.4	130788	IV
ENSMUSG00000053398	2053.66	1161.86	16639.8	IV
ENSMUSG00000037095	167.808	388.594	7332.59	IV
ENSMUSG00000079597	59.5237	31.1373	22400.4	IV
ENSMUSG00000044734	565.839	606.919	7779.62	IV
ENSMUSG00000018930	1067.76	812.729	7234.19	IV
ENSMUSG00000024401	261.605	400.034	4777.74	IV
ENSMUSG00000013974	875.454	1193.34	7052.93	IV
ENSMUSG00000095620	5.0139	5.82402	7041.43	IV
ENSMUSG00000063234	116.269	554.166	8472.12	IV
ENSMUSG00000031444	496.499	511.951	6762.22	IV
ENSMUSG00000071561	87.5987	22.3679	36732	IV
ENSMUSG00000038463	16.3068	88.5075	2172.17	IV
ENSMUSG00000048498	10.9063	22.802	1439.62	IV
ENSMUSG00000020407	11.5808	25.8587	3077.77	IV
ENSMUSG00000023456	13541.5	12603	42891.9	IV
ENSMUSG00000040675	339.35	321.63	2302.43	IV
ENSMUSG00000035385	807.264	328.662	3170.32	IV
ENSMUSG00000020057	1080.85	1519.45	6736.29	IV
ENSMUSG00000020649	1252.02	1895.12	11746.4	IV
ENSMUSG00000020227	935.245	1188.84	9668.16	IV
ENSMUSG00000031584	2732.14	3090.72	17267.3	IV
ENSMUSG00000026202	1509.61	1633.9	13162	IV
ENSMUSG00000028480	299.05	421.461	2709.52	IV
ENSMUSG00000025203	9047.98	8877.54	29230	IV
ENSMUSG00000005481	2846.14	2539.9	9788.81	IV
ENSMUSG00000022902	20.3632	17.7814	8844.02	IV
ENSMUSG00000003283	944.527	1686.52	5432.98	IV
ENSMUSG00000076937	56.6481	59.1039	1322.9	IV
ENSMUSG00000021270	4558.83	4510.02	24174.8	IV
ENSMUSG00000032369	427.183	470.706	2618.93	IV
ENSMUSG00000030214	656.388	1116.57	6422.99	IV
ENSMUSG00000021025	2794.12	3943.46	15325.3	IV
ENSMUSG00000029322	2745.93	3986.95	20604	IV
ENSMUSG00000063229	20381.7	19561.8	94151	IV
ENSMUSG00000022584	5726.62	11046.9	55724.6	IV
ENSMUSG00000056054	62411.3	93277.7	572197	IV
ENSMUSG00000071637	1346.61	1599.04	5592.47	IV
ENSMUSG00000068129	245.339	385.693	4359.77	IV
ENSMUSG00000032786	2962.63	3633.14	15645	IV
ENSMUSG00000050953	56.1932	62.7682	4506.79	IV
ENSMUSG00000059108	1343.81	1871.12	8251.77	IV
ENSMUSG00000022586	2.5316	33.0562	2513.45	IV
ENSMUSG00000041754	276.989	469.06	4669.65	IV
ENSMUSG00000042406	3508.36	2887.72	7639.65	IV
ENSMUSG00000021149	1079.78	1054.21	4078.89	IV
ENSMUSG00000029552	815.626	595.197	4010.43	IV
ENSMUSG00000020869	653.121	589.935	2916.01	IV
ENSMUSG00000090164	537.376	751.177	3312.07	IV
ENSMUSG00000022876	678.292	944.929	4480.07	IV
ENSMUSG00000053338	29.88	110.08	1666.48	IV
ENSMUSG00000028792	2224.08	2374.09	7747.05	IV
ENSMUSG00000025591	115.351	178.368	3055.91	IV
ENSMUSG00000029430	6808	5705.92	22452.4	IV
ENSMUSG00000005410	1041.68	1438.09	5825.34	IV
ENSMUSG00000056071	42231.4	60146.3	303965	IV
ENSMUSG00000030357	2029.39	1621.51	6837.38	IV
ENSMUSG00000064246	821.128	1090.02	5657.03	IV
ENSMUSG00000005667	966.244	753.356	3629.24	IV
ENSMUSG00000043445	576.767	616.446	2525.46	IV
ENSMUSG00000030474	46.9226	90.8364	906.826	IV
ENSMUSG00000032294	4228.84	4633.17	13413.4	IV
ENSMUSG00000028885	106.97	179.577	4821.26	IV
ENSMUSG00000091228	2415.75	2237.39	7206.85	IV
ENSMUSG00000036427	11199.8	12807.6	38172.3	IV
ENSMUSG00000024640	1252.36	810.224	4208.41	IV
ENSMUSG00000005732	1291.98	1253.37	4707.95	IV
ENSMUSG00000058927	2100.21	1823.51	8201.58	IV
ENSMUSG00000081999	863.952	690.781	3376.82	IV
ENSMUSG00000004665	1451.38	2199.72	10480.4	IV
ENSMUSG00000071715	2793.58	3824.32	9782.86	IV
ENSMUSG00000030747	165.492	192.952	3604.07	IV
ENSMUSG00000032575	1662.2	1491.79	5942.8	IV
ENSMUSG00000054766	1791.1	2022.16	8751.79	IV
ENSMUSG00000032279	1058.63	850.401	4035.81	IV
ENSMUSG00000028645	372.012	457.033	4342.45	IV
ENSMUSG00000017737	2898.1	3672.79	11149.7	IV
ENSMUSG00000032902	329.087	272.163	2882.2	IV
ENSMUSG00000040152	12732.1	16699.3	45908.8	IV
ENSMUSG00000002870	1291.02	1263.15	6386.57	IV
ENSMUSG00000024053	1450.39	1480.32	5233.48	IV
ENSMUSG00000075602	67.1629	275.127	3114.17	IV
ENSMUSG00000035105	90.8331	79.8271	1442.44	IV
ENSMUSG00000029915	963.135	1004.57	4661.75	IV
ENSMUSG00000005800	3152.95	2730.89	8189.34	IV
ENSMUSG00000034266	281.152	342.813	2124.1	IV
ENSMUSG00000050737	87.7324	189.082	5115.89	IV
ENSMUSG00000004864	76.3909	96.7209	992.456	IV
ENSMUSG00000020089	239.768	295.876	2357.63	IV
ENSMUSG00000035637	394.35	287.677	1259.94	IV
ENSMUSG00000033307	6380.39	5600.55	21585.9	IV
ENSMUSG00000038412	907.074	849.928	4273.85	IV
ENSMUSG00000078812	3127.21	2914.35	10283.1	IV
ENSMUSG00000112808	2680.22	2774.72	9404.48	IV
ENSMUSG00000030062	6536.45	6021.67	14188.2	IV
ENSMUSG00000050931	269.359	488.123	2402.93	IV
ENSMUSG00000011752	16619.1	12451.4	40402.7	IV
ENSMUSG00000062070	7792.12	8317.38	28574.3	IV
ENSMUSG00000001416	2976.71	2655.98	8794.37	IV
ENSMUSG00000033684	333.363	384.085	1783.76	IV
ENSMUSG00000048007	294.089	208.457	1348.95	IV
ENSMUSG00000028729	1071.99	1068.68	3522.7	IV
ENSMUSG00000027203	356.469	646.217	3257.45	IV
ENSMUSG00000000028	380.516	499.803	2351.3	IV
ENSMUSG00000025791	1077.41	1208.1	3743.97	IV
ENSMUSG00000047675	5989.39	5585.51	16308.8	IV
ENSMUSG00000020571	6615.36	6015.96	15055.2	IV
ENSMUSG00000063524	28161	29191	88336.5	IV
ENSMUSG00000046245	306.086	1572.95	7850.48	IV
ENSMUSG00000026893	112.693	270.215	1932.31	IV
ENSMUSG00000040354	1672.88	1334.3	3856.96	IV
ENSMUSG00000026281	1199.74	1354.44	3542.86	IV
ENSMUSG00000029447	4450.07	4388.76	12206.3	IV
ENSMUSG00000058624	524.045	641.329	3094.85	IV
ENSMUSG00000032397	511.401	631.327	2763.96	IV
ENSMUSG00000056394	795.68	792.889	2867.15	IV
ENSMUSG00000029084	50.7274	163.251	9891.22	IV
ENSMUSG00000015176	441.224	566.581	2503.55	IV
ENSMUSG00000031388	624.634	635.39	2218.88	IV
ENSMUSG00000025980	2332.89	2145.62	7938.55	IV
ENSMUSG00000020077	3108.18	3503.5	11063.1	IV
ENSMUSG00000060803	554.427	933.076	3795.45	IV
ENSMUSG00000063694	1032.91	912.779	3586.3	IV
ENSMUSG00000040204	1717.1	1762.1	6568.26	IV
ENSMUSG00000018362	3097.3	3212.58	9619.99	IV
ENSMUSG00000079018	173.614	219.044	1293.94	IV
ENSMUSG00000035049	222.275	170.755	948.097	IV
ENSMUSG00000050350	69.5873	169.355	1350.75	IV
ENSMUSG00000025746	4.47956	22.1885	690.826	IV
ENSMUSG00000030413	184.267	185.307	913.324	IV
ENSMUSG00000018189	1327.29	1326.74	3637.91	IV
ENSMUSG00000025701	276.668	522.556	1556.65	IV
ENSMUSG00000030156	118.953	266.733	1674.7	IV
ENSMUSG00000009350	3120.92	4758.74	14728.4	IV
ENSMUSG00000004268	1936.61	1642.43	4476.06	IV
ENSMUSG00000001228	703.671	1135.83	4860.43	IV
ENSMUSG00000015312	572.935	534.859	1816.2	IV
ENSMUSG00000002068	235.891	273.414	1601.18	IV
ENSMUSG00000102051	1389.71	2297.39	9483.24	IV
ENSMUSG00000013701	2824.99	2563.13	6675.34	IV
ENSMUSG00000089665	92.8613	97.7683	867.601	IV
ENSMUSG00000024953	4811.34	7493.9	24482.6	IV
ENSMUSG00000020358	1341.51	1202.72	6296.65	IV
ENSMUSG00000053113	14.1802	6.72557	478.499	IV
ENSMUSG00000038963	125.266	184.361	1149.72	IV
ENSMUSG00000030137	11.0641	17.4217	732.141	IV
ENSMUSG00000015889	3926.48	4065.14	10014.8	IV
ENSMUSG00000024673	35.5273	74.0628	757.133	IV
ENSMUSG00000028044	1954.14	1566.33	5440.08	IV
ENSMUSG00000021831	1758.89	1548.75	9598.75	IV
ENSMUSG00000028633	78.1377	47.7983	683.906	IV
ENSMUSG00000020766	983.885	819.388	2568.02	IV
ENSMUSG00000021024	4570.18	4227.14	12563.1	IV
ENSMUSG00000057666	20213.4	20365	59253.2	IV
ENSMUSG00000002477	1202.15	1260.11	3902.44	IV
ENSMUSG00000052798	765.542	645.653	2154.09	IV
ENSMUSG00000047139	1991.72	1934.62	6153.1	IV
ENSMUSG00000023020	2284.34	1999.12	5987.28	IV
ENSMUSG00000026615	1882.89	1437.26	4432.31	IV
ENSMUSG00000019179	3592.34	3369.46	10285.1	IV
ENSMUSG00000023272	466.796	440.859	1514.62	IV
ENSMUSG00000099974	316.744	357.671	2118.43	IV
ENSMUSG00000021823	713.397	645.244	2345.85	IV
ENSMUSG00000021591	1768.39	3003.15	8305.1	IV
ENSMUSG00000028937	1043.27	1101.34	3931.51	IV
ENSMUSG00000021109	2146.95	2776.69	9527.5	IV
ENSMUSG00000024778	386.497	447.378	2145.22	IV
ENSMUSG00000003955	744.634	774.886	3860.49	IV
ENSMUSG00000059743	1117.43	991.392	3355.18	IV
ENSMUSG00000005683	5774.72	5207.33	11936	IV
ENSMUSG00000033220	10990.4	14224.6	35706.8	IV
ENSMUSG00000017715	873.603	707.142	2230.67	IV
ENSMUSG00000022557	585.992	647.326	2022.25	IV
ENSMUSG00000035232	703.481	881.355	2485.93	IV
ENSMUSG00000007029	1232.27	1180.87	4013.25	IV
ENSMUSG00000040592	414.386	710.288	2222.19	IV
ENSMUSG00000021759	27.2093	12.4403	723.841	IV
ENSMUSG00000027776	15.2119	49.4035	1010.54	IV
ENSMUSG00000030512	1189.63	1035.15	2682.31	IV
ENSMUSG00000038900	1035.01	886.186	2405.26	IV
ENSMUSG00000018583	1253.85	1450.94	4081.51	IV
ENSMUSG00000024436	767.468	744.129	2357.21	IV
ENSMUSG00000029777	2915.87	2526.19	7301.17	IV
ENSMUSG00000026020	432.825	633.415	2510.1	IV
ENSMUSG00000006310	28.8876	19.7071	422.013	IV
ENSMUSG00000032311	54.0839	37.6219	675.63	IV
ENSMUSG00000046908	181.496	298.805	1598.53	IV
ENSMUSG00000019857	405.577	416.048	1709.8	IV
ENSMUSG00000033508	129.73	164.675	1227.48	IV
ENSMUSG00000026558	151.657	141.468	1051.71	IV
ENSMUSG00000021990	114.859	192.881	1552.65	IV
ENSMUSG00000026914	3096.77	2579.18	6699.95	IV
ENSMUSG00000038732	168.579	185.826	1292.97	IV
ENSMUSG00000021125	105.363	274.504	1699.67	IV
ENSMUSG00000028333	2041.64	2204.45	5503.83	IV
ENSMUSG00000063412	1344.46	1148.72	3588.84	IV
ENSMUSG00000026827	812.299	940.557	3784.55	IV
ENSMUSG00000028330	1228.58	1153.18	2927.39	IV
ENSMUSG00000003379	23.0515	35.363	779.282	IV
ENSMUSG00000020180	695.36	665.592	2052.99	IV
ENSMUSG00000034681	2813.69	2630.79	5268.21	IV
ENSMUSG00000021707	335.856	284.585	1187.39	IV
ENSMUSG00000031112	330.655	403.102	1717.59	IV
ENSMUSG00000031799	7134.21	6865.35	17288.5	IV
ENSMUSG00000027562	8.74405	19.6101	1014.4	IV
ENSMUSG00000024785	236.527	172.033	867.353	IV
ENSMUSG00000024981	4476.99	4013.89	14247.8	IV
ENSMUSG00000022881	430.384	461.737	1796.09	IV
ENSMUSG00000031609	1043.91	1025.37	3033.36	IV
ENSMUSG00000056749	321.326	446.618	1835.57	IV
ENSMUSG00000071478	1043.3	855.113	2418.61	IV
ENSMUSG00000069972	0	0	265.104	IV
ENSMUSG00000071644	6018.49	6436	14554.6	IV
ENSMUSG00000029610	549.604	422.652	1593.39	IV
ENSMUSG00000032540	1030.21	973.637	2894.26	IV
ENSMUSG00000027737	57.1395	35.6808	1349.99	IV
ENSMUSG00000030220	17854.1	18808.5	46642.6	IV
ENSMUSG00000054091	1563.82	1386.82	3447.86	IV
ENSMUSG00000031697	571.334	537.532	1653	IV
ENSMUSG00000026864	20034.3	17804.8	41562.7	IV
ENSMUSG00000041481	2.83083	78.6896	950.288	IV
ENSMUSG00000033213	147.239	152.577	1034.63	IV
ENSMUSG00000019982	161.538	204.991	1024.2	IV
ENSMUSG00000003541	2014.1	2110.44	5756.45	IV
ENSMUSG00000024538	162.303	140.352	1096.45	IV
ENSMUSG00000024556	1818.82	1903.73	5658.74	IV
ENSMUSG00000001056	1242.39	1214.31	4479.33	IV
ENSMUSG00000068039	4480.86	4509.11	11079.4	IV
ENSMUSG00000062867	1536.56	1938.72	6449.06	IV
ENSMUSG00000020340	1809.72	1846.95	6872.38	IV
ENSMUSG00000018796	663.871	984.35	4128.82	IV
ENSMUSG00000024359	2640.65	2281.14	5606.23	IV
ENSMUSG00000001016	1207.43	1044.05	2583.37	IV
ENSMUSG00000036067	1202.25	2078.04	6969.39	IV
ENSMUSG00000027613	2770.34	2047.77	6377.26	IV
ENSMUSG00000058794	320.345	413.418	2165.2	IV
ENSMUSG00000094777	6630.97	7892.13	19252.4	IV
ENSMUSG00000024772	369.833	823.094	3867.75	IV
ENSMUSG00000020018	1099.64	955.662	3211.24	IV
ENSMUSG00000020323	73.1005	101.979	1100.68	IV
ENSMUSG00000028523	8.69437	9.15985	543.831	IV
ENSMUSG00000097195	468.699	435.466	1579.56	IV
ENSMUSG00000003038	14862.6	14035.5	33927.4	IV
ENSMUSG00000031403	179.734	346.431	1621.61	IV
ENSMUSG00000066684	302.603	819.415	2736.39	IV
ENSMUSG00000035004	4884.47	7708.64	15971.4	IV
ENSMUSG00000058355	1421.7	1407.65	4390.66	IV
ENSMUSG00000028156	1899.42	1642.18	5035.06	IV
ENSMUSG00000031467	1209.96	978.811	2828.3	IV
ENSMUSG00000054079	605.065	583.099	1618.46	IV
ENSMUSG00000025403	882.58	598.898	3003.64	IV
ENSMUSG00000069873	68.5183	152.953	1406.56	IV
ENSMUSG00000001627	774.478	831.612	3048.57	IV
ENSMUSG00000037070	1551.12	1547.88	3537.51	IV
ENSMUSG00000025613	5844.21	5310.36	14997.9	IV
ENSMUSG00000075266	425.32	404.802	1417.83	IV
ENSMUSG00000024165	1315.67	1254.7	3120.32	IV
ENSMUSG00000044533	23133.4	23871	53856.8	IV
ENSMUSG00000046434	3674.55	4583.43	11008	IV
ENSMUSG00000029086	58.1937	62.3065	600.071	IV
ENSMUSG00000040269	473.553	386.732	1476.53	IV
ENSMUSG00000026520	930.887	906.93	2472.67	IV
ENSMUSG00000029449	124.385	126.139	860.039	IV
ENSMUSG00000098132	0.935167	7.4205	445.984	IV
ENSMUSG00000023832	444.391	379.52	1579.28	IV
ENSMUSG00000057388	1862.1	1700.57	4722.93	IV
ENSMUSG00000030695	16547.1	17901.5	43415.9	IV
ENSMUSG00000034203	596.604	562.971	1527.55	IV
ENSMUSG00000035235	219.585	203.051	1045.87	IV
ENSMUSG00000072235	5347.47	4345.27	10320.5	IV
ENSMUSG00000025858	2024.29	2094.94	4395.85	IV
ENSMUSG00000017499	140.668	226.092	1146.42	IV
ENSMUSG00000020873	1533.98	1657.16	3488.56	IV
ENSMUSG00000024844	2440.21	2206.16	5906.48	IV
ENSMUSG00000105547	25.027	63.905	793.444	IV
ENSMUSG00000027405	1237.35	1599.84	5727.55	IV
ENSMUSG00000042354	753.905	664.409	2443.9	IV
ENSMUSG00000036752	1447.85	1166.37	3415.99	IV
ENSMUSG00000028884	856.635	986.845	3337.03	IV
ENSMUSG00000028693	1249.66	1270.37	2914.38	IV
ENSMUSG00000016024	310.742	577.061	2539.87	IV
ENSMUSG00000074088	1282.75	1338.66	2982.25	IV
ENSMUSG00000067194	2229.51	1596.85	6606.29	IV
ENSMUSG00000042719	525.513	593.373	1650.11	IV
ENSMUSG00000066682	393.075	846.349	2862.12	IV
ENSMUSG00000021474	1024.51	823.031	2451.77	IV
ENSMUSG00000023988	373.052	244.14	1381.63	IV
ENSMUSG00000022863	60.8512	20.611	403.341	IV
ENSMUSG00000028953	1576.17	1406.22	3534.73	IV
ENSMUSG00000021131	1232.38	1060.93	4225.51	IV
ENSMUSG00000027074	200.441	227.711	1368.1	IV
ENSMUSG00000054717	6119.48	6429.37	21824.9	IV
ENSMUSG00000012428	0	0	686.743	IV
ENSMUSG00000028873	2512.79	2171.66	4682.16	IV
ENSMUSG00000030291	2054.08	1892.61	5197.7	IV
ENSMUSG00000031432	619.601	527.185	2008.74	IV
ENSMUSG00000063623	845.695	765.998	2228.21	IV
ENSMUSG00000003824	440.257	372.714	1275.79	IV
ENSMUSG00000025817	1229.84	1248.41	2720.78	IV
ENSMUSG00000026355	2771.76	3472.65	9811.72	IV
ENSMUSG00000020328	845.426	954.051	2080.43	IV
ENSMUSG00000027952	431.869	473.492	1304.73	IV
ENSMUSG00000097163	237.145	215.699	920.364	IV
ENSMUSG00000016528	275.021	298.51	1231.68	IV
ENSMUSG00000025393	25764.3	22069.1	51804.7	IV
ENSMUSG00000029822	1185.65	1325.38	3178.16	IV
ENSMUSG00000014867	8497.52	8518	19816.4	IV
ENSMUSG00000021595	2050.81	1748.91	4480.28	IV
ENSMUSG00000024742	1408.06	1475.71	4411.58	IV
ENSMUSG00000030079	901.457	854.095	2576.46	IV
ENSMUSG00000057948	859.895	791.516	1754.52	IV
ENSMUSG00000030717	777.793	825.725	2110.27	IV
ENSMUSG00000057113	10493	10725.4	25132.4	IV
ENSMUSG00000078636	17848	17957.8	50599.8	IV
ENSMUSG00000059714	1563.15	1816.91	4714.61	IV
ENSMUSG00000039067	2122.15	2001.68	4366.47	IV
ENSMUSG00000024983	988.103	963.14	2381.05	IV
ENSMUSG00000025747	658.402	815.803	4053.17	IV
ENSMUSG00000029063	7073.76	12186.5	30074.7	IV
ENSMUSG00000030007	3658.86	3530.31	9416.96	IV
ENSMUSG00000035373	146.972	144.733	828.937	IV
ENSMUSG00000022018	47.1553	116.21	1047.55	IV
ENSMUSG00000019139	1528.2	1511.03	4239.48	IV
ENSMUSG00000027018	1261.8	1544.35	4275.49	IV
ENSMUSG00000105987	852.515	964.122	2689.05	IV
ENSMUSG00000073676	1996.71	1789.96	3964.37	IV
ENSMUSG00000047721	1048.14	1065.97	2813.06	IV
ENSMUSG00000023944	14611.1	17131.1	44238.9	IV
ENSMUSG00000036992	619.209	553.846	1685.57	IV
ENSMUSG00000032423	1466.14	1354.16	3347.58	IV
ENSMUSG00000020116	887.255	763.089	2129.42	IV
ENSMUSG00000030108	7.82115	14.8695	358.027	IV
ENSMUSG00000005470	1162.5	1295.26	2874.61	IV
ENSMUSG00000019303	179.419	175.015	726.363	IV
ENSMUSG00000030978	2253.11	2820.21	6478.84	IV
ENSMUSG00000027823	1690.29	1648.58	3662.05	IV
ENSMUSG00000020592	131.222	294.482	1795.06	IV
ENSMUSG00000022551	2674.37	2937.78	6348.36	IV
ENSMUSG00000070319	1810.81	1775.19	3803.12	IV
ENSMUSG00000062580	1210.75	1157.47	3018.22	IV
ENSMUSG00000004642	2752.24	2483.4	5860.75	IV
ENSMUSG00000072244	233.536	188.877	1156.48	IV
ENSMUSG00000026234	5649.13	5700.61	13781.6	IV
ENSMUSG00000034329	288.423	203.841	865.87	IV
ENSMUSG00000022241	1751.21	1528.47	4282.55	IV
ENSMUSG00000029836	2299.24	2309.79	4872.06	IV
ENSMUSG00000031256	598.365	564.173	2040.24	IV
ENSMUSG00000104268	168.784	147.333	692.855	IV
ENSMUSG00000028322	581.262	620.556	1800.78	IV
ENSMUSG00000022193	3903.5	3848.1	10141.8	IV
ENSMUSG00000041431	2858.95	2607.94	5662.17	IV
ENSMUSG00000047945	89.74	254.621	1068.99	IV
ENSMUSG00000057278	2361.74	2137.46	6745.92	IV
ENSMUSG00000022673	1085.36	1884.24	5842.8	IV
ENSMUSG00000047832	772.737	846.453	1886.33	IV
ENSMUSG00000017861	64.0477	124.61	879.984	IV
ENSMUSG00000012483	444.943	405.574	1113.9	IV
ENSMUSG00000001473	1983.77	1822.63	4864.24	IV
ENSMUSG00000023961	79.2155	104.234	725.054	IV
ENSMUSG00000021196	1929.55	1699.6	4429.96	IV
ENSMUSG00000062232	131.028	221.625	1422.15	IV
ENSMUSG00000022498	1061.39	952.885	2483.07	IV
ENSMUSG00000024007	669.928	745.144	2279.76	IV
ENSMUSG00000003617	113.994	442.995	1822.82	IV
ENSMUSG00000028212	162.417	253.462	886.543	IV
ENSMUSG00000019814	778.184	883.34	2384.48	IV
ENSMUSG00000022962	1447.57	1190.4	3184.69	IV
ENSMUSG00000026974	43.914	13.3522	214.441	IV
ENSMUSG00000021569	241.441	381.736	1786.02	IV
ENSMUSG00000029014	1156.39	1085.38	2729.71	IV
ENSMUSG00000028420	606.214	993.566	3318.51	IV
ENSMUSG00000025959	454.551	439.384	1538.48	IV
ENSMUSG00000060470	382.174	702.539	2559.2	IV
ENSMUSG00000078453	1963.92	2106.49	5143.72	IV
ENSMUSG00000021102	845.987	607.243	1995.32	IV
ENSMUSG00000053317	3241.02	3224.71	8507.57	IV
ENSMUSG00000005610	1637.43	1267.23	6301.06	IV
ENSMUSG00000024529	11.8931	7.26878	2733.16	IV
ENSMUSG00000020125	439.373	525.324	1770.96	IV
ENSMUSG00000025007	437.598	491.157	1675.49	IV
ENSMUSG00000047867	70.4814	45.3411	446.706	IV
ENSMUSG00000035960	1023.13	1009.91	2642.54	IV
ENSMUSG00000028455	1230.57	1235.86	2930.37	IV
ENSMUSG00000045826	150.576	202.82	858.689	IV
ENSMUSG00000023913	576.398	2373.47	8433.81	IV
ENSMUSG00000024360	2050.85	2014.99	4255.37	IV
ENSMUSG00000059208	5076.04	4982.86	10900.7	IV
ENSMUSG00000006517	1164.76	1097.02	2706.82	IV
ENSMUSG00000024789	221.517	207.952	758.628	IV
ENSMUSG00000069272	246.233	227.6	750.285	IV
ENSMUSG00000022769	1674.93	1565.75	4122.79	IV
ENSMUSG00000001305	329.459	273.967	973.453	IV
ENSMUSG00000026821	502.539	704.109	1911.71	IV
ENSMUSG00000036452	384.49	475.709	1319.17	IV
ENSMUSG00000038482	1235.68	1513.51	4688.97	IV
ENSMUSG00000029082	80.78	224.63	1723.65	IV
ENSMUSG00000010406	769.974	835.515	2544.39	IV
ENSMUSG00000042265	25.927	30.0201	306.394	IV
ENSMUSG00000069682	3351.58	3718.08	9208.55	IV
ENSMUSG00000019850	531.945	862.837	2518.56	IV
ENSMUSG00000028266	143.55	231.936	1026.39	IV
ENSMUSG00000062075	1048.28	901.266	1867.45	IV
ENSMUSG00000049327	648.964	822.21	2462.89	IV
ENSMUSG00000014245	149.248	127.414	445.816	IV
ENSMUSG00000015950	10159.1	11142.4	22862.4	IV
ENSMUSG00000030203	36.2179	16.9827	468.118	IV
ENSMUSG00000003814	1712.84	1767.86	4433.01	IV
ENSMUSG00000030707	971.804	1618.76	3969.41	IV
ENSMUSG00000029066	1636.48	1482.98	3555.06	IV
ENSMUSG00000060034	58.1668	55.0248	395.697	IV
ENSMUSG00000022300	1455.61	1267.76	2636.69	IV
ENSMUSG00000001403	2525.11	2324.45	6021.74	IV
ENSMUSG00000035198	615.678	620.198	1850.87	IV
ENSMUSG00000017009	3092.87	3044.74	6120.64	IV
ENSMUSG00000054408	1542.35	1490.53	3375.87	IV
ENSMUSG00000036402	5314.65	4336.67	10289.1	IV
ENSMUSG00000050410	369.424	335.927	928.455	IV
ENSMUSG00000038279	538.905	535.258	1828.89	IV
ENSMUSG00000042747	1836.01	1799.55	4519.74	IV
ENSMUSG00000037474	469.693	476.593	1469.83	IV
ENSMUSG00000078566	1867.1	1855.25	6331.92	IV
ENSMUSG00000005779	4583.35	4394.86	9837.99	IV
ENSMUSG00000024480	601.28	488.868	1627.64	IV
ENSMUSG00000061024	456.509	532.765	1984.11	IV
ENSMUSG00000024014	175.741	253.472	796.656	IV
ENSMUSG00000069744	3647.41	3479.93	8374.58	IV
ENSMUSG00000038121	572.565	371.303	2190.34	IV
ENSMUSG00000020277	1380.14	1628.78	5159.34	IV
ENSMUSG00000004264	2015.61	2200.33	4673.08	IV
ENSMUSG00000052212	584.094	874.5	2529.17	IV
ENSMUSG00000045983	462.736	420.253	1172.24	IV
ENSMUSG00000004393	1017.7	1004.87	2351.23	IV
ENSMUSG00000030867	1327.81	1187.34	2674.73	IV
ENSMUSG00000021115	1158.76	1254.33	2686.22	IV
ENSMUSG00000040688	741.457	783.58	1821.32	IV
ENSMUSG00000040532	561.285	706.893	1631.78	IV
ENSMUSG00000025869	538.757	468.148	1536.55	IV
ENSMUSG00000011179	622.9	417.814	1892.59	IV
ENSMUSG00000000730	15.3342	9.45977	399.725	IV
ENSMUSG00000018500	17.5577	26.0622	408.325	IV
ENSMUSG00000030793	5662.7	6269.08	13004.5	IV
ENSMUSG00000017221	1610.78	1513.2	3402.93	IV
ENSMUSG00000025981	336.564	292.635	966.936	IV
ENSMUSG00000026547	10263	9692.86	21638.5	IV
ENSMUSG00000025574	1354.8	1559.21	3164.77	IV
ENSMUSG00000020949	1459	1253.3	2845.84	IV
ENSMUSG00000006057	2865.49	2723.79	6828.77	IV
ENSMUSG00000023110	765.142	825.584	1796.72	IV
ENSMUSG00000014959	2666.92	2377.13	5358.84	IV
ENSMUSG00000033294	761.198	695.973	1841.32	IV
ENSMUSG00000006398	2790.6	2538.04	5824.81	IV
ENSMUSG00000028318	121.095	131.523	554.9	IV
ENSMUSG00000020075	708.042	755.492	2655.74	IV
ENSMUSG00000032965	443.326	564.569	1634.54	IV
ENSMUSG00000041084	2716.88	2584.72	6093.5	IV
ENSMUSG00000019987	44.1178	6.84042	460.656	IV
ENSMUSG00000037313	2794.15	2655.08	5644.32	IV
ENSMUSG00000051329	607.906	501.396	1489.06	IV
ENSMUSG00000034634	62.2112	230.119	906.756	IV
ENSMUSG00000027715	4879.43	4455.03	9735.07	IV
ENSMUSG00000015671	7555.7	6434.15	13861.5	IV
ENSMUSG00000025130	15472.9	14693	34071.1	IV
ENSMUSG00000014226	1867.86	1528.41	3726.44	IV
ENSMUSG00000096719	160.736	291.925	984.754	IV
ENSMUSG00000018446	1604.28	1537.66	4661.99	IV
ENSMUSG00000021182	115.929	170.147	789.209	IV
ENSMUSG00000061751	9.27274	8.88914	264.397	IV
ENSMUSG00000063316	5108.57	4778.95	10197.2	IV
ENSMUSG00000035351	449.864	457.143	1303.78	IV
ENSMUSG00000055760	254.027	184.454	628.264	IV
ENSMUSG00000063480	1796.07	1681.36	4758.53	IV
ENSMUSG00000060639	397.092	384.913	961.984	IV
ENSMUSG00000019923	2034.17	1912.56	3836.04	IV
ENSMUSG00000024791	535.497	618.971	1767.69	IV
ENSMUSG00000001707	336.207	563.075	1528.68	IV
ENSMUSG00000021765	0.45006	0	329.076	IV
ENSMUSG00000030724	73.7842	92.0071	1135.5	IV
ENSMUSG00000030265	313.542	236.813	705.094	IV
ENSMUSG00000020708	2325	2345.22	4695.03	IV
ENSMUSG00000025364	75.8552	109.196	498.862	IV
ENSMUSG00000015932	6653.29	5783.23	12210	IV
ENSMUSG00000019773	489.694	532.712	1590.33	IV
ENSMUSG00000064326	1652.8	1519.85	4157.98	IV
ENSMUSG00000051314	59.0668	89.3304	404.468	IV
ENSMUSG00000029730	1998.01	2336.24	6017.71	IV
ENSMUSG00000032518	15361.8	18837.8	40738.1	IV
ENSMUSG00000001380	1352.93	1457.51	3282.95	IV
ENSMUSG00000039640	1369.01	1277.48	3202	IV
ENSMUSG00000035678	163.092	207.256	1042.13	IV
ENSMUSG00000012123	4.35158	1.00043	137.574	IV
ENSMUSG00000058392	208.081	236.5	858.721	IV
ENSMUSG00000002204	2697.15	4306.55	8867.9	IV
ENSMUSG00000022422	108.023	115.472	431.35	IV
ENSMUSG00000049751	5369.19	5205.04	12112.6	IV
ENSMUSG00000098234	376.849	487.892	1127.11	IV
ENSMUSG00000022945	523.583	469.614	1490.38	IV
ENSMUSG00000075232	505.35	515.35	1320.51	IV
ENSMUSG00000041438	342.188	405.999	1257.43	IV
ENSMUSG00000071497	955.685	933.52	2463.08	IV
ENSMUSG00000002963	2128.9	2309.9	5265.8	IV
ENSMUSG00000098274	8197.69	8158.17	17272.8	IV
ENSMUSG00000042745	133.953	124.7	410.164	IV
ENSMUSG00000041506	351.418	250.819	1043.46	IV
ENSMUSG00000044155	1074.71	1037.79	3086.91	IV
ENSMUSG00000034269	618.7	805.982	1907.96	IV
ENSMUSG00000003206	1596.81	2015.29	4575.22	IV
ENSMUSG00000051397	39.5687	58.6446	414.821	IV
ENSMUSG00000071072	677.075	705.985	2046.74	IV
ENSMUSG00000026049	316.534	407.793	1394.34	IV
ENSMUSG00000015314	29.9693	119.114	657.896	IV
ENSMUSG00000073775	536.489	452.938	1144.8	IV
ENSMUSG00000025395	386.425	496.92	1089.7	IV
ENSMUSG00000039041	608.452	599.373	1335.44	IV
ENSMUSG00000022913	615.119	528.308	1530.57	IV
ENSMUSG00000022111	694.512	587.193	1388.85	IV
ENSMUSG00000026875	47.5665	414.208	2410.01	IV
ENSMUSG00000021764	2284.87	2174.67	4424.54	IV
ENSMUSG00000024856	1680.81	2199.86	4745.79	IV
ENSMUSG00000037149	2222.07	1959.97	4220.27	IV
ENSMUSG00000090136	2398.09	2607.76	5982.78	IV
ENSMUSG00000117869	379.327	348.957	1186.35	IV
ENSMUSG00000002733	560.259	469.603	2090.08	IV
ENSMUSG00000055762	2335.98	2386.25	5285.33	IV
ENSMUSG00000032946	147.037	133.65	571.789	IV
ENSMUSG00000009575	747.019	1003.42	2416.67	IV
ENSMUSG00000034024	3334.89	3499.92	7705.09	IV
ENSMUSG00000038227	4.05779	10.6583	243.321	IV
ENSMUSG00000020897	1294.46	1676.4	3478.14	IV
ENSMUSG00000062939	96.1718	152.462	760.149	IV
ENSMUSG00000042498	144.189	39.5898	813.86	IV
ENSMUSG00000041859	576.242	584.997	2350.84	IV
ENSMUSG00000016257	802.456	910.436	2680.67	IV
ENSMUSG00000054855	29.8991	16.9213	298.451	IV
ENSMUSG00000074604	539.009	556.894	1994.45	IV
ENSMUSG00000022503	1638.61	1555.73	3624.82	IV
ENSMUSG00000006715	1446.63	1198.96	2884.17	IV
ENSMUSG00000025324	68.9235	60.9862	357.886	IV
ENSMUSG00000048234	1313	1527.41	3664.32	IV
ENSMUSG00000025823	3642.41	3476.49	7311.86	IV
ENSMUSG00000030402	4.77196	28.7078	1206.7	IV
ENSMUSG00000037531	460.171	352.328	1156.79	IV
ENSMUSG00000033809	413.223	404.052	915.914	IV
ENSMUSG00000019689	188.776	167.179	517.2	IV
ENSMUSG00000031570	500.056	428.784	1401.01	IV
ENSMUSG00000027398	162.923	330.055	5821.75	IV
ENSMUSG00000027752	1025.36	1085.16	2966.34	IV
ENSMUSG00000026701	4415.47	4014.12	9001.76	IV
ENSMUSG00000022221	571.649	765.508	2526	IV
ENSMUSG00000116165	85.643	91.7276	407.108	IV
ENSMUSG00000111228	97.3792	64.6454	379.539	IV
ENSMUSG00000034321	547.983	645.854	1435.19	IV
ENSMUSG00000062248	1785.31	1608.12	3761.16	IV
ENSMUSG00000032586	257.552	373.496	1003.07	IV
ENSMUSG00000002984	286.433	263.034	797.675	IV
ENSMUSG00000032026	739.079	624.279	1594.1	IV
ENSMUSG00000079499	38.309	36.3385	412.337	IV
ENSMUSG00000030188	214.355	210.951	724.35	IV
ENSMUSG00000032011	0	6.01523	520.213	IV
ENSMUSG00000025580	3448.57	3033.02	6749.13	IV
ENSMUSG00000032977	205.305	196.185	847.545	IV
ENSMUSG00000037278	1508.62	1318.79	3082.38	IV
ENSMUSG00000041736	8911.7	9689.09	21692	IV
ENSMUSG00000040331	735.516	742.55	1581.09	IV
ENSMUSG00000001588	329.413	557.713	1363.06	IV
ENSMUSG00000085949	0	0	211.43	IV
ENSMUSG00000031754	793.573	840.274	1948.56	IV
ENSMUSG00000028334	1126.75	1013.53	2356.29	IV
ENSMUSG00000020787	123.645	82.7995	507.083	IV
ENSMUSG00000026005	1481.63	1439.29	3442.22	IV
ENSMUSG00000030876	1255.78	1219.42	2600.56	IV
ENSMUSG00000038379	247.561	225.72	559.011	IV
ENSMUSG00000079111	2567.03	2562.14	5724.39	IV
ENSMUSG00000035455	293.856	420.542	1082.98	IV
ENSMUSG00000068105	16.7252	49.5293	690.679	IV
ENSMUSG00000029246	392.253	417.202	1973.94	IV
ENSMUSG00000053094	1650.26	1508.66	3927.9	IV
ENSMUSG00000041891	1986.49	1978.55	4090.33	IV
ENSMUSG00000026646	60.4899	61.1305	294.715	IV
ENSMUSG00000009013	3557.22	3544.87	7625.76	IV
ENSMUSG00000101892	713.375	705.668	1755.56	IV
ENSMUSG00000074476	518.742	506.322	1772.17	IV
ENSMUSG00000030189	54.8432	47.4898	419.47	IV
ENSMUSG00000048578	683.17	784.049	2229.8	IV
ENSMUSG00000023345	475.673	498.657	1557.77	IV
ENSMUSG00000037337	268.434	304.226	1098.01	IV
ENSMUSG00000025429	707.11	993.536	2409.05	IV
ENSMUSG00000041313	112.05	72.9141	494.994	IV
ENSMUSG00000092837	14.3839	29.4022	366.11	IV
ENSMUSG00000027367	1565.68	1670.27	3937.29	IV
ENSMUSG00000027313	51.6207	37.1634	267.639	IV
ENSMUSG00000059070	10288.7	9331.12	20722.6	IV
ENSMUSG00000035164	41.094	56.5887	276.51	IV
ENSMUSG00000025646	772.71	1071.78	2521.85	IV
ENSMUSG00000112096	67.6237	54.825	346.938	IV
ENSMUSG00000056501	102.266	46.2834	973.97	IV
ENSMUSG00000045273	383.566	378.572	910.937	IV
ENSMUSG00000035505	252.616	195.301	564.961	IV
ENSMUSG00000004460	3136.87	2714.25	5705.69	IV
ENSMUSG00000074272	989.51	1053.13	2309.05	IV
ENSMUSG00000060288	758.022	613.116	1651.41	IV
ENSMUSG00000001739	81.3767	173.177	779.178	IV
ENSMUSG00000003865	170.202	143.83	540.891	IV
ENSMUSG00000030346	413.021	447.904	1341.86	IV
ENSMUSG00000025758	714.294	733.08	2149.31	IV
ENSMUSG00000061787	9167.49	8897.35	17999.1	IV
ENSMUSG00000018848	1749.69	1576.64	3199.82	IV
ENSMUSG00000034729	785.852	847.96	2342.32	IV
ENSMUSG00000041355	2823.07	2750.12	5877.05	IV
ENSMUSG00000061086	10.313	3.49695	229.474	IV
ENSMUSG00000020038	188.679	317.258	1818.27	IV
ENSMUSG00000091625	990.389	841.504	1877.73	IV
ENSMUSG00000024833	1115.66	1208.41	2726.15	IV
[truncated: 1,941 more rows]

## Sheet: 5c - Cluster I
ID	Description	GeneRatio	BgRatio	pvalue	p.adjust	geneID	Count	logP	geneList
GO:0045071	negative regulation of viral genome replication	9/166	58/21602	5.79555e-10	1.51206e-06	ENSMUSG00000035042/ENSMUSG00000025492/ENSMUSG00000041827/ENSMUSG00000066861/ENSMUSG00000032496/ENSMUSG00000060591/ENSMUSG00000039236/ENSMUSG00000035692/ENSMUSG00000009585	9	5.82043	Ccl5/Ifitm3/Oasl1/Oas1g/Ltf/Ifitm2/Isg20/Isg15/Apobec3
GO:0007159	leukocyte cell-cell adhesion	16/166	353/21602	1.50861e-08	1.3206e-05	ENSMUSG00000005824/ENSMUSG00000052336/ENSMUSG00000035042/ENSMUSG00000026581/ENSMUSG00000031304/ENSMUSG00000030830/ENSMUSG00000037405/ENSMUSG00000074677/ENSMUSG00000034833/ENSMUSG00000016496/ENSMUSG00000047810/ENSMUSG00000042333/ENSMUSG00000078763/ENSMUSG00000036931/ENSMUSG00000021451/ENSMUSG00000005465	16	4.87923	Tnfsf14/Cx3cr1/Ccl5/Sell/Il2rg/Itgal/Icam1/Sirpb1c/Tespa1/Cd274/Ccdc88b/Tnfrsf14/Slfn1/Nfkbid/Sema4d/Il27ra
GO:1903901	negative regulation of viral life cycle	9/166	83/21602	1.51851e-08	1.3206e-05	ENSMUSG00000035042/ENSMUSG00000025492/ENSMUSG00000041827/ENSMUSG00000066861/ENSMUSG00000032496/ENSMUSG00000060591/ENSMUSG00000039236/ENSMUSG00000035692/ENSMUSG00000009585	9	4.87923	Ccl5/Ifitm3/Oasl1/Oas1g/Ltf/Ifitm2/Isg20/Isg15/Apobec3
GO:0022409	positive regulation of cell-cell adhesion	14/166	271/21602	2.46306e-08	1.60653e-05	ENSMUSG00000005824/ENSMUSG00000035042/ENSMUSG00000031304/ENSMUSG00000030830/ENSMUSG00000037405/ENSMUSG00000074677/ENSMUSG00000021360/ENSMUSG00000034833/ENSMUSG00000016496/ENSMUSG00000047810/ENSMUSG00000042333/ENSMUSG00000036931/ENSMUSG00000005465/ENSMUSG00000028909	14	4.79411	Tnfsf14/Ccl5/Il2rg/Itgal/Icam1/Sirpb1c/Gcnt2/Tespa1/Cd274/Ccdc88b/Tnfrsf14/Nfkbid/Il27ra/Ptpru
GO:1903900	regulation of viral life cycle	11/166	160/21602	4.57386e-08	2.38664e-05	ENSMUSG00000035042/ENSMUSG00000025492/ENSMUSG00000041827/ENSMUSG00000066861/ENSMUSG00000032496/ENSMUSG00000060591/ENSMUSG00000039236/ENSMUSG00000035692/ENSMUSG00000009585/ENSMUSG00000062300/ENSMUSG00000052749	11	4.62221	Ccl5/Ifitm3/Oasl1/Oas1g/Ltf/Ifitm2/Isg20/Isg15/Apobec3/Nectin2/Trim30b
GO:0045785	positive regulation of cell adhesion	17/166	443/21602	5.98586e-08	2.45608e-05	ENSMUSG00000005824/ENSMUSG00000035042/ENSMUSG00000031304/ENSMUSG00000039942/ENSMUSG00000030830/ENSMUSG00000037405/ENSMUSG00000022026/ENSMUSG00000074677/ENSMUSG00000021360/ENSMUSG00000034833/ENSMUSG00000016496/ENSMUSG00000047810/ENSMUSG00000042333/ENSMUSG00000036931/ENSMUSG00000005465/ENSMUSG00000038387/ENSMUSG00000028909	17	4.60976	Tnfsf14/Ccl5/Il2rg/Ptger4/Itgal/Icam1/Olfm4/Sirpb1c/Gcnt2/Tespa1/Cd274/Ccdc88b/Tnfrsf14/Nfkbid/Il27ra/Rras/Ptpru
GO:0045069	regulation of viral genome replication	9/166	98/21602	6.5897e-08	2.45608e-05	ENSMUSG00000035042/ENSMUSG00000025492/ENSMUSG00000041827/ENSMUSG00000066861/ENSMUSG00000032496/ENSMUSG00000060591/ENSMUSG00000039236/ENSMUSG00000035692/ENSMUSG00000009585	9	4.60976	Ccl5/Ifitm3/Oasl1/Oas1g/Ltf/Ifitm2/Isg20/Isg15/Apobec3
GO:0048525	negative regulation of viral process	9/166	104/21602	1.10617e-07	3.53699e-05	ENSMUSG00000035042/ENSMUSG00000025492/ENSMUSG00000041827/ENSMUSG00000066861/ENSMUSG00000032496/ENSMUSG00000060591/ENSMUSG00000039236/ENSMUSG00000035692/ENSMUSG00000009585	9	4.45137	Ccl5/Ifitm3/Oasl1/Oas1g/Ltf/Ifitm2/Isg20/Isg15/Apobec3
GO:0002685	regulation of leukocyte migration	12/166	217/21602	1.22012e-07	3.53699e-05	ENSMUSG00000034855/ENSMUSG00000005824/ENSMUSG00000052336/ENSMUSG00000035042/ENSMUSG00000026581/ENSMUSG00000026180/ENSMUSG00000027995/ENSMUSG00000039942/ENSMUSG00000037405/ENSMUSG00000042333/ENSMUSG00000005465/ENSMUSG00000053318	12	4.45137	Cxcl10/Tnfsf14/Cx3cr1/Ccl5/Sell/Cxcr2/Tlr2/Ptger4/Icam1/Tnfrsf14/Il27ra/Slamf8
GO:0016032	viral process	14/166	311/21602	1.35849e-07	3.5443e-05	ENSMUSG00000035042/ENSMUSG00000025492/ENSMUSG00000027514/ENSMUSG00000041827/ENSMUSG00000066861/ENSMUSG00000032496/ENSMUSG00000037405/ENSMUSG00000060591/ENSMUSG00000039236/ENSMUSG00000042333/ENSMUSG00000035692/ENSMUSG00000009585/ENSMUSG00000062300/ENSMUSG00000052749	14	4.45047	Ccl5/Ifitm3/Zbp1/Oasl1/Oas1g/Ltf/Icam1/Ifitm2/Isg20/Tnfrsf14/Isg15/Apobec3/Nectin2/Trim30b
GO:0019058	viral life cycle	12/166	223/21602	1.64065e-07	3.89132e-05	ENSMUSG00000035042/ENSMUSG00000025492/ENSMUSG00000041827/ENSMUSG00000066861/ENSMUSG00000032496/ENSMUSG00000037405/ENSMUSG00000060591/ENSMUSG00000039236/ENSMUSG00000035692/ENSMUSG00000009585/ENSMUSG00000062300/ENSMUSG00000052749	12	4.4099	Ccl5/Ifitm3/Oasl1/Oas1g/Ltf/Icam1/Ifitm2/Isg20/Isg15/Apobec3/Nectin2/Trim30b
GO:1903039	positive regulation of leukocyte cell-cell adhesion	12/166	225/21602	1.80715e-07	3.92905e-05	ENSMUSG00000005824/ENSMUSG00000035042/ENSMUSG00000031304/ENSMUSG00000030830/ENSMUSG00000037405/ENSMUSG00000074677/ENSMUSG00000034833/ENSMUSG00000016496/ENSMUSG00000047810/ENSMUSG00000042333/ENSMUSG00000036931/ENSMUSG00000005465	12	4.40571	Tnfsf14/Ccl5/Il2rg/Itgal/Icam1/Sirpb1c/Tespa1/Cd274/Ccdc88b/Tnfrsf14/Nfkbid/Il27ra
GO:0050863	regulation of T cell activation	14/166	328/21602	2.59778e-07	4.85854e-05	ENSMUSG00000005824/ENSMUSG00000035042/ENSMUSG00000031304/ENSMUSG00000030830/ENSMUSG00000074677/ENSMUSG00000034833/ENSMUSG00000016496/ENSMUSG00000047810/ENSMUSG00000042333/ENSMUSG00000078763/ENSMUSG00000032344/ENSMUSG00000036931/ENSMUSG00000005465/ENSMUSG00000034023	14	4.31349	Tnfsf14/Ccl5/Il2rg/Itgal/Sirpb1c/Tespa1/Cd274/Ccdc88b/Tnfrsf14/Slfn1/Cgas/Nfkbid/Il27ra/Fancd2
GO:0044403	symbiotic process	15/166	380/21602	2.60711e-07	4.85854e-05	ENSMUSG00000035042/ENSMUSG00000025492/ENSMUSG00000027514/ENSMUSG00000041827/ENSMUSG00000066861/ENSMUSG00000032496/ENSMUSG00000104713/ENSMUSG00000037405/ENSMUSG00000060591/ENSMUSG00000039236/ENSMUSG00000042333/ENSMUSG00000035692/ENSMUSG00000009585/ENSMUSG00000062300/ENSMUSG00000052749	15	4.31349	Ccl5/Ifitm3/Zbp1/Oasl1/Oas1g/Ltf/Gbp6/Icam1/Ifitm2/Isg20/Tnfrsf14/Isg15/Apobec3/Nectin2/Trim30b
GO:0019079	viral genome replication	9/166	116/21602	2.83748e-07	4.88656e-05	ENSMUSG00000035042/ENSMUSG00000025492/ENSMUSG00000041827/ENSMUSG00000066861/ENSMUSG00000032496/ENSMUSG00000060591/ENSMUSG00000039236/ENSMUSG00000035692/ENSMUSG00000009585	9	4.311	Ccl5/Ifitm3/Oasl1/Oas1g/Ltf/Ifitm2/Isg20/Isg15/Apobec3
GO:0022407	regulation of cell-cell adhesion	16/166	439/21602	2.99674e-07	4.88656e-05	ENSMUSG00000005824/ENSMUSG00000035042/ENSMUSG00000031304/ENSMUSG00000030830/ENSMUSG00000037405/ENSMUSG00000074677/ENSMUSG00000021360/ENSMUSG00000034833/ENSMUSG00000016496/ENSMUSG00000047810/ENSMUSG00000042333/ENSMUSG00000078763/ENSMUSG00000036931/ENSMUSG00000005465/ENSMUSG00000028909/ENSMUSG00000027276	16	4.311	Tnfsf14/Ccl5/Il2rg/Itgal/Icam1/Sirpb1c/Gcnt2/Tespa1/Cd274/Ccdc88b/Tnfrsf14/Slfn1/Nfkbid/Il27ra/Ptpru/Jag1
GO:0072678	T cell migration	7/166	59/21602	3.39836e-07	5.21549e-05	ENSMUSG00000034855/ENSMUSG00000005824/ENSMUSG00000035042/ENSMUSG00000030830/ENSMUSG00000037405/ENSMUSG00000042333/ENSMUSG00000005465	7	4.2827	Cxcl10/Tnfsf14/Ccl5/Itgal/Icam1/Tnfrsf14/Il27ra
GO:0002687	positive regulation of leukocyte migration	10/166	156/21602	3.65785e-07	5.30185e-05	ENSMUSG00000034855/ENSMUSG00000005824/ENSMUSG00000052336/ENSMUSG00000035042/ENSMUSG00000026581/ENSMUSG00000026180/ENSMUSG00000027995/ENSMUSG00000039942/ENSMUSG00000037405/ENSMUSG00000042333	10	4.27557	Cxcl10/Tnfsf14/Cx3cr1/Ccl5/Sell/Cxcr2/Tlr2/Ptger4/Icam1/Tnfrsf14
GO:0050792	regulation of viral process	11/166	202/21602	4.85146e-07	6.64768e-05	ENSMUSG00000035042/ENSMUSG00000025492/ENSMUSG00000041827/ENSMUSG00000066861/ENSMUSG00000032496/ENSMUSG00000060591/ENSMUSG00000039236/ENSMUSG00000035692/ENSMUSG00000009585/ENSMUSG00000062300/ENSMUSG00000052749	11	4.17733	Ccl5/Ifitm3/Oasl1/Oas1g/Ltf/Ifitm2/Isg20/Isg15/Apobec3/Nectin2/Trim30b
GO:0051607	defense response to virus	12/166	248/21602	5.13414e-07	6.64768e-05	ENSMUSG00000034855/ENSMUSG00000035042/ENSMUSG00000025492/ENSMUSG00000027514/ENSMUSG00000041827/ENSMUSG00000066861/ENSMUSG00000060591/ENSMUSG00000039236/ENSMUSG00000032344/ENSMUSG00000069793/ENSMUSG00000035692/ENSMUSG00000009585	12	4.17733	Cxcl10/Ccl5/Ifitm3/Zbp1/Oasl1/Oas1g/Ifitm2/Isg20/Cgas/Slfn9/Isg15/Apobec3
GO:0050870	positive regulation of T cell activation	11/166	204/21602	5.35075e-07	6.64768e-05	ENSMUSG00000005824/ENSMUSG00000035042/ENSMUSG00000031304/ENSMUSG00000030830/ENSMUSG00000074677/ENSMUSG00000034833/ENSMUSG00000016496/ENSMUSG00000047810/ENSMUSG00000042333/ENSMUSG00000036931/ENSMUSG00000005465	11	4.17733	Tnfsf14/Ccl5/Il2rg/Itgal/Sirpb1c/Tespa1/Cd274/Ccdc88b/Tnfrsf14/Nfkbid/Il27ra
GO:0043903	regulation of symbiotic process	11/166	219/21602	1.07827e-06	0.000126842	ENSMUSG00000035042/ENSMUSG00000025492/ENSMUSG00000041827/ENSMUSG00000066861/ENSMUSG00000032496/ENSMUSG00000060591/ENSMUSG00000039236/ENSMUSG00000035692/ENSMUSG00000009585/ENSMUSG00000062300/ENSMUSG00000052749	11	3.89674	Ccl5/Ifitm3/Oasl1/Oas1g/Ltf/Ifitm2/Isg20/Isg15/Apobec3/Nectin2/Trim30b
GO:1903037	regulation of leukocyte cell-cell adhesion	13/166	318/21602	1.14589e-06	0.000126842	ENSMUSG00000005824/ENSMUSG00000035042/ENSMUSG00000031304/ENSMUSG00000030830/ENSMUSG00000037405/ENSMUSG00000074677/ENSMUSG00000034833/ENSMUSG00000016496/ENSMUSG00000047810/ENSMUSG00000042333/ENSMUSG00000078763/ENSMUSG00000036931/ENSMUSG00000005465	13	3.89674	Tnfsf14/Ccl5/Il2rg/Itgal/Icam1/Sirpb1c/Tespa1/Cd274/Ccdc88b/Tnfrsf14/Slfn1/Nfkbid/Il27ra
GO:1903706	regulation of hemopoiesis	15/166	428/21602	1.16681e-06	0.000126842	ENSMUSG00000035042/ENSMUSG00000031304/ENSMUSG00000029810/ENSMUSG00000023367/ENSMUSG00000052040/ENSMUSG00000109324/ENSMUSG00000021250/ENSMUSG00000034833/ENSMUSG00000050075/ENSMUSG00000035692/ENSMUSG00000036931/ENSMUSG00000053318/ENSMUSG00000002565/ENSMUSG00000027276/ENSMUSG00000034023	15	3.89674	Ccl5/Il2rg/Tmem176b/Tmem176a/Klf13/Prmt1/Fos/Tespa1/Gpr171/Isg15/Nfkbid/Slamf8/Scin/Jag1/Fancd2
GO:0045123	cellular extravasation	7/166	73/21602	1.48318e-06	0.000154784	ENSMUSG00000052336/ENSMUSG00000035042/ENSMUSG00000026581/ENSMUSG00000039942/ENSMUSG00000030830/ENSMUSG00000037405/ENSMUSG00000005465	7	3.81027	Cx3cr1/Ccl5/Sell/Ptger4/Itgal/Icam1/Il27ra
GO:0040013	negative regulation of locomotion	13/166	328/21602	1.6165e-06	0.000156202	ENSMUSG00000052336/ENSMUSG00000039942/ENSMUSG00000028064/ENSMUSG00000031389/ENSMUSG00000039985/ENSMUSG00000033170/ENSMUSG00000021451/ENSMUSG00000005465/ENSMUSG00000053318/ENSMUSG00000038387/ENSMUSG00000028909/ENSMUSG00000027276/ENSMUSG00000062991	13	3.80631	Cx3cr1/Ptger4/Sema4a/Arhgap4/Sinhcaf/Card10/Sema4d/Il27ra/Slamf8/Rras/Ptpru/Jag1/Nrg1
GO:0051271	negative regulation of cellular component movement	13/166	328/21602	1.6165e-06	0.000156202	ENSMUSG00000052336/ENSMUSG00000039942/ENSMUSG00000028064/ENSMUSG00000031389/ENSMUSG00000039985/ENSMUSG00000033170/ENSMUSG00000021451/ENSMUSG00000005465/ENSMUSG00000053318/ENSMUSG00000038387/ENSMUSG00000028909/ENSMUSG00000027276/ENSMUSG00000062991	13	3.80631	Cx3cr1/Ptger4/Sema4a/Arhgap4/Sinhcaf/Card10/Sema4d/Il27ra/Slamf8/Rras/Ptpru/Jag1/Nrg1
GO:0072683	T cell extravasation	4/166	13/21602	2.27808e-06	0.000212269	ENSMUSG00000035042/ENSMUSG00000030830/ENSMUSG00000037405/ENSMUSG00000005465	4	3.67311	Ccl5/Itgal/Icam1/Il27ra
GO:0002366	leukocyte activation involved in immune response	12/166	288/21602	2.46368e-06	0.000221646	ENSMUSG00000052336/ENSMUSG00000039942/ENSMUSG00000028064/ENSMUSG00000030830/ENSMUSG00000002983/ENSMUSG00000037405/ENSMUSG00000029591/ENSMUSG00000010609/ENSMUSG00000036931/ENSMUSG00000032739/ENSMUSG00000017550/ENSMUSG00000005465	12	3.65434	Cx3cr1/Ptger4/Sema4a/Itgal/Relb/Icam1/Ung/Psen2/Nfkbid/Pram1/Atad5/Il27ra
GO:0002263	cell activation involved in immune response	12/166	292/21602	2.84054e-06	0.000247032	ENSMUSG00000052336/ENSMUSG00000039942/ENSMUSG00000028064/ENSMUSG00000030830/ENSMUSG00000002983/ENSMUSG00000037405/ENSMUSG00000029591/ENSMUSG00000010609/ENSMUSG00000036931/ENSMUSG00000032739/ENSMUSG00000017550/ENSMUSG00000005465	12	3.60725	Cx3cr1/Ptger4/Sema4a/Itgal/Relb/Icam1/Ung/Psen2/Nfkbid/Pram1/Atad5/Il27ra
GO:0009615	response to virus	12/166	294/21602	3.04737e-06	0.000256471	ENSMUSG00000034855/ENSMUSG00000035042/ENSMUSG00000025492/ENSMUSG00000027514/ENSMUSG00000041827/ENSMUSG00000066861/ENSMUSG00000060591/ENSMUSG00000039236/ENSMUSG00000032344/ENSMUSG00000069793/ENSMUSG00000035692/ENSMUSG00000009585	12	3.59096	Cxcl10/Ccl5/Ifitm3/Zbp1/Oasl1/Oas1g/Ifitm2/Isg20/Cgas/Slfn9/Isg15/Apobec3
GO:0002683	negative regulation of immune system process	15/166	467/21602	3.4053e-06	0.000277639	ENSMUSG00000026180/ENSMUSG00000029810/ENSMUSG00000023367/ENSMUSG00000039942/ENSMUSG00000052040/ENSMUSG00000109324/ENSMUSG00000022026/ENSMUSG00000016496/ENSMUSG00000042333/ENSMUSG00000050075/ENSMUSG00000078763/ENSMUSG00000036931/ENSMUSG00000005465/ENSMUSG00000053318/ENSMUSG00000030577	15	3.55652	Cxcr2/Tmem176b/Tmem176a/Ptger4/Klf13/Prmt1/Olfm4/Cd274/Tnfrsf14/Gpr171/Slfn1/Nfkbid/Il27ra/Slamf8/Cd22
GO:0002285	lymphocyte activation involved in immune response	10/166	205/21602	4.37301e-06	0.000345733	ENSMUSG00000039942/ENSMUSG00000028064/ENSMUSG00000030830/ENSMUSG00000002983/ENSMUSG00000037405/ENSMUSG00000029591/ENSMUSG00000010609/ENSMUSG00000036931/ENSMUSG00000017550/ENSMUSG00000005465	10	3.46126	Ptger4/Sema4a/Itgal/Relb/Icam1/Ung/Psen2/Nfkbid/Atad5/Il27ra
GO:0050900	leukocyte migration	13/166	362/21602	4.76174e-06	0.000365394	ENSMUSG00000034855/ENSMUSG00000005824/ENSMUSG00000052336/ENSMUSG00000035042/ENSMUSG00000026581/ENSMUSG00000026180/ENSMUSG00000027995/ENSMUSG00000039942/ENSMUSG00000030830/ENSMUSG00000037405/ENSMUSG00000042333/ENSMUSG00000005465/ENSMUSG00000053318	13	3.43724	Cxcl10/Tnfsf14/Cx3cr1/Ccl5/Sell/Cxcr2/Tlr2/Ptger4/Itgal/Icam1/Tnfrsf14/Il27ra/Slamf8
GO:0002696	positive regulation of leukocyte activation	14/166	421/21602	4.92578e-06	0.000367182	ENSMUSG00000005824/ENSMUSG00000035042/ENSMUSG00000031304/ENSMUSG00000030560/ENSMUSG00000030830/ENSMUSG00000074677/ENSMUSG00000034833/ENSMUSG00000016496/ENSMUSG00000047810/ENSMUSG00000042333/ENSMUSG00000036931/ENSMUSG00000017550/ENSMUSG00000005465/ENSMUSG00000062300	14	3.43512	Tnfsf14/Ccl5/Il2rg/Ctsc/Itgal/Sirpb1c/Tespa1/Cd274/Ccdc88b/Tnfrsf14/Nfkbid/Atad5/Il27ra/Nectin2
GO:0050867	positive regulation of cell activation	14/166	439/21602	7.92963e-06	0.000574678	ENSMUSG00000005824/ENSMUSG00000035042/ENSMUSG00000031304/ENSMUSG00000030560/ENSMUSG00000030830/ENSMUSG00000074677/ENSMUSG00000034833/ENSMUSG00000016496/ENSMUSG00000047810/ENSMUSG00000042333/ENSMUSG00000036931/ENSMUSG00000017550/ENSMUSG00000005465/ENSMUSG00000062300	14	3.24058	Tnfsf14/Ccl5/Il2rg/Ctsc/Itgal/Sirpb1c/Tespa1/Cd274/Ccdc88b/Tnfrsf14/Nfkbid/Atad5/Il27ra/Nectin2
GO:0044406	adhesion of symbiont to host	4/166	18/21602	9.46121e-06	0.000667143	ENSMUSG00000032496/ENSMUSG00000104713/ENSMUSG00000037405/ENSMUSG00000062300	4	3.17578	Ltf/Gbp6/Icam1/Nectin2
GO:1902749	regulation of cell cycle G2/M phase transition	7/166	98/21602	1.07234e-05	0.000736249	ENSMUSG00000029283/ENSMUSG00000042489/ENSMUSG00000021298/ENSMUSG00000028587/ENSMUSG00000017146/ENSMUSG00000017550/ENSMUSG00000016526	7	3.13298	Cdc7/Clspn/Gpr132/Orc1/Brca1/Atad5/Dyrk3
GO:0030336	negative regulation of cell migration	11/166	280/21602	1.13905e-05	0.000761996	ENSMUSG00000052336/ENSMUSG00000039942/ENSMUSG00000031389/ENSMUSG00000039985/ENSMUSG00000033170/ENSMUSG00000005465/ENSMUSG00000053318/ENSMUSG00000038387/ENSMUSG00000028909/ENSMUSG00000027276/ENSMUSG00000062991	11	3.11805	Cx3cr1/Ptger4/Arhgap4/Sinhcaf/Card10/Il27ra/Slamf8/Rras/Ptpru/Jag1/Nrg1
GO:0072676	lymphocyte migration	7/166	102/21602	1.39512e-05	0.000909968	ENSMUSG00000034855/ENSMUSG00000005824/ENSMUSG00000035042/ENSMUSG00000030830/ENSMUSG00000037405/ENSMUSG00000042333/ENSMUSG00000005465	7	3.04097	Cxcl10/Tnfsf14/Ccl5/Itgal/Icam1/Tnfrsf14/Il27ra
GO:2000146	negative regulation of cell motility	11/166	293/21602	1.73806e-05	0.001106	ENSMUSG00000052336/ENSMUSG00000039942/ENSMUSG00000031389/ENSMUSG00000039985/ENSMUSG00000033170/ENSMUSG00000005465/ENSMUSG00000053318/ENSMUSG00000038387/ENSMUSG00000028909/ENSMUSG00000027276/ENSMUSG00000062991	11	2.95624	Cx3cr1/Ptger4/Arhgap4/Sinhcaf/Card10/Il27ra/Slamf8/Rras/Ptpru/Jag1/Nrg1
GO:0030099	myeloid cell differentiation	13/166	415/21602	2.03835e-05	0.0012662	ENSMUSG00000035042/ENSMUSG00000027995/ENSMUSG00000002983/ENSMUSG00000052040/ENSMUSG00000109324/ENSMUSG00000021250/ENSMUSG00000050075/ENSMUSG00000010609/ENSMUSG00000022443/ENSMUSG00000035692/ENSMUSG00000002565/ENSMUSG00000016526/ENSMUSG00000027276	13	2.8975	Ccl5/Tlr2/Relb/Klf13/Prmt1/Fos/Gpr171/Psen2/Myh9/Isg15/Scin/Dyrk3/Jag1
GO:0051251	positive regulation of lymphocyte activation	12/166	357/21602	2.152e-05	0.00130571	ENSMUSG00000005824/ENSMUSG00000035042/ENSMUSG00000031304/ENSMUSG00000030830/ENSMUSG00000074677/ENSMUSG00000034833/ENSMUSG00000016496/ENSMUSG00000047810/ENSMUSG00000042333/ENSMUSG00000036931/ENSMUSG00000017550/ENSMUSG00000005465	12	2.88415	Tnfsf14/Ccl5/Il2rg/Itgal/Sirpb1c/Tespa1/Cd274/Ccdc88b/Tnfrsf14/Nfkbid/Atad5/Il27ra
GO:0002831	regulation of response to biotic stimulus	11/166	302/21602	2.29807e-05	0.00136265	ENSMUSG00000035042/ENSMUSG00000027995/ENSMUSG00000027514/ENSMUSG00000032496/ENSMUSG00000016496/ENSMUSG00000032344/ENSMUSG00000009585/ENSMUSG00000073386/ENSMUSG00000053318/ENSMUSG00000062300/ENSMUSG00000039193	11	2.86562	Ccl5/Tlr2/Zbp1/Ltf/Cd274/Cgas/Apobec3/9830107B12Rik/Slamf8/Nectin2/Nlrc4
GO:0032103	positive regulation of response to external stimulus	13/166	422/21602	2.42666e-05	0.00140692	ENSMUSG00000034855/ENSMUSG00000005824/ENSMUSG00000035042/ENSMUSG00000026581/ENSMUSG00000026180/ENSMUSG00000030560/ENSMUSG00000027995/ENSMUSG00000027514/ENSMUSG00000039942/ENSMUSG00000038188/ENSMUSG00000032344/ENSMUSG00000062300/ENSMUSG00000039193	13	2.85173	Cxcl10/Tnfsf14/Ccl5/Sell/Cxcr2/Ctsc/Tlr2/Zbp1/Ptger4/Scarf1/Cgas/Nectin2/Nlrc4
GO:2000404	regulation of T cell migration	5/166	46/21602	2.68031e-05	0.0015202	ENSMUSG00000034855/ENSMUSG00000005824/ENSMUSG00000035042/ENSMUSG00000042333/ENSMUSG00000005465	5	2.8181	Cxcl10/Tnfsf14/Ccl5/Tnfrsf14/Il27ra
GO:0002286	T cell activation involved in immune response	7/166	117/21602	3.40286e-05	0.00188895	ENSMUSG00000039942/ENSMUSG00000028064/ENSMUSG00000030830/ENSMUSG00000002983/ENSMUSG00000037405/ENSMUSG00000010609/ENSMUSG00000036931	7	2.72378	Ptger4/Sema4a/Itgal/Relb/Icam1/Psen2/Nfkbid
GO:1903555	regulation of tumor necrosis factor superfamily cytokine production	7/166	123/21602	4.68938e-05	0.00254887	ENSMUSG00000001348/ENSMUSG00000051439/ENSMUSG00000027995/ENSMUSG00000039942/ENSMUSG00000032496/ENSMUSG00000016496/ENSMUSG00000027863	7	2.59365	Acp5/Cd14/Tlr2/Ptger4/Ltf/Cd274/Cd2
GO:0007249	I-kappaB kinase/NF-kappaB signaling	9/166	219/21602	5.13388e-05	0.00273353	ENSMUSG00000044162/ENSMUSG00000052336/ENSMUSG00000027995/ENSMUSG00000032496/ENSMUSG00000002983/ENSMUSG00000022026/ENSMUSG00000025507/ENSMUSG00000036931/ENSMUSG00000052749	9	2.56328	Tnip3/Cx3cr1/Tlr2/Ltf/Relb/Olfm4/Pidd1/Nfkbid/Trim30b
GO:0071706	tumor necrosis factor superfamily cytokine production	7/166	129/21602	6.35007e-05	0.00331346	ENSMUSG00000001348/ENSMUSG00000051439/ENSMUSG00000027995/ENSMUSG00000039942/ENSMUSG00000032496/ENSMUSG00000016496/ENSMUSG00000027863	7	2.47972	Acp5/Cd14/Tlr2/Ptger4/Ltf/Cd274/Cd2
GO:1903708	positive regulation of hemopoiesis	9/166	226/21602	6.54452e-05	0.00334797	ENSMUSG00000035042/ENSMUSG00000031304/ENSMUSG00000109324/ENSMUSG00000021250/ENSMUSG00000034833/ENSMUSG00000035692/ENSMUSG00000036931/ENSMUSG00000002565/ENSMUSG00000027276	9	2.47522	Ccl5/Il2rg/Prmt1/Fos/Tespa1/Isg15/Nfkbid/Scin/Jag1
GO:0010948	negative regulation of cell cycle process	9/166	227/21602	6.77044e-05	0.00339694	ENSMUSG00000072082/ENSMUSG00000025507/ENSMUSG00000078763/ENSMUSG00000042489/ENSMUSG00000021298/ENSMUSG00000020541/ENSMUSG00000028587/ENSMUSG00000017146/ENSMUSG00000051235	9	2.46891	Ccnf/Pidd1/Slfn1/Clspn/Gpr132/Tom1l1/Orc1/Brca1/Gen1
GO:1902042	negative regulation of extrinsic apoptotic signaling pathway via death domain receptors	4/166	31/21602	8.99955e-05	0.00443015	ENSMUSG00000037405/ENSMUSG00000010609/ENSMUSG00000017146/ENSMUSG00000037613	4	2.35358	Icam1/Psen2/Brca1/Tnfrsf23
GO:0044839	cell cycle G2/M phase transition	7/166	137/21602	9.28338e-05	0.00448525	ENSMUSG00000029283/ENSMUSG00000042489/ENSMUSG00000021298/ENSMUSG00000028587/ENSMUSG00000017146/ENSMUSG00000017550/ENSMUSG00000016526	7	2.34821	Cdc7/Clspn/Gpr132/Orc1/Brca1/Atad5/Dyrk3
GO:0050670	regulation of lymphocyte proliferation	9/166	238/21602	9.72106e-05	0.00456244	ENSMUSG00000035042/ENSMUSG00000030830/ENSMUSG00000016496/ENSMUSG00000047810/ENSMUSG00000042333/ENSMUSG00000078763/ENSMUSG00000017550/ENSMUSG00000005465/ENSMUSG00000030577	9	2.3408	Ccl5/Itgal/Cd274/Ccdc88b/Tnfrsf14/Slfn1/Atad5/Il27ra/Cd22
GO:2000401	regulation of lymphocyte migration	5/166	60/21602	9.79289e-05	0.00456244	ENSMUSG00000034855/ENSMUSG00000005824/ENSMUSG00000035042/ENSMUSG00000042333/ENSMUSG00000005465	5	2.3408	Cxcl10/Tnfsf14/Ccl5/Tnfrsf14/Il27ra
GO:0032944	regulation of mononuclear cell proliferation	9/166	241/21602	0.000106912	0.00480919	ENSMUSG00000035042/ENSMUSG00000030830/ENSMUSG00000016496/ENSMUSG00000047810/ENSMUSG00000042333/ENSMUSG00000078763/ENSMUSG00000017550/ENSMUSG00000005465/ENSMUSG00000030577	9	2.31793	Ccl5/Itgal/Cd274/Ccdc88b/Tnfrsf14/Slfn1/Atad5/Il27ra/Cd22
GO:0045930	negative regulation of mitotic cell cycle	9/166	241/21602	0.000106912	0.00480919	ENSMUSG00000025507/ENSMUSG00000078763/ENSMUSG00000042489/ENSMUSG00000021298/ENSMUSG00000020541/ENSMUSG00000028587/ENSMUSG00000017146/ENSMUSG00000051235/ENSMUSG00000034023	9	2.31793	Pidd1/Slfn1/Clspn/Gpr132/Tom1l1/Orc1/Brca1/Gen1/Fancd2
GO:1901987	regulation of cell cycle phase transition	10/166	304/21602	0.000126466	0.00559237	ENSMUSG00000025507/ENSMUSG00000078763/ENSMUSG00000029283/ENSMUSG00000042489/ENSMUSG00000021298/ENSMUSG00000028587/ENSMUSG00000017146/ENSMUSG00000017550/ENSMUSG00000016526/ENSMUSG00000051235	10	2.2524	Pidd1/Slfn1/Cdc7/Clspn/Gpr132/Orc1/Brca1/Atad5/Dyrk3/Gen1
GO:2000406	positive regulation of T cell migration	4/166	34/21602	0.000130284	0.0056652	ENSMUSG00000034855/ENSMUSG00000005824/ENSMUSG00000035042/ENSMUSG00000042333	4	2.24678	Cxcl10/Tnfsf14/Ccl5/Tnfrsf14
GO:1901991	negative regulation of mitotic cell cycle phase transition	7/166	146/21602	0.000138148	0.00590867	ENSMUSG00000025507/ENSMUSG00000078763/ENSMUSG00000042489/ENSMUSG00000021298/ENSMUSG00000028587/ENSMUSG00000017146/ENSMUSG00000051235	7	2.22851	Pidd1/Slfn1/Clspn/Gpr132/Orc1/Brca1/Gen1
GO:0032692	negative regulation of interleukin-1 production	4/166	35/21602	0.000146219	0.00607047	ENSMUSG00000001348/ENSMUSG00000052336/ENSMUSG00000039942/ENSMUSG00000022534	4	2.21678	Acp5/Cx3cr1/Ptger4/Mefv
GO:0051092	positive regulation of NF-kappaB transcription factor activity	7/166	148/21602	0.000150321	0.00607047	ENSMUSG00000052336/ENSMUSG00000027995/ENSMUSG00000032496/ENSMUSG00000037405/ENSMUSG00000025790/ENSMUSG00000052749/ENSMUSG00000039193	7	2.21678	Cx3cr1/Tlr2/Ltf/Icam1/Slco3a1/Trim30b/Nlrc4
GO:0002237	response to molecule of bacterial origin	11/166	373/21602	0.000152304	0.00607047	ENSMUSG00000044162/ENSMUSG00000034855/ENSMUSG00000001348/ENSMUSG00000052336/ENSMUSG00000035042/ENSMUSG00000051439/ENSMUSG00000027995/ENSMUSG00000039942/ENSMUSG00000032496/ENSMUSG00000104713/ENSMUSG00000016496	11	2.21678	Tnip3/Cxcl10/Acp5/Cx3cr1/Ccl5/Cd14/Tlr2/Ptger4/Ltf/Gbp6/Cd274
GO:0032652	regulation of interleukin-1 production	6/166	104/21602	0.000153306	0.00607047	ENSMUSG00000001348/ENSMUSG00000052336/ENSMUSG00000027995/ENSMUSG00000039942/ENSMUSG00000022534/ENSMUSG00000039193	6	2.21678	Acp5/Cx3cr1/Tlr2/Ptger4/Mefv/Nlrc4
GO:0002697	regulation of immune effector process	12/166	439/21602	0.000155205	0.00607047	ENSMUSG00000035042/ENSMUSG00000027995/ENSMUSG00000042333/ENSMUSG00000032344/ENSMUSG00000036931/ENSMUSG00000032739/ENSMUSG00000009585/ENSMUSG00000017550/ENSMUSG00000005465/ENSMUSG00000053318/ENSMUSG00000062300/ENSMUSG00000030577	12	2.21678	Ccl5/Tlr2/Tnfrsf14/Cgas/Nfkbid/Pram1/Apobec3/Atad5/Il27ra/Slamf8/Nectin2/Cd22
GO:0050727	regulation of inflammatory response	11/166	374/21602	0.000155892	0.00607047	ENSMUSG00000021322/ENSMUSG00000001348/ENSMUSG00000052336/ENSMUSG00000035042/ENSMUSG00000030560/ENSMUSG00000027995/ENSMUSG00000027514/ENSMUSG00000039942/ENSMUSG00000022534/ENSMUSG00000053318/ENSMUSG00000034023	11	2.21678	Aoah/Acp5/Cx3cr1/Ccl5/Ctsc/Tlr2/Zbp1/Ptger4/Mefv/Slamf8/Fancd2
GO:0002460	adaptive immune response based on somatic recombination of immune receptors built from immunoglobulin superfamily domains	11/166	379/21602	0.000174928	0.00667949	ENSMUSG00000030560/ENSMUSG00000028064/ENSMUSG00000002983/ENSMUSG00000037405/ENSMUSG00000029591/ENSMUSG00000016496/ENSMUSG00000036931/ENSMUSG00000017550/ENSMUSG00000005465/ENSMUSG00000062300/ENSMUSG00000027276	11	2.17526	Ctsc/Sema4a/Relb/Icam1/Ung/Cd274/Nfkbid/Atad5/Il27ra/Nectin2/Jag1
GO:0035710	CD4-positive, alpha-beta T cell activation	6/166	107/21602	0.00017917	0.00667949	ENSMUSG00000031304/ENSMUSG00000039942/ENSMUSG00000028064/ENSMUSG00000002983/ENSMUSG00000016496/ENSMUSG00000036931	6	2.17526	Il2rg/Ptger4/Sema4a/Relb/Cd274/Nfkbid
GO:0002218	activation of innate immune response	4/166	37/21602	0.000182243	0.00667949	ENSMUSG00000027995/ENSMUSG00000027514/ENSMUSG00000032344/ENSMUSG00000039193	4	2.17526	Tlr2/Zbp1/Cgas/Nlrc4
GO:0090068	positive regulation of cell cycle process	9/166	259/21602	0.000183777	0.00667949	ENSMUSG00000025507/ENSMUSG00000035842/ENSMUSG00000029283/ENSMUSG00000028587/ENSMUSG00000017146/ENSMUSG00000017550/ENSMUSG00000016526/ENSMUSG00000051235/ENSMUSG00000056763	9	2.17526	Pidd1/Ddx11/Cdc7/Orc1/Brca1/Atad5/Dyrk3/Gen1/Cspp1
GO:0070663	regulation of leukocyte proliferation	9/166	260/21602	0.000189132	0.00667949	ENSMUSG00000035042/ENSMUSG00000030830/ENSMUSG00000016496/ENSMUSG00000047810/ENSMUSG00000042333/ENSMUSG00000078763/ENSMUSG00000017550/ENSMUSG00000005465/ENSMUSG00000030577	9	2.17526	Ccl5/Itgal/Cd274/Ccdc88b/Tnfrsf14/Slfn1/Atad5/Il27ra/Cd22
GO:0010819	regulation of T cell chemotaxis	3/166	15/21602	0.000189453	0.00667949	ENSMUSG00000034855/ENSMUSG00000005824/ENSMUSG00000035042	3	2.17526	Cxcl10/Tnfsf14/Ccl5
GO:0070234	positive regulation of T cell apoptotic process	3/166	15/21602	0.000189453	0.00667949	ENSMUSG00000035042/ENSMUSG00000016496/ENSMUSG00000036931	3	2.17526	Ccl5/Cd274/Nfkbid
GO:0045639	positive regulation of myeloid cell differentiation	6/166	109/21602	0.000198245	0.00689629	ENSMUSG00000035042/ENSMUSG00000109324/ENSMUSG00000021250/ENSMUSG00000035692/ENSMUSG00000002565/ENSMUSG00000027276	6	2.16138	Ccl5/Prmt1/Fos/Isg15/Scin/Jag1
GO:0001818	negative regulation of cytokine production	9/166	263/21602	0.000205982	0.00707116	ENSMUSG00000001348/ENSMUSG00000052336/ENSMUSG00000027995/ENSMUSG00000039942/ENSMUSG00000022534/ENSMUSG00000002983/ENSMUSG00000016496/ENSMUSG00000004558/ENSMUSG00000005465	9	2.15051	Acp5/Cx3cr1/Tlr2/Ptger4/Mefv/Relb/Cd274/Ndrg2/Il27ra
GO:0008360	regulation of cell shape	7/166	157/21602	0.000216333	0.00732539	ENSMUSG00000028064/ENSMUSG00000073412/ENSMUSG00000037405/ENSMUSG00000017144/ENSMUSG00000033066/ENSMUSG00000022443/ENSMUSG00000021451	7	2.13517	Sema4a/Lst1/Icam1/Rnd3/Gas7/Myh9/Sema4d
GO:2000377	regulation of reactive oxygen species metabolic process	8/166	209/21602	0.000219259	0.00732539	ENSMUSG00000001348/ENSMUSG00000052336/ENSMUSG00000032000/ENSMUSG00000027995/ENSMUSG00000039942/ENSMUSG00000037405/ENSMUSG00000033253/ENSMUSG00000017146	8	2.13517	Acp5/Cx3cr1/Birc3/Tlr2/Ptger4/Icam1/Szt2/Brca1
GO:2000403	positive regulation of lymphocyte migration	4/166	39/21602	0.000224266	0.00732539	ENSMUSG00000034855/ENSMUSG00000005824/ENSMUSG00000035042/ENSMUSG00000042333	4	2.13517	Cxcl10/Tnfsf14/Ccl5/Tnfrsf14
GO:0001819	positive regulation of cytokine production	12/166	457/21602	0.000224619	0.00732539	ENSMUSG00000035042/ENSMUSG00000051439/ENSMUSG00000027995/ENSMUSG00000039942/ENSMUSG00000016496/ENSMUSG00000047810/ENSMUSG00000042333/ENSMUSG00000032344/ENSMUSG00000017146/ENSMUSG00000005465/ENSMUSG00000027863/ENSMUSG00000039193	12	2.13517	Ccl5/Cd14/Tlr2/Ptger4/Cd274/Ccdc88b/Tnfrsf14/Cgas/Brca1/Il27ra/Cd2/Nlrc4
GO:0038061	NIK/NF-kappaB signaling	6/166	113/21602	0.000241188	0.00773812	ENSMUSG00000005824/ENSMUSG00000051439/ENSMUSG00000032000/ENSMUSG00000027995/ENSMUSG00000002983/ENSMUSG00000033170	6	2.11136	Tnfsf14/Cd14/Birc3/Tlr2/Relb/Card10
GO:0045786	negative regulation of cell cycle	12/166	461/21602	0.000243207	0.00773812	ENSMUSG00000036875/ENSMUSG00000072082/ENSMUSG00000025507/ENSMUSG00000023034/ENSMUSG00000078763/ENSMUSG00000042489/ENSMUSG00000021298/ENSMUSG00000020541/ENSMUSG00000028587/ENSMUSG00000017146/ENSMUSG00000051235/ENSMUSG00000034023	12	2.11136	Dna2/Ccnf/Pidd1/Nr4a1/Slfn1/Clspn/Gpr132/Tom1l1/Orc1/Brca1/Gen1/Fancd2
GO:0031570	DNA integrity checkpoint	6/166	114/21602	0.000252988	0.00795236	ENSMUSG00000036875/ENSMUSG00000025507/ENSMUSG00000042489/ENSMUSG00000028587/ENSMUSG00000017146/ENSMUSG00000034023	6	2.0995	Dna2/Pidd1/Clspn/Orc1/Brca1/Fancd2
GO:1901990	regulation of mitotic cell cycle phase transition	9/166	271/21602	0.000257125	0.00798618	ENSMUSG00000025507/ENSMUSG00000078763/ENSMUSG00000029283/ENSMUSG00000042489/ENSMUSG00000021298/ENSMUSG00000028587/ENSMUSG00000017146/ENSMUSG00000017550/ENSMUSG00000051235	9	2.09766	Pidd1/Slfn1/Cdc7/Clspn/Gpr132/Orc1/Brca1/Atad5/Gen1
GO:1901988	negative regulation of cell cycle phase transition	7/166	163/21602	0.000272071	0.00835099	ENSMUSG00000025507/ENSMUSG00000078763/ENSMUSG00000042489/ENSMUSG00000021298/ENSMUSG00000028587/ENSMUSG00000017146/ENSMUSG00000051235	7	2.07826	Pidd1/Slfn1/Clspn/Gpr132/Orc1/Brca1/Gen1
GO:0000076	DNA replication checkpoint	3/166	17/21602	0.000279956	0.00839546	ENSMUSG00000036875/ENSMUSG00000042489/ENSMUSG00000028587	3	2.07596	Dna2/Clspn/Orc1
GO:0051014	actin filament severing	3/166	17/21602	0.000279956	0.00839546	ENSMUSG00000024236/ENSMUSG00000022443/ENSMUSG00000002565	3	2.07596	Svil/Myh9/Scin
GO:0032612	interleukin-1 production	6/166	118/21602	0.000304805	0.00903677	ENSMUSG00000001348/ENSMUSG00000052336/ENSMUSG00000027995/ENSMUSG00000039942/ENSMUSG00000022534/ENSMUSG00000039193	6	2.04399	Acp5/Cx3cr1/Tlr2/Ptger4/Mefv/Nlrc4
GO:0046631	alpha-beta T cell activation	7/166	167/21602	0.000315256	0.0092416	ENSMUSG00000031304/ENSMUSG00000039942/ENSMUSG00000028064/ENSMUSG00000002983/ENSMUSG00000016496/ENSMUSG00000042333/ENSMUSG00000036931	7	2.03425	Il2rg/Ptger4/Sema4a/Relb/Cd274/Tnfrsf14/Nfkbid
GO:0008625	extrinsic apoptotic signaling pathway via death domain receptors	5/166	78/21602	0.000338728	0.00978684	ENSMUSG00000037405/ENSMUSG00000025507/ENSMUSG00000010609/ENSMUSG00000017146/ENSMUSG00000037613	5	2.00936	Icam1/Pidd1/Psen2/Brca1/Tnfrsf23
GO:0071219	cellular response to molecule of bacterial origin	9/166	282/21602	0.00034427	0.00978684	ENSMUSG00000044162/ENSMUSG00000034855/ENSMUSG00000052336/ENSMUSG00000035042/ENSMUSG00000051439/ENSMUSG00000027995/ENSMUSG00000032496/ENSMUSG00000104713/ENSMUSG00000016496	9	2.00936	Tnip3/Cxcl10/Cx3cr1/Ccl5/Cd14/Tlr2/Ltf/Gbp6/Cd274
GO:0002688	regulation of leukocyte chemotaxis	6/166	121/21602	0.00034886	0.00978684	ENSMUSG00000034855/ENSMUSG00000005824/ENSMUSG00000035042/ENSMUSG00000026581/ENSMUSG00000026180/ENSMUSG00000053318	6	2.00936	Cxcl10/Tnfsf14/Ccl5/Sell/Cxcr2/Slamf8
GO:0032680	regulation of tumor necrosis factor production	6/166	121/21602	0.00034886	0.00978684	ENSMUSG00000001348/ENSMUSG00000051439/ENSMUSG00000027995/ENSMUSG00000039942/ENSMUSG00000032496/ENSMUSG00000027863	6	2.00936	Acp5/Cd14/Tlr2/Ptger4/Ltf/Cd2
GO:0010972	negative regulation of G2/M transition of mitotic cell cycle	4/166	44/21602	0.000359255	0.00997122	ENSMUSG00000042489/ENSMUSG00000021298/ENSMUSG00000028587/ENSMUSG00000017146	4	2.00125	Clspn/Gpr132/Orc1/Brca1
GO:0045637	regulation of myeloid cell differentiation	8/166	226/21602	0.000371092	0.0100852	ENSMUSG00000035042/ENSMUSG00000052040/ENSMUSG00000109324/ENSMUSG00000021250/ENSMUSG00000050075/ENSMUSG00000035692/ENSMUSG00000002565/ENSMUSG00000027276	8	1.99632	Ccl5/Klf13/Prmt1/Fos/Gpr171/Isg15/Scin/Jag1
GO:0050920	regulation of chemotaxis	8/166	226/21602	0.000371092	0.0100852	ENSMUSG00000034855/ENSMUSG00000005824/ENSMUSG00000035042/ENSMUSG00000026581/ENSMUSG00000026180/ENSMUSG00000028064/ENSMUSG00000021451/ENSMUSG00000053318	8	1.99632	Cxcl10/Tnfsf14/Ccl5/Sell/Cxcr2/Sema4a/Sema4d/Slamf8
GO:0034340	response to type I interferon	4/166	45/21602	0.000391959	0.01053	ENSMUSG00000025492/ENSMUSG00000027514/ENSMUSG00000060591/ENSMUSG00000035692	4	1.97757	Ifitm3/Zbp1/Ifitm2/Isg15
GO:1990266	neutrophil migration	6/166	124/21602	0.000397752	0.01053	ENSMUSG00000034855/ENSMUSG00000035042/ENSMUSG00000026581/ENSMUSG00000026180/ENSMUSG00000039942/ENSMUSG00000053318	6	1.97757	Cxcl10/Ccl5/Sell/Cxcr2/Ptger4/Slamf8
GO:0002253	activation of immune response	10/166	351/21602	0.000399567	0.01053	ENSMUSG00000027995/ENSMUSG00000027514/ENSMUSG00000034833/ENSMUSG00000010609/ENSMUSG00000032344/ENSMUSG00000036931/ENSMUSG00000032739/ENSMUSG00000062300/ENSMUSG00000030577/ENSMUSG00000039193	10	1.97757	Tlr2/Zbp1/Tespa1/Psen2/Cgas/Nfkbid/Pram1/Nectin2/Cd22/Nlrc4
GO:0032496	response to lipopolysaccharide	10/166	352/21602	0.000408572	0.0106596	ENSMUSG00000044162/ENSMUSG00000034855/ENSMUSG00000001348/ENSMUSG00000052336/ENSMUSG00000035042/ENSMUSG00000051439/ENSMUSG00000039942/ENSMUSG00000032496/ENSMUSG00000104713/ENSMUSG00000016496	10	1.97226	Tnip3/Cxcl10/Acp5/Cx3cr1/Ccl5/Cd14/Ptger4/Ltf/Gbp6/Cd274
GO:0010389	regulation of G2/M transition of mitotic cell cycle	5/166	82/21602	0.000427134	0.0109792	ENSMUSG00000029283/ENSMUSG00000042489/ENSMUSG00000021298/ENSMUSG00000028587/ENSMUSG00000017146	5	1.95943	Cdc7/Clspn/Gpr132/Orc1/Brca1
GO:0002274	myeloid leukocyte activation	8/166	231/21602	0.000429235	0.0109792	ENSMUSG00000052336/ENSMUSG00000035042/ENSMUSG00000026180/ENSMUSG00000030560/ENSMUSG00000027995/ENSMUSG00000002983/ENSMUSG00000032739/ENSMUSG00000062300	8	1.95943	Cx3cr1/Ccl5/Cxcr2/Ctsc/Tlr2/Relb/Pram1/Nectin2
GO:0006310	DNA recombination	9/166	292/21602	0.000443421	0.0112008	ENSMUSG00000029591/ENSMUSG00000029283/ENSMUSG00000032344/ENSMUSG00000020079/ENSMUSG00000017146/ENSMUSG00000017550/ENSMUSG00000005465/ENSMUSG00000051235/ENSMUSG00000034023	9	1.95075	Ung/Cdc7/Cgas/Supv3l1/Brca1/Atad5/Il27ra/Gen1/Fancd2
GO:0032640	tumor necrosis factor production	6/166	127/21602	0.000451841	0.0112008	ENSMUSG00000001348/ENSMUSG00000051439/ENSMUSG00000027995/ENSMUSG00000039942/ENSMUSG00000032496/ENSMUSG00000027863	6	1.95075	Acp5/Cd14/Tlr2/Ptger4/Ltf/Cd2
GO:0010818	T cell chemotaxis	3/166	20/21602	0.000461454	0.0112008	ENSMUSG00000034855/ENSMUSG00000005824/ENSMUSG00000035042	3	1.95075	Cxcl10/Tnfsf14/Ccl5
GO:0032695	negative regulation of interleukin-12 production	3/166	20/21602	0.000461454	0.0112008	ENSMUSG00000001348/ENSMUSG00000027995/ENSMUSG00000022534	3	1.95075	Acp5/Tlr2/Mefv
GO:0044770	cell cycle phase transition	11/166	425/21602	0.000463344	0.0112008	ENSMUSG00000072082/ENSMUSG00000025507/ENSMUSG00000078763/ENSMUSG00000029283/ENSMUSG00000042489/ENSMUSG00000021298/ENSMUSG00000028587/ENSMUSG00000017146/ENSMUSG00000017550/ENSMUSG00000016526/ENSMUSG00000051235	11	1.95075	Ccnf/Pidd1/Slfn1/Cdc7/Clspn/Gpr132/Orc1/Brca1/Atad5/Dyrk3/Gen1
GO:1902622	regulation of neutrophil migration	4/166	47/21602	0.000463659	0.0112008	ENSMUSG00000026581/ENSMUSG00000026180/ENSMUSG00000039942/ENSMUSG00000053318	4	1.95075	Sell/Cxcr2/Ptger4/Slamf8
GO:0032609	interferon-gamma production	6/166	129/21602	0.000490973	0.0116386	ENSMUSG00000051439/ENSMUSG00000016496/ENSMUSG00000035692/ENSMUSG00000028793/ENSMUSG00000005465/ENSMUSG00000027863	6	1.9341	Cd14/Cd274/Isg15/Rnf19b/Il27ra/Cd2
GO:0000075	cell cycle checkpoint	7/166	180/21602	0.000494946	0.0116386	ENSMUSG00000036875/ENSMUSG00000025507/ENSMUSG00000042489/ENSMUSG00000028587/ENSMUSG00000017146/ENSMUSG00000051235/ENSMUSG00000034023	7	1.9341	Dna2/Pidd1/Clspn/Orc1/Brca1/Gen1/Fancd2
GO:0046596	regulation of viral entry into host cell	4/166	48/21602	0.000502803	0.0116386	ENSMUSG00000025492/ENSMUSG00000060591/ENSMUSG00000062300/ENSMUSG00000052749	4	1.9341	Ifitm3/Ifitm2/Nectin2/Trim30b
GO:0032651	regulation of interleukin-1 beta production	5/166	85/21602	0.000504086	0.0116386	ENSMUSG00000001348/ENSMUSG00000052336/ENSMUSG00000027995/ENSMUSG00000022534/ENSMUSG00000039193	5	1.9341	Acp5/Cx3cr1/Tlr2/Mefv/Nlrc4
GO:0043367	CD4-positive, alpha-beta T cell differentiation	5/166	85/21602	0.000504086	0.0116386	ENSMUSG00000031304/ENSMUSG00000039942/ENSMUSG00000028064/ENSMUSG00000002983/ENSMUSG00000036931	5	1.9341	Il2rg/Ptger4/Sema4a/Relb/Nfkbid
GO:0042129	regulation of T cell proliferation	7/166	181/21602	0.000511584	0.0117081	ENSMUSG00000035042/ENSMUSG00000030830/ENSMUSG00000016496/ENSMUSG00000047810/ENSMUSG00000042333/ENSMUSG00000078763/ENSMUSG00000005465	7	1.93151	Ccl5/Itgal/Cd274/Ccdc88b/Tnfrsf14/Slfn1/Il27ra
GO:0007093	mitotic cell cycle checkpoint	6/166	131/21602	0.000532695	0.0119375	ENSMUSG00000025507/ENSMUSG00000042489/ENSMUSG00000028587/ENSMUSG00000017146/ENSMUSG00000051235/ENSMUSG00000034023	6	1.92309	Pidd1/Clspn/Orc1/Brca1/Gen1/Fancd2
GO:0070230	positive regulation of lymphocyte apoptotic process	3/166	21/21602	0.000535334	0.0119375	ENSMUSG00000035042/ENSMUSG00000016496/ENSMUSG00000036931	3	1.92309	Ccl5/Cd274/Nfkbid
GO:1901623	regulation of lymphocyte chemotaxis	3/166	21/21602	0.000535334	0.0119375	ENSMUSG00000034855/ENSMUSG00000005824/ENSMUSG00000035042	3	1.92309	Cxcl10/Tnfsf14/Ccl5
GO:1902041	regulation of extrinsic apoptotic signaling pathway via death domain receptors	4/166	49/21602	0.000544243	0.0120333	ENSMUSG00000037405/ENSMUSG00000010609/ENSMUSG00000017146/ENSMUSG00000037613	4	1.91961	Icam1/Psen2/Brca1/Tnfrsf23
GO:0050830	defense response to Gram-positive bacterium	6/166	134/21602	0.000600391	0.0131632	ENSMUSG00000001348/ENSMUSG00000027995/ENSMUSG00000032496/ENSMUSG00000104713/ENSMUSG00000042333/ENSMUSG00000005465	6	1.88064	Acp5/Tlr2/Ltf/Gbp6/Tnfrsf14/Il27ra
GO:0060326	cell chemotaxis	9/166	305/21602	0.000606357	0.0131832	ENSMUSG00000034855/ENSMUSG00000005824/ENSMUSG00000052336/ENSMUSG00000035042/ENSMUSG00000026581/ENSMUSG00000026180/ENSMUSG00000098112/ENSMUSG00000023034/ENSMUSG00000053318	9	1.87998	Cxcl10/Tnfsf14/Cx3cr1/Ccl5/Sell/Cxcr2/Bin2/Nr4a1/Slamf8
GO:0071216	cellular response to biotic stimulus	9/166	307/21602	0.000635296	0.0136982	ENSMUSG00000044162/ENSMUSG00000034855/ENSMUSG00000052336/ENSMUSG00000035042/ENSMUSG00000051439/ENSMUSG00000027995/ENSMUSG00000032496/ENSMUSG00000104713/ENSMUSG00000016496	9	1.86334	Tnip3/Cxcl10/Cx3cr1/Ccl5/Cd14/Tlr2/Ltf/Gbp6/Cd274
GO:0043122	regulation of I-kappaB kinase/NF-kappaB signaling	7/166	189/21602	0.000661342	0.014143	ENSMUSG00000044162/ENSMUSG00000052336/ENSMUSG00000032496/ENSMUSG00000022026/ENSMUSG00000025507/ENSMUSG00000036931/ENSMUSG00000052749	7	1.84946	Tnip3/Cx3cr1/Ltf/Olfm4/Pidd1/Nfkbid/Trim30b
GO:0045088	regulation of innate immune response	7/166	190/21602	0.000682276	0.0143724	ENSMUSG00000027995/ENSMUSG00000027514/ENSMUSG00000032344/ENSMUSG00000073386/ENSMUSG00000053318/ENSMUSG00000062300/ENSMUSG00000039193	7	1.84247	Tlr2/Zbp1/Cgas/9830107B12Rik/Slamf8/Nectin2/Nlrc4
GO:0032757	positive regulation of interleukin-8 production	4/166	52/21602	0.000683091	0.0143724	ENSMUSG00000051439/ENSMUSG00000027995/ENSMUSG00000039942/ENSMUSG00000027863	4	1.84247	Cd14/Tlr2/Ptger4/Cd2
GO:0052372	modulation by symbiont of entry into host	4/166	53/21602	0.000734467	0.0153177	ENSMUSG00000025492/ENSMUSG00000060591/ENSMUSG00000062300/ENSMUSG00000052749	4	1.81481	Ifitm3/Ifitm2/Nectin2/Trim30b
GO:0019932	second-messenger-mediated signaling	11/166	450/21602	0.000742908	0.0153177	ENSMUSG00000034855/ENSMUSG00000052336/ENSMUSG00000026180/ENSMUSG00000032915/ENSMUSG00000039942/ENSMUSG00000030830/ENSMUSG00000032344/ENSMUSG00000029467/ENSMUSG00000030577/ENSMUSG00000062991/ENSMUSG00000041046	11	1.81481	Cxcl10/Cx3cr1/Cxcr2/Adgre4/Ptger4/Itgal/Cgas/Atp2a2/Cd22/Nrg1/Ramp3
GO:1902105	regulation of leukocyte differentiation	9/166	314/21602	0.000745628	0.0153177	ENSMUSG00000035042/ENSMUSG00000031304/ENSMUSG00000029810/ENSMUSG00000023367/ENSMUSG00000021250/ENSMUSG00000034833/ENSMUSG00000036931/ENSMUSG00000053318/ENSMUSG00000034023	9	1.81481	Ccl5/Il2rg/Tmem176b/Tmem176a/Fos/Tespa1/Nfkbid/Slamf8/Fancd2
GO:0050671	positive regulation of lymphocyte proliferation	6/166	141/21602	0.000784334	0.0159869	ENSMUSG00000035042/ENSMUSG00000030830/ENSMUSG00000016496/ENSMUSG00000047810/ENSMUSG00000017550/ENSMUSG00000005465	6	1.79624	Ccl5/Itgal/Cd274/Ccdc88b/Atad5/Il27ra
GO:0034341	response to interferon-gamma	6/166	142/21602	0.00081381	0.0163771	ENSMUSG00000035042/ENSMUSG00000025492/ENSMUSG00000027995/ENSMUSG00000022534/ENSMUSG00000104713/ENSMUSG00000060591	6	1.78576	Ccl5/Ifitm3/Tlr2/Mefv/Gbp6/Ifitm2
GO:0044772	mitotic cell cycle phase transition	10/166	385/21602	0.000816029	0.0163771	ENSMUSG00000072082/ENSMUSG00000025507/ENSMUSG00000078763/ENSMUSG00000029283/ENSMUSG00000042489/ENSMUSG00000021298/ENSMUSG00000028587/ENSMUSG00000017146/ENSMUSG00000017550/ENSMUSG00000051235	10	1.78576	Ccnf/Pidd1/Slfn1/Cdc7/Clspn/Gpr132/Orc1/Brca1/Atad5/Gen1
GO:0032946	positive regulation of mononuclear cell proliferation	6/166	143/21602	0.000844135	0.0167078	ENSMUSG00000035042/ENSMUSG00000030830/ENSMUSG00000016496/ENSMUSG00000047810/ENSMUSG00000017550/ENSMUSG00000005465	6	1.77708	Ccl5/Itgal/Cd274/Ccdc88b/Atad5/Il27ra
GO:1902750	negative regulation of cell cycle G2/M phase transition	4/166	55/21602	0.000845315	0.0167078	ENSMUSG00000042489/ENSMUSG00000021298/ENSMUSG00000028587/ENSMUSG00000017146	4	1.77708	Clspn/Gpr132/Orc1/Brca1
GO:0002690	positive regulation of leukocyte chemotaxis	5/166	96/21602	0.000877877	0.0172209	ENSMUSG00000034855/ENSMUSG00000005824/ENSMUSG00000035042/ENSMUSG00000026581/ENSMUSG00000026180	5	1.76394	Cxcl10/Tnfsf14/Ccl5/Sell/Cxcr2
GO:0046651	lymphocyte proliferation	9/166	325/21602	0.000950232	0.0185012	ENSMUSG00000035042/ENSMUSG00000030830/ENSMUSG00000016496/ENSMUSG00000047810/ENSMUSG00000042333/ENSMUSG00000078763/ENSMUSG00000017550/ENSMUSG00000005465/ENSMUSG00000030577	9	1.7328	Ccl5/Itgal/Cd274/Ccdc88b/Tnfrsf14/Slfn1/Atad5/Il27ra/Cd22
GO:0032611	interleukin-1 beta production	5/166	98/21602	0.000963437	0.0186193	ENSMUSG00000001348/ENSMUSG00000052336/ENSMUSG00000027995/ENSMUSG00000022534/ENSMUSG00000039193	5	1.73004	Acp5/Cx3cr1/Tlr2/Mefv/Nlrc4
GO:0031333	negative regulation of protein-containing complex assembly	6/166	148/21602	0.00100906	0.0192355	ENSMUSG00000027995/ENSMUSG00000039942/ENSMUSG00000022534/ENSMUSG00000024236/ENSMUSG00000010609/ENSMUSG00000002565	6	1.7159	Tlr2/Ptger4/Mefv/Svil/Psen2/Scin
GO:0032943	mononuclear cell proliferation	9/166	328/21602	0.00101331	0.0192355	ENSMUSG00000035042/ENSMUSG00000030830/ENSMUSG00000016496/ENSMUSG00000047810/ENSMUSG00000042333/ENSMUSG00000078763/ENSMUSG00000017550/ENSMUSG00000005465/ENSMUSG00000030577	9	1.7159	Ccl5/Itgal/Cd274/Ccdc88b/Tnfrsf14/Slfn1/Atad5/Il27ra/Cd22
GO:0032691	negative regulation of interleukin-1 beta production	3/166	26/21602	0.00101744	0.0192355	ENSMUSG00000001348/ENSMUSG00000052336/ENSMUSG00000022534	3	1.7159	Acp5/Cx3cr1/Mefv
GO:2001237	negative regulation of extrinsic apoptotic signaling pathway	5/166	101/21602	0.0011032	0.0207068	ENSMUSG00000052336/ENSMUSG00000037405/ENSMUSG00000010609/ENSMUSG00000017146/ENSMUSG00000037613	5	1.68389	Cx3cr1/Icam1/Psen2/Brca1/Tnfrsf23
GO:0032069	regulation of nuclease activity	3/166	27/21602	0.00113819	0.021211	ENSMUSG00000041827/ENSMUSG00000066861/ENSMUSG00000035842	3	1.67344	Oasl1/Oas1g/Ddx11
GO:0042102	positive regulation of T cell proliferation	5/166	102/21602	0.00115296	0.0213339	ENSMUSG00000035042/ENSMUSG00000030830/ENSMUSG00000016496/ENSMUSG00000047810/ENSMUSG00000005465	5	1.67093	Ccl5/Itgal/Cd274/Ccdc88b/Il27ra
GO:0070231	T cell apoptotic process	4/166	60/21602	0.00117321	0.0215556	ENSMUSG00000035042/ENSMUSG00000016496/ENSMUSG00000036931/ENSMUSG00000037613	4	1.66644	Ccl5/Cd274/Nfkbid/Tnfrsf23
GO:0071222	cellular response to lipopolysaccharide	8/166	272/21602	0.00124104	0.0226425	ENSMUSG00000044162/ENSMUSG00000034855/ENSMUSG00000052336/ENSMUSG00000035042/ENSMUSG00000051439/ENSMUSG00000032496/ENSMUSG00000104713/ENSMUSG00000016496	8	1.64508	Tnip3/Cxcl10/Cx3cr1/Ccl5/Cd14/Ltf/Gbp6/Cd274
GO:0090025	regulation of monocyte chemotaxis	3/166	28/21602	0.00126762	0.0228785	ENSMUSG00000034855/ENSMUSG00000035042/ENSMUSG00000053318	3	1.64057	Cxcl10/Ccl5/Slamf8
GO:0070665	positive regulation of leukocyte proliferation	6/166	155/21602	0.00128028	0.0228785	ENSMUSG00000035042/ENSMUSG00000030830/ENSMUSG00000016496/ENSMUSG00000047810/ENSMUSG00000017550/ENSMUSG00000005465	6	1.64057	Ccl5/Itgal/Cd274/Ccdc88b/Atad5/Il27ra
GO:0097530	granulocyte migration	6/166	155/21602	0.00128028	0.0228785	ENSMUSG00000034855/ENSMUSG00000035042/ENSMUSG00000026581/ENSMUSG00000026180/ENSMUSG00000039942/ENSMUSG00000053318	6	1.64057	Cxcl10/Ccl5/Sell/Cxcr2/Ptger4/Slamf8
GO:0050728	negative regulation of inflammatory response	6/166	157/21602	0.00136716	0.0242647	ENSMUSG00000021322/ENSMUSG00000001348/ENSMUSG00000052336/ENSMUSG00000039942/ENSMUSG00000022534/ENSMUSG00000053318	6	1.61503	Aoah/Acp5/Cx3cr1/Ptger4/Mefv/Slamf8
GO:0002833	positive regulation of response to biotic stimulus	6/166	158/21602	0.00141224	0.0247285	ENSMUSG00000027995/ENSMUSG00000027514/ENSMUSG00000016496/ENSMUSG00000032344/ENSMUSG00000062300/ENSMUSG00000039193	6	1.6068	Tlr2/Zbp1/Cd274/Cgas/Nectin2/Nlrc4
GO:1903707	negative regulation of hemopoiesis	6/166	158/21602	0.00141224	0.0247285	ENSMUSG00000029810/ENSMUSG00000023367/ENSMUSG00000052040/ENSMUSG00000109324/ENSMUSG00000050075/ENSMUSG00000036931	6	1.6068	Tmem176b/Tmem176a/Klf13/Prmt1/Gpr171/Nfkbid
GO:1901222	regulation of NIK/NF-kappaB signaling	5/166	107/21602	0.0014271	0.024822	ENSMUSG00000005824/ENSMUSG00000051439/ENSMUSG00000032000/ENSMUSG00000027995/ENSMUSG00000033170	5	1.60516	Tnfsf14/Cd14/Birc3/Tlr2/Card10
GO:0032613	interleukin-10 production	4/166	64/21602	0.00149276	0.0257921	ENSMUSG00000027995/ENSMUSG00000039942/ENSMUSG00000016496/ENSMUSG00000035692	4	1.58851	Tlr2/Ptger4/Cd274/Isg15
GO:0031295	T cell costimulation	3/166	30/21602	0.0015534	0.0261559	ENSMUSG00000005824/ENSMUSG00000016496/ENSMUSG00000042333	3	1.58243	Tnfsf14/Cd274/Tnfrsf14
GO:1902751	positive regulation of cell cycle G2/M phase transition	3/166	30/21602	0.0015534	0.0261559	ENSMUSG00000029283/ENSMUSG00000017550/ENSMUSG00000016526	3	1.58243	Cdc7/Atad5/Dyrk3
GO:0030217	T cell differentiation	8/166	282/21602	0.00155929	0.0261559	ENSMUSG00000031304/ENSMUSG00000039942/ENSMUSG00000028064/ENSMUSG00000002983/ENSMUSG00000000861/ENSMUSG00000034833/ENSMUSG00000036931/ENSMUSG00000034023	8	1.58243	Il2rg/Ptger4/Sema4a/Relb/Bcl11a/Tespa1/Nfkbid/Fancd2
GO:0031349	positive regulation of defense response	8/166	282/21602	0.00155929	0.0261559	ENSMUSG00000035042/ENSMUSG00000030560/ENSMUSG00000027995/ENSMUSG00000027514/ENSMUSG00000039942/ENSMUSG00000032344/ENSMUSG00000062300/ENSMUSG00000039193	8	1.58243	Ccl5/Ctsc/Tlr2/Zbp1/Ptger4/Cgas/Nectin2/Nlrc4
GO:0042093	T-helper cell differentiation	4/166	65/21602	0.00158123	0.0261559	ENSMUSG00000039942/ENSMUSG00000028064/ENSMUSG00000002983/ENSMUSG00000036931	4	1.58243	Ptger4/Sema4a/Relb/Nfkbid
GO:0030595	leukocyte chemotaxis	7/166	220/21602	0.00159733	0.0261559	ENSMUSG00000034855/ENSMUSG00000005824/ENSMUSG00000052336/ENSMUSG00000035042/ENSMUSG00000026581/ENSMUSG00000026180/ENSMUSG00000053318	7	1.58243	Cxcl10/Tnfsf14/Cx3cr1/Ccl5/Sell/Cxcr2/Slamf8
GO:0042098	T cell proliferation	7/166	220/21602	0.00159733	0.0261559	ENSMUSG00000035042/ENSMUSG00000030830/ENSMUSG00000016496/ENSMUSG00000047810/ENSMUSG00000042333/ENSMUSG00000078763/ENSMUSG00000005465	7	1.58243	Ccl5/Itgal/Cd274/Ccdc88b/Tnfrsf14/Slfn1/Il27ra
GO:0097529	myeloid leukocyte migration	7/166	220/21602	0.00159733	0.0261559	ENSMUSG00000034855/ENSMUSG00000052336/ENSMUSG00000035042/ENSMUSG00000026581/ENSMUSG00000026180/ENSMUSG00000039942/ENSMUSG00000053318	7	1.58243	Cxcl10/Cx3cr1/Ccl5/Sell/Cxcr2/Ptger4/Slamf8
GO:0002700	regulation of production of molecular mediator of immune response	6/166	162/21602	0.00160404	0.0261559	ENSMUSG00000027995/ENSMUSG00000042333/ENSMUSG00000032344/ENSMUSG00000017550/ENSMUSG00000005465/ENSMUSG00000030577	6	1.58243	Tlr2/Tnfrsf14/Cgas/Atad5/Il27ra/Cd22
GO:0002294	CD4-positive, alpha-beta T cell differentiation involved in immune response	4/166	66/21602	0.00167328	0.0269288	ENSMUSG00000039942/ENSMUSG00000028064/ENSMUSG00000002983/ENSMUSG00000036931	4	1.56978	Ptger4/Sema4a/Relb/Nfkbid
GO:0044774	mitotic DNA integrity checkpoint	4/166	66/21602	0.00167328	0.0269288	ENSMUSG00000025507/ENSMUSG00000042489/ENSMUSG00000028587/ENSMUSG00000034023	4	1.56978	Pidd1/Clspn/Orc1/Fancd2
GO:0045862	positive regulation of proteolysis	9/166	353/21602	0.00168241	0.0269288	ENSMUSG00000030560/ENSMUSG00000022534/ENSMUSG00000025507/ENSMUSG00000010609/ENSMUSG00000025162/ENSMUSG00000022443/ENSMUSG00000028793/ENSMUSG00000037613/ENSMUSG00000039193	9	1.56978	Ctsc/Mefv/Pidd1/Psen2/Csnk1d/Myh9/Rnf19b/Tnfrsf23/Nlrc4
GO:0070661	leukocyte proliferation	9/166	355/21602	0.00174841	0.0278146	ENSMUSG00000035042/ENSMUSG00000030830/ENSMUSG00000016496/ENSMUSG00000047810/ENSMUSG00000042333/ENSMUSG00000078763/ENSMUSG00000017550/ENSMUSG00000005465/ENSMUSG00000030577	9	1.55573	Ccl5/Itgal/Cd274/Ccdc88b/Tnfrsf14/Slfn1/Atad5/Il27ra/Cd22
GO:0002293	alpha-beta T cell differentiation involved in immune response	4/166	67/21602	0.00176899	0.0279715	ENSMUSG00000039942/ENSMUSG00000028064/ENSMUSG00000002983/ENSMUSG00000036931	4	1.55328	Ptger4/Sema4a/Relb/Nfkbid
GO:0045089	positive regulation of innate immune response	5/166	113/21602	0.00181621	0.0284645	ENSMUSG00000027995/ENSMUSG00000027514/ENSMUSG00000032344/ENSMUSG00000062300/ENSMUSG00000039193	5	1.5457	Tlr2/Zbp1/Cgas/Nectin2/Nlrc4
GO:1901342	regulation of vasculature development	9/166	358/21602	0.0018513	0.0284645	ENSMUSG00000034855/ENSMUSG00000052336/ENSMUSG00000035042/ENSMUSG00000026180/ENSMUSG00000039942/ENSMUSG00000028064/ENSMUSG00000033170/ENSMUSG00000017146/ENSMUSG00000038387	9	1.5457	Cxcl10/Cx3cr1/Ccl5/Cxcr2/Ptger4/Sema4a/Card10/Brca1/Rras
GO:0002287	alpha-beta T cell activation involved in immune response	4/166	68/21602	0.00186844	0.0284645	ENSMUSG00000039942/ENSMUSG00000028064/ENSMUSG00000002983/ENSMUSG00000036931	4	1.5457	Ptger4/Sema4a/Relb/Nfkbid
GO:0035456	response to interferon-beta	4/166	68/21602	0.00186844	0.0284645	ENSMUSG00000025492/ENSMUSG00000104713/ENSMUSG00000078920/ENSMUSG00000060591	4	1.5457	Ifitm3/Gbp6/Ifi47/Ifitm2
GO:2000378	negative regulation of reactive oxygen species metabolic process	4/166	68/21602	0.00186844	0.0284645	ENSMUSG00000001348/ENSMUSG00000032000/ENSMUSG00000039942/ENSMUSG00000017146	4	1.5457	Acp5/Birc3/Ptger4/Brca1
GO:0031294	lymphocyte costimulation	3/166	32/21602	0.00187654	0.0284645	ENSMUSG00000005824/ENSMUSG00000016496/ENSMUSG00000042333	3	1.5457	Tnfsf14/Cd274/Tnfrsf14
GO:0031297	replication fork processing	3/166	32/21602	0.00187654	0.0284645	ENSMUSG00000036875/ENSMUSG00000035842/ENSMUSG00000051235	3	1.5457	Dna2/Ddx11/Gen1
GO:0032649	regulation of interferon-gamma production	5/166	115/21602	0.00196167	0.0291971	ENSMUSG00000051439/ENSMUSG00000016496/ENSMUSG00000035692/ENSMUSG00000005465/ENSMUSG00000027863	5	1.53466	Cd14/Cd274/Isg15/Il27ra/Cd2
GO:0032677	regulation of interleukin-8 production	4/166	69/21602	0.00197169	0.0291971	ENSMUSG00000051439/ENSMUSG00000027995/ENSMUSG00000039942/ENSMUSG00000027863	4	1.53466	Cd14/Tlr2/Ptger4/Cd2
GO:0045428	regulation of nitric oxide biosynthetic process	4/166	69/21602	0.00197169	0.0291971	ENSMUSG00000001348/ENSMUSG00000052336/ENSMUSG00000027995/ENSMUSG00000037405	4	1.53466	Acp5/Cx3cr1/Tlr2/Icam1
GO:0050771	negative regulation of axonogenesis	4/166	69/21602	0.00197169	0.0291971	ENSMUSG00000028064/ENSMUSG00000031389/ENSMUSG00000000861/ENSMUSG00000021451	4	1.53466	Sema4a/Arhgap4/Bcl11a/Sema4d
GO:0072593	reactive oxygen species metabolic process	8/166	293/21602	0.00198079	0.0291971	ENSMUSG00000001348/ENSMUSG00000052336/ENSMUSG00000032000/ENSMUSG00000027995/ENSMUSG00000039942/ENSMUSG00000037405/ENSMUSG00000033253/ENSMUSG00000017146	8	1.53466	Acp5/Cx3cr1/Birc3/Tlr2/Ptger4/Icam1/Szt2/Brca1
GO:0033081	regulation of T cell differentiation in thymus	3/166	33/21602	0.00205263	0.0295873	ENSMUSG00000031304/ENSMUSG00000034833/ENSMUSG00000036931	3	1.52889	Il2rg/Tespa1/Nfkbid
GO:0042119	neutrophil activation	3/166	33/21602	0.00205263	0.0295873	ENSMUSG00000035042/ENSMUSG00000026180/ENSMUSG00000032739	3	1.52889	Ccl5/Cxcr2/Pram1
GO:0044818	mitotic G2/M transition checkpoint	3/166	33/21602	0.00205263	0.0295873	ENSMUSG00000042489/ENSMUSG00000028587/ENSMUSG00000017146	3	1.52889	Clspn/Orc1/Brca1
GO:0070266	necroptotic process	3/166	33/21602	0.00205263	0.0295873	ENSMUSG00000032000/ENSMUSG00000027514/ENSMUSG00000037613	3	1.52889	Birc3/Zbp1/Tnfrsf23
GO:0045787	positive regulation of cell cycle	9/166	364/21602	0.00207161	0.0296969	ENSMUSG00000025507/ENSMUSG00000035842/ENSMUSG00000029283/ENSMUSG00000028587/ENSMUSG00000017146/ENSMUSG00000017550/ENSMUSG00000016526/ENSMUSG00000051235/ENSMUSG00000056763	9	1.52729	Pidd1/Ddx11/Cdc7/Orc1/Brca1/Atad5/Dyrk3/Gen1/Cspp1
GO:0046632	alpha-beta T cell differentiation	5/166	117/21602	0.00211548	0.03016	ENSMUSG00000031304/ENSMUSG00000039942/ENSMUSG00000028064/ENSMUSG00000002983/ENSMUSG00000036931	5	1.52057	Il2rg/Ptger4/Sema4a/Relb/Nfkbid
GO:2000108	positive regulation of leukocyte apoptotic process	3/166	34/21602	0.00223866	0.0317427	ENSMUSG00000035042/ENSMUSG00000016496/ENSMUSG00000036931	3	1.49836	Ccl5/Cd274/Nfkbid
GO:0006302	double-strand break repair	7/166	234/21602	0.00226387	0.0319267	ENSMUSG00000036875/ENSMUSG00000035842/ENSMUSG00000029283/ENSMUSG00000032344/ENSMUSG00000017146/ENSMUSG00000051235/ENSMUSG00000034023	7	1.49585	Dna2/Ddx11/Cdc7/Cgas/Brca1/Gen1/Fancd2
GO:0000086	G2/M transition of mitotic cell cycle	5/166	120/21602	0.00236244	0.0331377	ENSMUSG00000029283/ENSMUSG00000042489/ENSMUSG00000021298/ENSMUSG00000028587/ENSMUSG00000017146	5	1.47968	Cdc7/Clspn/Gpr132/Orc1/Brca1
GO:1902624	positive regulation of neutrophil migration	3/166	35/21602	0.00243483	0.0339704	ENSMUSG00000026581/ENSMUSG00000026180/ENSMUSG00000039942	3	1.4689	Sell/Cxcr2/Ptger4
GO:0019221	cytokine-mediated signaling pathway	9/166	374/21602	0.00248492	0.0344849	ENSMUSG00000034855/ENSMUSG00000052336/ENSMUSG00000035042/ENSMUSG00000025492/ENSMUSG00000026180/ENSMUSG00000031304/ENSMUSG00000027514/ENSMUSG00000060591/ENSMUSG00000005465	9	1.46237	Cxcl10/Cx3cr1/Ccl5/Ifitm3/Cxcr2/Il2rg/Zbp1/Ifitm2/Il27ra
GO:0033314	mitotic DNA replication checkpoint	2/166	10/21602	0.00253655	0.0349829	ENSMUSG00000042489/ENSMUSG00000028587	2	1.45614	Clspn/Orc1
GO:0002292	T cell differentiation involved in immune response	4/166	74/21602	0.00254762	0.0349829	ENSMUSG00000039942/ENSMUSG00000028064/ENSMUSG00000002983/ENSMUSG00000036931	4	1.45614	Ptger4/Sema4a/Relb/Nfkbid
GO:0002691	regulation of cellular extravasation	3/166	36/21602	0.00264131	0.0358915	ENSMUSG00000039942/ENSMUSG00000037405/ENSMUSG00000005465	3	1.44501	Ptger4/Icam1/Il27ra
GO:0034142	toll-like receptor 4 signaling pathway	3/166	36/21602	0.00264131	0.0358915	ENSMUSG00000044162/ENSMUSG00000051439/ENSMUSG00000032496	3	1.44501	Tnip3/Cd14/Ltf
GO:2000116	regulation of cysteine-type endopeptidase activity	7/166	241/21602	0.00266883	0.0359781	ENSMUSG00000032000/ENSMUSG00000022534/ENSMUSG00000032496/ENSMUSG00000025507/ENSMUSG00000023034/ENSMUSG00000037613/ENSMUSG00000039193	7	1.44396	Birc3/Mefv/Ltf/Pidd1/Nr4a1/Tnfrsf23/Nlrc4
GO:0032637	interleukin-8 production	4/166	75/21602	0.00267526	0.0359781	ENSMUSG00000051439/ENSMUSG00000027995/ENSMUSG00000039942/ENSMUSG00000027863	4	1.44396	Cd14/Tlr2/Ptger4/Cd2
GO:0042742	defense response to bacterium	9/166	383/21602	0.00291061	0.0389425	ENSMUSG00000001348/ENSMUSG00000027995/ENSMUSG00000032496/ENSMUSG00000104713/ENSMUSG00000042333/ENSMUSG00000035692/ENSMUSG00000005465/ENSMUSG00000053318/ENSMUSG00000039193	9	1.40958	Acp5/Tlr2/Ltf/Gbp6/Tnfrsf14/Isg15/Il27ra/Slamf8/Nlrc4
GO:0002443	leukocyte mediated immunity	10/166	458/21602	0.00293374	0.0389834	ENSMUSG00000030560/ENSMUSG00000027995/ENSMUSG00000037405/ENSMUSG00000029591/ENSMUSG00000028793/ENSMUSG00000032739/ENSMUSG00000017550/ENSMUSG00000005465/ENSMUSG00000062300/ENSMUSG00000027276	10	1.40912	Ctsc/Tlr2/Icam1/Ung/Rnf19b/Pram1/Atad5/Il27ra/Nectin2/Jag1
GO:0006809	nitric oxide biosynthetic process	4/166	77/21602	0.00294355	0.0389834	ENSMUSG00000001348/ENSMUSG00000052336/ENSMUSG00000027995/ENSMUSG00000037405	4	1.40912	Acp5/Cx3cr1/Tlr2/Icam1
GO:0070391	response to lipoteichoic acid	2/166	11/21602	0.00308461	0.0402559	ENSMUSG00000051439/ENSMUSG00000027995	2	1.39517	Cd14/Tlr2
GO:0071223	cellular response to lipoteichoic acid	2/166	11/21602	0.00308461	0.0402559	ENSMUSG00000051439/ENSMUSG00000027995	2	1.39517	Cd14/Tlr2
GO:1903432	regulation of TORC1 signaling	3/166	38/21602	0.00308593	0.0402559	ENSMUSG00000033253/ENSMUSG00000037426/ENSMUSG00000016526	3	1.39517	Szt2/Depdc5/Dyrk3
GO:0032102	negative regulation of response to external stimulus	9/166	387/21602	0.00311742	0.040336	ENSMUSG00000021322/ENSMUSG00000001348/ENSMUSG00000052336/ENSMUSG00000039942/ENSMUSG00000028064/ENSMUSG00000022534/ENSMUSG00000032496/ENSMUSG00000021451/ENSMUSG00000053318	9	1.39431	Aoah/Acp5/Cx3cr1/Ptger4/Sema4a/Mefv/Ltf/Sema4d/Slamf8
GO:2000181	negative regulation of blood vessel morphogenesis	5/166	128/21602	0.00312298	0.040336	ENSMUSG00000034855/ENSMUSG00000052336/ENSMUSG00000039942/ENSMUSG00000028064/ENSMUSG00000033170	5	1.39431	Cxcl10/Cx3cr1/Ptger4/Sema4a/Card10
GO:0061387	regulation of extent of cell growth	5/166	129/21602	0.00322911	0.0413051	ENSMUSG00000028064/ENSMUSG00000031389/ENSMUSG00000000861/ENSMUSG00000021451/ENSMUSG00000062991	5	1.384	Sema4a/Arhgap4/Bcl11a/Sema4d/Nrg1
GO:0046718	viral entry into host cell	4/166	79/21602	0.00322969	0.0413051	ENSMUSG00000025492/ENSMUSG00000060591/ENSMUSG00000062300/ENSMUSG00000052749	4	1.384	Ifitm3/Ifitm2/Nectin2/Trim30b
GO:0036230	granulocyte activation	3/166	39/21602	0.0033244	0.0419003	ENSMUSG00000035042/ENSMUSG00000026180/ENSMUSG00000032739	3	1.37778	Ccl5/Cxcr2/Pram1
GO:0050715	positive regulation of cytokine secretion	3/166	39/21602	0.0033244	0.0419003	ENSMUSG00000051439/ENSMUSG00000027995/ENSMUSG00000039942	3	1.37778	Cd14/Tlr2/Ptger4
GO:0097028	dendritic cell differentiation	3/166	39/21602	0.0033244	0.0419003	ENSMUSG00000029810/ENSMUSG00000023367/ENSMUSG00000002983	3	1.37778	Tmem176b/Tmem176a/Relb
GO:1901224	positive regulation of NIK/NF-kappaB signaling	4/166	80/21602	0.00337962	0.0423914	ENSMUSG00000005824/ENSMUSG00000051439/ENSMUSG00000027995/ENSMUSG00000033170	4	1.37272	Tnfsf14/Cd14/Tlr2/Card10
GO:0045765	regulation of angiogenesis	8/166	322/21602	0.00353003	0.0433684	ENSMUSG00000034855/ENSMUSG00000052336/ENSMUSG00000035042/ENSMUSG00000026180/ENSMUSG00000028064/ENSMUSG00000033170/ENSMUSG00000017146/ENSMUSG00000038387	8	1.36283	Cxcl10/Cx3cr1/Ccl5/Cxcr2/Sema4a/Card10/Brca1/Rras
GO:0046209	nitric oxide metabolic process	4/166	81/21602	0.00353422	0.0433684	ENSMUSG00000001348/ENSMUSG00000052336/ENSMUSG00000027995/ENSMUSG00000037405	4	1.36283	Acp5/Cx3cr1/Tlr2/Icam1
GO:0050852	T cell receptor signaling pathway	5/166	132/21602	0.00356309	0.0433684	ENSMUSG00000034833/ENSMUSG00000010609/ENSMUSG00000036931/ENSMUSG00000032739/ENSMUSG00000062300	5	1.36283	Tespa1/Psen2/Nfkbid/Pram1/Nectin2
GO:0032733	positive regulation of interleukin-10 production	3/166	40/21602	0.00357386	0.0433684	ENSMUSG00000027995/ENSMUSG00000039942/ENSMUSG00000016496	3	1.36283	Tlr2/Ptger4/Cd274
GO:0045005	DNA-dependent DNA replication maintenance of fidelity	3/166	40/21602	0.00357386	0.0433684	ENSMUSG00000036875/ENSMUSG00000035842/ENSMUSG00000051235	3	1.36283	Dna2/Ddx11/Gen1
GO:0060337	type I interferon signaling pathway	3/166	40/21602	0.00357386	0.0433684	ENSMUSG00000025492/ENSMUSG00000027514/ENSMUSG00000060591	3	1.36283	Ifitm3/Zbp1/Ifitm2
GO:0071357	cellular response to type I interferon	3/166	40/21602	0.00357386	0.0433684	ENSMUSG00000025492/ENSMUSG00000027514/ENSMUSG00000060591	3	1.36283	Ifitm3/Zbp1/Ifitm2
GO:0018108	peptidyl-tyrosine phosphorylation	8/166	324/21602	0.00366408	0.0440022	ENSMUSG00000035042/ENSMUSG00000039942/ENSMUSG00000037405/ENSMUSG00000042333/ENSMUSG00000010609/ENSMUSG00000021451/ENSMUSG00000016526/ENSMUSG00000062991	8	1.35653	Ccl5/Ptger4/Icam1/Tnfrsf14/Psen2/Sema4d/Dyrk3/Nrg1
GO:0006261	DNA-dependent DNA replication	5/166	133/21602	0.00367973	0.0440022	ENSMUSG00000036875/ENSMUSG00000035842/ENSMUSG00000029283/ENSMUSG00000028587/ENSMUSG00000051235	5	1.35653	Dna2/Ddx11/Cdc7/Orc1/Gen1
GO:0002637	regulation of immunoglobulin production	4/166	82/21602	0.00369355	0.0440022	ENSMUSG00000032344/ENSMUSG00000017550/ENSMUSG00000005465/ENSMUSG00000030577	4	1.35653	Cgas/Atad5/Il27ra/Cd22
GO:0032479	regulation of type I interferon production	4/166	82/21602	0.00369355	0.0440022	ENSMUSG00000051439/ENSMUSG00000027995/ENSMUSG00000002983/ENSMUSG00000032344	4	1.35653	Cd14/Tlr2/Relb/Cgas
GO:0002686	negative regulation of leukocyte migration	3/166	41/21602	0.00383447	0.0454733	ENSMUSG00000039942/ENSMUSG00000005465/ENSMUSG00000053318	3	1.34224	Ptger4/Il27ra/Slamf8
GO:0044409	entry into host	4/166	83/21602	0.0038577	0.0455108	ENSMUSG00000025492/ENSMUSG00000060591/ENSMUSG00000062300/ENSMUSG00000052749	4	1.34189	Ifitm3/Ifitm2/Nectin2/Trim30b
GO:0018212	peptidyl-tyrosine modification	8/166	327/21602	0.00387252	0.0455108	ENSMUSG00000035042/ENSMUSG00000039942/ENSMUSG00000037405/ENSMUSG00000042333/ENSMUSG00000010609/ENSMUSG00000021451/ENSMUSG00000016526/ENSMUSG00000062991	8	1.34189	Ccl5/Ptger4/Icam1/Tnfrsf14/Psen2/Sema4d/Dyrk3/Nrg1
GO:0050731	positive regulation of peptidyl-tyrosine phosphorylation	6/166	196/21602	0.00413525	0.0483805	ENSMUSG00000035042/ENSMUSG00000039942/ENSMUSG00000037405/ENSMUSG00000042333/ENSMUSG00000021451/ENSMUSG00000062991	6	1.31533	Ccl5/Ptger4/Icam1/Tnfrsf14/Sema4d/Nrg1
GO:0070371	ERK1 and ERK2 cascade	8/166	331/21602	0.00416458	0.0485062	ENSMUSG00000035042/ENSMUSG00000027995/ENSMUSG00000039942/ENSMUSG00000037405/ENSMUSG00000021360/ENSMUSG00000004558/ENSMUSG00000038387/ENSMUSG00000041046	8	1.3142	Ccl5/Tlr2/Ptger4/Icam1/Gcnt2/Ndrg2/Rras/Ramp3
GO:0051091	positive regulation of DNA-binding transcription factor activity	7/166	262/21602	0.00422285	0.0489663	ENSMUSG00000052336/ENSMUSG00000027995/ENSMUSG00000032496/ENSMUSG00000037405/ENSMUSG00000025790/ENSMUSG00000052749/ENSMUSG00000039193	7	1.3101	Cx3cr1/Tlr2/Ltf/Icam1/Slco3a1/Trim30b/Nlrc4
GO:0071887	leukocyte apoptotic process	5/166	138/21602	0.00430435	0.0496905	ENSMUSG00000035042/ENSMUSG00000026180/ENSMUSG00000016496/ENSMUSG00000036931/ENSMUSG00000037613	5	1.30373	Ccl5/Cxcr2/Cd274/Nfkbid/Tnfrsf23
GO:0032606	type I interferon production	4/166	86/21602	0.00437963	0.0499161	ENSMUSG00000051439/ENSMUSG00000027995/ENSMUSG00000002983/ENSMUSG00000032344	4	1.30176	Cd14/Tlr2/Relb/Cgas
GO:2001057	reactive nitrogen species metabolic process	4/166	86/21602	0.00437963	0.0499161	ENSMUSG00000001348/ENSMUSG00000052336/ENSMUSG00000027995/ENSMUSG00000037405	4	1.30176	Acp5/Cx3cr1/Tlr2/Icam1
GO:0070232	regulation of T cell apoptotic process	3/166	43/21602	0.0043897	0.0499161	ENSMUSG00000035042/ENSMUSG00000016496/ENSMUSG00000036931	3	1.30176	Ccl5/Cd274/Nfkbid
GO:0050730	regulation of peptidyl-tyrosine phosphorylation	7/166	264/21602	0.00440043	0.0499161	ENSMUSG00000035042/ENSMUSG00000039942/ENSMUSG00000037405/ENSMUSG00000042333/ENSMUSG00000010609/ENSMUSG00000021451/ENSMUSG00000062991	7	1.30176	Ccl5/Ptger4/Icam1/Tnfrsf14/Psen2/Sema4d/Nrg1

## Sheet: 5c - Cluster II
ID	Description	GeneRatio	BgRatio	pvalue	p.adjust	geneID	Count	logP	geneList
GO:0050678	regulation of epithelial cell proliferation	17/305	377/21602	2.87349e-05	0.0485835	ENSMUSG00000018395/ENSMUSG00000025932/ENSMUSG00000046186/ENSMUSG00000049723/ENSMUSG00000056758/ENSMUSG00000004814/ENSMUSG00000010051/ENSMUSG00000020889/ENSMUSG00000030201/ENSMUSG00000039005/ENSMUSG00000070348/ENSMUSG00000022323/ENSMUSG00000037568/ENSMUSG00000040040/ENSMUSG00000017548/ENSMUSG00000074361/ENSMUSG00000024962	17	1.31351	Kif3a/Eya1/Cd109/Mmp12/Hmga2/Ccl24/Hyal1/Nr1d1/Lrp6/Tlr4/Ccnd1/Rida/Vash2/Ift88/Suz12/C5ar2/Vegfb
GO:0046326	positive regulation of glucose import	6/305	43/21602	2.96241e-05	0.0485835	ENSMUSG00000023571/ENSMUSG00000020189/ENSMUSG00000030557/ENSMUSG00000038894/ENSMUSG00000021549/ENSMUSG00000052751	6	1.31351	C1qtnf12/Osbpl8/Mef2a/Irs2/Rasa1/Repin1

## Sheet: 5c - Cluster III
ID	Description	GeneRatio	BgRatio	pvalue	p.adjust	geneID	Count	logP	geneList
GO:0044242	cellular lipid catabolic process	26/688	219/21602	8.73486e-09	4.00406e-05	ENSMUSG00000039206/ENSMUSG00000025232/ENSMUSG00000032046/ENSMUSG00000036833/ENSMUSG00000020593/ENSMUSG00000040249/ENSMUSG00000029098/ENSMUSG00000020097/ENSMUSG00000021003/ENSMUSG00000024900/ENSMUSG00000022453/ENSMUSG00000019872/ENSMUSG00000004207/ENSMUSG00000031613/ENSMUSG00000031591/ENSMUSG00000003623/ENSMUSG00000029762/ENSMUSG00000025950/ENSMUSG00000021226/ENSMUSG00000039958/ENSMUSG00000027346/…	26	4.3975	Daglb/Hexa/Abhd12/Pnpla7/Lpin1/Lrp1/Acox3/Sgpl1/Galc/Cpt1a/Naga/Smpdl3a/Psap/Hpgd/Asah1/Crot/Akr1b8/Idh1/Acot2/Etfbkmt/Gpcpd1/Hexb/Gdpd1/Smpd1/Hadh/Bco2
GO:0006914	autophagy	37/688	434/21602	6.29919e-08	9.62516e-05	ENSMUSG00000038332/ENSMUSG00000023992/ENSMUSG00000038147/ENSMUSG00000018217/ENSMUSG00000007891/ENSMUSG00000021306/ENSMUSG00000017760/ENSMUSG00000027900/ENSMUSG00000028756/ENSMUSG00000034247/ENSMUSG00000024413/ENSMUSG00000032633/ENSMUSG00000027381/ENSMUSG00000030720/ENSMUSG00000038520/ENSMUSG00000030161/ENSMUSG00000042015/ENSMUSG00000027291/ENSMUSG00000018567/ENSMUSG00000028278/ENSMUSG00000040813/…	37	4.01659	Sesn1/Trem2/Cd84/Pmp22/Ctsd/Gpr137b/Ctsa/Dram2/Pink1/Plekhm1/Npc1/Flcn/Bcl2l11/Cln3/Tbc1d17/Gabarapl1/Wdr41/Vps39/Gabarap/Rragd/Tex264/Hdac10/Mcoln1/Scoc/Rragc/Atp6v0a1/Tbc1d14/Trim14/Htr2b/Prkn/Ulk1/Nbr1/Sh3glb1/Pip4k2a/Tsc1/Trim21/Smg1
GO:0061919	process utilizing autophagic mechanism	37/688	434/21602	6.29919e-08	9.62516e-05	ENSMUSG00000038332/ENSMUSG00000023992/ENSMUSG00000038147/ENSMUSG00000018217/ENSMUSG00000007891/ENSMUSG00000021306/ENSMUSG00000017760/ENSMUSG00000027900/ENSMUSG00000028756/ENSMUSG00000034247/ENSMUSG00000024413/ENSMUSG00000032633/ENSMUSG00000027381/ENSMUSG00000030720/ENSMUSG00000038520/ENSMUSG00000030161/ENSMUSG00000042015/ENSMUSG00000027291/ENSMUSG00000018567/ENSMUSG00000028278/ENSMUSG00000040813/…	37	4.01659	Sesn1/Trem2/Cd84/Pmp22/Ctsd/Gpr137b/Ctsa/Dram2/Pink1/Plekhm1/Npc1/Flcn/Bcl2l11/Cln3/Tbc1d17/Gabarapl1/Wdr41/Vps39/Gabarap/Rragd/Tex264/Hdac10/Mcoln1/Scoc/Rragc/Atp6v0a1/Tbc1d14/Trim14/Htr2b/Prkn/Ulk1/Nbr1/Sh3glb1/Pip4k2a/Tsc1/Trim21/Smg1
GO:0016042	lipid catabolic process	30/688	324/21602	1.92758e-07	0.0002209	ENSMUSG00000002985/ENSMUSG00000039206/ENSMUSG00000025232/ENSMUSG00000032046/ENSMUSG00000027698/ENSMUSG00000036833/ENSMUSG00000020593/ENSMUSG00000040249/ENSMUSG00000029098/ENSMUSG00000020097/ENSMUSG00000021003/ENSMUSG00000042289/ENSMUSG00000024900/ENSMUSG00000022453/ENSMUSG00000019872/ENSMUSG00000004207/ENSMUSG00000031613/ENSMUSG00000031591/ENSMUSG00000003623/ENSMUSG00000029762/ENSMUSG00000025950/…	30	3.6558	Apoe/Daglb/Hexa/Abhd12/Nceh1/Pnpla7/Lpin1/Lrp1/Acox3/Sgpl1/Galc/Hsd3b7/Cpt1a/Naga/Smpdl3a/Psap/Hpgd/Asah1/Crot/Akr1b8/Idh1/Acot2/Etfbkmt/Gpcpd1/Spp1/Hexb/Gdpd1/Smpd1/Hadh/Bco2
GO:0030149	sphingolipid catabolic process	9/688	30/21602	2.51287e-07	0.00023038	ENSMUSG00000025232/ENSMUSG00000020097/ENSMUSG00000021003/ENSMUSG00000022453/ENSMUSG00000019872/ENSMUSG00000004207/ENSMUSG00000031591/ENSMUSG00000021665/ENSMUSG00000037049	9	3.63756	Hexa/Sgpl1/Galc/Naga/Smpdl3a/Psap/Asah1/Hexb/Smpd1
GO:0046466	membrane lipid catabolic process	9/688	34/21602	8.21871e-07	0.00062791	ENSMUSG00000025232/ENSMUSG00000020097/ENSMUSG00000021003/ENSMUSG00000022453/ENSMUSG00000019872/ENSMUSG00000004207/ENSMUSG00000031591/ENSMUSG00000021665/ENSMUSG00000037049	9	3.2021	Hexa/Sgpl1/Galc/Naga/Smpdl3a/Psap/Asah1/Hexb/Smpd1
GO:0007626	locomotory behavior	24/688	255/21602	2.39652e-06	0.00156938	ENSMUSG00000002985/ENSMUSG00000064373/ENSMUSG00000018217/ENSMUSG00000074794/ENSMUSG00000031996/ENSMUSG00000025232/ENSMUSG00000032046/ENSMUSG00000024413/ENSMUSG00000034593/ENSMUSG00000001751/ENSMUSG00000028328/ENSMUSG00000004207/ENSMUSG00000052512/ENSMUSG00000025579/ENSMUSG00000005949/ENSMUSG00000033540/ENSMUSG00000012819/ENSMUSG00000023826/ENSMUSG00000022307/ENSMUSG00000040907/ENSMUSG00000021665/…	24	2.80427	Apoe/Selenop/Pmp22/Arrdc3/Aplp2/Hexa/Abhd12/Npc1/Myo5a/Naglu/Tmod1/Psap/Nav2/Gaa/Ctns/Idua/Cdh23/Prkn/Oxr1/Atp1a3/Hexb/Cln8/Tsc1/Cln6
GO:0007033	vacuole organization	19/688	178/21602	4.3377e-06	0.00236088	ENSMUSG00000007891/ENSMUSG00000025232/ENSMUSG00000028756/ENSMUSG00000052688/ENSMUSG00000034708/ENSMUSG00000030720/ENSMUSG00000001751/ENSMUSG00000030894/ENSMUSG00000030161/ENSMUSG00000018567/ENSMUSG00000025579/ENSMUSG00000033540/ENSMUSG00000029192/ENSMUSG00000029512/ENSMUSG00000037062/ENSMUSG00000021665/ENSMUSG00000026737/ENSMUSG00000026317/ENSMUSG00000032245	19	2.62693	Ctsd/Hexa/Pink1/Rab7b/Grn/Cln3/Naglu/Tpp1/Gabarapl1/Gabarap/Gaa/Idua/Tbc1d14/Ulk1/Sh3glb1/Hexb/Pip4k2a/Cln8/Cln6
GO:0010506	regulation of autophagy	25/688	283/21602	4.63523e-06	0.00236088	ENSMUSG00000038332/ENSMUSG00000023992/ENSMUSG00000021306/ENSMUSG00000017760/ENSMUSG00000027900/ENSMUSG00000028756/ENSMUSG00000024413/ENSMUSG00000032633/ENSMUSG00000027381/ENSMUSG00000030720/ENSMUSG00000042015/ENSMUSG00000028278/ENSMUSG00000063253/ENSMUSG00000028646/ENSMUSG00000019302/ENSMUSG00000029192/ENSMUSG00000039853/ENSMUSG00000026228/ENSMUSG00000023826/ENSMUSG00000029512/ENSMUSG00000037062/…	25	2.62693	Sesn1/Trem2/Gpr137b/Ctsa/Dram2/Pink1/Npc1/Flcn/Bcl2l11/Cln3/Wdr41/Rragd/Scoc/Rragc/Atp6v0a1/Tbc1d14/Trim14/Htr2b/Prkn/Ulk1/Sh3glb1/Pip4k2a/Tsc1/Trim21/Smg1
GO:0046486	glycerolipid metabolic process	29/688	366/21602	7.07725e-06	0.00324421	ENSMUSG00000002985/ENSMUSG00000002944/ENSMUSG00000039206/ENSMUSG00000027533/ENSMUSG00000031808/ENSMUSG00000032046/ENSMUSG00000030522/ENSMUSG00000036833/ENSMUSG00000020593/ENSMUSG00000030720/ENSMUSG00000006127/ENSMUSG00000072115/ENSMUSG00000024900/ENSMUSG00000027187/ENSMUSG00000028773/ENSMUSG00000000276/ENSMUSG00000021120/ENSMUSG00000026228/ENSMUSG00000040430/ENSMUSG00000045625/ENSMUSG00000027346/…	29	2.48889	Apoe/Cd36/Daglb/Fabp5/Slc27a1/Abhd12/Mtmr10/Pnpla7/Lpin1/Cln3/Inpp5k/Ang/Cpt1a/Cat/Fabp3/Dgke/Pigh/Htr2b/Pitpnc1/Pigz/Gpcpd1/Ptdss2/Serinc1/Sh3glb1/Pip4k2a/Fam126a/Gdpd1/Hdhd5/Smg1
GO:0050885	neuromuscular process controlling balance	11/688	70/21602	1.23648e-05	0.00439596	ENSMUSG00000031996/ENSMUSG00000025232/ENSMUSG00000034593/ENSMUSG00000030720/ENSMUSG00000030894/ENSMUSG00000004207/ENSMUSG00000025579/ENSMUSG00000012819/ENSMUSG00000021665/ENSMUSG00000026317/ENSMUSG00000021684	11	2.35695	Aplp2/Hexa/Myo5a/Cln3/Tpp1/Psap/Gaa/Cdh23/Hexb/Cln8/Pde8b
GO:1901615	organic hydroxy compound metabolic process	35/688	500/21602	1.27662e-05	0.00439596	ENSMUSG00000002985/ENSMUSG00000066026/ENSMUSG00000021939/ENSMUSG00000018217/ENSMUSG00000031996/ENSMUSG00000039007/ENSMUSG00000056529/ENSMUSG00000021720/ENSMUSG00000024413/ENSMUSG00000028692/ENSMUSG00000040249/ENSMUSG00000034593/ENSMUSG00000021477/ENSMUSG00000000326/ENSMUSG00000006127/ENSMUSG00000042289/ENSMUSG00000038776/ENSMUSG00000027227/ENSMUSG00000027187/ENSMUSG00000031591/ENSMUSG00000029762/…	35	2.35695	Apoe/Dhrs3/Ctsb/Pmp22/Aplp2/Cpq/Ptafr/Rnf180/Npc1/Akr1a1/Lrp1/Myo5a/Ctsl/Comt/Inpp5k/Hsd3b7/Ephx1/Sord/Cat/Asah1/Akr1b8/Myof/Idh1/Pdxk/Got1/Ctns/Prkn/Lrp5/Soat1/Por/Gdpd1/Cyb5r3/Cln8/Smpd1/Cln6
GO:0006644	phospholipid metabolic process	29/688	379/21602	1.37397e-05	0.00439596	ENSMUSG00000027533/ENSMUSG00000031808/ENSMUSG00000032046/ENSMUSG00000030522/ENSMUSG00000036833/ENSMUSG00000058486/ENSMUSG00000030720/ENSMUSG00000006127/ENSMUSG00000019872/ENSMUSG00000028773/ENSMUSG00000025950/ENSMUSG00000000276/ENSMUSG00000021120/ENSMUSG00000034614/ENSMUSG00000026228/ENSMUSG00000040430/ENSMUSG00000045625/ENSMUSG00000027346/ENSMUSG00000025495/ENSMUSG00000019877/ENSMUSG00000037062/…	29	2.35695	Fabp5/Slc27a1/Abhd12/Mtmr10/Pnpla7/Wdr91/Cln3/Inpp5k/Smpdl3a/Fabp3/Idh1/Dgke/Pigh/Pik3ip1/Htr2b/Pitpnc1/Pigz/Gpcpd1/Ptdss2/Serinc1/Sh3glb1/Hexb/Pip4k2a/Fam126a/Gdpd1/Hdhd5/Cln8/Smpd1/Smg1
GO:0016236	macroautophagy	20/688	211/21602	1.4717e-05	0.00439596	ENSMUSG00000038332/ENSMUSG00000007891/ENSMUSG00000028756/ENSMUSG00000024413/ENSMUSG00000030720/ENSMUSG00000030161/ENSMUSG00000018567/ENSMUSG00000040813/ENSMUSG00000062906/ENSMUSG00000004567/ENSMUSG00000063253/ENSMUSG00000019302/ENSMUSG00000029192/ENSMUSG00000023826/ENSMUSG00000029512/ENSMUSG00000017119/ENSMUSG00000037062/ENSMUSG00000026737/ENSMUSG00000026812/ENSMUSG00000030655	20	2.35695	Sesn1/Ctsd/Pink1/Npc1/Cln3/Gabarapl1/Gabarap/Tex264/Hdac10/Mcoln1/Scoc/Atp6v0a1/Tbc1d14/Prkn/Ulk1/Nbr1/Sh3glb1/Pip4k2a/Tsc1/Smg1
GO:0006066	alcohol metabolic process	26/688	322/21602	1.50353e-05	0.00439596	ENSMUSG00000002985/ENSMUSG00000066026/ENSMUSG00000018217/ENSMUSG00000031996/ENSMUSG00000056529/ENSMUSG00000024413/ENSMUSG00000028692/ENSMUSG00000040249/ENSMUSG00000006127/ENSMUSG00000042289/ENSMUSG00000038776/ENSMUSG00000027227/ENSMUSG00000027187/ENSMUSG00000031591/ENSMUSG00000029762/ENSMUSG00000048612/ENSMUSG00000025950/ENSMUSG00000025190/ENSMUSG00000024913/ENSMUSG00000026600/ENSMUSG00000005514/…	26	2.35695	Apoe/Dhrs3/Pmp22/Aplp2/Ptafr/Npc1/Akr1a1/Lrp1/Inpp5k/Hsd3b7/Ephx1/Sord/Cat/Asah1/Akr1b8/Myof/Idh1/Got1/Lrp5/Soat1/Por/Gdpd1/Cyb5r3/Cln8/Smpd1/Cln6
GO:0007040	lysosome organization	11/688	72/21602	1.63026e-05	0.00439596	ENSMUSG00000025232/ENSMUSG00000052688/ENSMUSG00000034708/ENSMUSG00000030720/ENSMUSG00000001751/ENSMUSG00000030894/ENSMUSG00000025579/ENSMUSG00000033540/ENSMUSG00000021665/ENSMUSG00000026317/ENSMUSG00000032245	11	2.35695	Hexa/Rab7b/Grn/Cln3/Naglu/Tpp1/Gaa/Idua/Hexb/Cln8/Cln6
GO:0080171	lytic vacuole organization	11/688	72/21602	1.63026e-05	0.00439596	ENSMUSG00000025232/ENSMUSG00000052688/ENSMUSG00000034708/ENSMUSG00000030720/ENSMUSG00000001751/ENSMUSG00000030894/ENSMUSG00000025579/ENSMUSG00000033540/ENSMUSG00000021665/ENSMUSG00000026317/ENSMUSG00000032245	11	2.35695	Hexa/Rab7b/Grn/Cln3/Naglu/Tpp1/Gaa/Idua/Hexb/Cln8/Cln6
GO:0090659	walking behavior	9/688	48/21602	1.76434e-05	0.00449319	ENSMUSG00000018217/ENSMUSG00000025232/ENSMUSG00000032046/ENSMUSG00000024413/ENSMUSG00000004207/ENSMUSG00000005949/ENSMUSG00000033540/ENSMUSG00000022307/ENSMUSG00000026317	9	2.34745	Pmp22/Hexa/Abhd12/Npc1/Psap/Ctns/Idua/Oxr1/Cln8
GO:0009896	positive regulation of catabolic process	33/688	469/21602	2.02614e-05	0.00488832	ENSMUSG00000002985/ENSMUSG00000020053/ENSMUSG00000041058/ENSMUSG00000038332/ENSMUSG00000023992/ENSMUSG00000039206/ENSMUSG00000028756/ENSMUSG00000021720/ENSMUSG00000040249/ENSMUSG00000032633/ENSMUSG00000027381/ENSMUSG00000024900/ENSMUSG00000038175/ENSMUSG00000045817/ENSMUSG00000038068/ENSMUSG00000022708/ENSMUSG00000062078/ENSMUSG00000063253/ENSMUSG00000037325/ENSMUSG00000034175/ENSMUSG00000033540/…	33	2.31084	Apoe/Igf1/Wwp1/Sesn1/Trem2/Daglb/Pink1/Rnf180/Lrp1/Flcn/Bcl2l11/Cpt1a/Mylip/Zfp36l2/Rnf144b/Zbtb20/Qk/Scoc/Bbs7/Rhbdd3/Idua/Trim14/Snx9/Prkn/Ulk1/Tmem67/Sh3glb1/Pip4k2a/Ndfip1/Zfp36/Ppp2r3a/Tsc1/Trim21
GO:0006631	fatty acid metabolic process	30/688	409/21602	2.20318e-05	0.00494505	ENSMUSG00000002944/ENSMUSG00000039206/ENSMUSG00000027533/ENSMUSG00000031808/ENSMUSG00000028497/ENSMUSG00000029919/ENSMUSG00000020263/ENSMUSG00000020593/ENSMUSG00000034593/ENSMUSG00000029098/ENSMUSG00000020097/ENSMUSG00000024900/ENSMUSG00000027452/ENSMUSG00000038776/ENSMUSG00000031613/ENSMUSG00000079057/ENSMUSG00000003623/ENSMUSG00000028773/ENSMUSG00000062078/ENSMUSG00000021226/ENSMUSG00000021947/…	30	2.30583	Cd36/Daglb/Fabp5/Slc27a1/Hacd4/Hpgds/Appl2/Lpin1/Myo5a/Acox3/Sgpl1/Cpt1a/Acss1/Ephx1/Hpgd/Cyp4v3/Crot/Fabp3/Qk/Acot2/Cryl1/Pparg/Etfbkmt/Sirt4/Prkab2/Adipor1/Por/Hadh/Ptgr2/Ggt5
GO:0006665	sphingolipid metabolic process	15/688	133/21602	2.2654e-05	0.00494505	ENSMUSG00000025232/ENSMUSG00000035891/ENSMUSG00000028497/ENSMUSG00000020097/ENSMUSG00000021003/ENSMUSG00000022453/ENSMUSG00000019872/ENSMUSG00000004207/ENSMUSG00000031591/ENSMUSG00000063889/ENSMUSG00000019877/ENSMUSG00000021665/ENSMUSG00000026317/ENSMUSG00000037049/ENSMUSG00000032245	15	2.30583	Hexa/Cerk/Hacd4/Sgpl1/Galc/Naga/Smpdl3a/Psap/Asah1/Crem/Serinc1/Hexb/Cln8/Smpd1/Cln6
GO:0046514	ceramide catabolic process	6/688	20/21602	2.70095e-05	0.0056278	ENSMUSG00000025232/ENSMUSG00000021003/ENSMUSG00000022453/ENSMUSG00000004207/ENSMUSG00000031591/ENSMUSG00000021665	6	2.24966	Hexa/Galc/Naga/Psap/Asah1/Hexb
GO:0019395	fatty acid oxidation	13/688	106/21602	3.24509e-05	0.0064676	ENSMUSG00000002944/ENSMUSG00000020263/ENSMUSG00000029098/ENSMUSG00000024900/ENSMUSG00000079057/ENSMUSG00000003623/ENSMUSG00000028773/ENSMUSG00000000440/ENSMUSG00000039958/ENSMUSG00000029524/ENSMUSG00000026457/ENSMUSG00000005514/ENSMUSG00000027984	13	2.18926	Cd36/Appl2/Acox3/Cpt1a/Cyp4v3/Crot/Fabp3/Pparg/Etfbkmt/Sirt4/Adipor1/Por/Hadh
GO:1901136	carbohydrate derivative catabolic process	14/688	122/21602	3.47156e-05	0.00663068	ENSMUSG00000025232/ENSMUSG00000031387/ENSMUSG00000035273/ENSMUSG00000021477/ENSMUSG00000021003/ENSMUSG00000022453/ENSMUSG00000004207/ENSMUSG00000034744/ENSMUSG00000028673/ENSMUSG00000035847/ENSMUSG00000033540/ENSMUSG00000025534/ENSMUSG00000021665/ENSMUSG00000055401	14	2.17844	Hexa/Renbp/Hpse/Ctsl/Galc/Naga/Psap/Nagk/Fuca1/Ids/Idua/Gusb/Hexb/Fbxo6
GO:0006650	glycerophospholipid metabolic process	22/688	262/21602	3.72061e-05	0.00673725	ENSMUSG00000027533/ENSMUSG00000031808/ENSMUSG00000032046/ENSMUSG00000030522/ENSMUSG00000036833/ENSMUSG00000030720/ENSMUSG00000006127/ENSMUSG00000028773/ENSMUSG00000000276/ENSMUSG00000021120/ENSMUSG00000026228/ENSMUSG00000040430/ENSMUSG00000045625/ENSMUSG00000027346/ENSMUSG00000025495/ENSMUSG00000019877/ENSMUSG00000037062/ENSMUSG00000026737/ENSMUSG00000028995/ENSMUSG00000061666/ENSMUSG00000058979/…	22	2.17152	Fabp5/Slc27a1/Abhd12/Mtmr10/Pnpla7/Cln3/Inpp5k/Fabp3/Dgke/Pigh/Htr2b/Pitpnc1/Pigz/Gpcpd1/Ptdss2/Serinc1/Sh3glb1/Pip4k2a/Fam126a/Gdpd1/Hdhd5/Smg1
GO:0050905	neuromuscular process	15/688	139/21602	3.8213e-05	0.00673725	ENSMUSG00000018217/ENSMUSG00000031996/ENSMUSG00000025232/ENSMUSG00000034593/ENSMUSG00000030720/ENSMUSG00000030894/ENSMUSG00000004207/ENSMUSG00000026365/ENSMUSG00000036580/ENSMUSG00000025579/ENSMUSG00000012819/ENSMUSG00000023826/ENSMUSG00000021665/ENSMUSG00000026317/ENSMUSG00000021684	15	2.17152	Pmp22/Aplp2/Hexa/Myo5a/Cln3/Tpp1/Psap/Cfh/Spg20/Gaa/Cdh23/Prkn/Hexb/Cln8/Pde8b
GO:1902652	secondary alcohol metabolic process	15/688	140/21602	4.15638e-05	0.00685127	ENSMUSG00000002985/ENSMUSG00000018217/ENSMUSG00000031996/ENSMUSG00000024413/ENSMUSG00000040249/ENSMUSG00000042289/ENSMUSG00000027187/ENSMUSG00000025950/ENSMUSG00000024913/ENSMUSG00000026600/ENSMUSG00000005514/ENSMUSG00000018042/ENSMUSG00000026317/ENSMUSG00000037049/ENSMUSG00000032245	15	2.16423	Apoe/Pmp22/Aplp2/Npc1/Lrp1/Hsd3b7/Cat/Idh1/Lrp5/Soat1/Por/Cyb5r3/Cln8/Smpd1/Cln6
GO:0044282	small molecule catabolic process	25/688	322/21602	4.18489e-05	0.00685127	ENSMUSG00000002985/ENSMUSG00000031387/ENSMUSG00000020593/ENSMUSG00000028692/ENSMUSG00000029098/ENSMUSG00000006127/ENSMUSG00000042289/ENSMUSG00000024900/ENSMUSG00000027227/ENSMUSG00000031613/ENSMUSG00000034744/ENSMUSG00000045594/ENSMUSG00000003623/ENSMUSG00000022186/ENSMUSG00000029762/ENSMUSG00000021226/ENSMUSG00000017713/ENSMUSG00000025190/ENSMUSG00000026307/ENSMUSG00000039958/ENSMUSG00000033540/…	25	2.16423	Apoe/Renbp/Lpin1/Akr1a1/Acox3/Inpp5k/Hsd3b7/Cpt1a/Sord/Hpgd/Nagk/Glb1/Crot/Oxct1/Akr1b8/Acot2/Tha1/Got1/Scly/Etfbkmt/Idua/Amt/Lrp5/Gusb/Hadh
GO:0008344	adult locomotory behavior	13/688	110/21602	4.81357e-05	0.00752695	ENSMUSG00000018217/ENSMUSG00000025232/ENSMUSG00000032046/ENSMUSG00000024413/ENSMUSG00000028328/ENSMUSG00000005949/ENSMUSG00000033540/ENSMUSG00000012819/ENSMUSG00000023826/ENSMUSG00000022307/ENSMUSG00000040907/ENSMUSG00000026317/ENSMUSG00000026812	13	2.12338	Pmp22/Hexa/Abhd12/Npc1/Tmod1/Ctns/Idua/Cdh23/Prkn/Oxr1/Atp1a3/Cln8/Tsc1
GO:0006643	membrane lipid metabolic process	17/688	176/21602	4.99201e-05	0.00752695	ENSMUSG00000025232/ENSMUSG00000035891/ENSMUSG00000028497/ENSMUSG00000020097/ENSMUSG00000021003/ENSMUSG00000022453/ENSMUSG00000019872/ENSMUSG00000004207/ENSMUSG00000031591/ENSMUSG00000021120/ENSMUSG00000063889/ENSMUSG00000045625/ENSMUSG00000019877/ENSMUSG00000021665/ENSMUSG00000026317/ENSMUSG00000037049/ENSMUSG00000032245	17	2.12338	Hexa/Cerk/Hacd4/Sgpl1/Galc/Naga/Smpdl3a/Psap/Asah1/Pigh/Crem/Pigz/Serinc1/Hexb/Cln8/Smpd1/Cln6
GO:0046479	glycosphingolipid catabolic process	5/688	14/21602	5.09021e-05	0.00752695	ENSMUSG00000025232/ENSMUSG00000021003/ENSMUSG00000022453/ENSMUSG00000004207/ENSMUSG00000021665	5	2.12338	Hexa/Galc/Naga/Psap/Hexb
GO:0016241	regulation of macroautophagy	13/688	113/21602	6.38823e-05	0.00855252	ENSMUSG00000038332/ENSMUSG00000028756/ENSMUSG00000024413/ENSMUSG00000030720/ENSMUSG00000063253/ENSMUSG00000019302/ENSMUSG00000029192/ENSMUSG00000023826/ENSMUSG00000029512/ENSMUSG00000037062/ENSMUSG00000026737/ENSMUSG00000026812/ENSMUSG00000030655	13	2.06791	Sesn1/Pink1/Npc1/Cln3/Scoc/Atp6v0a1/Tbc1d14/Prkn/Ulk1/Sh3glb1/Pip4k2a/Tsc1/Smg1
GO:0034440	lipid oxidation	13/688	113/21602	6.38823e-05	0.00855252	ENSMUSG00000002944/ENSMUSG00000020263/ENSMUSG00000029098/ENSMUSG00000024900/ENSMUSG00000079057/ENSMUSG00000003623/ENSMUSG00000028773/ENSMUSG00000000440/ENSMUSG00000039958/ENSMUSG00000029524/ENSMUSG00000026457/ENSMUSG00000005514/ENSMUSG00000027984	13	2.06791	Cd36/Appl2/Acox3/Cpt1a/Cyp4v3/Crot/Fabp3/Pparg/Etfbkmt/Sirt4/Adipor1/Por/Hadh
GO:0008203	cholesterol metabolic process	14/688	129/21602	6.45681e-05	0.00855252	ENSMUSG00000002985/ENSMUSG00000018217/ENSMUSG00000031996/ENSMUSG00000024413/ENSMUSG00000040249/ENSMUSG00000042289/ENSMUSG00000027187/ENSMUSG00000024913/ENSMUSG00000026600/ENSMUSG00000005514/ENSMUSG00000018042/ENSMUSG00000026317/ENSMUSG00000037049/ENSMUSG00000032245	14	2.06791	Apoe/Pmp22/Aplp2/Npc1/Lrp1/Hsd3b7/Cat/Lrp5/Soat1/Por/Cyb5r3/Cln8/Smpd1/Cln6
GO:0097237	cellular response to toxic substance	8/688	44/21602	6.53007e-05	0.00855252	ENSMUSG00000002944/ENSMUSG00000038332/ENSMUSG00000028756/ENSMUSG00000028692/ENSMUSG00000029455/ENSMUSG00000029762/ENSMUSG00000004032/ENSMUSG00000023826	8	2.06791	Cd36/Sesn1/Pink1/Akr1a1/Aldh2/Akr1b8/Gstm5/Prkn
GO:0030258	lipid modification	21/688	254/21602	6.94035e-05	0.00883738	ENSMUSG00000002985/ENSMUSG00000002944/ENSMUSG00000030522/ENSMUSG00000020263/ENSMUSG00000029098/ENSMUSG00000006127/ENSMUSG00000024900/ENSMUSG00000079057/ENSMUSG00000003623/ENSMUSG00000028773/ENSMUSG00000000440/ENSMUSG00000000276/ENSMUSG00000031169/ENSMUSG00000039958/ENSMUSG00000029524/ENSMUSG00000026600/ENSMUSG00000026457/ENSMUSG00000028995/ENSMUSG00000005514/ENSMUSG00000027984/ENSMUSG00000030655	21	2.05368	Apoe/Cd36/Mtmr10/Appl2/Acox3/Inpp5k/Cpt1a/Cyp4v3/Crot/Fabp3/Pparg/Dgke/Porcn/Etfbkmt/Sirt4/Soat1/Adipor1/Fam126a/Por/Hadh/Smg1
GO:0019377	glycolipid catabolic process	5/688	15/21602	7.43546e-05	0.00921193	ENSMUSG00000025232/ENSMUSG00000021003/ENSMUSG00000022453/ENSMUSG00000004207/ENSMUSG00000021665	5	2.03565	Hexa/Galc/Naga/Psap/Hexb
GO:0007628	adult walking behavior	8/688	46/21602	9.08999e-05	0.0109654	ENSMUSG00000018217/ENSMUSG00000025232/ENSMUSG00000032046/ENSMUSG00000024413/ENSMUSG00000005949/ENSMUSG00000033540/ENSMUSG00000022307/ENSMUSG00000026317	8	1.95998	Pmp22/Hexa/Abhd12/Npc1/Ctns/Idua/Oxr1/Cln8
GO:0006575	cellular modified amino acid metabolic process	16/688	171/21602	0.000120058	0.0141114	ENSMUSG00000021939/ENSMUSG00000031808/ENSMUSG00000039007/ENSMUSG00000029919/ENSMUSG00000032046/ENSMUSG00000021477/ENSMUSG00000024900/ENSMUSG00000003623/ENSMUSG00000025950/ENSMUSG00000004032/ENSMUSG00000005949/ENSMUSG00000039648/ENSMUSG00000025495/ENSMUSG00000019877/ENSMUSG00000000811/ENSMUSG00000006344	16	1.85043	Ctsb/Slc27a1/Cpq/Hpgds/Abhd12/Ctsl/Cpt1a/Crot/Idh1/Gstm5/Ctns/Kyat1/Ptdss2/Serinc1/Txnrd3/Ggt5
GO:0016125	sterol metabolic process	14/688	138/21602	0.000134168	0.014875	ENSMUSG00000002985/ENSMUSG00000018217/ENSMUSG00000031996/ENSMUSG00000024413/ENSMUSG00000040249/ENSMUSG00000042289/ENSMUSG00000027187/ENSMUSG00000024913/ENSMUSG00000026600/ENSMUSG00000005514/ENSMUSG00000018042/ENSMUSG00000026317/ENSMUSG00000037049/ENSMUSG00000032245	14	1.82754	Apoe/Pmp22/Aplp2/Npc1/Lrp1/Hsd3b7/Cat/Lrp5/Soat1/Por/Cyb5r3/Cln8/Smpd1/Cln6
GO:0019216	regulation of lipid metabolic process	26/688	367/21602	0.000134296	0.014875	ENSMUSG00000002985/ENSMUSG00000002944/ENSMUSG00000020053/ENSMUSG00000039206/ENSMUSG00000027533/ENSMUSG00000031808/ENSMUSG00000020263/ENSMUSG00000058486/ENSMUSG00000024900/ENSMUSG00000004207/ENSMUSG00000032238/ENSMUSG00000031613/ENSMUSG00000031591/ENSMUSG00000022708/ENSMUSG00000028773/ENSMUSG00000025950/ENSMUSG00000000440/ENSMUSG00000039958/ENSMUSG00000034614/ENSMUSG00000029524/ENSMUSG00000026228/…	26	1.82754	Apoe/Cd36/Igf1/Daglb/Fabp5/Slc27a1/Appl2/Wdr91/Cpt1a/Psap/Rora/Hpgd/Asah1/Zbtb20/Fabp3/Idh1/Pparg/Etfbkmt/Pik3ip1/Sirt4/Htr2b/Adipor1/Sh3glb1/Por/Crebl2/Pde8b
GO:0055094	response to lipoprotein particle	6/688	26/21602	0.00013629	0.014875	ENSMUSG00000002985/ENSMUSG00000002944/ENSMUSG00000018774/ENSMUSG00000024413/ENSMUSG00000038175/ENSMUSG00000000440	6	1.82754	Apoe/Cd36/Cd68/Npc1/Mylip/Pparg
GO:0006672	ceramide metabolic process	11/688	91/21602	0.00014782	0.0157584	ENSMUSG00000025232/ENSMUSG00000035891/ENSMUSG00000020097/ENSMUSG00000021003/ENSMUSG00000022453/ENSMUSG00000004207/ENSMUSG00000031591/ENSMUSG00000021665/ENSMUSG00000026317/ENSMUSG00000037049/ENSMUSG00000032245	11	1.80249	Hexa/Cerk/Sgpl1/Galc/Naga/Psap/Asah1/Hexb/Cln8/Smpd1/Cln6
GO:0009100	glycoprotein metabolic process	24/688	334/21602	0.000194351	0.0199343	ENSMUSG00000020053/ENSMUSG00000034947/ENSMUSG00000043300/ENSMUSG00000022885/ENSMUSG00000035273/ENSMUSG00000024413/ENSMUSG00000021477/ENSMUSG00000038843/ENSMUSG00000006800/ENSMUSG00000031803/ENSMUSG00000047379/ENSMUSG00000039308/ENSMUSG00000037306/ENSMUSG00000035245/ENSMUSG00000039530/ENSMUSG00000056091/ENSMUSG00000034487/ENSMUSG00000031169/ENSMUSG00000004383/ENSMUSG00000033540/ENSMUSG00000042104/…	24	1.7004	Igf1/Tmem106a/B3galnt1/St6gal1/Hpse/Npc1/Ctsl/Gcnt1/Sulf2/B3gnt3/B4gat1/Ndst2/Man1c1/Eogt/Tusc3/St3gal5/Poglut3/Porcn/Large1/Idua/Uggt2/Mgat5/Soat1/Fbxo6
GO:0007034	vacuolar transport	14/688	143/21602	0.00019569	0.0199343	ENSMUSG00000028238/ENSMUSG00000028756/ENSMUSG00000040249/ENSMUSG00000052688/ENSMUSG00000034708/ENSMUSG00000029426/ENSMUSG00000030720/ENSMUSG00000031447/ENSMUSG00000024381/ENSMUSG00000004207/ENSMUSG00000027291/ENSMUSG00000035212/ENSMUSG00000023826/ENSMUSG00000024425	14	1.7004	Atp6v0d2/Pink1/Lrp1/Rab7b/Grn/Scarb2/Cln3/Lamp1/Bin1/Psap/Vps39/Leprot/Prkn/Ndfip1
GO:0071402	cellular response to lipoprotein particle stimulus	6/688	28/21602	0.000211247	0.0210512	ENSMUSG00000002985/ENSMUSG00000002944/ENSMUSG00000018774/ENSMUSG00000024413/ENSMUSG00000038175/ENSMUSG00000000440	6	1.67672	Apoe/Cd36/Cd68/Npc1/Mylip/Pparg
GO:0031331	positive regulation of cellular catabolic process	27/688	402/21602	0.000239425	0.0233516	ENSMUSG00000002985/ENSMUSG00000020053/ENSMUSG00000038332/ENSMUSG00000023992/ENSMUSG00000039206/ENSMUSG00000028756/ENSMUSG00000021720/ENSMUSG00000040249/ENSMUSG00000032633/ENSMUSG00000027381/ENSMUSG00000024900/ENSMUSG00000045817/ENSMUSG00000038068/ENSMUSG00000022708/ENSMUSG00000062078/ENSMUSG00000063253/ENSMUSG00000037325/ENSMUSG00000039853/ENSMUSG00000002365/ENSMUSG00000023826/ENSMUSG00000029512/…	27	1.63168	Apoe/Igf1/Sesn1/Trem2/Daglb/Pink1/Rnf180/Lrp1/Flcn/Bcl2l11/Cpt1a/Zfp36l2/Rnf144b/Zbtb20/Qk/Scoc/Bbs7/Trim14/Snx9/Prkn/Ulk1/Tmem67/Sh3glb1/Pip4k2a/Zfp36/Tsc1/Trim21
GO:0150104	transport across blood-brain barrier	4/688	11/21602	0.000281484	0.0268818	ENSMUSG00000002985/ENSMUSG00000002944/ENSMUSG00000027533/ENSMUSG00000031808	4	1.57054	Apoe/Cd36/Fabp5/Slc27a1
GO:0006687	glycosphingolipid metabolic process	7/688	42/21602	0.000329362	0.0302281	ENSMUSG00000025232/ENSMUSG00000021003/ENSMUSG00000022453/ENSMUSG00000004207/ENSMUSG00000063889/ENSMUSG00000021665/ENSMUSG00000032245	7	1.51959	Hexa/Galc/Naga/Psap/Crem/Hexb/Cln6
GO:0016137	glycoside metabolic process	5/688	20/21602	0.000336308	0.0302281	ENSMUSG00000028692/ENSMUSG00000022453/ENSMUSG00000028673/ENSMUSG00000029762/ENSMUSG00000025534	5	1.51959	Akr1a1/Naga/Fuca1/Akr1b8/Gusb
GO:0060099	regulation of phagocytosis, engulfment	5/688	20/21602	0.000336308	0.0302281	ENSMUSG00000002944/ENSMUSG00000023992/ENSMUSG00000034652/ENSMUSG00000020263/ENSMUSG00000000440	5	1.51959	Cd36/Trem2/Cd300a/Appl2/Pparg
GO:0008202	steroid metabolic process	22/688	309/21602	0.00040115	0.034941	ENSMUSG00000002985/ENSMUSG00000020053/ENSMUSG00000018217/ENSMUSG00000031996/ENSMUSG00000024413/ENSMUSG00000040249/ENSMUSG00000020097/ENSMUSG00000000326/ENSMUSG00000042289/ENSMUSG00000032238/ENSMUSG00000027187/ENSMUSG00000031591/ENSMUSG00000024913/ENSMUSG00000026600/ENSMUSG00000029304/ENSMUSG00000005514/ENSMUSG00000018042/ENSMUSG00000026317/ENSMUSG00000037049/ENSMUSG00000032245/ENSMUSG00000034308/…	22	1.45666	Apoe/Igf1/Pmp22/Aplp2/Npc1/Lrp1/Sgpl1/Comt/Hsd3b7/Rora/Cat/Asah1/Lrp5/Soat1/Spp1/Por/Cyb5r3/Cln8/Smpd1/Cln6/Sdr42e1/Pde8b
GO:0010232	vascular transport	4/688	12/21602	0.000411609	0.034941	ENSMUSG00000002985/ENSMUSG00000002944/ENSMUSG00000027533/ENSMUSG00000031808	4	1.45666	Apoe/Cd36/Fabp5/Slc27a1
GO:0150079	negative regulation of neuroinflammatory response	4/688	12/21602	0.000411609	0.034941	ENSMUSG00000020053/ENSMUSG00000022667/ENSMUSG00000034708/ENSMUSG00000000440	4	1.45666	Igf1/Cd200r1/Grn/Pparg
GO:0007035	vacuolar acidification	5/688	21/21602	0.000429904	0.0351907	ENSMUSG00000028238/ENSMUSG00000034708/ENSMUSG00000030720/ENSMUSG00000019302/ENSMUSG00000032245	5	1.45357	Atp6v0d2/Grn/Cln3/Atp6v0a1/Cln6
GO:1905153	regulation of membrane invagination	5/688	21/21602	0.000429904	0.0351907	ENSMUSG00000002944/ENSMUSG00000023992/ENSMUSG00000034652/ENSMUSG00000020263/ENSMUSG00000000440	5	1.45357	Cd36/Trem2/Cd300a/Appl2/Pparg
GO:0034198	cellular response to amino acid starvation	7/688	44/21602	0.000442773	0.0356083	ENSMUSG00000038332/ENSMUSG00000032633/ENSMUSG00000028278/ENSMUSG00000028646/ENSMUSG00000024423/ENSMUSG00000029512/ENSMUSG00000037062	7	1.44845	Sesn1/Flcn/Rragd/Rragc/Impact/Ulk1/Sh3glb1
GO:0042180	cellular ketone metabolic process	17/688	212/21602	0.000471749	0.0372844	ENSMUSG00000027533/ENSMUSG00000020263/ENSMUSG00000028692/ENSMUSG00000030720/ENSMUSG00000000326/ENSMUSG00000024900/ENSMUSG00000031613/ENSMUSG00000022186/ENSMUSG00000028773/ENSMUSG00000029762/ENSMUSG00000000440/ENSMUSG00000000958/ENSMUSG00000039958/ENSMUSG00000039914/ENSMUSG00000029524/ENSMUSG00000039648/ENSMUSG00000054021	17	1.42847	Fabp5/Appl2/Akr1a1/Cln3/Comt/Cpt1a/Hpgd/Oxct1/Fabp3/Akr1b8/Pparg/Slc7a7/Etfbkmt/Coq10a/Sirt4/Kyat1/Sirt5
GO:0007041	lysosomal transport	11/688	104/21602	0.000480099	0.0373012	ENSMUSG00000028756/ENSMUSG00000040249/ENSMUSG00000052688/ENSMUSG00000034708/ENSMUSG00000029426/ENSMUSG00000030720/ENSMUSG00000031447/ENSMUSG00000024381/ENSMUSG00000004207/ENSMUSG00000027291/ENSMUSG00000023826	11	1.42828	Pink1/Lrp1/Rab7b/Grn/Scarb2/Cln3/Lamp1/Bin1/Psap/Vps39/Prkn
GO:0016482	cytosolic transport	14/688	157/21602	0.000511786	0.0391005	ENSMUSG00000029560/ENSMUSG00000058486/ENSMUSG00000052688/ENSMUSG00000030720/ENSMUSG00000031447/ENSMUSG00000038520/ENSMUSG00000014353/ENSMUSG00000029192/ENSMUSG00000022946/ENSMUSG00000027522/ENSMUSG00000037062/ENSMUSG00000026433/ENSMUSG00000079316/ENSMUSG00000032560	14	1.40782	Snx8/Wdr91/Rab7b/Cln3/Lamp1/Tbc1d17/Tmem87b/Tbc1d14/Dop1b/Stx16/Sh3glb1/Rab29/Rab9/Dnajc13
GO:0044090	positive regulation of vacuole organization	4/688	13/21602	0.000579611	0.0435564	ENSMUSG00000034708/ENSMUSG00000029512/ENSMUSG00000037062/ENSMUSG00000026737	4	1.36095	Grn/Ulk1/Sh3glb1/Pip4k2a
GO:0010977	negative regulation of neuron projection development	15/688	178/21602	0.000596369	0.0440928	ENSMUSG00000002985/ENSMUSG00000025810/ENSMUSG00000018217/ENSMUSG00000040249/ENSMUSG00000028161/ENSMUSG00000038175/ENSMUSG00000036580/ENSMUSG00000014554/ENSMUSG00000037475/ENSMUSG00000045287/ENSMUSG00000074505/ENSMUSG00000025020/ENSMUSG00000029512/ENSMUSG00000026433/ENSMUSG00000026812	15	1.35563	Apoe/Nrp1/Pmp22/Lrp1/Ppp3ca/Mylip/Spg20/Dguok/Thoc2/Rtn4rl1/Fat3/Slit1/Ulk1/Rab29/Tsc1

## Sheet: 5c - Cluster IV
ID	Description	GeneRatio	BgRatio	pvalue	p.adjust	geneID	Count	logP	geneList
GO:0022613	ribonucleoprotein complex biogenesis	105/1413	414/21602	1.27759e-34	7.17112e-31	ENSMUSG00000021270/ENSMUSG00000021149/ENSMUSG00000029430/ENSMUSG00000028729/ENSMUSG00000047675/ENSMUSG00000035049/ENSMUSG00000004268/ENSMUSG00000002477/ENSMUSG00000022557/ENSMUSG00000038900/ENSMUSG00000026020/ENSMUSG00000028330/ENSMUSG00000020180/ENSMUSG00000024785/ENSMUSG00000001056/ENSMUSG00000027613/ENSMUSG00000020018/ENSMUSG00000031403/ENSMUSG00000058355/ENSMUSG00000054079/ENSMUSG00000037070/…	105	30.1444	Hsp90aa1/Gtpbp4/Ran/Ebna1bp2/Rps8/Rrp12/Emg1/Snrpd1/Bop1/Rpl12/Nop58/Ncbp1/Snrpd3/Rcl1/Nhp2/Eif6/Snrpf/Dkc1/Abce1/Utp18/Rbmxl1/Rps2/Nop56/Bysl/Ruvbl1/Npm1/Hsp90ab1/Ncl/Exosc3/Snrpg/Ltv1/Rrp15/Mrpl20/Dcaf13/Nop2/Rrs1/Ddx56/Tbl3/Nop16/Prmt5/Noc4l/Ddx21/C1qbp/Rpl27/Gemin6/Snu13/Pa2g4/Rpsa/Rrp1b/Utp4/Rpl24/Rrp9/Ptges3/Exosc8/Exosc1/Fam207a/Nudt21/Rps17/Lsm4/Tsr1/Exosc2/Rbis/Wdr74/Pwp2/Ppan/Ddx18/Clns…
GO:0042254	ribosome biogenesis	83/1413	296/21602	6.83717e-31	1.91885e-27	ENSMUSG00000021149/ENSMUSG00000029430/ENSMUSG00000028729/ENSMUSG00000047675/ENSMUSG00000035049/ENSMUSG00000004268/ENSMUSG00000022557/ENSMUSG00000038900/ENSMUSG00000026020/ENSMUSG00000024785/ENSMUSG00000001056/ENSMUSG00000027613/ENSMUSG00000031403/ENSMUSG00000058355/ENSMUSG00000054079/ENSMUSG00000044533/ENSMUSG00000027405/ENSMUSG00000023988/ENSMUSG00000057113/ENSMUSG00000026234/ENSMUSG00000028322/…	83	26.717	Gtpbp4/Ran/Ebna1bp2/Rps8/Rrp12/Emg1/Bop1/Rpl12/Nop58/Rcl1/Nhp2/Eif6/Dkc1/Abce1/Utp18/Rps2/Nop56/Bysl/Npm1/Ncl/Exosc3/Ltv1/Rrp15/Mrpl20/Dcaf13/Nop2/Rrs1/Ddx56/Tbl3/Nop16/Noc4l/Ddx21/C1qbp/Rpl27/Snu13/Pa2g4/Rpsa/Rrp1b/Utp4/Rpl24/Rrp9/Exosc8/Exosc1/Fam207a/Rps17/Tsr1/Exosc2/Rbis/Wdr74/Pwp2/Ppan/Ddx18/Nip7/Mybbp1a/Pop5/Mphosph10/Rpf2/Lyar/Ftsj3/Urb2/Rsl24d1/Heatr3/Pwp1/Dhx37/Gar1/Utp23/Rpp30/Wdr43/Na…
GO:0006260	DNA replication	68/1413	245/21602	3.16096e-25	5.91416e-22	ENSMUSG00000020649/ENSMUSG00000021149/ENSMUSG00000005410/ENSMUSG00000002870/ENSMUSG00000000028/ENSMUSG00000032397/ENSMUSG00000056394/ENSMUSG00000040204/ENSMUSG00000025746/ENSMUSG00000002068/ENSMUSG00000022881/ENSMUSG00000031697/ENSMUSG00000017499/ENSMUSG00000028884/ENSMUSG00000028693/ENSMUSG00000026355/ENSMUSG00000024742/ENSMUSG00000057113/ENSMUSG00000030978/ENSMUSG00000022673/ENSMUSG00000012483/…	68	21.2281	Rrm2/Gtpbp4/Mcm5/Mcm2/Cdc45/Tipin/Lig1/Pclaf/Il6/Ccne1/Rfc4/Orc6/Cdc6/Rpa2/Nasp/Mcm6/Fen1/Npm1/Rrm1/Mcm4/Rpa3/Ccne2/Dnajc2/Stoml2/Dtl/Ccna2/Cacybp/Fbxo5/Mcm7/Dscc1/Chaf1b/Prim1/Mcm3/Gmnn/Pola2/Pola1/Mms22l/Pold1/Timeless/Mcm10/Esco2/Rad51/Mcmbp/Pole/Gins1/Grwd1/Pold2/Cenps/Gins3/Chaf1a/Ticrr/Pold3/Aicda/E2f8/Met/Top1mt/Recql4/Rnf219/Cdk1/Prim2/Rfc5/Trp53/Cdt1/Rpa1/Cdk2/Zgrf1/Recql/Topbp1
GO:0006364	rRNA processing	59/1413	207/21602	1.07288e-22	1.50552e-19	ENSMUSG00000021149/ENSMUSG00000028729/ENSMUSG00000047675/ENSMUSG00000035049/ENSMUSG00000004268/ENSMUSG00000022557/ENSMUSG00000024785/ENSMUSG00000001056/ENSMUSG00000027613/ENSMUSG00000031403/ENSMUSG00000054079/ENSMUSG00000023988/ENSMUSG00000057113/ENSMUSG00000026234/ENSMUSG00000028322/ENSMUSG00000001305/ENSMUSG00000022300/ENSMUSG00000038279/ENSMUSG00000061024/ENSMUSG00000004393/ENSMUSG00000040688/…	59	18.8223	Gtpbp4/Ebna1bp2/Rps8/Rrp12/Emg1/Bop1/Rcl1/Nhp2/Eif6/Dkc1/Utp18/Bysl/Npm1/Ncl/Exosc3/Rrp15/Dcaf13/Nop2/Rrs1/Ddx56/Tbl3/Ddx21/Rpl27/Snu13/Pa2g4/Rrp1b/Utp4/Rrp9/Exosc8/Exosc1/Fam207a/Rps17/Tsr1/Exosc2/Wdr74/Pwp2/Ddx18/Pop5/Mphosph10/Rpf2/Lyar/Ftsj3/Dhx37/Gar1/Utp23/Rpp30/Wdr43/Nat10/Npm3/Usp36/Exosc7/Eri1/Rsl1d1/Exosc5/Ddx27/Rps6/Exosc4/Nol9/Naf1
GO:0016072	rRNA metabolic process	59/1413	221/21602	3.96212e-21	4.44788e-18	ENSMUSG00000021149/ENSMUSG00000028729/ENSMUSG00000047675/ENSMUSG00000035049/ENSMUSG00000004268/ENSMUSG00000022557/ENSMUSG00000024785/ENSMUSG00000001056/ENSMUSG00000027613/ENSMUSG00000031403/ENSMUSG00000054079/ENSMUSG00000023988/ENSMUSG00000057113/ENSMUSG00000026234/ENSMUSG00000028322/ENSMUSG00000001305/ENSMUSG00000022300/ENSMUSG00000038279/ENSMUSG00000061024/ENSMUSG00000004393/ENSMUSG00000040688/…	59	17.3518	Gtpbp4/Ebna1bp2/Rps8/Rrp12/Emg1/Bop1/Rcl1/Nhp2/Eif6/Dkc1/Utp18/Bysl/Npm1/Ncl/Exosc3/Rrp15/Dcaf13/Nop2/Rrs1/Ddx56/Tbl3/Ddx21/Rpl27/Snu13/Pa2g4/Rrp1b/Utp4/Rrp9/Exosc8/Exosc1/Fam207a/Rps17/Tsr1/Exosc2/Wdr74/Pwp2/Ddx18/Pop5/Mphosph10/Rpf2/Lyar/Ftsj3/Dhx37/Gar1/Utp23/Rpp30/Wdr43/Nat10/Npm3/Usp36/Exosc7/Eri1/Rsl1d1/Exosc5/Ddx27/Rps6/Exosc4/Nol9/Naf1
GO:0006261	DNA-dependent DNA replication	44/1413	133/21602	4.62431e-20	4.32604e-17	ENSMUSG00000005410/ENSMUSG00000002870/ENSMUSG00000000028/ENSMUSG00000032397/ENSMUSG00000056394/ENSMUSG00000002068/ENSMUSG00000022881/ENSMUSG00000031697/ENSMUSG00000017499/ENSMUSG00000026355/ENSMUSG00000057113/ENSMUSG00000022673/ENSMUSG00000028212/ENSMUSG00000028455/ENSMUSG00000019773/ENSMUSG00000029730/ENSMUSG00000022422/ENSMUSG00000025395/ENSMUSG00000041859/ENSMUSG00000024833/ENSMUSG00000006678/…	44	16.3639	Mcm5/Mcm2/Cdc45/Tipin/Lig1/Ccne1/Rfc4/Orc6/Cdc6/Mcm6/Npm1/Mcm4/Ccne2/Stoml2/Fbxo5/Mcm7/Dscc1/Prim1/Mcm3/Pola2/Pola1/Mms22l/Pold1/Timeless/Mcm10/Rad51/Mcmbp/Pole/Gins1/Pold2/Cenps/Ticrr/Pold3/Aicda/E2f8/Recql4/Prim2/Rfc5/Cdt1/Rpa1/Cdk2/Zgrf1/Recql/Topbp1
GO:0034660	ncRNA metabolic process	84/1413	451/21602	1.70656e-18	1.36842e-15	ENSMUSG00000021149/ENSMUSG00000028729/ENSMUSG00000047675/ENSMUSG00000040354/ENSMUSG00000035049/ENSMUSG00000025746/ENSMUSG00000004268/ENSMUSG00000026615/ENSMUSG00000022557/ENSMUSG00000007029/ENSMUSG00000029777/ENSMUSG00000024785/ENSMUSG00000001056/ENSMUSG00000027613/ENSMUSG00000031403/ENSMUSG00000054079/ENSMUSG00000023988/ENSMUSG00000021595/ENSMUSG00000057113/ENSMUSG00000026234/ENSMUSG00000022241/…	84	14.8638	Gtpbp4/Ebna1bp2/Rps8/Mars1/Rrp12/Il6/Emg1/Eprs/Bop1/Vars/Gars/Rcl1/Nhp2/Eif6/Dkc1/Utp18/Bysl/Nsun2/Npm1/Ncl/Tars/Exosc3/Rrp15/Dcaf13/Nop2/Rrs1/Ddx56/Tbl3/Ddx21/Rpl27/Snu13/Pa2g4/Hars/Rrp1b/Utp4/Rrp9/Kti12/Ddx1/Exosc8/Exosc1/Fam207a/Rps17/Rars/Tsr1/Exosc2/Wdr74/Pwp2/Ddx18/Aars/Aarsd1/Yars/Pop5/Mphosph10/Rpf2/Ctu2/Lyar/Yars2/Pus7/Ftsj3/Dhx37/Gar1/Utp23/Rpp30/Wdr43/Nat10/Npm3/Rela/Piwil2/Ears2/Mettl…
GO:0071897	DNA biosynthetic process	47/1413	174/21602	2.51907e-17	1.76744e-14	ENSMUSG00000024401/ENSMUSG00000021270/ENSMUSG00000050953/ENSMUSG00000001416/ENSMUSG00000029447/ENSMUSG00000056394/ENSMUSG00000040204/ENSMUSG00000022881/ENSMUSG00000001056/ENSMUSG00000068039/ENSMUSG00000031403/ENSMUSG00000025613/ENSMUSG00000057113/ENSMUSG00000030007/ENSMUSG00000023944/ENSMUSG00000029014/ENSMUSG00000024529/ENSMUSG00000038482/ENSMUSG00000037474/ENSMUSG00000025574/ENSMUSG00000022422/…	47	13.7527	Tnf/Hsp90aa1/Gja1/Cct3/Cct6a/Lig1/Pclaf/Rfc4/Nhp2/Tcp1/Dkc1/Cct8/Npm1/Cct7/Hsp90ab1/Dnajc2/Lox/Tfdp1/Dtl/Tk1/Dscc1/Pnkp/Ptges3/Cct2/Aurkb/Cdkn2d/Pola1/Myc/Pold1/Pinx1/Pole/Pold2/Pold3/Wrap53/Nat10/Hnrnpd/Xrcc5/Cct5/Gfer/Rfc5/Trp53/Rpa1/Tinf2/Ddx39b/Pdgfrb/Naf1/Hrob
GO:0034470	ncRNA processing	70/1413	357/21602	7.98805e-17	4.98188e-14	ENSMUSG00000021149/ENSMUSG00000028729/ENSMUSG00000047675/ENSMUSG00000035049/ENSMUSG00000025746/ENSMUSG00000004268/ENSMUSG00000022557/ENSMUSG00000024785/ENSMUSG00000001056/ENSMUSG00000027613/ENSMUSG00000031403/ENSMUSG00000054079/ENSMUSG00000023988/ENSMUSG00000021595/ENSMUSG00000057113/ENSMUSG00000026234/ENSMUSG00000028322/ENSMUSG00000001305/ENSMUSG00000022300/ENSMUSG00000038279/ENSMUSG00000061024/…	70	13.3026	Gtpbp4/Ebna1bp2/Rps8/Rrp12/Il6/Emg1/Bop1/Rcl1/Nhp2/Eif6/Dkc1/Utp18/Bysl/Nsun2/Npm1/Ncl/Exosc3/Rrp15/Dcaf13/Nop2/Rrs1/Ddx56/Tbl3/Ddx21/Rpl27/Snu13/Pa2g4/Rrp1b/Utp4/Rrp9/Kti12/Ddx1/Exosc8/Exosc1/Fam207a/Rps17/Tsr1/Exosc2/Wdr74/Pwp2/Ddx18/Aars/Pop5/Mphosph10/Rpf2/Ctu2/Lyar/Pus7/Ftsj3/Dhx37/Gar1/Utp23/Rpp30/Wdr43/Nat10/Npm3/Mettl6/Usp36/Exosc7/Eri1/Rsl1d1/Exosc5/Ddx27/Rps6/Mettl3/Elac2/Exosc4/Pop1/No…
GO:0000280	nuclear division	76/1413	422/21602	5.20626e-16	2.92228e-13	ENSMUSG00000024401/ENSMUSG00000029430/ENSMUSG00000005732/ENSMUSG00000031388/ENSMUSG00000002068/ENSMUSG00000017499/ENSMUSG00000028873/ENSMUSG00000003824/ENSMUSG00000022018/ENSMUSG00000019303/ENSMUSG00000034329/ENSMUSG00000041431/ENSMUSG00000017861/ENSMUSG00000028212/ENSMUSG00000021569/ENSMUSG00000003814/ENSMUSG00000001403/ENSMUSG00000035198/ENSMUSG00000061024/ENSMUSG00000004264/ENSMUSG00000030867/…	76	12.5343	Tnf/Ran/Ranbp1/Naa10/Ccne1/Cdc6/Cdca8/Syce2/Rgcc/Psmc3ip/Brip1/Ccnb1/Mybl2/Ccne2/Trip13/Calr/Ube2c/Tubg1/Rrs1/Phb2/Plk1/Dnmt3l/Cdc20/Tacc3/Zwint/Cdca5/Fbxo5/Dscc1/Rpl24/Aurkb/Il1b/Pdxp/Cks2/Ttk/Fignl1/Suv39h2/Nme6/Aurka/Pinx1/Ncapg/Haspin/Rad51/Il1a/Ndc1/Psmg2/Kpnb1/Ripor2/Edn1/Osm/Bub1/Cenps/Mis12/Cenpk/Pcid2/Mnd1/Met/Piwil2/Sgo1/Kif18b/Septin1/Top2a/Rad54l/Macroh2a1/Aaas/Flna/Cdt1/Ncapd3/Fanca/…
GO:0048285	organelle fission	80/1413	478/21602	6.23374e-15	3.18091e-12	ENSMUSG00000024401/ENSMUSG00000029430/ENSMUSG00000005732/ENSMUSG00000031388/ENSMUSG00000002068/ENSMUSG00000017499/ENSMUSG00000028873/ENSMUSG00000003824/ENSMUSG00000022018/ENSMUSG00000019303/ENSMUSG00000034329/ENSMUSG00000041431/ENSMUSG00000017861/ENSMUSG00000028212/ENSMUSG00000021569/ENSMUSG00000003814/ENSMUSG00000001403/ENSMUSG00000035198/ENSMUSG00000078566/ENSMUSG00000061024/ENSMUSG00000004264/…	80	11.4974	Tnf/Ran/Ranbp1/Naa10/Ccne1/Cdc6/Cdca8/Syce2/Rgcc/Psmc3ip/Brip1/Ccnb1/Mybl2/Ccne2/Trip13/Calr/Ube2c/Tubg1/Bnip3/Rrs1/Phb2/Plk1/Dnmt3l/Cdc20/Tacc3/Zwint/Cdca5/Fbxo5/Dscc1/Rpl24/Aurkb/Il1b/Pdxp/Cks2/Ttk/Fignl1/Suv39h2/Fam49b/Nme6/Aurka/Pinx1/Ncapg/Haspin/Rad51/Il1a/Ndc1/Psmg2/Kpnb1/Ripor2/Edn1/Osm/Bub1/Cenps/Mis12/Cenpk/Gimap3/Pcid2/Mnd1/Met/Piwil2/Sgo1/Kif18b/Septin1/Top2a/Rad54l/Macroh2a1/Aaas/Fln…
GO:0006979	response to oxidative stress	72/1413	413/21602	1.75058e-14	8.18835e-12	ENSMUSG00000031722/ENSMUSG00000006818/ENSMUSG00000026822/ENSMUSG00000024401/ENSMUSG00000031584/ENSMUSG00000042406/ENSMUSG00000017737/ENSMUSG00000040152/ENSMUSG00000004864/ENSMUSG00000056394/ENSMUSG00000029084/ENSMUSG00000060803/ENSMUSG00000025746/ENSMUSG00000025701/ENSMUSG00000009350/ENSMUSG00000024953/ENSMUSG00000021591/ENSMUSG00000021109/ENSMUSG00000021707/ENSMUSG00000031112/ENSMUSG00000027737/…	72	11.0868	Hp/Sod2/Lcn2/Tnf/Gsr/Atf4/Mmp9/Thbs1/Mapk13/Lig1/Cd38/Gstp1/Il6/Alox5/Mpo/Prdx5/Glrx/Hif1a/Dhfr/Stk26/Slc7a11/Pycr2/Chchd4/Psmb5/Apex1/Hnrnpm/Jak2/Tnfaip3/Ncf1/Bnip3/P4hb/Pnkp/Prdx6/Ripk3/Txn1/Atrn/Rack1/Plk3/Mmp2/Rbpms/Hsph1/Pdk1/Fxn/Gclm/Txnrd1/Mtf1/Ddias/Ercc8/Mutyh/Rela/Met/Hnrnpd/Egln1/Ccr7/Ppp2cb/Gfer/Macroh2a1/Trp53/Tor1a/Itgam/Hdac1/Ptgs2/Lrrk2/Rest/Stc2/Cyp11a1/1600014C10Rik/Pdgfrb/Ide/E…
GO:0007059	chromosome segregation	62/1413	329/21602	3.19906e-14	1.38126e-11	ENSMUSG00000029430/ENSMUSG00000031388/ENSMUSG00000002068/ENSMUSG00000075266/ENSMUSG00000017499/ENSMUSG00000024844/ENSMUSG00000028873/ENSMUSG00000003824/ENSMUSG00000024742/ENSMUSG00000034329/ENSMUSG00000041431/ENSMUSG00000028212/ENSMUSG00000021569/ENSMUSG00000001403/ENSMUSG00000035198/ENSMUSG00000061024/ENSMUSG00000004264/ENSMUSG00000030867/ENSMUSG00000006398/ENSMUSG00000037313/ENSMUSG00000035351/…	62	10.8597	Ran/Naa10/Ccne1/Cenpw/Cdc6/Banf1/Cdca8/Syce2/Fen1/Brip1/Ccnb1/Ccne2/Trip13/Ube2c/Tubg1/Rrs1/Phb2/Plk1/Cdc20/Tacc3/Nup37/Zwint/Cdca5/Fbxo5/Dscc1/Aurkb/Ttk/Cenph/Pinx1/Ncapg/Esco2/Oip5/Fam83d/Haspin/Ska1/Cenpq/Ndc1/Psmg2/Nup43/Kpnb1/Mcmbp/Bub1/Cenps/Mis12/Cenpk/Rcc2/Rad18/Pcid2/Sgo1/Kif18b/Septin1/Recql4/Top2a/Slc25a5/Macroh2a1/Cdt1/Ncapd3/Setdb2/Cdc27/Msto1/Rad51c/Rcc1
GO:0006270	DNA replication initiation	18/1413	32/21602	8.45557e-14	3.39008e-11	ENSMUSG00000005410/ENSMUSG00000002870/ENSMUSG00000000028/ENSMUSG00000002068/ENSMUSG00000031697/ENSMUSG00000017499/ENSMUSG00000026355/ENSMUSG00000022673/ENSMUSG00000028212/ENSMUSG00000029730/ENSMUSG00000041859/ENSMUSG00000024833/ENSMUSG00000006678/ENSMUSG00000026669/ENSMUSG00000046591/ENSMUSG00000006585/ENSMUSG00000025358/ENSMUSG00000032555	18	10.4698	Mcm5/Mcm2/Cdc45/Ccne1/Orc6/Cdc6/Mcm6/Mcm4/Ccne2/Mcm7/Mcm3/Pola2/Pola1/Mcm10/Ticrr/Cdt1/Cdk2/Topbp1
GO:0006281	DNA repair	78/1413	484/21602	1.08455e-13	4.0584e-11	ENSMUSG00000005410/ENSMUSG00000002870/ENSMUSG00000000028/ENSMUSG00000056394/ENSMUSG00000040204/ENSMUSG00000018189/ENSMUSG00000001228/ENSMUSG00000019857/ENSMUSG00000026914/ENSMUSG00000022881/ENSMUSG00000003541/ENSMUSG00000034203/ENSMUSG00000028884/ENSMUSG00000026355/ENSMUSG00000024742/ENSMUSG00000030079/ENSMUSG00000057113/ENSMUSG00000034329/ENSMUSG00000022673/ENSMUSG00000012483/ENSMUSG00000021569/…	78	10.3916	Mcm5/Mcm2/Cdc45/Lig1/Pclaf/Uchl5/Uhrf1/Asf1a/Psmd14/Rfc4/Ier3/Chchd4/Rpa2/Mcm6/Fen1/Ruvbl1/Npm1/Brip1/Mcm4/Rpa3/Trip13/Apex1/Dtl/Cdca5/Mcm7/Chaf1b/Pnkp/Ddx1/Radx/Mcm3/Nsmce4a/Fignl1/Atrip/Rad51ap1/Cdkn2d/Pola1/Tdg/Mms22l/Exo1/Pold1/Usp1/Timeless/Esco2/Rad51/Pole/Bard1/Pold2/Cenps/Aunip/Chaf1a/Ticrr/H2ax/Tigar/Pold3/Ddb1/Rad18/Wrap53/Ercc8/Mutyh/Hmga1/Rad23a/Xrcc5/Nthl1/Recql4/Pnp/Rad54l/Rfc5/Trp5…
GO:0006753	nucleoside phosphate metabolic process	73/1413	439/21602	1.36951e-13	4.8044e-11	ENSMUSG00000020407/ENSMUSG00000023456/ENSMUSG00000020649/ENSMUSG00000028792/ENSMUSG00000029430/ENSMUSG00000032294/ENSMUSG00000036427/ENSMUSG00000030747/ENSMUSG00000033307/ENSMUSG00000011752/ENSMUSG00000062070/ENSMUSG00000027203/ENSMUSG00000063524/ENSMUSG00000026281/ENSMUSG00000028633/ENSMUSG00000020766/ENSMUSG00000057666/ENSMUSG00000028937/ENSMUSG00000021109/ENSMUSG00000005683/ENSMUSG00000035232/…	73	10.3184	Upp1/Tpi1/Rrm2/Ak2/Ran/Pkm/Gpi1/Dgat2/Mif/Pgam1/Pgk1/Dut/Eno1/Dtymk/Ctps/Galk1/Gapdh/Acot7/Hif1a/Cs/Pdk3/Gars/Uck2/Acsl5/Ier3/Impdh2/Acsl1/Slc2a6/Eif6/Aldoa/Prps1/Nudt5/Pmvk/Atp5b/Nupr1/Tyms/Nadk/Rrm1/Gmps/Cyc1/Pfkp/Gart/Stoml2/Mvd/Ncf1/Pfkl/Adora2b/Atp5g1/Ppat/Nme6/Myc/Ampd2/Dgat1/Acpp/Ada/Impdh1/Gm45837/Mthfd1/Dctd/Pdk1/Shmt1/Nme1/Tigar/Gimap7/Ak4/Tbpl1/Bcl2l1/Atic/Pde4d/Pnp/Lrrk2/Nt5c3/Enpp5
GO:0009117	nucleotide metabolic process	72/1413	431/21602	1.59702e-13	5.27297e-11	ENSMUSG00000020407/ENSMUSG00000023456/ENSMUSG00000020649/ENSMUSG00000028792/ENSMUSG00000029430/ENSMUSG00000032294/ENSMUSG00000036427/ENSMUSG00000030747/ENSMUSG00000033307/ENSMUSG00000011752/ENSMUSG00000062070/ENSMUSG00000027203/ENSMUSG00000063524/ENSMUSG00000026281/ENSMUSG00000028633/ENSMUSG00000020766/ENSMUSG00000057666/ENSMUSG00000028937/ENSMUSG00000021109/ENSMUSG00000005683/ENSMUSG00000035232/…	72	10.2779	Upp1/Tpi1/Rrm2/Ak2/Ran/Pkm/Gpi1/Dgat2/Mif/Pgam1/Pgk1/Dut/Eno1/Dtymk/Ctps/Galk1/Gapdh/Acot7/Hif1a/Cs/Pdk3/Gars/Uck2/Acsl5/Ier3/Impdh2/Acsl1/Slc2a6/Eif6/Aldoa/Prps1/Pmvk/Atp5b/Nupr1/Tyms/Nadk/Rrm1/Gmps/Cyc1/Pfkp/Gart/Stoml2/Mvd/Ncf1/Pfkl/Adora2b/Atp5g1/Ppat/Nme6/Myc/Ampd2/Dgat1/Acpp/Ada/Impdh1/Gm45837/Mthfd1/Dctd/Pdk1/Shmt1/Nme1/Tigar/Gimap7/Ak4/Tbpl1/Bcl2l1/Atic/Pde4d/Pnp/Lrrk2/Nt5c3/Enpp5
GO:0042273	ribosomal large subunit biogenesis	26/1413	73/21602	2.76817e-13	8.63207e-11	ENSMUSG00000021149/ENSMUSG00000028729/ENSMUSG00000022557/ENSMUSG00000038900/ENSMUSG00000001056/ENSMUSG00000027613/ENSMUSG00000057113/ENSMUSG00000001305/ENSMUSG00000029066/ENSMUSG00000038279/ENSMUSG00000061024/ENSMUSG00000025869/ENSMUSG00000063480/ENSMUSG00000098274/ENSMUSG00000042729/ENSMUSG00000004100/ENSMUSG00000001674/ENSMUSG00000031917/ENSMUSG00000038510/ENSMUSG00000020706/ENSMUSG00000032215/…	26	10.0639	Gtpbp4/Ebna1bp2/Bop1/Rpl12/Nhp2/Eif6/Npm1/Rrp15/Mrpl20/Nop2/Rrs1/Nop16/Snu13/Rpl24/Wdr74/Ppan/Ddx18/Nip7/Rpf2/Ftsj3/Rsl24d1/Heatr3/Rpl3l/Rsl1d1/Brix1/Nol9
GO:0140014	mitotic nuclear division	53/1413	272/21602	5.99911e-13	1.77226e-10	ENSMUSG00000024401/ENSMUSG00000029430/ENSMUSG00000005732/ENSMUSG00000031388/ENSMUSG00000017499/ENSMUSG00000028873/ENSMUSG00000022018/ENSMUSG00000041431/ENSMUSG00000017861/ENSMUSG00000021569/ENSMUSG00000001403/ENSMUSG00000035198/ENSMUSG00000061024/ENSMUSG00000004264/ENSMUSG00000030867/ENSMUSG00000006398/ENSMUSG00000037313/ENSMUSG00000019923/ENSMUSG00000024791/ENSMUSG00000019773/ENSMUSG00000022422/…	53	9.75147	Tnf/Ran/Ranbp1/Naa10/Cdc6/Cdca8/Rgcc/Ccnb1/Mybl2/Trip13/Ube2c/Tubg1/Rrs1/Phb2/Plk1/Cdc20/Tacc3/Zwint/Cdca5/Fbxo5/Dscc1/Rpl24/Aurkb/Il1b/Pdxp/Ttk/Nme6/Aurka/Pinx1/Ncapg/Haspin/Il1a/Psmg2/Kpnb1/Ripor2/Edn1/Bub1/Mis12/Cenpk/Pcid2/Met/Sgo1/Kif18b/Macroh2a1/Aaas/Flna/Cdt1/Ncapd3/Cdc27/Msto1/Rcc1/Pdgfrb/Map9
GO:0044770	cell cycle phase transition	70/1413	425/21602	7.02477e-13	1.9715e-10	ENSMUSG00000000028/ENSMUSG00000032397/ENSMUSG00000002068/ENSMUSG00000028044/ENSMUSG00000028333/ENSMUSG00000019982/ENSMUSG00000003541/ENSMUSG00000028156/ENSMUSG00000017499/ENSMUSG00000028884/ENSMUSG00000028693/ENSMUSG00000057113/ENSMUSG00000022018/ENSMUSG00000041431/ENSMUSG00000028212/ENSMUSG00000021569/ENSMUSG00000035960/ENSMUSG00000038482/ENSMUSG00000001403/ENSMUSG00000050410/ENSMUSG00000037474/…	70	9.7052	Cdc45/Tipin/Ccne1/Cks1b/Anp32b/Myb/Ier3/Eif4e/Cdc6/Rpa2/Nasp/Npm1/Rgcc/Ccnb1/Ccne2/Trip13/Apex1/Tfdp1/Ube2c/Tcf19/Dtl/Phb2/Eif4g1/Plk1/Tacc3/Ccna2/Cdca5/Fbxo5/Rpl24/Cdk2ap2/Aurkb/Cks2/Ttk/Cdkn2d/Taf10/Timeless/Pinx1/Fam83d/Haspin/Plk3/Psmg2/Ccnd2/Inhba/Pim2/Fbxo31/Pole/Ccnd3/Bub1/Rbl1/Ticrr/Rcc2/Lmnb1/Ddb1/Pcid2/Ccl12/Ube2e2/Ptpn6/Cdk1/Rps6/Macroh2a1/Trp53/Cdt1/Cdc27/Cdk2/Rad51c/Rcc1/Plcb1/Topbp1…
GO:0050727	regulation of inflammatory response	64/1413	374/21602	1.20779e-12	3.22825e-10	ENSMUSG00000022126/ENSMUSG00000000982/ENSMUSG00000052270/ENSMUSG00000024401/ENSMUSG00000021025/ENSMUSG00000056054/ENSMUSG00000068129/ENSMUSG00000053338/ENSMUSG00000056071/ENSMUSG00000030474/ENSMUSG00000028885/ENSMUSG00000005800/ENSMUSG00000033307/ENSMUSG00000025980/ENSMUSG00000060803/ENSMUSG00000025746/ENSMUSG00000030413/ENSMUSG00000025701/ENSMUSG00000053113/ENSMUSG00000047139/ENSMUSG00000003541/…	64	9.49103	Acod1/Ccl3/Fpr2/Tnf/Nfkbia/S100a8/Cst7/Tarm1/S100a9/Siglece/Smpdl3b/Mmp8/Mif/Hspd1/Gstp1/Il6/Pglyrp1/Alox5/Socs3/Cd24a/Ier3/Lbp/Nupr1/Jak2/Bst1/Tnfaip3/Psmb4/Adora2b/Pycard/Ffar2/Il1b/Cebpb/Ets1/Ada/Ighg2b/Pla2g4a/Gpr31b/Osm/Gm45837/Tnip1/Il1r2/Siglecg/Nlrx1/Rela/Adora2a/Cd200/Ccr7/Lta/Myd88/Ptpn2/Tnfrsf1b/Stap1/Ptgs2/Nfkbiz/Fanca/Il1rl2/Lrrk2/C3/Spn/Clcf1/Ggt1/Tnfaip6/Cd200r3/Il1r1
GO:0044772	mitotic cell cycle phase transition	65/1413	385/21602	1.50723e-12	3.84548e-10	ENSMUSG00000000028/ENSMUSG00000002068/ENSMUSG00000028044/ENSMUSG00000028333/ENSMUSG00000019982/ENSMUSG00000003541/ENSMUSG00000028156/ENSMUSG00000017499/ENSMUSG00000028884/ENSMUSG00000028693/ENSMUSG00000022018/ENSMUSG00000041431/ENSMUSG00000028212/ENSMUSG00000021569/ENSMUSG00000035960/ENSMUSG00000038482/ENSMUSG00000001403/ENSMUSG00000050410/ENSMUSG00000037474/ENSMUSG00000004264/ENSMUSG00000045983/…	65	9.41505	Cdc45/Ccne1/Cks1b/Anp32b/Myb/Ier3/Eif4e/Cdc6/Rpa2/Nasp/Rgcc/Ccnb1/Ccne2/Trip13/Apex1/Tfdp1/Ube2c/Tcf19/Dtl/Phb2/Eif4g1/Plk1/Tacc3/Ccna2/Cdca5/Fbxo5/Rpl24/Cdk2ap2/Aurkb/Cks2/Ttk/Cdkn2d/Taf10/Pinx1/Haspin/Plk3/Psmg2/Ccnd2/Inhba/Pim2/Fbxo31/Pole/Ccnd3/Bub1/Rbl1/Ticrr/Rcc2/Lmnb1/Ddb1/Pcid2/Ccl12/Ube2e2/Ptpn6/Cdk1/Rps6/Trp53/Cdt1/Cdc27/Cdk2/Rad51c/Rcc1/Plcb1/Topbp1/Psme3/Pdpn
GO:2000573	positive regulation of DNA biosynthetic process	26/1413	78/21602	1.63509e-12	3.99034e-10	ENSMUSG00000024401/ENSMUSG00000021270/ENSMUSG00000001416/ENSMUSG00000029447/ENSMUSG00000022881/ENSMUSG00000068039/ENSMUSG00000031403/ENSMUSG00000025613/ENSMUSG00000057113/ENSMUSG00000030007/ENSMUSG00000023944/ENSMUSG00000022422/ENSMUSG00000002963/ENSMUSG00000071072/ENSMUSG00000034024/ENSMUSG00000020897/ENSMUSG00000022346/ENSMUSG00000041346/ENSMUSG00000000568/ENSMUSG00000026187/ENSMUSG00000022234/…	26	9.39899	Tnf/Hsp90aa1/Cct3/Cct6a/Rfc4/Tcp1/Dkc1/Cct8/Npm1/Cct7/Hsp90ab1/Dscc1/Pnkp/Ptges3/Cct2/Aurkb/Myc/Wrap53/Hnrnpd/Xrcc5/Cct5/Gfer/Rfc5/Ddx39b/Pdgfrb/Naf1
GO:2000278	regulation of DNA biosynthetic process	33/1413	123/21602	1.71266e-12	4.00548e-10	ENSMUSG00000024401/ENSMUSG00000021270/ENSMUSG00000050953/ENSMUSG00000001416/ENSMUSG00000029447/ENSMUSG00000022881/ENSMUSG00000068039/ENSMUSG00000031403/ENSMUSG00000025613/ENSMUSG00000057113/ENSMUSG00000030007/ENSMUSG00000023944/ENSMUSG00000029014/ENSMUSG00000038482/ENSMUSG00000022422/ENSMUSG00000002963/ENSMUSG00000071072/ENSMUSG00000034024/ENSMUSG00000020897/ENSMUSG00000022346/ENSMUSG00000021958/…	33	9.39734	Tnf/Hsp90aa1/Gja1/Cct3/Cct6a/Rfc4/Tcp1/Dkc1/Cct8/Npm1/Cct7/Hsp90ab1/Dnajc2/Tfdp1/Dscc1/Pnkp/Ptges3/Cct2/Aurkb/Myc/Pinx1/Wrap53/Nat10/Hnrnpd/Xrcc5/Cct5/Gfer/Rfc5/Trp53/Tinf2/Ddx39b/Pdgfrb/Naf1
GO:0022618	ribonucleoprotein complex assembly	40/1413	175/21602	2.23319e-12	5.01395e-10	ENSMUSG00000021270/ENSMUSG00000002477/ENSMUSG00000022557/ENSMUSG00000038900/ENSMUSG00000028330/ENSMUSG00000020180/ENSMUSG00000027613/ENSMUSG00000020018/ENSMUSG00000037070/ENSMUSG00000044533/ENSMUSG00000030079/ENSMUSG00000023944/ENSMUSG00000057278/ENSMUSG00000029066/ENSMUSG00000038279/ENSMUSG00000061024/ENSMUSG00000023110/ENSMUSG00000055760/ENSMUSG00000063480/ENSMUSG00000032518/ENSMUSG00000098274/…	40	9.29982	Hsp90aa1/Snrpd1/Bop1/Rpl12/Ncbp1/Snrpd3/Eif6/Snrpf/Rbmxl1/Rps2/Ruvbl1/Hsp90ab1/Snrpg/Mrpl20/Nop2/Rrs1/Prmt5/Gemin6/Snu13/Rpsa/Rpl24/Ptges3/Nudt21/Lsm4/Pwp2/Ppan/Clns1a/Usp39/Snrpe/Rpf2/Lsm2/Rsl24d1/Rpl3l/Xrcc5/Srsf6/Brix1/Ddx39b/Sf3a1/Naf1/Psip1
GO:0000819	sister chromatid segregation	41/1413	183/21602	2.37899e-12	5.13587e-10	ENSMUSG00000029430/ENSMUSG00000031388/ENSMUSG00000017499/ENSMUSG00000028873/ENSMUSG00000024742/ENSMUSG00000041431/ENSMUSG00000021569/ENSMUSG00000001403/ENSMUSG00000035198/ENSMUSG00000061024/ENSMUSG00000004264/ENSMUSG00000030867/ENSMUSG00000006398/ENSMUSG00000037313/ENSMUSG00000019923/ENSMUSG00000024791/ENSMUSG00000019773/ENSMUSG00000022422/ENSMUSG00000020897/ENSMUSG00000038379/ENSMUSG00000021958/…	41	9.28939	Ran/Naa10/Cdc6/Cdca8/Fen1/Ccnb1/Trip13/Ube2c/Tubg1/Rrs1/Phb2/Plk1/Cdc20/Tacc3/Zwint/Cdca5/Fbxo5/Dscc1/Aurkb/Ttk/Pinx1/Ncapg/Esco2/Haspin/Psmg2/Kpnb1/Mcmbp/Bub1/Mis12/Cenpk/Pcid2/Sgo1/Kif18b/Recql4/Top2a/Macroh2a1/Cdt1/Ncapd3/Cdc27/Msto1/Rad51c
GO:0007159	leukocyte cell-cell adhesion	61/1413	353/21602	2.65903e-12	5.37372e-10	ENSMUSG00000024401/ENSMUSG00000035385/ENSMUSG00000021270/ENSMUSG00000056054/ENSMUSG00000053338/ENSMUSG00000056071/ENSMUSG00000025980/ENSMUSG00000060803/ENSMUSG00000025746/ENSMUSG00000025701/ENSMUSG00000047139/ENSMUSG00000033220/ENSMUSG00000027776/ENSMUSG00000021125/ENSMUSG00000019982/ENSMUSG00000020125/ENSMUSG00000030707/ENSMUSG00000017009/ENSMUSG00000052212/ENSMUSG00000030793/ENSMUSG00000019987/…	61	9.26972	Tnf/Ccl2/Hsp90aa1/S100a8/Tarm1/S100a9/Hspd1/Gstp1/Il6/Alox5/Cd24a/Rac2/Il12a/Arg2/Myb/Elane/Coro1a/Sdc4/Cd177/Pycard/Arg1/Tnfsf9/Il1b/Thy1/Tnfrsf13c/Slc7a1/Cebpb/Ceacam1/Fam49b/Gm9733/Ass1/Ets1/Ada/Il1a/Rasgrp1/Pecam1/Ripor2/Hsph1/Gm5150/Tnip1/Bmi1/Vcam1/Runx3/Selp/Malt1/Rela/Adora2a/Ccr7/Flot2/Pnp/Ptpn6/Ptpn2/Itgam/Pag1/Nfkbiz/Il1rl2/Spn/Jak3/Lck/Egr3/Jam2
GO:0098813	nuclear chromosome segregation	51/1413	265/21602	2.68064e-12	5.37372e-10	ENSMUSG00000029430/ENSMUSG00000031388/ENSMUSG00000002068/ENSMUSG00000017499/ENSMUSG00000028873/ENSMUSG00000003824/ENSMUSG00000024742/ENSMUSG00000034329/ENSMUSG00000041431/ENSMUSG00000028212/ENSMUSG00000021569/ENSMUSG00000001403/ENSMUSG00000035198/ENSMUSG00000061024/ENSMUSG00000004264/ENSMUSG00000030867/ENSMUSG00000006398/ENSMUSG00000037313/ENSMUSG00000019923/ENSMUSG00000024791/ENSMUSG00000019773/…	51	9.26972	Ran/Naa10/Ccne1/Cdc6/Cdca8/Syce2/Fen1/Brip1/Ccnb1/Ccne2/Trip13/Ube2c/Tubg1/Rrs1/Phb2/Plk1/Cdc20/Tacc3/Zwint/Cdca5/Fbxo5/Dscc1/Aurkb/Ttk/Pinx1/Ncapg/Esco2/Fam83d/Haspin/Cenpq/Ndc1/Psmg2/Kpnb1/Mcmbp/Bub1/Cenps/Mis12/Cenpk/Rcc2/Pcid2/Sgo1/Kif18b/Septin1/Recql4/Top2a/Macroh2a1/Cdt1/Ncapd3/Cdc27/Msto1/Rad51c
GO:0050867	positive regulation of cell activation	70/1413	439/21602	3.39274e-12	6.56671e-10	ENSMUSG00000024401/ENSMUSG00000035385/ENSMUSG00000076937/ENSMUSG00000021270/ENSMUSG00000040152/ENSMUSG00000005800/ENSMUSG00000033307/ENSMUSG00000029084/ENSMUSG00000025980/ENSMUSG00000025746/ENSMUSG00000047139/ENSMUSG00000027776/ENSMUSG00000019982/ENSMUSG00000105547/ENSMUSG00000016024/ENSMUSG00000028322/ENSMUSG00000024789/ENSMUSG00000029082/ENSMUSG00000030707/ENSMUSG00000052212/ENSMUSG00000018500/…	70	9.18265	Tnf/Ccl2/Iglc2/Hsp90aa1/Thbs1/Mmp8/Mif/Cd38/Hspd1/Il6/Cd24a/Il12a/Myb/Iglc3/Lbp/Exosc3/Jak2/Bst1/Coro1a/Cd177/Adora2b/Pycard/Tnfsf9/Il1b/Thy1/Tnfrsf13c/Slc7a1/Ceacam1/Fam49b/Gm9733/Iglc1/Igkc/Dgat1/Ada/Il1a/Ighg2b/Pla2g4a/Rasgrp1/Hsph1/Gm5150/Acta2/Ighd/Bmi1/Vcam1/Runx3/Ighv1-64/Selp/Ighv14-4/Pcid2/Malt1/Fgr/Ccr7/Flot2/Pnp/Myd88/Stap1/Mmp14/Itgam/Nfkbiz/Il1rl2/Lrrk2/Spn/Il15ra/Clcf1/Jak3/Pdgfrb/L…
GO:0045786	negative regulation of cell cycle	72/1413	461/21602	4.57768e-12	8.56485e-10	ENSMUSG00000024401/ENSMUSG00000040152/ENSMUSG00000033307/ENSMUSG00000032397/ENSMUSG00000031388/ENSMUSG00000027776/ENSMUSG00000003541/ENSMUSG00000017499/ENSMUSG00000028884/ENSMUSG00000022863/ENSMUSG00000021595/ENSMUSG00000030717/ENSMUSG00000057113/ENSMUSG00000022018/ENSMUSG00000023944/ENSMUSG00000041431/ENSMUSG00000021569/ENSMUSG00000019850/ENSMUSG00000003814/ENSMUSG00000037474/ENSMUSG00000030867/…	72	9.06728	Tnf/Thbs1/Mif/Tipin/Naa10/Il12a/Ier3/Cdc6/Rpa2/Btg3/Nsun2/Nupr1/Npm1/Rgcc/Hsp90ab1/Ccnb1/Trip13/Tnfaip3/Calr/Dtl/Plk1/Zwint/Fbxo5/Rpl24/Cdk2ap2/Aurkb/Nubp1/Gmnn/Ttk/Atrip/Cry1/Cdkn2d/Nme6/Cdk6/Myc/Timeless/Ets1/Aurka/Pinx1/Gas2/Haspin/Plk3/Mybbp1a/Psmg2/Inhba/Fbxo31/Ripor2/Stil/Osm/Kntc1/Bub1/Rbl1/Ticrr/Ddias/Runx3/Pcid2/Bcl2l1/E2f8/Ccl12/Recql4/Top2a/Cdk1/Rps6/Macroh2a1/Ppm1g/Trp53/Cdt1/Ptgs2/Dd…
GO:0034502	protein localization to chromosome	27/1413	88/21602	5.69115e-12	1.03047e-09	ENSMUSG00000001416/ENSMUSG00000029447/ENSMUSG00000068039/ENSMUSG00000031403/ENSMUSG00000025613/ENSMUSG00000042354/ENSMUSG00000028884/ENSMUSG00000030007/ENSMUSG00000030867/ENSMUSG00000024791/ENSMUSG00000034024/ENSMUSG00000020897/ENSMUSG00000038379/ENSMUSG00000021958/ENSMUSG00000022034/ENSMUSG00000050107/ENSMUSG00000023919/ENSMUSG00000036167/ENSMUSG00000040599/ENSMUSG00000040945/ENSMUSG00000041346/…	27	8.98697	Cct3/Cct6a/Tcp1/Dkc1/Cct8/Gnl3/Rpa2/Cct7/Plk1/Cdca5/Cct2/Aurkb/Ttk/Pinx1/Esco2/Haspin/Cenpq/Pphln1/Mis12/Rcc2/Wrap53/Cct5/Cdk1/Macroh2a1/Cdt1/Rpa1/Tinf2
GO:0050900	leukocyte migration	61/1413	362/21602	8.02012e-12	1.40678e-09	ENSMUSG00000000982/ENSMUSG00000057729/ENSMUSG00000052270/ENSMUSG00000018930/ENSMUSG00000024401/ENSMUSG00000035385/ENSMUSG00000056054/ENSMUSG00000041754/ENSMUSG00000056071/ENSMUSG00000017737/ENSMUSG00000040152/ENSMUSG00000033307/ENSMUSG00000050350/ENSMUSG00000025701/ENSMUSG00000047139/ENSMUSG00000033220/ENSMUSG00000027776/ENSMUSG00000016024/ENSMUSG00000035373/ENSMUSG00000020125/ENSMUSG00000023913/…	61	8.85177	Ccl3/Prtn3/Fpr2/Ccl4/Tnf/Ccl2/S100a8/Trem3/S100a9/Mmp9/Thbs1/Mif/Gpr18/Alox5/Cd24a/Rac2/Il12a/Lbp/Ccl7/Elane/Pla2g7/Bst1/Trem1/Calr/Coro1a/Cd177/Pycard/C1qbp/Ffar2/Il1b/Ripk3/Thy1/Cd34/Itga1/Ada/Il1a/Pecam1/Ripor2/Edn1/Cxcl2/Lrch1/Vcam1/Selp/Cxcr5/Kit/Pde4d/Ccl12/Cd200/Ccr7/Myd88/Pde4b/Trp53/Nup85/Stap1/Mmp14/Itgam/Plcb1/Spn/Ccl22/Jam2/Il1r1
GO:0071826	ribonucleoprotein complex subunit organization	40/1413	182/21602	8.37673e-12	1.42481e-09	ENSMUSG00000021270/ENSMUSG00000002477/ENSMUSG00000022557/ENSMUSG00000038900/ENSMUSG00000028330/ENSMUSG00000020180/ENSMUSG00000027613/ENSMUSG00000020018/ENSMUSG00000037070/ENSMUSG00000044533/ENSMUSG00000030079/ENSMUSG00000023944/ENSMUSG00000057278/ENSMUSG00000029066/ENSMUSG00000038279/ENSMUSG00000061024/ENSMUSG00000023110/ENSMUSG00000055760/ENSMUSG00000063480/ENSMUSG00000032518/ENSMUSG00000098274/…	40	8.84624	Hsp90aa1/Snrpd1/Bop1/Rpl12/Ncbp1/Snrpd3/Eif6/Snrpf/Rbmxl1/Rps2/Ruvbl1/Hsp90ab1/Snrpg/Mrpl20/Nop2/Rrs1/Prmt5/Gemin6/Snu13/Rpsa/Rpl24/Ptges3/Nudt21/Lsm4/Pwp2/Ppan/Clns1a/Usp39/Snrpe/Rpf2/Lsm2/Rsl24d1/Rpl3l/Xrcc5/Srsf6/Brix1/Ddx39b/Sf3a1/Naf1/Psip1
GO:0000723	telomere maintenance	32/1413	126/21602	1.82881e-11	3.01915e-09	ENSMUSG00000021270/ENSMUSG00000001416/ENSMUSG00000029447/ENSMUSG00000002068/ENSMUSG00000001056/ENSMUSG00000068039/ENSMUSG00000031403/ENSMUSG00000025613/ENSMUSG00000042354/ENSMUSG00000028884/ENSMUSG00000030007/ENSMUSG00000023944/ENSMUSG00000028212/ENSMUSG00000035960/ENSMUSG00000002963/ENSMUSG00000071072/ENSMUSG00000034024/ENSMUSG00000020897/ENSMUSG00000022346/ENSMUSG00000021958/ENSMUSG00000027323/…	32	8.52012	Hsp90aa1/Cct3/Cct6a/Ccne1/Nhp2/Tcp1/Dkc1/Cct8/Gnl3/Rpa2/Cct7/Hsp90ab1/Ccne2/Apex1/Pnkp/Ptges3/Cct2/Aurkb/Myc/Pinx1/Rad51/Wrap53/Nat10/Hnrnpd/Xrcc5/Recql4/Cct5/Rpa1/Tinf2/Rad51c/Dclre1b/Naf1
GO:0065004	protein-DNA complex assembly	38/1413	171/21602	1.95064e-11	3.12827e-09	ENSMUSG00000005410/ENSMUSG00000054766/ENSMUSG00000002870/ENSMUSG00000000028/ENSMUSG00000019857/ENSMUSG00000075266/ENSMUSG00000028693/ENSMUSG00000026355/ENSMUSG00000057113/ENSMUSG00000027018/ENSMUSG00000005470/ENSMUSG00000022673/ENSMUSG00000028318/ENSMUSG00000060639/ENSMUSG00000020708/ENSMUSG00000029730/ENSMUSG00000022945/ENSMUSG00000041859/ENSMUSG00000045273/ENSMUSG00000067995/ENSMUSG00000072980/…	38	8.5047	Mcm5/Set/Mcm2/Cdc45/Asf1a/Cenpw/Nasp/Mcm6/Npm1/Hat1/Asf1b/Mcm4/Polr1e/H4c9/Psmc5/Mcm7/Chaf1b/Mcm3/Cenph/Gtf2f2/Oip5/Rad51/H3c13/Smarca5/Grwd1/H3c7/Cenps/H3c15/Chaf1a/Mis12/Cenpk/Nap1l1/Macroh2a1/Trp53/Cdt1/Rad51c/H4c14/Hells
GO:0046651	lymphocyte proliferation	56/1413	325/21602	2.35753e-11	3.67578e-09	ENSMUSG00000050953/ENSMUSG00000053338/ENSMUSG00000033307/ENSMUSG00000029084/ENSMUSG00000025980/ENSMUSG00000025746/ENSMUSG00000028633/ENSMUSG00000047139/ENSMUSG00000033220/ENSMUSG00000027776/ENSMUSG00000006310/ENSMUSG00000021125/ENSMUSG00000003379/ENSMUSG00000062867/ENSMUSG00000029082/ENSMUSG00000030707/ENSMUSG00000017009/ENSMUSG00000030793/ENSMUSG00000019987/ENSMUSG00000030724/ENSMUSG00000035678/…	56	8.43465	Gja1/Tarm1/Mif/Cd38/Hspd1/Il6/Ctps/Cd24a/Rac2/Il12a/Zbtb32/Arg2/Cd79a/Impdh2/Bst1/Coro1a/Sdc4/Pycard/Arg1/Cd19/Tnfsf9/Ebi3/Slamf6/Il1b/Ripk3/Tnfrsf13c/Slc7a1/Cebpb/Ceacam1/Ada/Il1a/Impdh1/Rasgrp1/Ripor2/Ccnd3/Ighd/Bmi1/Siglecg/Lmo1/Vcam1/Malt1/Ikzf3/Ccr7/Pnp/Myd88/Ptpn6/Rps6/Trp53/Tnfrsf1b/Itgam/Spn/Clcf1/Jak3/Blk/Mzb1/Hells
GO:0032200	telomere organization	32/1413	128/21602	2.86862e-11	4.35177e-09	ENSMUSG00000021270/ENSMUSG00000001416/ENSMUSG00000029447/ENSMUSG00000002068/ENSMUSG00000001056/ENSMUSG00000068039/ENSMUSG00000031403/ENSMUSG00000025613/ENSMUSG00000042354/ENSMUSG00000028884/ENSMUSG00000030007/ENSMUSG00000023944/ENSMUSG00000028212/ENSMUSG00000035960/ENSMUSG00000002963/ENSMUSG00000071072/ENSMUSG00000034024/ENSMUSG00000020897/ENSMUSG00000022346/ENSMUSG00000021958/ENSMUSG00000027323/…	32	8.36133	Hsp90aa1/Cct3/Cct6a/Ccne1/Nhp2/Tcp1/Dkc1/Cct8/Gnl3/Rpa2/Cct7/Hsp90ab1/Ccne2/Apex1/Pnkp/Ptges3/Cct2/Aurkb/Myc/Pinx1/Rad51/Wrap53/Nat10/Hnrnpd/Xrcc5/Recql4/Cct5/Rpa1/Tinf2/Rad51c/Dclre1b/Naf1
GO:0070661	leukocyte proliferation	59/1413	355/21602	3.15075e-11	4.65399e-09	ENSMUSG00000050953/ENSMUSG00000053338/ENSMUSG00000033307/ENSMUSG00000029084/ENSMUSG00000025980/ENSMUSG00000060803/ENSMUSG00000025746/ENSMUSG00000028633/ENSMUSG00000047139/ENSMUSG00000033220/ENSMUSG00000027776/ENSMUSG00000006310/ENSMUSG00000021125/ENSMUSG00000003379/ENSMUSG00000062867/ENSMUSG00000029082/ENSMUSG00000030707/ENSMUSG00000017009/ENSMUSG00000030793/ENSMUSG00000019987/ENSMUSG00000030724/…	59	8.33217	Gja1/Tarm1/Mif/Cd38/Hspd1/Gstp1/Il6/Ctps/Cd24a/Rac2/Il12a/Zbtb32/Arg2/Cd79a/Impdh2/Bst1/Coro1a/Sdc4/Pycard/Arg1/Cd19/Tnfsf9/Ebi3/Slamf6/Il1b/Ripk3/Tnfrsf13c/Slc7a1/Cebpb/Ceacam1/Ada/Il1a/Impdh1/Rasgrp1/Ripor2/Ccnd3/Ighd/Bmi1/Siglecg/Lmo1/Vcam1/Malt1/Ccl12/Ikzf3/Clu/Ccr7/Pnp/Myd88/Ptpn6/Rps6/Trp53/Tnfrsf1b/Itgam/Spn/Clcf1/Jak3/Blk/Mzb1/Hells
GO:0032943	mononuclear cell proliferation	56/1413	328/21602	3.41662e-11	4.91731e-09	ENSMUSG00000050953/ENSMUSG00000053338/ENSMUSG00000033307/ENSMUSG00000029084/ENSMUSG00000025980/ENSMUSG00000025746/ENSMUSG00000028633/ENSMUSG00000047139/ENSMUSG00000033220/ENSMUSG00000027776/ENSMUSG00000006310/ENSMUSG00000021125/ENSMUSG00000003379/ENSMUSG00000062867/ENSMUSG00000029082/ENSMUSG00000030707/ENSMUSG00000017009/ENSMUSG00000030793/ENSMUSG00000019987/ENSMUSG00000030724/ENSMUSG00000035678/…	56	8.30827	Gja1/Tarm1/Mif/Cd38/Hspd1/Il6/Ctps/Cd24a/Rac2/Il12a/Zbtb32/Arg2/Cd79a/Impdh2/Bst1/Coro1a/Sdc4/Pycard/Arg1/Cd19/Tnfsf9/Ebi3/Slamf6/Il1b/Ripk3/Tnfrsf13c/Slc7a1/Cebpb/Ceacam1/Ada/Il1a/Impdh1/Rasgrp1/Ripor2/Ccnd3/Ighd/Bmi1/Siglecg/Lmo1/Vcam1/Malt1/Ikzf3/Ccr7/Pnp/Myd88/Ptpn6/Rps6/Trp53/Tnfrsf1b/Itgam/Spn/Clcf1/Jak3/Blk/Mzb1/Hells
GO:2001233	regulation of apoptotic signaling pathway	65/1413	420/21602	7.56651e-11	1.06177e-08	ENSMUSG00000006818/ENSMUSG00000024401/ENSMUSG00000032369/ENSMUSG00000056054/ENSMUSG00000056071/ENSMUSG00000017737/ENSMUSG00000040152/ENSMUSG00000033307/ENSMUSG00000038412/ENSMUSG00000021109/ENSMUSG00000024778/ENSMUSG00000003955/ENSMUSG00000024981/ENSMUSG00000003541/ENSMUSG00000054717/ENSMUSG00000030717/ENSMUSG00000024789/ENSMUSG00000019850/ENSMUSG00000078566/ENSMUSG00000030793/ENSMUSG00000025130/…	65	7.97397	Sod2/Tnf/Plscr1/S100a8/S100a9/Mmp9/Thbs1/Mif/Higd1a/Hif1a/Fas/Fam162a/Acsl5/Ier3/Hmgb2/Nupr1/Jak2/Tnfaip3/Bnip3/Pycard/P4hb/Eef1e1/Siva1/Traf1/Il1b/Ripk3/Fignl1/Ybx3/Cdkn2d/Psmd10/Myc/Parl/Rack1/Inhba/Chchd10/Hsph1/Osm/Bub1/Fxn/Gclm/Pmaip1/Bmi1/Ddias/Runx3/Zc3hc1/Bcl2l1/Rela/Siah2/Adora2a/Fcmr/Clu/Hip1r/Slc25a5/Ptpn2/Trp53/Itprip/Hdac1/Ptgs2/Lrrk2/Hyou1/Jak3/Lck/Ppp2r1b/Psme3/Hells
GO:0006403	RNA localization	39/1413	187/21602	8.18922e-11	1.12112e-08	ENSMUSG00000005481/ENSMUSG00000029430/ENSMUSG00000078812/ENSMUSG00000052798/ENSMUSG00000026020/ENSMUSG00000028330/ENSMUSG00000068039/ENSMUSG00000027613/ENSMUSG00000031403/ENSMUSG00000058355/ENSMUSG00000046434/ENSMUSG00000057388/ENSMUSG00000021595/ENSMUSG00000057113/ENSMUSG00000059714/ENSMUSG00000036992/ENSMUSG00000004642/ENSMUSG00000028322/ENSMUSG00000019814/ENSMUSG00000061024/ENSMUSG00000051329/…	39	7.95035	Ddx39/Ran/Eif5a/Nup107/Nop58/Ncbp1/Tcp1/Eif6/Dkc1/Abce1/Hnrnpa1/Mrpl18/Nsun2/Npm1/Flot1/Nxt1/Slbp/Exosc3/Ltv1/Rrs1/Nup160/Nup37/Cct2/Magohb/Alyref/Eny2/Exosc2/Xpo5/Ndc1/Nup43/Magoh/Srsf3/Nup93/Wrap53/Pcid2/Aaas/Nup85/Ddx39b/Nup54
GO:0045787	positive regulation of cell cycle	59/1413	364/21602	8.85715e-11	1.18369e-08	ENSMUSG00000024401/ENSMUSG00000005732/ENSMUSG00000033307/ENSMUSG00000000028/ENSMUSG00000028044/ENSMUSG00000028333/ENSMUSG00000028156/ENSMUSG00000017499/ENSMUSG00000024742/ENSMUSG00000030717/ENSMUSG00000057113/ENSMUSG00000022018/ENSMUSG00000023944/ENSMUSG00000041431/ENSMUSG00000035960/ENSMUSG00000038482/ENSMUSG00000003814/ENSMUSG00000001403/ENSMUSG00000037474/ENSMUSG00000024014/ENSMUSG00000004264/…	59	7.92676	Tnf/Ranbp1/Mif/Cdc45/Cks1b/Anp32b/Eif4e/Cdc6/Fen1/Nupr1/Npm1/Rgcc/Hsp90ab1/Ccnb1/Apex1/Tfdp1/Calr/Ube2c/Dtl/Pim1/Phb2/Eif4g1/Cdca5/Fbxo5/Aurkb/Il1b/Cks2/Poc1a/Plk4/Psmd10/Myc/Aurka/Fam83d/Il1a/Mybbp1a/Ccnd2/Ripor2/Edn1/Ccnd3/Stil/Rcc2/Lmnb1/Cxcr5/Tgm1/Pcid2/E2f8/Met/Ube2e2/Piwil2/Rad23a/Cdk1/Macroh2a1/Trp53/Cdt1/Ddx39b/Cdc27/Rad51c/Plcb1/Pdgfrb
GO:1904814	regulation of protein localization to chromosome, telomeric region	11/1413	15/21602	9.65786e-11	1.26069e-08	ENSMUSG00000001416/ENSMUSG00000029447/ENSMUSG00000068039/ENSMUSG00000031403/ENSMUSG00000025613/ENSMUSG00000042354/ENSMUSG00000030007/ENSMUSG00000034024/ENSMUSG00000041346/ENSMUSG00000022234/ENSMUSG00000015937	11	7.89939	Cct3/Cct6a/Tcp1/Dkc1/Cct8/Gnl3/Cct7/Cct2/Wrap53/Cct5/Macroh2a1
GO:0090407	organophosphate biosynthetic process	66/1413	434/21602	1.16708e-10	1.48882e-08	ENSMUSG00000052270/ENSMUSG00000023456/ENSMUSG00000020649/ENSMUSG00000032369/ENSMUSG00000028792/ENSMUSG00000032294/ENSMUSG00000050931/ENSMUSG00000027203/ENSMUSG00000026281/ENSMUSG00000028633/ENSMUSG00000028937/ENSMUSG00000059743/ENSMUSG00000017715/ENSMUSG00000035232/ENSMUSG00000029777/ENSMUSG00000026558/ENSMUSG00000038732/ENSMUSG00000024981/ENSMUSG00000032540/ENSMUSG00000062867/ENSMUSG00000018796/…	66	7.82716	Fpr2/Tpi1/Rrm2/Plscr1/Ak2/Pkm/Sgms2/Dut/Dtymk/Ctps/Acot7/Fdps/Pgs1/Pdk3/Gars/Uck2/Mboat1/Acsl5/Abhd5/Impdh2/Acsl1/Agpat5/Aldoa/Prps1/Pmvk/Atp5b/Tyms/Nadk/Isyna1/Rrm1/Gmps/Cyc1/Gart/Tmem38b/Stoml2/Mvd/Pigl/Adora2b/Atp5g1/Ppat/Nme6/Myc/Ampd2/Gk/Ada/Impdh1/Pla2g4a/Pip5k1b/Mthfd1/Dctd/Pdk1/Shmt1/Nme1/Piga/Selenoi/Pemt/Dgkg/Ak4/Tbpl1/Bcl2l1/Atic/Mocs1/Pnp/Pygl/Agpat4/Pik3c2b
GO:0001819	positive regulation of cytokine production	68/1413	457/21602	1.60877e-10	2.00668e-08	ENSMUSG00000030142/ENSMUSG00000000982/ENSMUSG00000044103/ENSMUSG00000018930/ENSMUSG00000024401/ENSMUSG00000035385/ENSMUSG00000042406/ENSMUSG00000053338/ENSMUSG00000040152/ENSMUSG00000029915/ENSMUSG00000005800/ENSMUSG00000004864/ENSMUSG00000033307/ENSMUSG00000025980/ENSMUSG00000025746/ENSMUSG00000057666/ENSMUSG00000021109/ENSMUSG00000027776/ENSMUSG00000016024/ENSMUSG00000054717/ENSMUSG00000059714/…	68	7.69752	Clec4e/Ccl3/Il1f9/Ccl4/Tnf/Ccl2/Atf4/Tarm1/Thbs1/Clec5a/Mmp8/Mapk13/Mif/Hspd1/Il6/Gapdh/Hif1a/Il12a/Lbp/Hmgb2/Flot1/Rgcc/Trim6/Ncl/Elane/Jak2/Phb2/Adora2b/Pycard/Ddx21/C1qbp/Ffar2/Tnfsf9/Slamf6/Ddx1/Il1b/Tnfrsf13c/Cebpb/Fam49b/H2-Q7/P2ry2/Il1f6/Cd34/Il1a/Rasgrp1/Osm/Pou2af1/Bcl3/Fcnb/Heg1/Slc7a5/Nlrx1/Malt1/Ltb/Fgr/Rela/Clu/Cd200/Ccr7/Lta/Myd88/Pde4b/Hdac1/Ptgs2/Il1rl2/Plcb1/C3/Il1r1
GO:0002443	leukocyte mediated immunity	68/1413	458/21602	1.7719e-10	2.1621e-08	ENSMUSG00000040314/ENSMUSG00000024401/ENSMUSG00000035385/ENSMUSG00000076937/ENSMUSG00000041754/ENSMUSG00000034266/ENSMUSG00000025980/ENSMUSG00000025746/ENSMUSG00000047139/ENSMUSG00000024778/ENSMUSG00000033220/ENSMUSG00000027776/ENSMUSG00000105547/ENSMUSG00000057948/ENSMUSG00000028322/ENSMUSG00000020125/ENSMUSG00000042265/ENSMUSG00000015950/ENSMUSG00000030707/ENSMUSG00000052212/ENSMUSG00000018500/…	68	7.66512	Ctsg/Tnf/Ccl2/Iglc2/Trem3/Batf/Hspd1/Il6/Cd24a/Fas/Rac2/Il12a/Iglc3/Unc13d/Exosc3/Elane/Trem1/Ncf1/Coro1a/Cd177/Adora2b/Ddx21/Arg1/C1qbp/Cd19/Slamf6/Ddx1/Il1b/Ripk3/Stard7/Ceacam1/Cd55/Fam49b/Stx11/H2-Q7/Exo1/Iglc1/Igkc/C1rl/Ighg2b/Rasgrp1/Bcl3/Rab27a/Ighd/Aicda/H2-Q6/Ighv1-64/Il18rap/Kit/Ighv14-4/Malt1/Fgr/Lta/Pnp/Myd88/Ptpn6/Gfer/Tnfrsf1b/Stap1/Itgam/C3/Spn/Clcf1/Jak3/Blk/Treml4/Igha/Il1r1
GO:0000070	mitotic sister chromatid segregation	34/1413	152/21602	1.83608e-10	2.19275e-08	ENSMUSG00000029430/ENSMUSG00000031388/ENSMUSG00000017499/ENSMUSG00000028873/ENSMUSG00000041431/ENSMUSG00000021569/ENSMUSG00000001403/ENSMUSG00000035198/ENSMUSG00000061024/ENSMUSG00000030867/ENSMUSG00000006398/ENSMUSG00000037313/ENSMUSG00000019923/ENSMUSG00000024791/ENSMUSG00000019773/ENSMUSG00000022422/ENSMUSG00000020897/ENSMUSG00000038379/ENSMUSG00000021958/ENSMUSG00000015880/ENSMUSG00000050107/…	34	7.65901	Ran/Naa10/Cdc6/Cdca8/Ccnb1/Trip13/Ube2c/Tubg1/Rrs1/Plk1/Cdc20/Tacc3/Zwint/Cdca5/Fbxo5/Dscc1/Aurkb/Ttk/Pinx1/Ncapg/Haspin/Psmg2/Kpnb1/Bub1/Mis12/Cenpk/Pcid2/Sgo1/Kif18b/Macroh2a1/Cdt1/Ncapd3/Cdc27/Msto1
GO:0009165	nucleotide biosynthetic process	41/1413	209/21602	1.9955e-10	2.30824e-08	ENSMUSG00000020649/ENSMUSG00000028792/ENSMUSG00000032294/ENSMUSG00000027203/ENSMUSG00000026281/ENSMUSG00000028633/ENSMUSG00000028937/ENSMUSG00000035232/ENSMUSG00000029777/ENSMUSG00000026558/ENSMUSG00000024981/ENSMUSG00000062867/ENSMUSG00000018796/ENSMUSG00000030695/ENSMUSG00000031432/ENSMUSG00000025393/ENSMUSG00000025747/ENSMUSG00000029063/ENSMUSG00000030978/ENSMUSG00000027823/ENSMUSG00000022551/…	41	7.63672	Rrm2/Ak2/Pkm/Dut/Dtymk/Ctps/Acot7/Pdk3/Gars/Uck2/Acsl5/Impdh2/Acsl1/Aldoa/Prps1/Atp5b/Tyms/Nadk/Rrm1/Gmps/Cyc1/Gart/Stoml2/Adora2b/Atp5g1/Ppat/Nme6/Myc/Ampd2/Ada/Impdh1/Mthfd1/Dctd/Pdk1/Shmt1/Nme1/Ak4/Tbpl1/Bcl2l1/Atic/Pnp
GO:1904851	positive regulation of establishment of protein localization to telomere	9/1413	10/21602	2.01503e-10	2.30824e-08	ENSMUSG00000001416/ENSMUSG00000029447/ENSMUSG00000068039/ENSMUSG00000031403/ENSMUSG00000025613/ENSMUSG00000030007/ENSMUSG00000034024/ENSMUSG00000041346/ENSMUSG00000022234	9	7.63672	Cct3/Cct6a/Tcp1/Dkc1/Cct8/Cct7/Cct2/Wrap53/Cct5
GO:0000469	cleavage involved in rRNA processing	14/1413	27/21602	2.20517e-10	2.47553e-08	ENSMUSG00000022557/ENSMUSG00000024785/ENSMUSG00000001056/ENSMUSG00000057113/ENSMUSG00000028322/ENSMUSG00000061024/ENSMUSG00000040688/ENSMUSG00000027752/ENSMUSG00000038335/ENSMUSG00000039356/ENSMUSG00000022313/ENSMUSG00000025785/ENSMUSG00000031527/ENSMUSG00000028948	14	7.60633	Bop1/Rcl1/Nhp2/Npm1/Exosc3/Rrs1/Tbl3/Exosc8/Tsr1/Exosc2/Utp23/Exosc7/Eri1/Nol9
GO:0002696	positive regulation of leukocyte activation	64/1413	421/21602	2.27049e-10	2.49888e-08	ENSMUSG00000024401/ENSMUSG00000035385/ENSMUSG00000076937/ENSMUSG00000021270/ENSMUSG00000040152/ENSMUSG00000005800/ENSMUSG00000033307/ENSMUSG00000029084/ENSMUSG00000025980/ENSMUSG00000025746/ENSMUSG00000047139/ENSMUSG00000027776/ENSMUSG00000019982/ENSMUSG00000105547/ENSMUSG00000016024/ENSMUSG00000028322/ENSMUSG00000029082/ENSMUSG00000030707/ENSMUSG00000052212/ENSMUSG00000018500/ENSMUSG00000030793/…	64	7.60226	Tnf/Ccl2/Iglc2/Hsp90aa1/Thbs1/Mmp8/Mif/Cd38/Hspd1/Il6/Cd24a/Il12a/Myb/Iglc3/Lbp/Exosc3/Bst1/Coro1a/Cd177/Adora2b/Pycard/Tnfsf9/Il1b/Thy1/Tnfrsf13c/Slc7a1/Ceacam1/Fam49b/Gm9733/Iglc1/Igkc/Ada/Il1a/Ighg2b/Pla2g4a/Rasgrp1/Hsph1/Gm5150/Ighd/Bmi1/Vcam1/Runx3/Ighv1-64/Ighv14-4/Pcid2/Malt1/Fgr/Ccr7/Flot2/Pnp/Myd88/Stap1/Mmp14/Itgam/Nfkbiz/Il1rl2/Lrrk2/Spn/Il15ra/Clcf1/Jak3/Lck/Igha/Egr3
GO:0072521	purine-containing compound metabolic process	62/1413	402/21602	2.39702e-10	2.5874e-08	ENSMUSG00000023456/ENSMUSG00000028792/ENSMUSG00000029430/ENSMUSG00000032294/ENSMUSG00000036427/ENSMUSG00000030747/ENSMUSG00000033307/ENSMUSG00000011752/ENSMUSG00000062070/ENSMUSG00000063524/ENSMUSG00000058624/ENSMUSG00000020766/ENSMUSG00000057666/ENSMUSG00000028937/ENSMUSG00000021109/ENSMUSG00000005683/ENSMUSG00000035232/ENSMUSG00000024981/ENSMUSG00000003541/ENSMUSG00000062867/ENSMUSG00000018796/…	62	7.58714	Tpi1/Ak2/Ran/Pkm/Gpi1/Dgat2/Mif/Pgam1/Pgk1/Eno1/Gda/Galk1/Gapdh/Acot7/Hif1a/Cs/Pdk3/Acsl5/Ier3/Impdh2/Acsl1/Slc2a6/Eif6/Shmt2/Aldoa/Prps1/Pmvk/Atp5b/Nupr1/Gmps/Cyc1/Enpp4/Pfkp/Gart/Stoml2/Mvd/Pfkl/Adora2b/Atp5g1/Ppat/Nme6/Myc/Ampd2/Dgat1/Acpp/Ada/Impdh1/Gm45837/Mthfd1/Pdk1/Shmt1/Nme1/Tigar/Gimap7/Pemt/Ak4/Bcl2l1/Atic/Pde4d/Pnp/Lrrk2/Nt5c3
GO:0030098	lymphocyte differentiation	63/1413	412/21602	2.45945e-10	2.6047e-08	ENSMUSG00000030142/ENSMUSG00000021270/ENSMUSG00000034266/ENSMUSG00000050350/ENSMUSG00000025746/ENSMUSG00000030413/ENSMUSG00000024673/ENSMUSG00000047139/ENSMUSG00000099974/ENSMUSG00000024778/ENSMUSG00000040592/ENSMUSG00000027776/ENSMUSG00000003379/ENSMUSG00000019982/ENSMUSG00000060470/ENSMUSG00000019850/ENSMUSG00000034634/ENSMUSG00000030724/ENSMUSG00000035678/ENSMUSG00000015314/ENSMUSG00000039041/…	63	7.58424	Clec4e/Hsp90aa1/Batf/Gpr18/Il6/Pglyrp1/Ms4a1/Cd24a/Bcl2a1d/Fas/Cd79b/Il12a/Cd79a/Myb/Adgrg3/Tnfaip3/Ly6d/Cd19/Tnfsf9/Slamf6/Adrm1/Il1b/Ripk3/Cdk6/Igkc/Ada/Il1a/Gimap1/Rasgrp1/Pou2af1/Jmjd6/Bcl3/Itk/Bmi1/H2-Oa/Runx3/Kit/Pcid2/Malt1/Gadd45g/Ikzf3/Ccr7/Cmtm7/Pnp/Ptpn6/Rps6/Ptpn2/Trp53/Mettl3/Patz1/Mmp14/Nfkbiz/Fanca/Il1rl2/Spn/Srf/Il15ra/Clcf1/Jak3/Lck/Egr3/Hells/Hdac7
GO:0019693	ribose phosphate metabolic process	56/1413	346/21602	2.82305e-10	2.90976e-08	ENSMUSG00000023456/ENSMUSG00000028792/ENSMUSG00000029430/ENSMUSG00000032294/ENSMUSG00000036427/ENSMUSG00000030747/ENSMUSG00000033307/ENSMUSG00000011752/ENSMUSG00000062070/ENSMUSG00000063524/ENSMUSG00000028633/ENSMUSG00000020766/ENSMUSG00000057666/ENSMUSG00000028937/ENSMUSG00000021109/ENSMUSG00000005683/ENSMUSG00000035232/ENSMUSG00000026558/ENSMUSG00000024981/ENSMUSG00000003541/ENSMUSG00000062867/…	56	7.53614	Tpi1/Ak2/Ran/Pkm/Gpi1/Dgat2/Mif/Pgam1/Pgk1/Eno1/Ctps/Galk1/Gapdh/Acot7/Hif1a/Cs/Pdk3/Uck2/Acsl5/Ier3/Impdh2/Acsl1/Slc2a6/Eif6/Aldoa/Prps1/Nudt5/Pmvk/Atp5b/Nupr1/Gmps/Cyc1/Pfkp/Gart/Stoml2/Mvd/Pfkl/Atp5g1/Ppat/Nme6/Myc/Ampd2/Dgat1/Impdh1/Gm45837/Pdk1/Nme1/Tigar/Gimap7/Ak4/Bcl2l1/Atic/Pde4d/Pnp/Lrrk2/Pygl
GO:1903037	regulation of leukocyte cell-cell adhesion	53/1413	318/21602	2.85118e-10	2.90976e-08	ENSMUSG00000024401/ENSMUSG00000035385/ENSMUSG00000021270/ENSMUSG00000053338/ENSMUSG00000025980/ENSMUSG00000060803/ENSMUSG00000025746/ENSMUSG00000025701/ENSMUSG00000047139/ENSMUSG00000027776/ENSMUSG00000021125/ENSMUSG00000019982/ENSMUSG00000020125/ENSMUSG00000030707/ENSMUSG00000017009/ENSMUSG00000030793/ENSMUSG00000019987/ENSMUSG00000035678/ENSMUSG00000027398/ENSMUSG00000032011/ENSMUSG00000068105/…	53	7.53614	Tnf/Ccl2/Hsp90aa1/Tarm1/Hspd1/Gstp1/Il6/Alox5/Cd24a/Il12a/Arg2/Myb/Elane/Coro1a/Sdc4/Pycard/Arg1/Tnfsf9/Il1b/Thy1/Tnfrsf13c/Slc7a1/Cebpb/Ceacam1/Fam49b/Gm9733/Ass1/Ets1/Ada/Il1a/Rasgrp1/Ripor2/Hsph1/Gm5150/Bmi1/Vcam1/Runx3/Selp/Malt1/Rela/Adora2a/Ccr7/Flot2/Pnp/Ptpn6/Ptpn2/Pag1/Nfkbiz/Il1rl2/Spn/Jak3/Lck/Egr3
GO:1904816	positive regulation of protein localization to chromosome, telomeric region	10/1413	13/21602	3.3159e-10	3.3236e-08	ENSMUSG00000001416/ENSMUSG00000029447/ENSMUSG00000068039/ENSMUSG00000031403/ENSMUSG00000025613/ENSMUSG00000042354/ENSMUSG00000030007/ENSMUSG00000034024/ENSMUSG00000041346/ENSMUSG00000022234	10	7.47839	Cct3/Cct6a/Tcp1/Dkc1/Cct8/Gnl3/Cct7/Cct2/Wrap53/Cct5
GO:0071824	protein-DNA complex subunit organization	41/1413	213/21602	3.65683e-10	3.53893e-08	ENSMUSG00000005410/ENSMUSG00000054766/ENSMUSG00000002870/ENSMUSG00000000028/ENSMUSG00000019857/ENSMUSG00000075266/ENSMUSG00000028693/ENSMUSG00000026355/ENSMUSG00000057113/ENSMUSG00000027018/ENSMUSG00000005470/ENSMUSG00000022673/ENSMUSG00000028318/ENSMUSG00000060639/ENSMUSG00000020708/ENSMUSG00000029730/ENSMUSG00000022945/ENSMUSG00000041859/ENSMUSG00000045273/ENSMUSG00000022346/ENSMUSG00000067995/…	41	7.45113	Mcm5/Set/Mcm2/Cdc45/Asf1a/Cenpw/Nasp/Mcm6/Npm1/Hat1/Asf1b/Mcm4/Polr1e/H4c9/Psmc5/Mcm7/Chaf1b/Mcm3/Cenph/Myc/Gtf2f2/Oip5/Rad51/H3c13/Smarca5/Grwd1/H3c7/Cenps/Smarcc1/H3c15/Chaf1a/Mis12/Cenpk/Nap1l1/Ptma/Macroh2a1/Trp53/Cdt1/Rad51c/H4c14/Hells
GO:1901293	nucleoside phosphate biosynthetic process	41/1413	213/21602	3.65683e-10	3.53893e-08	ENSMUSG00000020649/ENSMUSG00000028792/ENSMUSG00000032294/ENSMUSG00000027203/ENSMUSG00000026281/ENSMUSG00000028633/ENSMUSG00000028937/ENSMUSG00000035232/ENSMUSG00000029777/ENSMUSG00000026558/ENSMUSG00000024981/ENSMUSG00000062867/ENSMUSG00000018796/ENSMUSG00000030695/ENSMUSG00000031432/ENSMUSG00000025393/ENSMUSG00000025747/ENSMUSG00000029063/ENSMUSG00000030978/ENSMUSG00000027823/ENSMUSG00000022551/…	41	7.45113	Rrm2/Ak2/Pkm/Dut/Dtymk/Ctps/Acot7/Pdk3/Gars/Uck2/Acsl5/Impdh2/Acsl1/Aldoa/Prps1/Atp5b/Tyms/Nadk/Rrm1/Gmps/Cyc1/Gart/Stoml2/Adora2b/Atp5g1/Ppat/Nme6/Myc/Ampd2/Ada/Impdh1/Mthfd1/Dctd/Pdk1/Shmt1/Nme1/Ak4/Tbpl1/Bcl2l1/Atic/Pnp
GO:0010833	telomere maintenance via telomere lengthening	23/1413	77/21602	3.81879e-10	3.63303e-08	ENSMUSG00000021270/ENSMUSG00000001416/ENSMUSG00000029447/ENSMUSG00000001056/ENSMUSG00000068039/ENSMUSG00000031403/ENSMUSG00000025613/ENSMUSG00000030007/ENSMUSG00000023944/ENSMUSG00000002963/ENSMUSG00000071072/ENSMUSG00000034024/ENSMUSG00000020897/ENSMUSG00000021958/ENSMUSG00000027323/ENSMUSG00000041346/ENSMUSG00000027185/ENSMUSG00000026187/ENSMUSG00000022234/ENSMUSG00000000751/ENSMUSG00000007589/…	23	7.43973	Hsp90aa1/Cct3/Cct6a/Nhp2/Tcp1/Dkc1/Cct8/Cct7/Hsp90ab1/Pnkp/Ptges3/Cct2/Aurkb/Pinx1/Rad51/Wrap53/Nat10/Xrcc5/Cct5/Rpa1/Tinf2/Dclre1b/Naf1
GO:1901987	regulation of cell cycle phase transition	51/1413	304/21602	4.86978e-10	4.55568e-08	ENSMUSG00000000028/ENSMUSG00000028333/ENSMUSG00000003541/ENSMUSG00000017499/ENSMUSG00000028884/ENSMUSG00000057113/ENSMUSG00000022018/ENSMUSG00000041431/ENSMUSG00000021569/ENSMUSG00000035960/ENSMUSG00000038482/ENSMUSG00000001403/ENSMUSG00000037474/ENSMUSG00000004264/ENSMUSG00000045983/ENSMUSG00000030867/ENSMUSG00000024791/ENSMUSG00000019773/ENSMUSG00000024856/ENSMUSG00000020897/ENSMUSG00000038379/…	51	7.34145	Cdc45/Anp32b/Ier3/Cdc6/Rpa2/Npm1/Rgcc/Ccnb1/Trip13/Apex1/Tfdp1/Ube2c/Dtl/Phb2/Eif4g1/Plk1/Cdca5/Fbxo5/Cdk2ap2/Aurkb/Ttk/Cdkn2d/Pinx1/Fam83d/Haspin/Plk3/Psmg2/Ccnd2/Fbxo31/Ccnd3/Bub1/Rbl1/Ticrr/Rcc2/Lmnb1/Ddb1/Pcid2/Ccl12/Ube2e2/Ptpn6/Cdk1/Macroh2a1/Trp53/Cdt1/Cdc27/Cdk2/Rad51c/Plcb1/Topbp1/Psme3/Pdpn
GO:0022407	regulation of cell-cell adhesion	65/1413	439/21602	5.03627e-10	4.6342e-08	ENSMUSG00000024401/ENSMUSG00000035385/ENSMUSG00000021270/ENSMUSG00000021149/ENSMUSG00000053338/ENSMUSG00000025980/ENSMUSG00000060803/ENSMUSG00000025746/ENSMUSG00000025701/ENSMUSG00000047139/ENSMUSG00000027776/ENSMUSG00000021125/ENSMUSG00000019982/ENSMUSG00000059714/ENSMUSG00000022018/ENSMUSG00000020125/ENSMUSG00000024789/ENSMUSG00000019850/ENSMUSG00000030707/ENSMUSG00000017009/ENSMUSG00000030793/…	65	7.33403	Tnf/Ccl2/Hsp90aa1/Gtpbp4/Tarm1/Hspd1/Gstp1/Il6/Alox5/Cd24a/Il12a/Arg2/Myb/Flot1/Rgcc/Elane/Jak2/Tnfaip3/Coro1a/Sdc4/Pycard/Arg1/Tnfsf9/Il1b/Thy1/Tnfrsf13c/Slc7a1/Cebpb/Ceacam1/Fam49b/Gm9733/Ass1/Ets1/Ada/Il1a/Rasgrp1/Ripor2/Serpine2/Ppm1f/Hsph1/Gm5150/Bmi1/Myo10/Vcam1/Runx3/Selp/Malt1/Rela/Adora2a/Ccr7/Il1rn/Flot2/Spint2/Pnp/Ptpn6/Ptpn2/Pag1/Nfkbiz/Il1rl2/Spn/Jak3/Blk/Lck/Egr3/Pdpn
GO:0009124	nucleoside monophosphate biosynthetic process	14/1413	29/21602	7.52977e-10	6.73652e-08	ENSMUSG00000027203/ENSMUSG00000026558/ENSMUSG00000062867/ENSMUSG00000031432/ENSMUSG00000025747/ENSMUSG00000027823/ENSMUSG00000022962/ENSMUSG00000029246/ENSMUSG00000027889/ENSMUSG00000017697/ENSMUSG00000003500/ENSMUSG00000031562/ENSMUSG00000020534/ENSMUSG00000026192	14	7.17156	Dut/Uck2/Impdh2/Prps1/Tyms/Gmps/Gart/Ppat/Ampd2/Ada/Impdh1/Dctd/Shmt1/Atic
GO:1901990	regulation of mitotic cell cycle phase transition	47/1413	271/21602	7.56103e-10	6.73652e-08	ENSMUSG00000000028/ENSMUSG00000028333/ENSMUSG00000003541/ENSMUSG00000017499/ENSMUSG00000028884/ENSMUSG00000022018/ENSMUSG00000041431/ENSMUSG00000021569/ENSMUSG00000035960/ENSMUSG00000038482/ENSMUSG00000001403/ENSMUSG00000037474/ENSMUSG00000004264/ENSMUSG00000045983/ENSMUSG00000030867/ENSMUSG00000024791/ENSMUSG00000019773/ENSMUSG00000024856/ENSMUSG00000020897/ENSMUSG00000038379/ENSMUSG00000021958/…	47	7.17156	Cdc45/Anp32b/Ier3/Cdc6/Rpa2/Rgcc/Ccnb1/Trip13/Apex1/Tfdp1/Ube2c/Dtl/Phb2/Eif4g1/Plk1/Cdca5/Fbxo5/Cdk2ap2/Aurkb/Ttk/Pinx1/Haspin/Plk3/Psmg2/Ccnd2/Fbxo31/Ccnd3/Bub1/Rbl1/Ticrr/Rcc2/Lmnb1/Ddb1/Pcid2/Ccl12/Ube2e2/Ptpn6/Cdk1/Trp53/Cdt1/Cdc27/Cdk2/Rad51c/Plcb1/Topbp1/Psme3/Pdpn
GO:0050863	regulation of T cell activation	53/1413	328/21602	8.98519e-10	7.88029e-08	ENSMUSG00000035385/ENSMUSG00000021270/ENSMUSG00000053338/ENSMUSG00000025980/ENSMUSG00000025746/ENSMUSG00000047139/ENSMUSG00000033220/ENSMUSG00000027776/ENSMUSG00000021125/ENSMUSG00000019982/ENSMUSG00000030707/ENSMUSG00000017009/ENSMUSG00000030793/ENSMUSG00000019987/ENSMUSG00000035678/ENSMUSG00000039041/ENSMUSG00000027398/ENSMUSG00000022221/ENSMUSG00000032011/ENSMUSG00000068105/ENSMUSG00000041313/…	53	7.10346	Ccl2/Hsp90aa1/Tarm1/Hspd1/Il6/Cd24a/Rac2/Il12a/Arg2/Myb/Coro1a/Sdc4/Pycard/Arg1/Tnfsf9/Adrm1/Il1b/Ripk3/Thy1/Tnfrsf13c/Slc7a1/Cebpb/Ceacam1/Fam49b/Gm9733/Ada/Il1a/Rasgrp1/Ripor2/Hsph1/Gm5150/Bmi1/H2-Oa/Lmo1/Vcam1/Runx3/Malt1/Adora2a/Ccr7/Flot2/Pnp/Ptpn6/Ptpn2/Mettl3/Tnfrsf1b/Pag1/Nfkbiz/Fanca/Il1rl2/Spn/Jak3/Lck/Egr3
GO:0031349	positive regulation of defense response	48/1413	282/21602	9.56329e-10	8.25827e-08	ENSMUSG00000000982/ENSMUSG00000052270/ENSMUSG00000024401/ENSMUSG00000032369/ENSMUSG00000021025/ENSMUSG00000056054/ENSMUSG00000050953/ENSMUSG00000041754/ENSMUSG00000053338/ENSMUSG00000056071/ENSMUSG00000005800/ENSMUSG00000033307/ENSMUSG00000025980/ENSMUSG00000025746/ENSMUSG00000047139/ENSMUSG00000027776/ENSMUSG00000016024/ENSMUSG00000054717/ENSMUSG00000030717/ENSMUSG00000072244/ENSMUSG00000024789/…	48	7.08311	Ccl3/Fpr2/Tnf/Plscr1/Nfkbia/S100a8/Gja1/Trem3/Tarm1/S100a9/Mmp8/Mif/Hspd1/Il6/Cd24a/Il12a/Lbp/Hmgb2/Nupr1/Trim6/Jak2/Adora2b/Pycard/Arg1/Ffar2/Slamf6/Il1b/Cebpb/Ets1/Ighg2b/Pla2g4a/Rasgrp1/Mmp2/Osm/Gm45837/Tnip1/Fcnb/Il18rap/Ccr7/Xrcc5/Lta/Ikbke/Myd88/Stap1/Ptgs2/Nfkbiz/Lrrk2/C3
GO:0042113	B cell activation	56/1413	358/21602	1.04239e-09	8.74163e-08	ENSMUSG00000076937/ENSMUSG00000022876/ENSMUSG00000034266/ENSMUSG00000033307/ENSMUSG00000029084/ENSMUSG00000025980/ENSMUSG00000025746/ENSMUSG00000024673/ENSMUSG00000028633/ENSMUSG00000047139/ENSMUSG00000024778/ENSMUSG00000040592/ENSMUSG00000003379/ENSMUSG00000019982/ENSMUSG00000105547/ENSMUSG00000028322/ENSMUSG00000060470/ENSMUSG00000029082/ENSMUSG00000019850/ENSMUSG00000004264/ENSMUSG00000030724/…	56	7.05841	Iglc2/Samsn1/Batf/Mif/Cd38/Hspd1/Il6/Ms4a1/Ctps/Cd24a/Fas/Cd79b/Cd79a/Myb/Iglc3/Exosc3/Adgrg3/Bst1/Tnfaip3/Phb2/Cd19/Tnfrsf13c/Exo1/Iglc1/Igkc/Prkcb/Tbc1d10c/Ada/Gimap1/Ighg2b/Rasgrp1/Pou2af1/Bcl3/Ighd/Bmi1/Siglecg/Aicda/Ighv1-64/Cxcr5/Kit/Ighv14-4/Pcid2/Malt1/Ikzf3/Cmtm7/Pnp/Ptpn6/Ptpn2/Trp53/Mmp14/Clcf1/Jak3/Blk/Mzb1/Igha/Hdac7
GO:0070203	regulation of establishment of protein localization to telomere	9/1413	11/21602	1.04345e-09	8.74163e-08	ENSMUSG00000001416/ENSMUSG00000029447/ENSMUSG00000068039/ENSMUSG00000031403/ENSMUSG00000025613/ENSMUSG00000030007/ENSMUSG00000034024/ENSMUSG00000041346/ENSMUSG00000022234	9	7.05841	Cct3/Cct6a/Tcp1/Dkc1/Cct8/Cct7/Cct2/Wrap53/Cct5
GO:0072593	reactive oxygen species metabolic process	49/1413	293/21602	1.18663e-09	9.77546e-08	ENSMUSG00000031722/ENSMUSG00000022126/ENSMUSG00000006818/ENSMUSG00000052270/ENSMUSG00000024401/ENSMUSG00000021270/ENSMUSG00000071715/ENSMUSG00000040152/ENSMUSG00000005800/ENSMUSG00000078812/ENSMUSG00000025980/ENSMUSG00000060803/ENSMUSG00000063694/ENSMUSG00000025746/ENSMUSG00000025701/ENSMUSG00000009350/ENSMUSG00000024953/ENSMUSG00000021109/ENSMUSG00000035232/ENSMUSG00000021125/ENSMUSG00000021707/…	49	7.00986	Hp/Acod1/Sod2/Fpr2/Tnf/Hsp90aa1/Ncf4/Thbs1/Mmp8/Eif5a/Hspd1/Gstp1/Cycs/Il6/Alox5/Mpo/Prdx5/Hif1a/Pdk3/Arg2/Dhfr/Ier3/Eif6/Jak2/Ncf1/Bnip3/Cd177/Atp5g1/Ndufs4/Il1b/Prdx6/Ripk3/Tspo/Dynll1/Ass1/Parl/Cd34/Edn1/Txnrd1/Rab27a/Tigar/Met/Clu/Cybb/Trp53/Itgam/Ptgs2/Lrrk2/Pdgfrb
GO:0000302	response to reactive oxygen species	39/1413	204/21602	1.20169e-09	9.77546e-08	ENSMUSG00000031722/ENSMUSG00000006818/ENSMUSG00000026822/ENSMUSG00000024401/ENSMUSG00000017737/ENSMUSG00000040152/ENSMUSG00000004864/ENSMUSG00000056394/ENSMUSG00000060803/ENSMUSG00000025746/ENSMUSG00000009350/ENSMUSG00000024953/ENSMUSG00000021591/ENSMUSG00000021707/ENSMUSG00000031112/ENSMUSG00000035960/ENSMUSG00000019850/ENSMUSG00000015950/ENSMUSG00000078566/ENSMUSG00000026701/ENSMUSG00000022221/…	39	7.00986	Hp/Sod2/Lcn2/Tnf/Mmp9/Thbs1/Mapk13/Lig1/Gstp1/Il6/Mpo/Prdx5/Glrx/Dhfr/Stk26/Apex1/Tnfaip3/Ncf1/Bnip3/Prdx6/Ripk3/Txn1/Rack1/Plk3/Mmp2/Hsph1/Fxn/Rela/Met/Hnrnpd/Egln1/Ccr7/Ppp2cb/Trp53/Lrrk2/Cyp11a1/Pdgfrb/Endog/Lck
GO:1990266	neutrophil migration	29/1413	124/21602	1.30989e-09	1.05035e-07	ENSMUSG00000000982/ENSMUSG00000057729/ENSMUSG00000018930/ENSMUSG00000035385/ENSMUSG00000056054/ENSMUSG00000041754/ENSMUSG00000056071/ENSMUSG00000033220/ENSMUSG00000016024/ENSMUSG00000035373/ENSMUSG00000029082/ENSMUSG00000042265/ENSMUSG00000052212/ENSMUSG00000018446/ENSMUSG00000027398/ENSMUSG00000042284/ENSMUSG00000027399/ENSMUSG00000020717/ENSMUSG00000036006/ENSMUSG00000021367/ENSMUSG00000058427/…	29	6.97867	Ccl3/Prtn3/Ccl4/Ccl2/S100a8/Trem3/S100a9/Rac2/Lbp/Ccl7/Bst1/Trem1/Cd177/C1qbp/Il1b/Itga1/Il1a/Pecam1/Ripor2/Edn1/Cxcl2/Pde4d/Ccl12/Ccr7/Myd88/Pde4b/Itgam/Ccl22/Il1r1
GO:0006278	RNA-dependent DNA biosynthetic process	20/1413	63/21602	1.60821e-09	1.25373e-07	ENSMUSG00000021270/ENSMUSG00000001416/ENSMUSG00000029447/ENSMUSG00000001056/ENSMUSG00000068039/ENSMUSG00000031403/ENSMUSG00000025613/ENSMUSG00000030007/ENSMUSG00000023944/ENSMUSG00000002963/ENSMUSG00000071072/ENSMUSG00000034024/ENSMUSG00000020897/ENSMUSG00000021958/ENSMUSG00000041346/ENSMUSG00000027185/ENSMUSG00000026187/ENSMUSG00000022234/ENSMUSG00000000751/ENSMUSG00000007589	20	6.9018	Hsp90aa1/Cct3/Cct6a/Nhp2/Tcp1/Dkc1/Cct8/Cct7/Hsp90ab1/Pnkp/Ptges3/Cct2/Aurkb/Pinx1/Wrap53/Nat10/Xrcc5/Cct5/Rpa1/Tinf2
GO:0007004	telomere maintenance via telomerase	20/1413	63/21602	1.60821e-09	1.25373e-07	ENSMUSG00000021270/ENSMUSG00000001416/ENSMUSG00000029447/ENSMUSG00000001056/ENSMUSG00000068039/ENSMUSG00000031403/ENSMUSG00000025613/ENSMUSG00000030007/ENSMUSG00000023944/ENSMUSG00000002963/ENSMUSG00000071072/ENSMUSG00000034024/ENSMUSG00000020897/ENSMUSG00000021958/ENSMUSG00000041346/ENSMUSG00000027185/ENSMUSG00000026187/ENSMUSG00000022234/ENSMUSG00000000751/ENSMUSG00000007589	20	6.9018	Hsp90aa1/Cct3/Cct6a/Nhp2/Tcp1/Dkc1/Cct8/Cct7/Hsp90ab1/Pnkp/Ptges3/Cct2/Aurkb/Pinx1/Wrap53/Nat10/Xrcc5/Cct5/Rpa1/Tinf2
GO:0009259	ribonucleotide metabolic process	53/1413	335/21602	1.93752e-09	1.48977e-07	ENSMUSG00000023456/ENSMUSG00000028792/ENSMUSG00000029430/ENSMUSG00000032294/ENSMUSG00000036427/ENSMUSG00000030747/ENSMUSG00000033307/ENSMUSG00000011752/ENSMUSG00000062070/ENSMUSG00000063524/ENSMUSG00000028633/ENSMUSG00000020766/ENSMUSG00000057666/ENSMUSG00000028937/ENSMUSG00000021109/ENSMUSG00000005683/ENSMUSG00000035232/ENSMUSG00000026558/ENSMUSG00000024981/ENSMUSG00000003541/ENSMUSG00000062867/…	53	6.82688	Tpi1/Ak2/Ran/Pkm/Gpi1/Dgat2/Mif/Pgam1/Pgk1/Eno1/Ctps/Galk1/Gapdh/Acot7/Hif1a/Cs/Pdk3/Uck2/Acsl5/Ier3/Impdh2/Acsl1/Slc2a6/Eif6/Aldoa/Prps1/Pmvk/Atp5b/Nupr1/Gmps/Cyc1/Pfkp/Gart/Stoml2/Mvd/Pfkl/Atp5g1/Nme6/Myc/Ampd2/Dgat1/Impdh1/Gm45837/Pdk1/Nme1/Tigar/Gimap7/Ak4/Bcl2l1/Atic/Pde4d/Pnp/Lrrk2
GO:1903039	positive regulation of leukocyte cell-cell adhesion	41/1413	225/21602	2.02836e-09	1.53854e-07	ENSMUSG00000024401/ENSMUSG00000035385/ENSMUSG00000021270/ENSMUSG00000025980/ENSMUSG00000025746/ENSMUSG00000025701/ENSMUSG00000047139/ENSMUSG00000027776/ENSMUSG00000019982/ENSMUSG00000020125/ENSMUSG00000030707/ENSMUSG00000030793/ENSMUSG00000035678/ENSMUSG00000027398/ENSMUSG00000032011/ENSMUSG00000068105/ENSMUSG00000041313/ENSMUSG00000074272/ENSMUSG00000022378/ENSMUSG00000078783/ENSMUSG00000032035/…	41	6.81289	Tnf/Ccl2/Hsp90aa1/Hspd1/Il6/Alox5/Cd24a/Il12a/Myb/Elane/Coro1a/Pycard/Tnfsf9/Il1b/Thy1/Tnfrsf13c/Slc7a1/Ceacam1/Fam49b/Gm9733/Ets1/Ada/Il1a/Rasgrp1/Hsph1/Gm5150/Bmi1/Vcam1/Runx3/Selp/Malt1/Rela/Ccr7/Flot2/Pnp/Nfkbiz/Il1rl2/Spn/Jak3/Lck/Egr3
GO:0006909	phagocytosis	49/1413	298/21602	2.12828e-09	1.59281e-07	ENSMUSG00000026390/ENSMUSG00000057729/ENSMUSG00000052270/ENSMUSG00000024401/ENSMUSG00000035385/ENSMUSG00000003283/ENSMUSG00000076937/ENSMUSG00000030474/ENSMUSG00000004665/ENSMUSG00000071715/ENSMUSG00000040152/ENSMUSG00000033220/ENSMUSG00000105547/ENSMUSG00000016024/ENSMUSG00000057948/ENSMUSG00000020125/ENSMUSG00000003814/ENSMUSG00000030707/ENSMUSG00000030793/ENSMUSG00000027398/ENSMUSG00000078783/…	49	6.79784	Marco/Prtn3/Fpr2/Tnf/Ccl2/Hck/Iglc2/Siglece/Cnn2/Ncf4/Thbs1/Rac2/Iglc3/Lbp/Unc13d/Elane/Calr/Coro1a/Pycard/Il1b/Gm9733/Iglc1/Igkc/Rack1/Ighg2b/Pecam1/Lyar/Gm5150/Jmjd6/Rab27a/Fcnb/Ighd/Ighv1-64/Ighv14-4/Fgr/Met/Ccr7/Rab20/Myd88/Lman2/Cd302/Abca7/Stap1/Itgam/C3/Il15ra/Treml4/Igha/Sh3bp1
GO:0009123	nucleoside monophosphate metabolic process	16/1413	41/21602	2.22964e-09	1.64671e-07	ENSMUSG00000028792/ENSMUSG00000027203/ENSMUSG00000026558/ENSMUSG00000062867/ENSMUSG00000031432/ENSMUSG00000025747/ENSMUSG00000027823/ENSMUSG00000022962/ENSMUSG00000029246/ENSMUSG00000027889/ENSMUSG00000017697/ENSMUSG00000003500/ENSMUSG00000031562/ENSMUSG00000020534/ENSMUSG00000028527/ENSMUSG00000026192	16	6.78338	Ak2/Dut/Uck2/Impdh2/Prps1/Tyms/Gmps/Gart/Ppat/Ampd2/Ada/Impdh1/Dctd/Shmt1/Ak4/Atic
GO:0090501	RNA phosphodiester bond hydrolysis	22/1413	77/21602	2.33818e-09	1.70444e-07	ENSMUSG00000022557/ENSMUSG00000028330/ENSMUSG00000024785/ENSMUSG00000001056/ENSMUSG00000057113/ENSMUSG00000031256/ENSMUSG00000028322/ENSMUSG00000061024/ENSMUSG00000040688/ENSMUSG00000027752/ENSMUSG00000031754/ENSMUSG00000035164/ENSMUSG00000038335/ENSMUSG00000039356/ENSMUSG00000022313/ENSMUSG00000024800/ENSMUSG00000025785/ENSMUSG00000031527/ENSMUSG00000043702/ENSMUSG00000020549/ENSMUSG00000022325/…	22	6.76842	Bop1/Ncbp1/Rcl1/Nhp2/Npm1/Cstf2/Exosc3/Rrs1/Tbl3/Exosc8/Nudt21/Zc3h12c/Tsr1/Exosc2/Utp23/Rpp30/Exosc7/Eri1/Pde12/Elac2/Pop1/Nol9
GO:0006163	purine nucleotide metabolic process	55/1413	357/21602	2.57687e-09	1.85436e-07	ENSMUSG00000023456/ENSMUSG00000028792/ENSMUSG00000029430/ENSMUSG00000032294/ENSMUSG00000036427/ENSMUSG00000030747/ENSMUSG00000033307/ENSMUSG00000011752/ENSMUSG00000062070/ENSMUSG00000063524/ENSMUSG00000020766/ENSMUSG00000057666/ENSMUSG00000028937/ENSMUSG00000021109/ENSMUSG00000005683/ENSMUSG00000035232/ENSMUSG00000024981/ENSMUSG00000003541/ENSMUSG00000062867/ENSMUSG00000018796/ENSMUSG00000036067/…	55	6.73181	Tpi1/Ak2/Ran/Pkm/Gpi1/Dgat2/Mif/Pgam1/Pgk1/Eno1/Galk1/Gapdh/Acot7/Hif1a/Cs/Pdk3/Acsl5/Ier3/Impdh2/Acsl1/Slc2a6/Eif6/Aldoa/Prps1/Pmvk/Atp5b/Nupr1/Gmps/Cyc1/Pfkp/Gart/Stoml2/Mvd/Pfkl/Adora2b/Atp5g1/Ppat/Nme6/Myc/Ampd2/Dgat1/Ada/Impdh1/Gm45837/Mthfd1/Pdk1/Nme1/Tigar/Gimap7/Ak4/Bcl2l1/Atic/Pde4d/Pnp/Lrrk2
GO:0097193	intrinsic apoptotic signaling pathway	49/1413	300/21602	2.6761e-09	1.90139e-07	ENSMUSG00000006818/ENSMUSG00000024401/ENSMUSG00000032369/ENSMUSG00000056054/ENSMUSG00000042406/ENSMUSG00000056071/ENSMUSG00000017737/ENSMUSG00000033307/ENSMUSG00000021831/ENSMUSG00000099974/ENSMUSG00000021109/ENSMUSG00000003541/ENSMUSG00000030717/ENSMUSG00000024789/ENSMUSG00000078566/ENSMUSG00000030793/ENSMUSG00000025130/ENSMUSG00000022221/ENSMUSG00000035455/ENSMUSG00000030189/ENSMUSG00000027313/…	49	6.72093	Sod2/Tnf/Plscr1/S100a8/Atf4/S100a9/Mmp9/Mif/Ero1l/Bcl2a1d/Hif1a/Ier3/Nupr1/Jak2/Bnip3/Pycard/P4hb/Ripk3/Fignl1/Ybx3/Chac1/Cebpb/Cdkn2d/Myc/Parl/Rack1/Mybbp1a/Ppm1f/Hsph1/Bcl2a1a/Bub1/Pdk1/Bcl3/Pmaip1/Ddias/Bcl2l1/Clu/Ikbke/Pnp/Ptpn2/Trp53/Tnfrsf1b/Hdac1/Ptgs2/Lrrk2/Hyou1/Perp/Lck/Hells
GO:0050729	positive regulation of inflammatory response	32/1413	152/21602	3.12225e-09	2.19065e-07	ENSMUSG00000000982/ENSMUSG00000024401/ENSMUSG00000021025/ENSMUSG00000056054/ENSMUSG00000053338/ENSMUSG00000056071/ENSMUSG00000005800/ENSMUSG00000033307/ENSMUSG00000025980/ENSMUSG00000025746/ENSMUSG00000047139/ENSMUSG00000016024/ENSMUSG00000030717/ENSMUSG00000024789/ENSMUSG00000018500/ENSMUSG00000051314/ENSMUSG00000027398/ENSMUSG00000056501/ENSMUSG00000032035/ENSMUSG00000076613/ENSMUSG00000056220/…	32	6.65943	Ccl3/Tnf/Nfkbia/S100a8/Tarm1/S100a9/Mmp8/Mif/Hspd1/Il6/Cd24a/Lbp/Nupr1/Jak2/Adora2b/Ffar2/Il1b/Cebpb/Ets1/Ighg2b/Pla2g4a/Osm/Gm45837/Tnip1/Ccr7/Lta/Myd88/Stap1/Ptgs2/Nfkbiz/Lrrk2/C3
GO:0051783	regulation of nuclear division	37/1413	194/21602	3.40233e-09	2.35769e-07	ENSMUSG00000024401/ENSMUSG00000005732/ENSMUSG00000031388/ENSMUSG00000017499/ENSMUSG00000022018/ENSMUSG00000041431/ENSMUSG00000021569/ENSMUSG00000003814/ENSMUSG00000001403/ENSMUSG00000035198/ENSMUSG00000004264/ENSMUSG00000030867/ENSMUSG00000006398/ENSMUSG00000037313/ENSMUSG00000024791/ENSMUSG00000019773/ENSMUSG00000020897/ENSMUSG00000027398/ENSMUSG00000116165/ENSMUSG00000038379/ENSMUSG00000032478/…	37	6.62751	Tnf/Ranbp1/Naa10/Cdc6/Rgcc/Ccnb1/Trip13/Calr/Ube2c/Tubg1/Phb2/Plk1/Cdc20/Tacc3/Cdca5/Fbxo5/Aurkb/Il1b/Pdxp/Ttk/Nme6/Il1a/Psmg2/Ripor2/Edn1/Osm/Bub1/Pcid2/Met/Piwil2/Macroh2a1/Cdt1/Cdc27/Rcc1/Plcb1/Pdgfrb/Map9
GO:0006913	nucleocytoplasmic transport	50/1413	312/21602	3.56489e-09	2.41081e-07	ENSMUSG00000005481/ENSMUSG00000021270/ENSMUSG00000021025/ENSMUSG00000029430/ENSMUSG00000078812/ENSMUSG00000018362/ENSMUSG00000025746/ENSMUSG00000052798/ENSMUSG00000028330/ENSMUSG00000003541/ENSMUSG00000024359/ENSMUSG00000027613/ENSMUSG00000058355/ENSMUSG00000034203/ENSMUSG00000021595/ENSMUSG00000057113/ENSMUSG00000023944/ENSMUSG00000036992/ENSMUSG00000019814/ENSMUSG00000024789/ENSMUSG00000003814/…	50	6.61784	Ddx39/Hsp90aa1/Nfkbia/Ran/Eif5a/Kpna2/Il6/Nup107/Ncbp1/Ier3/Hspa9/Eif6/Abce1/Chchd4/Nsun2/Npm1/Hsp90ab1/Nxt1/Ltv1/Jak2/Calr/Rrs1/Phb2/Nup160/Pola2/Txn1/Eny2/Xpo5/Kpnb1/Hcls1/Rangrf/Bard1/Prickle1/Angpt1/Srsf3/Nup93/Desi1/Heatr3/Mlx/Pcid2/Malt1/Cdk1/Trp53/Aaas/Flna/Nup85/Ptgs2/Ddx39b/Lrrk2/Nup54
GO:0051169	nuclear transport	50/1413	312/21602	3.56489e-09	2.41081e-07	ENSMUSG00000005481/ENSMUSG00000021270/ENSMUSG00000021025/ENSMUSG00000029430/ENSMUSG00000078812/ENSMUSG00000018362/ENSMUSG00000025746/ENSMUSG00000052798/ENSMUSG00000028330/ENSMUSG00000003541/ENSMUSG00000024359/ENSMUSG00000027613/ENSMUSG00000058355/ENSMUSG00000034203/ENSMUSG00000021595/ENSMUSG00000057113/ENSMUSG00000023944/ENSMUSG00000036992/ENSMUSG00000019814/ENSMUSG00000024789/ENSMUSG00000003814/…	50	6.61784	Ddx39/Hsp90aa1/Nfkbia/Ran/Eif5a/Kpna2/Il6/Nup107/Ncbp1/Ier3/Hspa9/Eif6/Abce1/Chchd4/Nsun2/Npm1/Hsp90ab1/Nxt1/Ltv1/Jak2/Calr/Rrs1/Phb2/Nup160/Pola2/Txn1/Eny2/Xpo5/Kpnb1/Hcls1/Rangrf/Bard1/Prickle1/Angpt1/Srsf3/Nup93/Desi1/Heatr3/Mlx/Pcid2/Malt1/Cdk1/Trp53/Aaas/Flna/Nup85/Ptgs2/Ddx39b/Lrrk2/Nup54
GO:0070202	regulation of establishment of protein localization to chromosome	9/1413	12/21602	3.92985e-09	2.62598e-07	ENSMUSG00000001416/ENSMUSG00000029447/ENSMUSG00000068039/ENSMUSG00000031403/ENSMUSG00000025613/ENSMUSG00000030007/ENSMUSG00000034024/ENSMUSG00000041346/ENSMUSG00000022234	9	6.58071	Cct3/Cct6a/Tcp1/Dkc1/Cct8/Cct7/Cct2/Wrap53/Cct5
GO:0032103	positive regulation of response to external stimulus	61/1413	422/21602	4.40393e-09	2.90815e-07	ENSMUSG00000022126/ENSMUSG00000000982/ENSMUSG00000052270/ENSMUSG00000018930/ENSMUSG00000024401/ENSMUSG00000035385/ENSMUSG00000032369/ENSMUSG00000021025/ENSMUSG00000056054/ENSMUSG00000041754/ENSMUSG00000053338/ENSMUSG00000056071/ENSMUSG00000040152/ENSMUSG00000005800/ENSMUSG00000033307/ENSMUSG00000025980/ENSMUSG00000025746/ENSMUSG00000047139/ENSMUSG00000033220/ENSMUSG00000027776/ENSMUSG00000016024/…	61	6.53638	Acod1/Ccl3/Fpr2/Ccl4/Tnf/Ccl2/Plscr1/Nfkbia/S100a8/Trem3/Tarm1/S100a9/Thbs1/Mmp8/Mif/Hspd1/Il6/Cd24a/Rac2/Il12a/Lbp/Hmgb2/Nupr1/Trim6/Pla2g7/Jak2/Calr/Adora2b/Pycard/Arg1/C1qbp/Ffar2/Slamf6/Il1b/Cebpb/Ets1/Ighg2b/Pla2g4a/Rasgrp1/Ripor2/Mmp2/Ppm1f/Edn1/Osm/Gm45837/Tnip1/Fcnb/Il18rap/Met/Ccr7/Xrcc5/Lta/Ikbke/Myd88/Flna/Stap1/Ptgs2/Nfkbiz/Lrrk2/C3/Pdgfrb
GO:0042274	ribosomal small subunit biogenesis	21/1413	73/21602	4.70098e-09	3.06821e-07	ENSMUSG00000047675/ENSMUSG00000024785/ENSMUSG00000044533/ENSMUSG00000023988/ENSMUSG00000057113/ENSMUSG00000019814/ENSMUSG00000022300/ENSMUSG00000061024/ENSMUSG00000040688/ENSMUSG00000063480/ENSMUSG00000032518/ENSMUSG00000041438/ENSMUSG00000032977/ENSMUSG00000061787/ENSMUSG00000038335/ENSMUSG00000032834/ENSMUSG00000029480/ENSMUSG00000022313/ENSMUSG00000027185/ENSMUSG00000026187/ENSMUSG00000028495	21	6.51312	Rps8/Rcl1/Rps2/Bysl/Npm1/Ltv1/Dcaf13/Rrs1/Tbl3/Snu13/Rpsa/Utp4/Fam207a/Rps17/Tsr1/Pwp2/Dhx37/Utp23/Nat10/Xrcc5/Rps6
GO:0090068	positive regulation of cell cycle process	44/1413	259/21602	5.04481e-09	3.25478e-07	ENSMUSG00000024401/ENSMUSG00000005732/ENSMUSG00000000028/ENSMUSG00000028333/ENSMUSG00000017499/ENSMUSG00000024742/ENSMUSG00000057113/ENSMUSG00000022018/ENSMUSG00000041431/ENSMUSG00000035960/ENSMUSG00000038482/ENSMUSG00000001403/ENSMUSG00000037474/ENSMUSG00000004264/ENSMUSG00000045983/ENSMUSG00000024791/ENSMUSG00000019773/ENSMUSG00000020897/ENSMUSG00000027398/ENSMUSG00000023345/ENSMUSG00000025758/…	44	6.48748	Tnf/Ranbp1/Cdc45/Anp32b/Cdc6/Fen1/Npm1/Rgcc/Ccnb1/Apex1/Tfdp1/Ube2c/Dtl/Phb2/Eif4g1/Cdca5/Fbxo5/Aurkb/Il1b/Poc1a/Plk4/Fam83d/Il1a/Mybbp1a/Ccnd2/Ripor2/Edn1/Ccnd3/Rcc2/Lmnb1/Cxcr5/Pcid2/E2f8/Met/Ube2e2/Piwil2/Cdk1/Macroh2a1/Trp53/Cdt1/Cdc27/Rad51c/Plcb1/Pdgfrb
GO:0009150	purine ribonucleotide metabolic process	51/1413	325/21602	5.17641e-09	3.30172e-07	ENSMUSG00000023456/ENSMUSG00000028792/ENSMUSG00000029430/ENSMUSG00000032294/ENSMUSG00000036427/ENSMUSG00000030747/ENSMUSG00000033307/ENSMUSG00000011752/ENSMUSG00000062070/ENSMUSG00000063524/ENSMUSG00000020766/ENSMUSG00000057666/ENSMUSG00000028937/ENSMUSG00000021109/ENSMUSG00000005683/ENSMUSG00000035232/ENSMUSG00000024981/ENSMUSG00000003541/ENSMUSG00000062867/ENSMUSG00000018796/ENSMUSG00000036067/…	51	6.48126	Tpi1/Ak2/Ran/Pkm/Gpi1/Dgat2/Mif/Pgam1/Pgk1/Eno1/Galk1/Gapdh/Acot7/Hif1a/Cs/Pdk3/Acsl5/Ier3/Impdh2/Acsl1/Slc2a6/Eif6/Aldoa/Prps1/Pmvk/Atp5b/Nupr1/Gmps/Cyc1/Pfkp/Gart/Stoml2/Mvd/Pfkl/Atp5g1/Nme6/Myc/Ampd2/Dgat1/Impdh1/Gm45837/Pdk1/Nme1/Tigar/Gimap7/Ak4/Bcl2l1/Atic/Pde4d/Pnp/Lrrk2
GO:0000075	cell cycle checkpoint	35/1413	180/21602	5.30594e-09	3.34632e-07	ENSMUSG00000032397/ENSMUSG00000003541/ENSMUSG00000017499/ENSMUSG00000028884/ENSMUSG00000021595/ENSMUSG00000041431/ENSMUSG00000021569/ENSMUSG00000037474/ENSMUSG00000030867/ENSMUSG00000019923/ENSMUSG00000098274/ENSMUSG00000020897/ENSMUSG00000038379/ENSMUSG00000025646/ENSMUSG00000020038/ENSMUSG00000039994/ENSMUSG00000027496/ENSMUSG00000028680/ENSMUSG00000024537/ENSMUSG00000052934/ENSMUSG00000028718/…	35	6.47543	Tipin/Ier3/Cdc6/Rpa2/Nsun2/Ccnb1/Trip13/Dtl/Plk1/Zwint/Rpl24/Aurkb/Ttk/Atrip/Cry1/Timeless/Aurka/Plk3/Psmg2/Fbxo31/Stil/Kntc1/Bub1/Ticrr/Pcid2/Bcl2l1/Top2a/Cdk1/Rps6/Trp53/Cdt1/Ddx39b/Topbp1/Dclre1b/Wdr76
GO:0002768	immune response-regulating cell surface receptor signaling pathway	46/1413	278/21602	5.36874e-09	3.34831e-07	ENSMUSG00000030142/ENSMUSG00000045551/ENSMUSG00000052270/ENSMUSG00000076937/ENSMUSG00000032369/ENSMUSG00000029084/ENSMUSG00000024673/ENSMUSG00000099974/ENSMUSG00000040592/ENSMUSG00000003379/ENSMUSG00000105547/ENSMUSG00000028455/ENSMUSG00000030724/ENSMUSG00000051314/ENSMUSG00000032011/ENSMUSG00000105906/ENSMUSG00000076609/ENSMUSG00000052889/ENSMUSG00000048031/ENSMUSG00000028683/ENSMUSG00000017697/…	46	6.47517	Clec4e/Fpr1/Fpr2/Iglc2/Plscr1/Cd38/Ms4a1/Bcl2a1d/Cd79b/Cd79a/Iglc3/Stoml2/Cd19/Ffar2/Thy1/Iglc1/Igkc/Prkcb/Fcrl5/Eif2b3/Ada/Ighg2b/Eif2b2/Itk/Fcnb/Ighd/Bmx/Ubash3a/Ighv1-64/Kit/Ighv14-4/Malt1/Rela/Ccr7/Ptpn6/Pde4b/Ptpn2/Stap1/Nfkbiz/Eif2b1/Spn/Gpld1/Btnl9/Blk/Lck/Igha
GO:0071347	cellular response to interleukin-1	22/1413	81/21602	6.63638e-09	4.05537e-07	ENSMUSG00000040026/ENSMUSG00000022126/ENSMUSG00000000982/ENSMUSG00000018930/ENSMUSG00000035385/ENSMUSG00000020227/ENSMUSG00000004864/ENSMUSG00000025746/ENSMUSG00000035373/ENSMUSG00000030793/ENSMUSG00000027398/ENSMUSG00000056501/ENSMUSG00000027399/ENSMUSG00000064289/ENSMUSG00000026073/ENSMUSG00000035352/ENSMUSG00000024927/ENSMUSG00000026981/ENSMUSG00000032508/ENSMUSG00000051177/ENSMUSG00000031779/…	22	6.39197	Saa3/Acod1/Ccl3/Ccl4/Ccl2/Irak3/Mapk13/Il6/Ccl7/Pycard/Il1b/Cebpb/Il1a/Tank/Il1r2/Ccl12/Rela/Il1rn/Myd88/Plcb1/Ccl22/Il1r1
GO:0071103	DNA conformation change	42/1413	243/21602	6.64697e-09	4.05537e-07	ENSMUSG00000054766/ENSMUSG00000002870/ENSMUSG00000019857/ENSMUSG00000024844/ENSMUSG00000028693/ENSMUSG00000026355/ENSMUSG00000057113/ENSMUSG00000027018/ENSMUSG00000005470/ENSMUSG00000041431/ENSMUSG00000022673/ENSMUSG00000060639/ENSMUSG00000024791/ENSMUSG00000029730/ENSMUSG00000022945/ENSMUSG00000037149/ENSMUSG00000015880/ENSMUSG00000072980/ENSMUSG00000027323/ENSMUSG00000074403/ENSMUSG00000031715/…	42	6.39197	Set/Mcm2/Asf1a/Banf1/Nasp/Mcm6/Npm1/Hat1/Asf1b/Ccnb1/Mcm4/H4c9/Cdca5/Mcm7/Chaf1b/Ddx1/Ncapg/Oip5/Rad51/H3c13/Smarca5/Grwd1/H3c7/Pphln1/Smarcc1/H3c15/Chaf1a/Aicda/Top1mt/Recql4/Top2a/Nap1l1/Cdk1/Macroh2a1/Trp53/Rpa1/Hdac1/Ncapd3/Setdb2/Recql/H4c14/Hells
GO:0006520	cellular amino acid metabolic process	43/1413	253/21602	7.41478e-09	4.47518e-07	ENSMUSG00000053398/ENSMUSG00000042406/ENSMUSG00000024640/ENSMUSG00000040354/ENSMUSG00000028633/ENSMUSG00000026615/ENSMUSG00000007029/ENSMUSG00000029777/ENSMUSG00000021125/ENSMUSG00000027737/ENSMUSG00000025403/ENSMUSG00000069873/ENSMUSG00000026520/ENSMUSG00000027823/ENSMUSG00000022241/ENSMUSG00000022962/ENSMUSG00000025007/ENSMUSG00000011179/ENSMUSG00000019987/ENSMUSG00000001380/ENSMUSG00000029246/…	43	6.34919	Phgdh/Atf4/Psat1/Mars1/Ctps/Eprs/Vars/Gars/Arg2/Slc7a11/Shmt2/4930438A08Rik/Pycr2/Gmps/Tars/Gart/Aldh18a1/Odc1/Arg1/Hars/Ppat/Rars/Bcat1/Ass1/Aars/Aarsd1/Yars/Sephs1/Acy1/Hdc/Mthfd1/Yars2/Gclm/Shmt1/Txnrd1/Pemt/Gcat/Mtrr/Ears2/Mri1/Ggt1/Qrsl1/Adhfe1
GO:0002764	immune response-regulating signaling pathway	46/1413	281/21602	7.58906e-09	4.53164e-07	ENSMUSG00000030142/ENSMUSG00000045551/ENSMUSG00000052270/ENSMUSG00000076937/ENSMUSG00000032369/ENSMUSG00000029084/ENSMUSG00000024673/ENSMUSG00000099974/ENSMUSG00000040592/ENSMUSG00000003379/ENSMUSG00000105547/ENSMUSG00000028455/ENSMUSG00000030724/ENSMUSG00000051314/ENSMUSG00000032011/ENSMUSG00000105906/ENSMUSG00000076609/ENSMUSG00000052889/ENSMUSG00000048031/ENSMUSG00000028683/ENSMUSG00000017697/…	46	6.34374	Clec4e/Fpr1/Fpr2/Iglc2/Plscr1/Cd38/Ms4a1/Bcl2a1d/Cd79b/Cd79a/Iglc3/Stoml2/Cd19/Ffar2/Thy1/Iglc1/Igkc/Prkcb/Fcrl5/Eif2b3/Ada/Ighg2b/Eif2b2/Itk/Fcnb/Ighd/Bmx/Ubash3a/Ighv1-64/Kit/Ighv14-4/Malt1/Rela/Ccr7/Ptpn6/Pde4b/Ptpn2/Stap1/Nfkbiz/Eif2b1/Spn/Gpld1/Btnl9/Blk/Lck/Igha
GO:0070198	protein localization to chromosome, telomeric region	13/1413	29/21602	9.59473e-09	5.66897e-07	ENSMUSG00000001416/ENSMUSG00000029447/ENSMUSG00000068039/ENSMUSG00000031403/ENSMUSG00000025613/ENSMUSG00000042354/ENSMUSG00000030007/ENSMUSG00000034024/ENSMUSG00000021958/ENSMUSG00000041346/ENSMUSG00000022234/ENSMUSG00000015937/ENSMUSG00000007589	13	6.2465	Cct3/Cct6a/Tcp1/Dkc1/Cct8/Gnl3/Cct7/Cct2/Pinx1/Wrap53/Cct5/Macroh2a1/Tinf2
GO:0002253	activation of immune response	53/1413	351/21602	1.0144e-08	5.93106e-07	ENSMUSG00000045551/ENSMUSG00000052270/ENSMUSG00000076937/ENSMUSG00000032369/ENSMUSG00000029084/ENSMUSG00000024673/ENSMUSG00000099974/ENSMUSG00000040592/ENSMUSG00000003379/ENSMUSG00000105547/ENSMUSG00000022018/ENSMUSG00000028455/ENSMUSG00000030793/ENSMUSG00000018446/ENSMUSG00000030724/ENSMUSG00000051314/ENSMUSG00000027398/ENSMUSG00000032011/ENSMUSG00000026399/ENSMUSG00000105906/ENSMUSG00000076609/…	53	6.22687	Fpr1/Fpr2/Iglc2/Plscr1/Cd38/Ms4a1/Bcl2a1d/Cd79b/Cd79a/Iglc3/Rgcc/Stoml2/Pycard/C1qbp/Cd19/Ffar2/Il1b/Thy1/Cd55/Iglc1/Igkc/Prkcb/Fcrl5/C1rl/Eif2b3/Ada/Ighg2b/Cfb/Eif2b2/Itk/Fcnb/Ighd/Bmx/Ubash3a/Ighv1-64/Ighv14-4/Malt1/Rela/Ccr7/Xrcc5/Ptpn6/Pde4b/Ptpn2/Stap1/Nfkbiz/Eif2b1/C3/Spn/Gpld1/Btnl9/Blk/Lck/Igha
GO:0044843	cell cycle G1/S phase transition	38/1413	211/21602	1.09217e-08	6.31993e-07	ENSMUSG00000000028/ENSMUSG00000002068/ENSMUSG00000028333/ENSMUSG00000019982/ENSMUSG00000028156/ENSMUSG00000028884/ENSMUSG00000028693/ENSMUSG00000022018/ENSMUSG00000028212/ENSMUSG00000035960/ENSMUSG00000038482/ENSMUSG00000050410/ENSMUSG00000004264/ENSMUSG00000045983/ENSMUSG00000027715/ENSMUSG00000024856/ENSMUSG00000096472/ENSMUSG00000043866/ENSMUSG00000027654/ENSMUSG00000050107/ENSMUSG00000028680/…	38	6.19929	Cdc45/Ccne1/Anp32b/Myb/Eif4e/Rpa2/Nasp/Rgcc/Ccne2/Apex1/Tfdp1/Tcf19/Phb2/Eif4g1/Ccna2/Cdk2ap2/Cdkn2d/Taf10/Fam83d/Haspin/Plk3/Ccnd2/Inhba/Pim2/Fbxo31/Pole/Ccnd3/Rbl1/Ccl12/Ube2e2/Ptpn6/Rps6/Trp53/Cdk2/Rcc1/Plcb1/Psme3/Pdpn
GO:0097529	myeloid leukocyte migration	39/1413	220/21602	1.10867e-08	6.34994e-07	ENSMUSG00000000982/ENSMUSG00000057729/ENSMUSG00000052270/ENSMUSG00000018930/ENSMUSG00000035385/ENSMUSG00000056054/ENSMUSG00000041754/ENSMUSG00000056071/ENSMUSG00000040152/ENSMUSG00000033307/ENSMUSG00000033220/ENSMUSG00000016024/ENSMUSG00000035373/ENSMUSG00000023913/ENSMUSG00000029082/ENSMUSG00000042265/ENSMUSG00000052212/ENSMUSG00000018446/ENSMUSG00000027398/ENSMUSG00000042284/ENSMUSG00000027399/…	39	6.19723	Ccl3/Prtn3/Fpr2/Ccl4/Ccl2/S100a8/Trem3/S100a9/Thbs1/Mif/Rac2/Lbp/Ccl7/Pla2g7/Bst1/Trem1/Cd177/C1qbp/Il1b/Itga1/Il1a/Pecam1/Ripor2/Edn1/Cxcl2/Kit/Pde4d/Ccl12/Cd200/Ccr7/Myd88/Pde4b/Nup85/Stap1/Mmp14/Itgam/Plcb1/Ccl22/Il1r1
GO:0009119	ribonucleoside metabolic process	18/1413	57/21602	1.15437e-08	6.51437e-07	ENSMUSG00000020407/ENSMUSG00000029430/ENSMUSG00000062867/ENSMUSG00000027823/ENSMUSG00000023961/ENSMUSG00000032478/ENSMUSG00000027889/ENSMUSG00000032561/ENSMUSG00000017697/ENSMUSG00000003500/ENSMUSG00000037601/ENSMUSG00000040627/ENSMUSG00000043931/ENSMUSG00000000301/ENSMUSG00000028527/ENSMUSG00000115338/ENSMUSG00000036273/ENSMUSG00000029780	18	6.18613	Upp1/Ran/Impdh2/Gmps/Enpp4/Nme6/Ampd2/Acpp/Ada/Impdh1/Nme1/Aicda/Gimap7/Pemt/Ak4/Pnp/Lrrk2/Nt5c3
GO:0002429	immune response-activating cell surface receptor signaling pathway	44/1413	266/21602	1.16059e-08	6.51437e-07	ENSMUSG00000045551/ENSMUSG00000052270/ENSMUSG00000076937/ENSMUSG00000032369/ENSMUSG00000029084/ENSMUSG00000024673/ENSMUSG00000099974/ENSMUSG00000040592/ENSMUSG00000003379/ENSMUSG00000105547/ENSMUSG00000028455/ENSMUSG00000030724/ENSMUSG00000051314/ENSMUSG00000032011/ENSMUSG00000105906/ENSMUSG00000076609/ENSMUSG00000052889/ENSMUSG00000048031/ENSMUSG00000028683/ENSMUSG00000017697/ENSMUSG00000076613/…	44	6.18613	Fpr1/Fpr2/Iglc2/Plscr1/Cd38/Ms4a1/Bcl2a1d/Cd79b/Cd79a/Iglc3/Stoml2/Cd19/Ffar2/Thy1/Iglc1/Igkc/Prkcb/Fcrl5/Eif2b3/Ada/Ighg2b/Eif2b2/Itk/Fcnb/Ighd/Bmx/Ubash3a/Ighv1-64/Ighv14-4/Malt1/Rela/Ccr7/Ptpn6/Pde4b/Ptpn2/Stap1/Nfkbiz/Eif2b1/Spn/Gpld1/Btnl9/Blk/Lck/Igha
GO:0002757	immune response-activating signal transduction	44/1413	267/21602	1.30334e-08	7.24324e-07	ENSMUSG00000045551/ENSMUSG00000052270/ENSMUSG00000076937/ENSMUSG00000032369/ENSMUSG00000029084/ENSMUSG00000024673/ENSMUSG00000099974/ENSMUSG00000040592/ENSMUSG00000003379/ENSMUSG00000105547/ENSMUSG00000028455/ENSMUSG00000030724/ENSMUSG00000051314/ENSMUSG00000032011/ENSMUSG00000105906/ENSMUSG00000076609/ENSMUSG00000052889/ENSMUSG00000048031/ENSMUSG00000028683/ENSMUSG00000017697/ENSMUSG00000076613/…	44	6.14007	Fpr1/Fpr2/Iglc2/Plscr1/Cd38/Ms4a1/Bcl2a1d/Cd79b/Cd79a/Iglc3/Stoml2/Cd19/Ffar2/Thy1/Iglc1/Igkc/Prkcb/Fcrl5/Eif2b3/Ada/Ighg2b/Eif2b2/Itk/Fcnb/Ighd/Bmx/Ubash3a/Ighv1-64/Ighv14-4/Malt1/Rela/Ccr7/Ptpn6/Pde4b/Ptpn2/Stap1/Nfkbiz/Eif2b1/Spn/Gpld1/Btnl9/Blk/Lck/Igha
GO:0009116	nucleoside metabolic process	21/1413	77/21602	1.34545e-08	7.40393e-07	ENSMUSG00000020407/ENSMUSG00000029430/ENSMUSG00000062867/ENSMUSG00000031432/ENSMUSG00000027823/ENSMUSG00000023961/ENSMUSG00000025574/ENSMUSG00000032478/ENSMUSG00000027889/ENSMUSG00000032561/ENSMUSG00000017697/ENSMUSG00000003500/ENSMUSG00000037601/ENSMUSG00000040627/ENSMUSG00000043931/ENSMUSG00000000301/ENSMUSG00000028527/ENSMUSG00000026192/ENSMUSG00000115338/ENSMUSG00000036273/ENSMUSG00000029780	21	6.13054	Upp1/Ran/Impdh2/Prps1/Gmps/Enpp4/Tk1/Nme6/Ampd2/Acpp/Ada/Impdh1/Nme1/Aicda/Gimap7/Pemt/Ak4/Atic/Pnp/Lrrk2/Nt5c3
GO:0034599	cellular response to oxidative stress	45/1413	277/21602	1.40014e-08	7.63011e-07	ENSMUSG00000006818/ENSMUSG00000026822/ENSMUSG00000024401/ENSMUSG00000031584/ENSMUSG00000042406/ENSMUSG00000017737/ENSMUSG00000040152/ENSMUSG00000004864/ENSMUSG00000025746/ENSMUSG00000025701/ENSMUSG00000009350/ENSMUSG00000024953/ENSMUSG00000021591/ENSMUSG00000021109/ENSMUSG00000021707/ENSMUSG00000031112/ENSMUSG00000027737/ENSMUSG00000026520/ENSMUSG00000034203/ENSMUSG00000035960/ENSMUSG00000024789/…	45	6.11747	Sod2/Lcn2/Tnf/Gsr/Atf4/Mmp9/Thbs1/Mapk13/Il6/Alox5/Mpo/Prdx5/Glrx/Hif1a/Dhfr/Stk26/Slc7a11/Pycr2/Chchd4/Apex1/Jak2/Tnfaip3/Ncf1/Bnip3/P4hb/Ripk3/Txn1/Rack1/Mmp2/Hsph1/Pdk1/Fxn/Ddias/Rela/Met/Hnrnpd/Gfer/Trp53/Itgam/Hdac1/Lrrk2/Rest/Pdgfrb/Ide/Endog
GO:0000460	maturation of 5.8S rRNA	14/1413	35/21602	1.55176e-08	8.37505e-07	ENSMUSG00000022557/ENSMUSG00000024785/ENSMUSG00000027613/ENSMUSG00000057113/ENSMUSG00000028322/ENSMUSG00000001305/ENSMUSG00000061024/ENSMUSG00000027752/ENSMUSG00000039356/ENSMUSG00000020706/ENSMUSG00000025785/ENSMUSG00000031527/ENSMUSG00000034259/ENSMUSG00000028948	14	6.07701	Bop1/Rcl1/Eif6/Npm1/Exosc3/Rrp15/Rrs1/Exosc8/Exosc2/Ftsj3/Exosc7/Eri1/Exosc4/Nol9
GO:0000470	maturation of LSU-rRNA	13/1413	30/21602	1.59173e-08	8.39332e-07	ENSMUSG00000021149/ENSMUSG00000022557/ENSMUSG00000001056/ENSMUSG00000027613/ENSMUSG00000057113/ENSMUSG00000001305/ENSMUSG00000038279/ENSMUSG00000063480/ENSMUSG00000001674/ENSMUSG00000038510/ENSMUSG00000020706/ENSMUSG00000005846/ENSMUSG00000028948	13	6.07607	Gtpbp4/Bop1/Nhp2/Eif6/Npm1/Rrp15/Nop2/Snu13/Ddx18/Rpf2/Ftsj3/Rsl1d1/Nol9
GO:0050657	nucleic acid transport	32/1413	162/21602	1.60001e-08	8.39332e-07	ENSMUSG00000005481/ENSMUSG00000029430/ENSMUSG00000078812/ENSMUSG00000052798/ENSMUSG00000028330/ENSMUSG00000027613/ENSMUSG00000058355/ENSMUSG00000046434/ENSMUSG00000057388/ENSMUSG00000021595/ENSMUSG00000057113/ENSMUSG00000059714/ENSMUSG00000036992/ENSMUSG00000004642/ENSMUSG00000019814/ENSMUSG00000061024/ENSMUSG00000051329/ENSMUSG00000035351/ENSMUSG00000030188/ENSMUSG00000025134/ENSMUSG00000022338/…	32	6.07607	Ddx39/Ran/Eif5a/Nup107/Ncbp1/Eif6/Abce1/Hnrnpa1/Mrpl18/Nsun2/Npm1/Flot1/Nxt1/Slbp/Ltv1/Rrs1/Nup160/Nup37/Magohb/Alyref/Eny2/Xpo5/Ndc1/Nup43/Magoh/Srsf3/Nup93/Pcid2/Aaas/Nup85/Ddx39b/Nup54
GO:0050658	RNA transport	32/1413	162/21602	1.60001e-08	8.39332e-07	ENSMUSG00000005481/ENSMUSG00000029430/ENSMUSG00000078812/ENSMUSG00000052798/ENSMUSG00000028330/ENSMUSG00000027613/ENSMUSG00000058355/ENSMUSG00000046434/ENSMUSG00000057388/ENSMUSG00000021595/ENSMUSG00000057113/ENSMUSG00000059714/ENSMUSG00000036992/ENSMUSG00000004642/ENSMUSG00000019814/ENSMUSG00000061024/ENSMUSG00000051329/ENSMUSG00000035351/ENSMUSG00000030188/ENSMUSG00000025134/ENSMUSG00000022338/…	32	6.07607	Ddx39/Ran/Eif5a/Nup107/Ncbp1/Eif6/Abce1/Hnrnpa1/Mrpl18/Nsun2/Npm1/Flot1/Nxt1/Slbp/Ltv1/Rrs1/Nup160/Nup37/Magohb/Alyref/Eny2/Xpo5/Ndc1/Nup43/Magoh/Srsf3/Nup93/Pcid2/Aaas/Nup85/Ddx39b/Nup54
GO:0051052	regulation of DNA metabolic process	56/1413	386/21602	1.65945e-08	8.62454e-07	ENSMUSG00000024401/ENSMUSG00000021270/ENSMUSG00000050953/ENSMUSG00000001416/ENSMUSG00000029447/ENSMUSG00000025746/ENSMUSG00000022881/ENSMUSG00000003541/ENSMUSG00000068039/ENSMUSG00000031403/ENSMUSG00000025613/ENSMUSG00000042354/ENSMUSG00000028884/ENSMUSG00000057113/ENSMUSG00000030007/ENSMUSG00000023944/ENSMUSG00000028322/ENSMUSG00000029014/ENSMUSG00000038482/ENSMUSG00000000730/ENSMUSG00000023110/…	56	6.06426	Tnf/Hsp90aa1/Gja1/Cct3/Cct6a/Il6/Rfc4/Ier3/Tcp1/Dkc1/Cct8/Gnl3/Rpa2/Npm1/Cct7/Hsp90ab1/Exosc3/Dnajc2/Tfdp1/Dnmt3l/Prmt5/Dscc1/Pnkp/Ptges3/Cct2/Aurkb/Radx/Fignl1/Rad51ap1/Myc/Usp1/Timeless/Pinx1/Rad51/Aunip/Ticrr/Tigar/Rad18/Wrap53/Ercc8/Nat10/Hnrnpd/Xrcc5/Pnp/Cct5/Gfer/Rfc5/Trp53/Cdt1/Tinf2/Ddx39b/Cdk2/Clcf1/Pdgfrb/Endog/Naf1
GO:0051251	positive regulation of lymphocyte activation	53/1413	357/21602	1.82407e-08	9.39315e-07	ENSMUSG00000035385/ENSMUSG00000076937/ENSMUSG00000021270/ENSMUSG00000033307/ENSMUSG00000029084/ENSMUSG00000025980/ENSMUSG00000025746/ENSMUSG00000047139/ENSMUSG00000027776/ENSMUSG00000019982/ENSMUSG00000105547/ENSMUSG00000028322/ENSMUSG00000029082/ENSMUSG00000030707/ENSMUSG00000030793/ENSMUSG00000035678/ENSMUSG00000027398/ENSMUSG00000032011/ENSMUSG00000068105/ENSMUSG00000041313/ENSMUSG00000074272/…	53	6.02719	Ccl2/Iglc2/Hsp90aa1/Mif/Cd38/Hspd1/Il6/Cd24a/Il12a/Myb/Iglc3/Exosc3/Bst1/Coro1a/Pycard/Tnfsf9/Il1b/Thy1/Tnfrsf13c/Slc7a1/Ceacam1/Fam49b/Gm9733/Iglc1/Igkc/Ada/Il1a/Ighg2b/Rasgrp1/Hsph1/Gm5150/Ighd/Bmi1/Vcam1/Runx3/Ighv1-64/Ighv14-4/Pcid2/Malt1/Ccr7/Flot2/Pnp/Myd88/Mmp14/Nfkbiz/Il1rl2/Spn/Il15ra/Clcf1/Jak3/Lck/Igha/Egr3
GO:0042255	ribosome assembly	19/1413	65/21602	1.89492e-08	9.66928e-07	ENSMUSG00000022557/ENSMUSG00000038900/ENSMUSG00000027613/ENSMUSG00000044533/ENSMUSG00000029066/ENSMUSG00000038279/ENSMUSG00000061024/ENSMUSG00000018446/ENSMUSG00000032518/ENSMUSG00000098274/ENSMUSG00000032834/ENSMUSG00000004100/ENSMUSG00000031917/ENSMUSG00000038510/ENSMUSG00000032215/ENSMUSG00000029480/ENSMUSG00000002500/ENSMUSG00000026187/ENSMUSG00000022247	19	6.01461	Bop1/Rpl12/Eif6/Rps2/Mrpl20/Nop2/Rrs1/C1qbp/Rpsa/Rpl24/Pwp2/Ppan/Nip7/Rpf2/Rsl24d1/Dhx37/Rpl3l/Xrcc5/Brix1
GO:0002697	regulation of immune effector process	61/1413	439/21602	1.98112e-08	1.0018e-06	ENSMUSG00000024401/ENSMUSG00000035385/ENSMUSG00000020227/ENSMUSG00000036427/ENSMUSG00000033307/ENSMUSG00000025980/ENSMUSG00000025746/ENSMUSG00000030413/ENSMUSG00000047139/ENSMUSG00000033220/ENSMUSG00000027776/ENSMUSG00000019982/ENSMUSG00000016024/ENSMUSG00000057948/ENSMUSG00000072244/ENSMUSG00000028322/ENSMUSG00000019850/ENSMUSG00000052212/ENSMUSG00000018500/ENSMUSG00000030793/ENSMUSG00000020075/…	61	5.99922	Tnf/Ccl2/Irak3/Gpi1/Mif/Hspd1/Il6/Pglyrp1/Cd24a/Rac2/Il12a/Myb/Lbp/Unc13d/Trim6/Exosc3/Tnfaip3/Cd177/Adora2b/Pycard/Ddx21/Arg1/C1qbp/Ffar2/Slamf6/Ddx1/Il1b/Ripk3/Ceacam1/Cd55/Fam49b/H2-Q7/Ifnlr1/Ighg2b/Rasgrp1/Angpt1/Siglecg/H2-Q6/Nlrx1/Il18rap/Vpreb3/Malt1/Fgr/Ccr7/Lta/Pnp/Ptpn6/Gfer/Tnfrsf1b/Tspan32/Stap1/Itgam/Nfkbiz/C3/Spn/Clcf1/Jak3/Blk/Mzb1/Treml4/Il1r1
GO:0044786	cell cycle DNA replication	15/1413	41/21602	2.00245e-08	1.00355e-06	ENSMUSG00000005410/ENSMUSG00000002870/ENSMUSG00000000028/ENSMUSG00000056394/ENSMUSG00000026355/ENSMUSG00000022673/ENSMUSG00000019773/ENSMUSG00000029730/ENSMUSG00000041859/ENSMUSG00000006678/ENSMUSG00000027323/ENSMUSG00000027454/ENSMUSG00000040627/ENSMUSG00000046179/ENSMUSG00000006585	15	5.99846	Mcm5/Mcm2/Cdc45/Lig1/Mcm6/Mcm4/Fbxo5/Mcm7/Mcm3/Pola1/Rad51/Gins1/Aicda/E2f8/Cdt1
GO:0022409	positive regulation of cell-cell adhesion	44/1413	271/21602	2.0579e-08	1.02221e-06	ENSMUSG00000024401/ENSMUSG00000035385/ENSMUSG00000021270/ENSMUSG00000025980/ENSMUSG00000025746/ENSMUSG00000025701/ENSMUSG00000047139/ENSMUSG00000027776/ENSMUSG00000019982/ENSMUSG00000059714/ENSMUSG00000020125/ENSMUSG00000030707/ENSMUSG00000030793/ENSMUSG00000035678/ENSMUSG00000027398/ENSMUSG00000032011/ENSMUSG00000068105/ENSMUSG00000041313/ENSMUSG00000074272/ENSMUSG00000022378/ENSMUSG00000078783/…	44	5.99046	Tnf/Ccl2/Hsp90aa1/Hspd1/Il6/Alox5/Cd24a/Il12a/Myb/Flot1/Elane/Coro1a/Pycard/Tnfsf9/Il1b/Thy1/Tnfrsf13c/Slc7a1/Ceacam1/Fam49b/Gm9733/Ets1/Ada/Il1a/Rasgrp1/Hsph1/Gm5150/Bmi1/Myo10/Vcam1/Runx3/Selp/Malt1/Rela/Ccr7/Flot2/Pnp/Nfkbiz/Il1rl2/Spn/Jak3/Lck/Egr3/Pdpn
GO:0007088	regulation of mitotic nuclear division	32/1413	164/21602	2.17723e-08	1.072e-06	ENSMUSG00000024401/ENSMUSG00000005732/ENSMUSG00000031388/ENSMUSG00000017499/ENSMUSG00000022018/ENSMUSG00000041431/ENSMUSG00000021569/ENSMUSG00000001403/ENSMUSG00000035198/ENSMUSG00000004264/ENSMUSG00000030867/ENSMUSG00000037313/ENSMUSG00000024791/ENSMUSG00000019773/ENSMUSG00000020897/ENSMUSG00000027398/ENSMUSG00000116165/ENSMUSG00000038379/ENSMUSG00000032478/ENSMUSG00000027399/ENSMUSG00000024537/…	32	5.96981	Tnf/Ranbp1/Naa10/Cdc6/Rgcc/Ccnb1/Trip13/Ube2c/Tubg1/Phb2/Plk1/Tacc3/Cdca5/Fbxo5/Aurkb/Il1b/Pdxp/Ttk/Nme6/Il1a/Psmg2/Ripor2/Edn1/Bub1/Pcid2/Met/Macroh2a1/Cdt1/Cdc27/Rcc1/Pdgfrb/Map9
GO:0002460	adaptive immune response based on somatic recombination of immune receptors built from immunoglobulin superfamily domains	55/1413	379/21602	2.20309e-08	1.0753e-06	ENSMUSG00000024401/ENSMUSG00000076937/ENSMUSG00000034266/ENSMUSG00000025980/ENSMUSG00000025746/ENSMUSG00000047139/ENSMUSG00000024778/ENSMUSG00000027776/ENSMUSG00000105547/ENSMUSG00000057948/ENSMUSG00000028322/ENSMUSG00000019850/ENSMUSG00000019987/ENSMUSG00000018446/ENSMUSG00000030724/ENSMUSG00000015314/ENSMUSG00000027398/ENSMUSG00000022221/ENSMUSG00000068105/ENSMUSG00000027367/ENSMUSG00000026399/…	55	5.96847	Tnf/Iglc2/Batf/Hspd1/Il6/Cd24a/Fas/Il12a/Iglc3/Unc13d/Exosc3/Tnfaip3/Arg1/C1qbp/Cd19/Slamf6/Il1b/Ripk3/Tnfrsf13c/Stard7/Cd55/Fam49b/Stx11/H2-Q7/Exo1/Iglc1/Igkc/C1rl/Ada/Ighg2b/Pla2g4a/Bcl3/Rab27a/Ighd/Aicda/H2-Q6/Ighv1-64/Il18rap/Ighv14-4/Malt1/Gadd45g/Ccr7/Lta/Pnp/Myd88/Ptpn6/Tnfrsf1b/Nfkbiz/C3/Spn/Clcf1/Jak3/Treml4/Igha/Il1r1
GO:0045454	cell redox homeostasis	19/1413	66/21602	2.49877e-08	1.2091e-06	ENSMUSG00000031584/ENSMUSG00000033684/ENSMUSG00000020571/ENSMUSG00000025746/ENSMUSG00000024953/ENSMUSG00000021831/ENSMUSG00000021591/ENSMUSG00000022498/ENSMUSG00000021102/ENSMUSG00000035960/ENSMUSG00000025130/ENSMUSG00000025823/ENSMUSG00000026701/ENSMUSG00000028367/ENSMUSG00000022844/ENSMUSG00000026820/ENSMUSG00000020250/ENSMUSG00000020844/ENSMUSG00000024583	19	5.91754	Gsr/Qsox1/Pdia6/Il6/Prdx5/Ero1l/Glrx/Txndc11/Glrx5/Apex1/P4hb/Pdia4/Prdx6/Txn1/Pdia5/Ptges2/Txnrd1/Nxn/Txnl1
GO:0051236	establishment of RNA localization	32/1413	165/21602	2.53417e-08	1.21575e-06	ENSMUSG00000005481/ENSMUSG00000029430/ENSMUSG00000078812/ENSMUSG00000052798/ENSMUSG00000028330/ENSMUSG00000027613/ENSMUSG00000058355/ENSMUSG00000046434/ENSMUSG00000057388/ENSMUSG00000021595/ENSMUSG00000057113/ENSMUSG00000059714/ENSMUSG00000036992/ENSMUSG00000004642/ENSMUSG00000019814/ENSMUSG00000061024/ENSMUSG00000051329/ENSMUSG00000035351/ENSMUSG00000030188/ENSMUSG00000025134/ENSMUSG00000022338/…	32	5.91515	Ddx39/Ran/Eif5a/Nup107/Ncbp1/Eif6/Abce1/Hnrnpa1/Mrpl18/Nsun2/Npm1/Flot1/Nxt1/Slbp/Ltv1/Rrs1/Nup160/Nup37/Magohb/Alyref/Eny2/Xpo5/Ndc1/Nup43/Magoh/Srsf3/Nup93/Pcid2/Aaas/Nup85/Ddx39b/Nup54
GO:0006310	DNA recombination	46/1413	292/21602	2.56242e-08	1.21889e-06	ENSMUSG00000005410/ENSMUSG00000002870/ENSMUSG00000034266/ENSMUSG00000000028/ENSMUSG00000056394/ENSMUSG00000025980/ENSMUSG00000018189/ENSMUSG00000026914/ENSMUSG00000028884/ENSMUSG00000054717/ENSMUSG00000026355/ENSMUSG00000030079/ENSMUSG00000019303/ENSMUSG00000034329/ENSMUSG00000028322/ENSMUSG00000022673/ENSMUSG00000012483/ENSMUSG00000021569/ENSMUSG00000035960/ENSMUSG00000029730/ENSMUSG00000042498/…	46	5.91404	Mcm5/Mcm2/Batf/Cdc45/Lig1/Hspd1/Uchl5/Psmd14/Rpa2/Hmgb2/Mcm6/Ruvbl1/Psmc3ip/Brip1/Exosc3/Mcm4/Rpa3/Trip13/Apex1/Mcm7/Radx/Mcm3/Fignl1/Rad51ap1/Mms22l/Exo1/Timeless/Rad51/Cenps/Aunip/H2ax/Aicda/Rad18/Wrap53/Mnd1/Xrcc5/Recql4/Top2a/Rad54l/Rpa1/Actl6a/Rad51c/Recql/Topbp1/Clcf1/Hrob
GO:0006457	protein folding	31/1413	157/21602	2.69598e-08	1.25508e-06	ENSMUSG00000021270/ENSMUSG00000030357/ENSMUSG00000001416/ENSMUSG00000033684/ENSMUSG00000029447/ENSMUSG00000025980/ENSMUSG00000021831/ENSMUSG00000026864/ENSMUSG00000024538/ENSMUSG00000068039/ENSMUSG00000024359/ENSMUSG00000025613/ENSMUSG00000034203/ENSMUSG00000020328/ENSMUSG00000030007/ENSMUSG00000073676/ENSMUSG00000023944/ENSMUSG00000024007/ENSMUSG00000003814/ENSMUSG00000025130/ENSMUSG00000071072/…	31	5.90133	Hsp90aa1/Fkbp4/Cct3/Qsox1/Cct6a/Hspd1/Ero1l/Hspa5/Ppic/Tcp1/Hspa9/Cct8/Chchd4/Nudcd2/Cct7/Hspe1/Hsp90ab1/Ppil1/Calr/P4hb/Ptges3/Cct2/Pdia4/Dnajb11/Ppih/H2-DMb2/Hsph1/Clu/Cct5/Ppid/Tor1a
GO:2000377	regulation of reactive oxygen species metabolic process	37/1413	209/21602	2.71614e-08	1.25508e-06	ENSMUSG00000031722/ENSMUSG00000022126/ENSMUSG00000006818/ENSMUSG00000052270/ENSMUSG00000024401/ENSMUSG00000021270/ENSMUSG00000040152/ENSMUSG00000005800/ENSMUSG00000078812/ENSMUSG00000025980/ENSMUSG00000060803/ENSMUSG00000025746/ENSMUSG00000025701/ENSMUSG00000021109/ENSMUSG00000035232/ENSMUSG00000021125/ENSMUSG00000021707/ENSMUSG00000003541/ENSMUSG00000027613/ENSMUSG00000024789/ENSMUSG00000078566/…	37	5.90133	Hp/Acod1/Sod2/Fpr2/Tnf/Hsp90aa1/Thbs1/Mmp8/Eif5a/Hspd1/Gstp1/Il6/Alox5/Hif1a/Pdk3/Arg2/Dhfr/Ier3/Eif6/Jak2/Bnip3/Cd177/Atp5g1/Il1b/Ripk3/Tspo/Dynll1/Ass1/Parl/Cd34/Rab27a/Tigar/Clu/Trp53/Itgam/Ptgs2/Pdgfrb
GO:0045931	positive regulation of mitotic cell cycle	33/1413	174/21602	2.72564e-08	1.25508e-06	ENSMUSG00000024401/ENSMUSG00000005732/ENSMUSG00000000028/ENSMUSG00000028333/ENSMUSG00000028156/ENSMUSG00000022018/ENSMUSG00000041431/ENSMUSG00000035960/ENSMUSG00000038482/ENSMUSG00000001403/ENSMUSG00000037474/ENSMUSG00000004264/ENSMUSG00000045983/ENSMUSG00000024791/ENSMUSG00000019773/ENSMUSG00000020897/ENSMUSG00000027398/ENSMUSG00000027399/ENSMUSG00000000184/ENSMUSG00000021367/ENSMUSG00000034165/…	33	5.90133	Tnf/Ranbp1/Cdc45/Anp32b/Eif4e/Rgcc/Ccnb1/Apex1/Tfdp1/Ube2c/Dtl/Phb2/Eif4g1/Cdca5/Fbxo5/Aurkb/Il1b/Il1a/Ccnd2/Edn1/Ccnd3/Rcc2/Lmnb1/Pcid2/Met/Ube2e2/Cdk1/Macroh2a1/Cdt1/Cdc27/Rad51c/Plcb1/Pdgfrb
GO:0045123	cellular extravasation	20/1413	73/21602	2.72795e-08	1.25508e-06	ENSMUSG00000057729/ENSMUSG00000024401/ENSMUSG00000035385/ENSMUSG00000041754/ENSMUSG00000020125/ENSMUSG00000042265/ENSMUSG00000052212/ENSMUSG00000022221/ENSMUSG00000032011/ENSMUSG00000042284/ENSMUSG00000027399/ENSMUSG00000020717/ENSMUSG00000036006/ENSMUSG00000027962/ENSMUSG00000026580/ENSMUSG00000030786/ENSMUSG00000051177/ENSMUSG00000051457/ENSMUSG00000053062/ENSMUSG00000026072	20	5.90133	Prtn3/Tnf/Ccl2/Trem3/Elane/Trem1/Cd177/Ripk3/Thy1/Itga1/Il1a/Pecam1/Ripor2/Vcam1/Selp/Itgam/Plcb1/Spn/Jam2/Il1r1
GO:0000082	G1/S transition of mitotic cell cycle	35/1413	192/21602	2.98845e-08	1.35986e-06	ENSMUSG00000000028/ENSMUSG00000002068/ENSMUSG00000028333/ENSMUSG00000019982/ENSMUSG00000028156/ENSMUSG00000028884/ENSMUSG00000028693/ENSMUSG00000022018/ENSMUSG00000028212/ENSMUSG00000035960/ENSMUSG00000038482/ENSMUSG00000050410/ENSMUSG00000045983/ENSMUSG00000024856/ENSMUSG00000096472/ENSMUSG00000043866/ENSMUSG00000050107/ENSMUSG00000028680/ENSMUSG00000000184/ENSMUSG00000041324/ENSMUSG00000031155/…	35	5.86651	Cdc45/Ccne1/Anp32b/Myb/Eif4e/Rpa2/Nasp/Rgcc/Ccne2/Apex1/Tfdp1/Tcf19/Eif4g1/Cdk2ap2/Cdkn2d/Taf10/Haspin/Plk3/Ccnd2/Inhba/Pim2/Fbxo31/Pole/Ccnd3/Rbl1/Ccl12/Ube2e2/Ptpn6/Rps6/Trp53/Cdk2/Rcc1/Plcb1/Psme3/Pdpn
GO:1901989	positive regulation of cell cycle phase transition	24/1413	102/21602	3.00414e-08	1.35986e-06	ENSMUSG00000000028/ENSMUSG00000028333/ENSMUSG00000057113/ENSMUSG00000022018/ENSMUSG00000041431/ENSMUSG00000035960/ENSMUSG00000038482/ENSMUSG00000001403/ENSMUSG00000037474/ENSMUSG00000004264/ENSMUSG00000045983/ENSMUSG00000024791/ENSMUSG00000019773/ENSMUSG00000027654/ENSMUSG00000000184/ENSMUSG00000034165/ENSMUSG00000040945/ENSMUSG00000024590/ENSMUSG00000058317/ENSMUSG00000019942/ENSMUSG00000006585/…	24	5.86651	Cdc45/Anp32b/Npm1/Rgcc/Ccnb1/Apex1/Tfdp1/Ube2c/Dtl/Phb2/Eif4g1/Cdca5/Fbxo5/Fam83d/Ccnd2/Ccnd3/Rcc2/Lmnb1/Ube2e2/Cdk1/Cdt1/Cdc27/Rad51c/Plcb1
GO:0006271	DNA strand elongation involved in DNA replication	9/1413	14/21602	3.17068e-08	1.42376e-06	ENSMUSG00000056394/ENSMUSG00000022673/ENSMUSG00000029730/ENSMUSG00000041859/ENSMUSG00000006678/ENSMUSG00000007080/ENSMUSG00000027454/ENSMUSG00000020471/ENSMUSG00000030726	9	5.84656	Lig1/Mcm4/Mcm7/Mcm3/Pola1/Pole/Gins1/Pold2/Pold3
GO:1901992	positive regulation of mitotic cell cycle phase transition	22/1413	88/21602	3.47525e-08	1.54814e-06	ENSMUSG00000000028/ENSMUSG00000028333/ENSMUSG00000022018/ENSMUSG00000041431/ENSMUSG00000035960/ENSMUSG00000038482/ENSMUSG00000001403/ENSMUSG00000037474/ENSMUSG00000004264/ENSMUSG00000045983/ENSMUSG00000024791/ENSMUSG00000019773/ENSMUSG00000000184/ENSMUSG00000034165/ENSMUSG00000040945/ENSMUSG00000024590/ENSMUSG00000058317/ENSMUSG00000019942/ENSMUSG00000006585/ENSMUSG00000020687/ENSMUSG00000007646/…	22	5.81019	Cdc45/Anp32b/Rgcc/Ccnb1/Apex1/Tfdp1/Ube2c/Dtl/Phb2/Eif4g1/Cdca5/Fbxo5/Ccnd2/Ccnd3/Rcc2/Lmnb1/Ube2e2/Cdk1/Cdt1/Cdc27/Rad51c/Plcb1
GO:0042098	T cell proliferation	38/1413	220/21602	3.50543e-08	1.54929e-06	ENSMUSG00000050953/ENSMUSG00000053338/ENSMUSG00000025746/ENSMUSG00000028633/ENSMUSG00000047139/ENSMUSG00000033220/ENSMUSG00000027776/ENSMUSG00000006310/ENSMUSG00000021125/ENSMUSG00000030707/ENSMUSG00000017009/ENSMUSG00000030793/ENSMUSG00000019987/ENSMUSG00000035678/ENSMUSG00000003206/ENSMUSG00000027398/ENSMUSG00000022221/ENSMUSG00000068105/ENSMUSG00000041313/ENSMUSG00000056501/ENSMUSG00000074272/…	38	5.80987	Gja1/Tarm1/Il6/Ctps/Cd24a/Rac2/Il12a/Zbtb32/Arg2/Coro1a/Sdc4/Pycard/Arg1/Tnfsf9/Ebi3/Il1b/Ripk3/Tnfrsf13c/Slc7a1/Cebpb/Ceacam1/Il1a/Rasgrp1/Ripor2/Ccnd3/Bmi1/Lmo1/Vcam1/Malt1/Ccr7/Pnp/Ptpn6/Rps6/Trp53/Tnfrsf1b/Itgam/Spn/Jak3
GO:0000375	RNA splicing, via transesterification reactions	44/1413	277/21602	3.99725e-08	1.72589e-06	ENSMUSG00000005481/ENSMUSG00000002477/ENSMUSG00000030512/ENSMUSG00000028330/ENSMUSG00000020180/ENSMUSG00000034681/ENSMUSG00000020018/ENSMUSG00000037070/ENSMUSG00000046434/ENSMUSG00000057113/ENSMUSG00000026234/ENSMUSG00000057278/ENSMUSG00000024007/ENSMUSG00000059208/ENSMUSG00000023110/ENSMUSG00000018446/ENSMUSG00000055760/ENSMUSG00000063480/ENSMUSG00000044155/ENSMUSG00000026701/ENSMUSG00000030188/…	44	5.76299	Ddx39/Snrpd1/Snrpa1/Ncbp1/Snrpd3/Rnps1/Snrpf/Rbmxl1/Hnrnpa1/Npm1/Ncl/Snrpg/Ppil1/Hnrnpm/Prmt5/C1qbp/Gemin6/Snu13/Lsm8/Prdx6/Magohb/Eif4a3/Lsm5/Lsm4/Lsm3/Clns1a/Usp39/Snrpe/Mbnl3/Magoh/Lsm2/Srsf3/Jmjd6/U2af1/Rbfox2/Rnf219/Srsf6/Rbm10/Mettl3/Ddx39b/Rest/Raver1/Sf3a1/Psip1
GO:0000377	RNA splicing, via transesterification reactions with bulged adenosine as nucleophile	44/1413	277/21602	3.99725e-08	1.72589e-06	ENSMUSG00000005481/ENSMUSG00000002477/ENSMUSG00000030512/ENSMUSG00000028330/ENSMUSG00000020180/ENSMUSG00000034681/ENSMUSG00000020018/ENSMUSG00000037070/ENSMUSG00000046434/ENSMUSG00000057113/ENSMUSG00000026234/ENSMUSG00000057278/ENSMUSG00000024007/ENSMUSG00000059208/ENSMUSG00000023110/ENSMUSG00000018446/ENSMUSG00000055760/ENSMUSG00000063480/ENSMUSG00000044155/ENSMUSG00000026701/ENSMUSG00000030188/…	44	5.76299	Ddx39/Snrpd1/Snrpa1/Ncbp1/Snrpd3/Rnps1/Snrpf/Rbmxl1/Hnrnpa1/Npm1/Ncl/Snrpg/Ppil1/Hnrnpm/Prmt5/C1qbp/Gemin6/Snu13/Lsm8/Prdx6/Magohb/Eif4a3/Lsm5/Lsm4/Lsm3/Clns1a/Usp39/Snrpe/Mbnl3/Magoh/Lsm2/Srsf3/Jmjd6/U2af1/Rbfox2/Rnf219/Srsf6/Rbm10/Mettl3/Ddx39b/Rest/Raver1/Sf3a1/Psip1
GO:0000398	mRNA splicing, via spliceosome	44/1413	277/21602	3.99725e-08	1.72589e-06	ENSMUSG00000005481/ENSMUSG00000002477/ENSMUSG00000030512/ENSMUSG00000028330/ENSMUSG00000020180/ENSMUSG00000034681/ENSMUSG00000020018/ENSMUSG00000037070/ENSMUSG00000046434/ENSMUSG00000057113/ENSMUSG00000026234/ENSMUSG00000057278/ENSMUSG00000024007/ENSMUSG00000059208/ENSMUSG00000023110/ENSMUSG00000018446/ENSMUSG00000055760/ENSMUSG00000063480/ENSMUSG00000044155/ENSMUSG00000026701/ENSMUSG00000030188/…	44	5.76299	Ddx39/Snrpd1/Snrpa1/Ncbp1/Snrpd3/Rnps1/Snrpf/Rbmxl1/Hnrnpa1/Npm1/Ncl/Snrpg/Ppil1/Hnrnpm/Prmt5/C1qbp/Gemin6/Snu13/Lsm8/Prdx6/Magohb/Eif4a3/Lsm5/Lsm4/Lsm3/Clns1a/Usp39/Snrpe/Mbnl3/Magoh/Lsm2/Srsf3/Jmjd6/U2af1/Rbfox2/Rnf219/Srsf6/Rbm10/Mettl3/Ddx39b/Rest/Raver1/Sf3a1/Psip1
GO:0051054	positive regulation of DNA metabolic process	38/1413	222/21602	4.49448e-08	1.91397e-06	ENSMUSG00000024401/ENSMUSG00000021270/ENSMUSG00000001416/ENSMUSG00000029447/ENSMUSG00000025746/ENSMUSG00000022881/ENSMUSG00000068039/ENSMUSG00000031403/ENSMUSG00000025613/ENSMUSG00000042354/ENSMUSG00000057113/ENSMUSG00000030007/ENSMUSG00000023944/ENSMUSG00000028322/ENSMUSG00000000730/ENSMUSG00000022422/ENSMUSG00000002963/ENSMUSG00000071072/ENSMUSG00000034024/ENSMUSG00000020897/ENSMUSG00000022346/…	38	5.71807	Tnf/Hsp90aa1/Cct3/Cct6a/Il6/Rfc4/Tcp1/Dkc1/Cct8/Gnl3/Npm1/Cct7/Hsp90ab1/Exosc3/Dnmt3l/Dscc1/Pnkp/Ptges3/Cct2/Aurkb/Myc/Timeless/Rad51/Tigar/Wrap53/Ercc8/Hnrnpd/Xrcc5/Pnp/Cct5/Gfer/Rfc5/Ddx39b/Cdk2/Clcf1/Pdgfrb/Endog/Naf1
GO:1903706	regulation of hemopoiesis	59/1413	428/21602	4.50105e-08	1.91397e-06	ENSMUSG00000000982/ENSMUSG00000024401/ENSMUSG00000021270/ENSMUSG00000021025/ENSMUSG00000025746/ENSMUSG00000030413/ENSMUSG00000047139/ENSMUSG00000021109/ENSMUSG00000024778/ENSMUSG00000027776/ENSMUSG00000027562/ENSMUSG00000019982/ENSMUSG00000024359/ENSMUSG00000027613/ENSMUSG00000066684/ENSMUSG00000054717/ENSMUSG00000024529/ENSMUSG00000024014/ENSMUSG00000060639/ENSMUSG00000035678/ENSMUSG00000039041/…	59	5.71807	Ccl3/Tnf/Hsp90aa1/Nfkbia/Il6/Pglyrp1/Cd24a/Hif1a/Fas/Il12a/Car2/Myb/Hspa9/Eif6/Pilrb1/Hmgb2/Lox/Pim1/H4c9/Tnfsf9/Adrm1/Hoxa9/Il1b/Nudt21/Cebpb/Ceacam1/Cdk6/Myc/Ets1/Ada/Il1a/Inhba/Rasgrp1/Hcls1/Pus7/Nme1/Bmi1/H2-Oa/Runx3/Pcid2/Malt1/Ikzf3/Ccr7/Rbfox2/Pnp/Ptpn6/Ptpn2/Mettl3/Mmp14/Itgam/Nfkbiz/Fanca/Il1rl2/Il15ra/Jak3/H4c14/Gfi1b/Lck/Egr3
GO:0006091	generation of precursor metabolites and energy	57/1413	409/21602	5.18943e-08	2.19009e-06	ENSMUSG00000006818/ENSMUSG00000016194/ENSMUSG00000024401/ENSMUSG00000023456/ENSMUSG00000063229/ENSMUSG00000032294/ENSMUSG00000036427/ENSMUSG00000032279/ENSMUSG00000033307/ENSMUSG00000011752/ENSMUSG00000062070/ENSMUSG00000063524/ENSMUSG00000063694/ENSMUSG00000025701/ENSMUSG00000020766/ENSMUSG00000057666/ENSMUSG00000019179/ENSMUSG00000021109/ENSMUSG00000005683/ENSMUSG00000003541/ENSMUSG00000036067/…	57	5.65954	Sod2/Hsd11b1/Tnf/Tpi1/Ldha/Pkm/Gpi1/Idh3a/Mif/Pgam1/Pgk1/Eno1/Cycs/Alox5/Galk1/Gapdh/Mdh2/Hif1a/Cs/Ier3/Slc2a6/Eif6/Shmt2/Aldoa/Chchd4/Atp5b/Nupr1/Cyc1/Ccnb1/Pfkp/Stoml2/Bnip3/Pfkl/Phb2/Coq10b/Ptges3/Ndufs4/Rpe/Gys1/Ppp1cb/Cox17/Myc/Dgat1/Gbe1/Cisd1/Mybbp1a/Chchd10/Gm45837/Fxn/Tigar/Slc25a12/Ak4/Cdk1/Trp53/Pde12/Pygl/Ide
GO:0042542	response to hydrogen peroxide	26/1413	121/21602	5.92496e-08	2.48185e-06	ENSMUSG00000031722/ENSMUSG00000006818/ENSMUSG00000026822/ENSMUSG00000004864/ENSMUSG00000056394/ENSMUSG00000025746/ENSMUSG00000021591/ENSMUSG00000031112/ENSMUSG00000035960/ENSMUSG00000019850/ENSMUSG00000078566/ENSMUSG00000022221/ENSMUSG00000028367/ENSMUSG00000020372/ENSMUSG00000031740/ENSMUSG00000029657/ENSMUSG00000059363/ENSMUSG00000024927/ENSMUSG00000009376/ENSMUSG00000009630/ENSMUSG00000059552/…	26	5.60522	Hp/Sod2/Lcn2/Mapk13/Lig1/Il6/Glrx/Stk26/Apex1/Tnfaip3/Bnip3/Ripk3/Txn1/Rack1/Mmp2/Hsph1/Fxn/Rela/Met/Ppp2cb/Trp53/Lrrk2/Cyp11a1/Pdgfrb/Endog/Lck
GO:0070997	neuron death	58/1413	421/21602	5.97391e-08	2.48382e-06	ENSMUSG00000000982/ENSMUSG00000006818/ENSMUSG00000052270/ENSMUSG00000024401/ENSMUSG00000042406/ENSMUSG00000036427/ENSMUSG00000054766/ENSMUSG00000035105/ENSMUSG00000025980/ENSMUSG00000025746/ENSMUSG00000057666/ENSMUSG00000021109/ENSMUSG00000024778/ENSMUSG00000003955/ENSMUSG00000029610/ENSMUSG00000027737/ENSMUSG00000057113/ENSMUSG00000023944/ENSMUSG00000017861/ENSMUSG00000024789/ENSMUSG00000030707/…	58	5.60488	Ccl3/Sod2/Fpr2/Tnf/Atf4/Gpi1/Set/Egln3/Hspd1/Il6/Gapdh/Hif1a/Fas/Fam162a/Aimp2/Slc7a11/Npm1/Hsp90ab1/Mybl2/Jak2/Coro1a/Bnip3/Atp5g1/Kras/Ndufs4/Il1b/Cebpb/Cd34/Gbe1/Aars/Rack1/Itga1/Cdc34/Hsph1/Cxcl2/Angpt1/Gclm/Pmaip1/Tigar/Bcl2l1/Ccl12/Egln1/Adora2a/Clu/Cd200/Gfer/Trp53/Tnfrsf1b/Itgam/Hdac1/Pin1/Lrrk2/Six1/Hyou1/Rest/Clcf1/Grin2b/Hdac7
GO:0008637	apoptotic mitochondrial changes	25/1413	114/21602	6.9404e-08	2.86445e-06	ENSMUSG00000006818/ENSMUSG00000017737/ENSMUSG00000038412/ENSMUSG00000025980/ENSMUSG00000047139/ENSMUSG00000024778/ENSMUSG00000003955/ENSMUSG00000003541/ENSMUSG00000078566/ENSMUSG00000030793/ENSMUSG00000064326/ENSMUSG00000031429/ENSMUSG00000033918/ENSMUSG00000031155/ENSMUSG00000049422/ENSMUSG00000059363/ENSMUSG00000028124/ENSMUSG00000024521/ENSMUSG00000007659/ENSMUSG00000000915/ENSMUSG00000009630/…	25	5.54296	Sod2/Mmp9/Higd1a/Hspd1/Cd24a/Fas/Fam162a/Ier3/Bnip3/Pycard/Siva1/Psmd10/Parl/Pim2/Chchd10/Fxn/Gclm/Pmaip1/Bcl2l1/Hip1r/Ppp2cb/Pnp/Slc25a5/Trp53/Dap3
GO:0097530	granulocyte migration	30/1413	155/21602	7.18973e-08	2.94569e-06	ENSMUSG00000000982/ENSMUSG00000057729/ENSMUSG00000018930/ENSMUSG00000035385/ENSMUSG00000056054/ENSMUSG00000041754/ENSMUSG00000056071/ENSMUSG00000040152/ENSMUSG00000033220/ENSMUSG00000016024/ENSMUSG00000035373/ENSMUSG00000029082/ENSMUSG00000042265/ENSMUSG00000052212/ENSMUSG00000018446/ENSMUSG00000027398/ENSMUSG00000042284/ENSMUSG00000027399/ENSMUSG00000020717/ENSMUSG00000036006/ENSMUSG00000021367/…	30	5.53081	Ccl3/Prtn3/Ccl4/Ccl2/S100a8/Trem3/S100a9/Thbs1/Rac2/Lbp/Ccl7/Bst1/Trem1/Cd177/C1qbp/Il1b/Itga1/Il1a/Pecam1/Ripor2/Edn1/Cxcl2/Pde4d/Ccl12/Ccr7/Myd88/Pde4b/Itgam/Ccl22/Il1r1
GO:0072594	establishment of protein localization to organelle	59/1413	434/21602	7.40029e-08	2.97292e-06	ENSMUSG00000021270/ENSMUSG00000021025/ENSMUSG00000029430/ENSMUSG00000001416/ENSMUSG00000048007/ENSMUSG00000029447/ENSMUSG00000025980/ENSMUSG00000018362/ENSMUSG00000025746/ENSMUSG00000013701/ENSMUSG00000052798/ENSMUSG00000026864/ENSMUSG00000068039/ENSMUSG00000031403/ENSMUSG00000025613/ENSMUSG00000034203/ENSMUSG00000024983/ENSMUSG00000030007/ENSMUSG00000023944/ENSMUSG00000036992/ENSMUSG00000062580/…	59	5.52682	Hsp90aa1/Nfkbia/Ran/Cct3/Timm8a1/Cct6a/Hspd1/Kpna2/Il6/Timm23/Nup107/Hspa5/Tcp1/Dkc1/Cct8/Chchd4/Vti1a/Cct7/Hsp90ab1/Nxt1/Timm17a/Sec61b/Jak2/Tnfaip3/Spcs3/Phb2/Cct2/Tomm40/Tspo/Cox18/Pola2/Srp19/Tomm70a/Parl/Snf8/Sec61g/Kpnb1/Hsph1/Hcls1/Prickle1/Angpt1/Pmaip1/Nup93/Mgarp/Heatr3/Mipep/Wrap53/Nedd4/Cct5/Cdk1/Macroh2a1/Trp53/Flna/Nup85/Ptgs2/Timm9/Srp68/Lrrk2/Nup54
GO:0034655	nucleobase-containing compound catabolic process	52/1413	362/21602	7.43343e-08	2.97292e-06	ENSMUSG00000020407/ENSMUSG00000027203/ENSMUSG00000025746/ENSMUSG00000028937/ENSMUSG00000028330/ENSMUSG00000034681/ENSMUSG00000031403/ENSMUSG00000025817/ENSMUSG00000016528/ENSMUSG00000021595/ENSMUSG00000024742/ENSMUSG00000057113/ENSMUSG00000032423/ENSMUSG00000028322/ENSMUSG00000023961/ENSMUSG00000035960/ENSMUSG00000024360/ENSMUSG00000059208/ENSMUSG00000015950/ENSMUSG00000027752/ENSMUSG00000030188/…	52	5.52682	Upp1/Dut/Il6/Acot7/Ncbp1/Rnps1/Dkc1/Nudt5/Mapkapk2/Nsun2/Fen1/Npm1/Syncrip/Exosc3/Enpp4/Apex1/Etf1/Hnrnpm/Ncf1/Exosc8/Magohb/Eif4a3/Lsm5/Lsm4/Lsm3/Pkp3/Exosc2/Ada/Gspt1/Magoh/Lsm2/Gm45837/Rnaseh2c/Aicda/Pcid2/Pde4d/Hnrnpd/Pabpc4/Pnp/Exosc7/Myd88/Eri1/Exosc5/Rbm10/Mettl3/Tnfrsf1b/Pde12/Exosc4/Pop1/Endog/Naf1/Enpp5
GO:1902969	mitotic DNA replication	9/1413	15/21602	7.46422e-08	2.97292e-06	ENSMUSG00000002870/ENSMUSG00000000028/ENSMUSG00000056394/ENSMUSG00000026355/ENSMUSG00000022673/ENSMUSG00000041859/ENSMUSG00000006678/ENSMUSG00000027323/ENSMUSG00000027454	9	5.52682	Mcm2/Cdc45/Lig1/Mcm6/Mcm4/Mcm3/Pola1/Rad51/Gins1
GO:0002685	regulation of leukocyte migration	37/1413	217/21602	7.46806e-08	2.97292e-06	ENSMUSG00000052270/ENSMUSG00000018930/ENSMUSG00000035385/ENSMUSG00000017737/ENSMUSG00000040152/ENSMUSG00000033307/ENSMUSG00000050350/ENSMUSG00000033220/ENSMUSG00000027776/ENSMUSG00000016024/ENSMUSG00000020125/ENSMUSG00000023913/ENSMUSG00000029082/ENSMUSG00000003814/ENSMUSG00000030793/ENSMUSG00000018446/ENSMUSG00000027398/ENSMUSG00000022221/ENSMUSG00000032011/ENSMUSG00000017697/ENSMUSG00000027399/…	37	5.52682	Fpr2/Ccl4/Ccl2/Mmp9/Thbs1/Mif/Gpr18/Rac2/Il12a/Lbp/Elane/Pla2g7/Bst1/Calr/Pycard/C1qbp/Il1b/Ripk3/Thy1/Ada/Il1a/Pecam1/Ripor2/Edn1/Lrch1/Selp/Ccl12/Cd200/Ccr7/Myd88/Trp53/Stap1/Mmp14/Plcb1/Spn/Jam2/Il1r1
GO:0010948	negative regulation of cell cycle process	38/1413	227/21602	8.23335e-08	3.23942e-06	ENSMUSG00000033307/ENSMUSG00000031388/ENSMUSG00000003541/ENSMUSG00000017499/ENSMUSG00000028884/ENSMUSG00000057113/ENSMUSG00000022018/ENSMUSG00000023944/ENSMUSG00000041431/ENSMUSG00000021569/ENSMUSG00000003814/ENSMUSG00000037474/ENSMUSG00000030867/ENSMUSG00000019773/ENSMUSG00000024856/ENSMUSG00000020897/ENSMUSG00000022503/ENSMUSG00000038379/ENSMUSG00000096472/ENSMUSG00000032478/ENSMUSG00000021958/…	38	5.48953	Mif/Naa10/Ier3/Cdc6/Rpa2/Npm1/Rgcc/Hsp90ab1/Ccnb1/Trip13/Calr/Dtl/Plk1/Fbxo5/Cdk2ap2/Aurkb/Nubp1/Ttk/Cdkn2d/Nme6/Pinx1/Haspin/Plk3/Psmg2/Fbxo31/Osm/Bub1/Rbl1/Ticrr/Pcid2/E2f8/Ccl12/Recql4/Cdk1/Macroh2a1/Trp53/Cdt1/Topbp1
GO:0007093	mitotic cell cycle checkpoint	27/1413	131/21602	8.30339e-08	3.23942e-06	ENSMUSG00000032397/ENSMUSG00000003541/ENSMUSG00000017499/ENSMUSG00000028884/ENSMUSG00000041431/ENSMUSG00000021569/ENSMUSG00000030867/ENSMUSG00000019923/ENSMUSG00000098274/ENSMUSG00000020897/ENSMUSG00000038379/ENSMUSG00000028680/ENSMUSG00000024537/ENSMUSG00000052934/ENSMUSG00000028718/ENSMUSG00000029414/ENSMUSG00000027379/ENSMUSG00000046591/ENSMUSG00000038542/ENSMUSG00000007659/ENSMUSG00000020914/…	27	5.48953	Tipin/Ier3/Cdc6/Rpa2/Ccnb1/Trip13/Plk1/Zwint/Rpl24/Aurkb/Ttk/Plk3/Psmg2/Fbxo31/Stil/Kntc1/Bub1/Ticrr/Pcid2/Bcl2l1/Top2a/Cdk1/Rps6/Trp53/Cdt1/Topbp1/Dclre1b
GO:0046128	purine ribonucleoside metabolic process	16/1413	51/21602	8.31064e-08	3.23942e-06	ENSMUSG00000029430/ENSMUSG00000062867/ENSMUSG00000027823/ENSMUSG00000023961/ENSMUSG00000032478/ENSMUSG00000027889/ENSMUSG00000032561/ENSMUSG00000017697/ENSMUSG00000003500/ENSMUSG00000037601/ENSMUSG00000043931/ENSMUSG00000000301/ENSMUSG00000028527/ENSMUSG00000115338/ENSMUSG00000036273/ENSMUSG00000029780	16	5.48953	Ran/Impdh2/Gmps/Enpp4/Nme6/Ampd2/Acpp/Ada/Impdh1/Nme1/Gimap7/Pemt/Ak4/Pnp/Lrrk2/Nt5c3
GO:0015931	nucleobase-containing compound transport	35/1413	200/21602	8.61418e-08	3.33458e-06	ENSMUSG00000005481/ENSMUSG00000050953/ENSMUSG00000029430/ENSMUSG00000078812/ENSMUSG00000052798/ENSMUSG00000028330/ENSMUSG00000027613/ENSMUSG00000058355/ENSMUSG00000046434/ENSMUSG00000057388/ENSMUSG00000020873/ENSMUSG00000021595/ENSMUSG00000057113/ENSMUSG00000059714/ENSMUSG00000036992/ENSMUSG00000004642/ENSMUSG00000019814/ENSMUSG00000061024/ENSMUSG00000051329/ENSMUSG00000035351/ENSMUSG00000030188/…	35	5.47696	Ddx39/Gja1/Ran/Eif5a/Nup107/Ncbp1/Eif6/Abce1/Hnrnpa1/Mrpl18/Slc35b1/Nsun2/Npm1/Flot1/Nxt1/Slbp/Ltv1/Rrs1/Nup160/Nup37/Magohb/Alyref/Eny2/Xpo5/Ndc1/Nup43/Magoh/Srsf3/Nup93/Pcid2/Slc25a5/Aaas/Nup85/Ddx39b/Nup54
GO:0062197	cellular response to chemical stress	49/1413	334/21602	9.09397e-08	3.47338e-06	ENSMUSG00000006818/ENSMUSG00000026822/ENSMUSG00000024401/ENSMUSG00000031584/ENSMUSG00000042406/ENSMUSG00000017737/ENSMUSG00000040152/ENSMUSG00000004864/ENSMUSG00000025746/ENSMUSG00000025701/ENSMUSG00000009350/ENSMUSG00000024953/ENSMUSG00000021591/ENSMUSG00000021109/ENSMUSG00000024778/ENSMUSG00000021707/ENSMUSG00000031112/ENSMUSG00000027737/ENSMUSG00000026520/ENSMUSG00000034203/ENSMUSG00000035960/…	49	5.45925	Sod2/Lcn2/Tnf/Gsr/Atf4/Mmp9/Thbs1/Mapk13/Il6/Alox5/Mpo/Prdx5/Glrx/Hif1a/Fas/Dhfr/Stk26/Slc7a11/Pycr2/Chchd4/Apex1/Jak2/Tnfaip3/Ncf1/Bnip3/P4hb/Ripk3/Ybx3/Txn1/Rack1/Mmp2/Hsph1/Pdk1/Fxn/Ddias/Rela/Met/Hnrnpd/Xrcc5/Gfer/Trp53/Itgam/Hdac1/Ptgs2/Lrrk2/Rest/Pdgfrb/Ide/Endog
GO:0030593	neutrophil chemotaxis	23/1413	100/21602	9.09651e-08	3.47338e-06	ENSMUSG00000000982/ENSMUSG00000018930/ENSMUSG00000035385/ENSMUSG00000056054/ENSMUSG00000041754/ENSMUSG00000056071/ENSMUSG00000033220/ENSMUSG00000016024/ENSMUSG00000035373/ENSMUSG00000029082/ENSMUSG00000042265/ENSMUSG00000018446/ENSMUSG00000027398/ENSMUSG00000042284/ENSMUSG00000036006/ENSMUSG00000021367/ENSMUSG00000058427/ENSMUSG00000021699/ENSMUSG00000035352/ENSMUSG00000037944/ENSMUSG00000028525/…	23	5.45925	Ccl3/Ccl4/Ccl2/S100a8/Trem3/S100a9/Rac2/Lbp/Ccl7/Bst1/Trem1/C1qbp/Il1b/Itga1/Ripor2/Edn1/Cxcl2/Pde4d/Ccl12/Ccr7/Pde4b/Itgam/Ccl22
GO:0002526	acute inflammatory response	24/1413	108/21602	9.67139e-08	3.64332e-06	ENSMUSG00000031722/ENSMUSG00000040026/ENSMUSG00000024401/ENSMUSG00000032369/ENSMUSG00000033307/ENSMUSG00000060803/ENSMUSG00000025746/ENSMUSG00000025701/ENSMUSG00000016024/ENSMUSG00000030717/ENSMUSG00000020125/ENSMUSG00000042265/ENSMUSG00000051314/ENSMUSG00000027398/ENSMUSG00000039196/ENSMUSG00000027399/ENSMUSG00000076613/ENSMUSG00000074115/ENSMUSG00000037944/ENSMUSG00000026981/ENSMUSG00000032487/…	24	5.4385	Hp/Saa3/Tnf/Plscr1/Mif/Gstp1/Il6/Alox5/Lbp/Nupr1/Elane/Trem1/Ffar2/Il1b/Orm1/Il1a/Ighg2b/Saa1/Ccr7/Il1rn/Ptgs2/C3/Spn/Saa2
GO:0009141	nucleoside triphosphate metabolic process	24/1413	108/21602	9.67139e-08	3.64332e-06	ENSMUSG00000028792/ENSMUSG00000029430/ENSMUSG00000032294/ENSMUSG00000027203/ENSMUSG00000026281/ENSMUSG00000028633/ENSMUSG00000062867/ENSMUSG00000030695/ENSMUSG00000025393/ENSMUSG00000022551/ENSMUSG00000028455/ENSMUSG00000006057/ENSMUSG00000032478/ENSMUSG00000022346/ENSMUSG00000027889/ENSMUSG00000017697/ENSMUSG00000003500/ENSMUSG00000037601/ENSMUSG00000043931/ENSMUSG00000028527/ENSMUSG00000071359/…	24	5.4385	Ak2/Ran/Pkm/Dut/Dtymk/Ctps/Impdh2/Aldoa/Atp5b/Cyc1/Stoml2/Atp5g1/Nme6/Myc/Ampd2/Ada/Impdh1/Nme1/Gimap7/Ak4/Tbpl1/Bcl2l1/Pnp/Lrrk2
GO:0050670	regulation of lymphocyte proliferation	39/1413	238/21602	1.00378e-07	3.75616e-06	ENSMUSG00000053338/ENSMUSG00000033307/ENSMUSG00000029084/ENSMUSG00000025746/ENSMUSG00000047139/ENSMUSG00000033220/ENSMUSG00000027776/ENSMUSG00000021125/ENSMUSG00000029082/ENSMUSG00000030707/ENSMUSG00000017009/ENSMUSG00000030793/ENSMUSG00000019987/ENSMUSG00000035678/ENSMUSG00000027398/ENSMUSG00000022221/ENSMUSG00000068105/ENSMUSG00000041313/ENSMUSG00000056501/ENSMUSG00000074272/ENSMUSG00000017697/…	39	5.42526	Tarm1/Mif/Cd38/Il6/Cd24a/Rac2/Il12a/Arg2/Bst1/Coro1a/Sdc4/Pycard/Arg1/Tnfsf9/Il1b/Ripk3/Tnfrsf13c/Slc7a1/Cebpb/Ceacam1/Ada/Il1a/Ripor2/Ighd/Bmi1/Siglecg/Lmo1/Vcam1/Ikzf3/Ccr7/Pnp/Myd88/Ptpn6/Tnfrsf1b/Spn/Clcf1/Jak3/Blk/Mzb1
GO:0000466	maturation of 5.8S rRNA from tricistronic rRNA transcript (SSU-rRNA, 5.8S rRNA, LSU-rRNA)	11/1413	24/21602	1.01852e-07	3.78608e-06	ENSMUSG00000022557/ENSMUSG00000024785/ENSMUSG00000057113/ENSMUSG00000028322/ENSMUSG00000061024/ENSMUSG00000027752/ENSMUSG00000039356/ENSMUSG00000020706/ENSMUSG00000025785/ENSMUSG00000031527/ENSMUSG00000028948	11	5.42181	Bop1/Rcl1/Npm1/Exosc3/Rrs1/Exosc8/Exosc2/Ftsj3/Exosc7/Eri1/Nol9
GO:0030595	leukocyte chemotaxis	37/1413	220/21602	1.07418e-07	3.9667e-06	ENSMUSG00000000982/ENSMUSG00000052270/ENSMUSG00000018930/ENSMUSG00000035385/ENSMUSG00000056054/ENSMUSG00000041754/ENSMUSG00000056071/ENSMUSG00000040152/ENSMUSG00000033307/ENSMUSG00000050350/ENSMUSG00000025701/ENSMUSG00000033220/ENSMUSG00000027776/ENSMUSG00000016024/ENSMUSG00000035373/ENSMUSG00000023913/ENSMUSG00000029082/ENSMUSG00000042265/ENSMUSG00000003814/ENSMUSG00000030707/ENSMUSG00000018446/…	37	5.40157	Ccl3/Fpr2/Ccl4/Ccl2/S100a8/Trem3/S100a9/Thbs1/Mif/Gpr18/Alox5/Rac2/Il12a/Lbp/Ccl7/Pla2g7/Bst1/Trem1/Calr/Coro1a/C1qbp/Ffar2/Il1b/Itga1/Ripor2/Edn1/Cxcl2/Cxcr5/Kit/Pde4d/Ccl12/Ccr7/Pde4b/Nup85/Stap1/Itgam/Ccl22
GO:0034614	cellular response to reactive oxygen species	29/1413	150/21602	1.21126e-07	4.44365e-06	ENSMUSG00000006818/ENSMUSG00000026822/ENSMUSG00000024401/ENSMUSG00000017737/ENSMUSG00000040152/ENSMUSG00000004864/ENSMUSG00000025746/ENSMUSG00000009350/ENSMUSG00000024953/ENSMUSG00000021591/ENSMUSG00000021707/ENSMUSG00000031112/ENSMUSG00000035960/ENSMUSG00000019850/ENSMUSG00000015950/ENSMUSG00000078566/ENSMUSG00000022221/ENSMUSG00000028367/ENSMUSG00000020372/ENSMUSG00000031740/ENSMUSG00000029657/…	29	5.35226	Sod2/Lcn2/Tnf/Mmp9/Thbs1/Mapk13/Il6/Mpo/Prdx5/Glrx/Dhfr/Stk26/Apex1/Tnfaip3/Ncf1/Bnip3/Ripk3/Txn1/Rack1/Mmp2/Hsph1/Fxn/Rela/Met/Hnrnpd/Trp53/Lrrk2/Pdgfrb/Endog
GO:0090305	nucleic acid phosphodiester bond hydrolysis	27/1413	134/21602	1.35572e-07	4.91214e-06	ENSMUSG00000025746/ENSMUSG00000022557/ENSMUSG00000028330/ENSMUSG00000024785/ENSMUSG00000001056/ENSMUSG00000024742/ENSMUSG00000057113/ENSMUSG00000031256/ENSMUSG00000028322/ENSMUSG00000061024/ENSMUSG00000040688/ENSMUSG00000037149/ENSMUSG00000027752/ENSMUSG00000031754/ENSMUSG00000035164/ENSMUSG00000038335/ENSMUSG00000039356/ENSMUSG00000022313/ENSMUSG00000024800/ENSMUSG00000041429/ENSMUSG00000025785/…	27	5.30873	Il6/Bop1/Ncbp1/Rcl1/Nhp2/Fen1/Npm1/Cstf2/Exosc3/Rrs1/Tbl3/Ddx1/Exosc8/Nudt21/Zc3h12c/Tsr1/Exosc2/Utp23/Rpp30/Nthl1/Exosc7/Eri1/Pde12/Elac2/Pop1/Nol9/Endog
GO:1901214	regulation of neuron death	53/1413	379/21602	1.35646e-07	4.91214e-06	ENSMUSG00000000982/ENSMUSG00000006818/ENSMUSG00000052270/ENSMUSG00000024401/ENSMUSG00000042406/ENSMUSG00000036427/ENSMUSG00000054766/ENSMUSG00000035105/ENSMUSG00000025980/ENSMUSG00000025746/ENSMUSG00000021109/ENSMUSG00000024778/ENSMUSG00000029610/ENSMUSG00000027737/ENSMUSG00000057113/ENSMUSG00000023944/ENSMUSG00000017861/ENSMUSG00000024789/ENSMUSG00000030707/ENSMUSG00000006057/ENSMUSG00000030265/…	53	5.30873	Ccl3/Sod2/Fpr2/Tnf/Atf4/Gpi1/Set/Egln3/Hspd1/Il6/Hif1a/Fas/Aimp2/Slc7a11/Npm1/Hsp90ab1/Mybl2/Jak2/Coro1a/Atp5g1/Kras/Il1b/Cebpb/Cd34/Gbe1/Aars/Rack1/Itga1/Cdc34/Hsph1/Angpt1/Gclm/Pmaip1/Tigar/Bcl2l1/Ccl12/Egln1/Adora2a/Clu/Cd200/Gfer/Trp53/Tnfrsf1b/Itgam/Hdac1/Pin1/Lrrk2/Six1/Hyou1/Rest/Clcf1/Grin2b/Hdac7
GO:0070663	regulation of leukocyte proliferation	41/1413	260/21602	1.40902e-07	5.01098e-06	ENSMUSG00000053338/ENSMUSG00000033307/ENSMUSG00000029084/ENSMUSG00000060803/ENSMUSG00000025746/ENSMUSG00000047139/ENSMUSG00000033220/ENSMUSG00000027776/ENSMUSG00000021125/ENSMUSG00000029082/ENSMUSG00000030707/ENSMUSG00000017009/ENSMUSG00000030793/ENSMUSG00000019987/ENSMUSG00000035678/ENSMUSG00000027398/ENSMUSG00000022221/ENSMUSG00000068105/ENSMUSG00000041313/ENSMUSG00000056501/ENSMUSG00000074272/…	41	5.30008	Tarm1/Mif/Cd38/Gstp1/Il6/Cd24a/Rac2/Il12a/Arg2/Bst1/Coro1a/Sdc4/Pycard/Arg1/Tnfsf9/Il1b/Ripk3/Tnfrsf13c/Slc7a1/Cebpb/Ceacam1/Ada/Il1a/Ripor2/Ighd/Bmi1/Siglecg/Lmo1/Vcam1/Ccl12/Ikzf3/Ccr7/Pnp/Myd88/Ptpn6/Tnfrsf1b/Spn/Clcf1/Jak3/Blk/Mzb1
GO:0032944	regulation of mononuclear cell proliferation	39/1413	241/21602	1.41054e-07	5.01098e-06	ENSMUSG00000053338/ENSMUSG00000033307/ENSMUSG00000029084/ENSMUSG00000025746/ENSMUSG00000047139/ENSMUSG00000033220/ENSMUSG00000027776/ENSMUSG00000021125/ENSMUSG00000029082/ENSMUSG00000030707/ENSMUSG00000017009/ENSMUSG00000030793/ENSMUSG00000019987/ENSMUSG00000035678/ENSMUSG00000027398/ENSMUSG00000022221/ENSMUSG00000068105/ENSMUSG00000041313/ENSMUSG00000056501/ENSMUSG00000074272/ENSMUSG00000017697/…	39	5.30008	Tarm1/Mif/Cd38/Il6/Cd24a/Rac2/Il12a/Arg2/Bst1/Coro1a/Sdc4/Pycard/Arg1/Tnfsf9/Il1b/Ripk3/Tnfrsf13c/Slc7a1/Cebpb/Ceacam1/Ada/Il1a/Ripor2/Ighd/Bmi1/Siglecg/Lmo1/Vcam1/Ikzf3/Ccr7/Pnp/Myd88/Ptpn6/Tnfrsf1b/Spn/Clcf1/Jak3/Blk/Mzb1
GO:0045930	negative regulation of mitotic cell cycle	39/1413	241/21602	1.41054e-07	5.01098e-06	ENSMUSG00000024401/ENSMUSG00000032397/ENSMUSG00000031388/ENSMUSG00000003541/ENSMUSG00000017499/ENSMUSG00000028884/ENSMUSG00000022863/ENSMUSG00000022018/ENSMUSG00000041431/ENSMUSG00000021569/ENSMUSG00000030867/ENSMUSG00000019923/ENSMUSG00000019773/ENSMUSG00000098274/ENSMUSG00000024856/ENSMUSG00000020897/ENSMUSG00000038379/ENSMUSG00000032478/ENSMUSG00000021958/ENSMUSG00000050107/ENSMUSG00000028680/…	39	5.30008	Tnf/Tipin/Naa10/Ier3/Cdc6/Rpa2/Btg3/Rgcc/Ccnb1/Trip13/Plk1/Zwint/Fbxo5/Rpl24/Cdk2ap2/Aurkb/Ttk/Nme6/Pinx1/Haspin/Plk3/Psmg2/Fbxo31/Stil/Kntc1/Bub1/Rbl1/Ticrr/Ddias/Pcid2/Bcl2l1/Ccl12/Top2a/Cdk1/Rps6/Trp53/Cdt1/Topbp1/Dclre1b
GO:0050870	positive regulation of T cell activation	35/1413	204/21602	1.42551e-07	5.03233e-06	ENSMUSG00000035385/ENSMUSG00000021270/ENSMUSG00000025980/ENSMUSG00000025746/ENSMUSG00000047139/ENSMUSG00000027776/ENSMUSG00000019982/ENSMUSG00000030707/ENSMUSG00000030793/ENSMUSG00000035678/ENSMUSG00000027398/ENSMUSG00000032011/ENSMUSG00000068105/ENSMUSG00000041313/ENSMUSG00000074272/ENSMUSG00000022378/ENSMUSG00000078783/ENSMUSG00000017697/ENSMUSG00000027399/ENSMUSG00000027347/ENSMUSG00000029657/…	35	5.29823	Ccl2/Hsp90aa1/Hspd1/Il6/Cd24a/Il12a/Myb/Coro1a/Pycard/Tnfsf9/Il1b/Thy1/Tnfrsf13c/Slc7a1/Ceacam1/Fam49b/Gm9733/Ada/Il1a/Rasgrp1/Hsph1/Gm5150/Bmi1/Vcam1/Runx3/Malt1/Ccr7/Flot2/Pnp/Nfkbiz/Il1rl2/Spn/Jak3/Lck/Egr3
GO:0048872	homeostasis of number of cells	48/1413	329/21602	1.45546e-07	5.10593e-06	ENSMUSG00000035385/ENSMUSG00000032786/ENSMUSG00000036427/ENSMUSG00000033307/ENSMUSG00000025746/ENSMUSG00000024953/ENSMUSG00000047139/ENSMUSG00000021109/ENSMUSG00000024778/ENSMUSG00000027737/ENSMUSG00000019982/ENSMUSG00000024359/ENSMUSG00000021474/ENSMUSG00000054717/ENSMUSG00000024789/ENSMUSG00000019850/ENSMUSG00000030707/ENSMUSG00000030265/ENSMUSG00000064326/ENSMUSG00000022221/ENSMUSG00000068105/…	48	5.29192	Ccl2/Alas1/Gpi1/Mif/Il6/Prdx5/Cd24a/Hif1a/Fas/Slc7a11/Myb/Hspa9/Sfxn1/Hmgb2/Jak2/Tnfaip3/Coro1a/Kras/Siva1/Ripk3/Tnfrsf13c/Ceacam1/Rps17/Cdk6/Ets1/Ada/Inhba/Lyar/Bcl2a1a/Hcls1/Mthfd1/Jmjd6/Pmaip1/Gpr174/Bmi1/Lmo1/Kit/Ccr7/Rbfox2/Pde4b/Rps6/Ptpn2/Itgam/Rpa1/Plcb1/Srf/Jak3/Gfi1b
GO:0044270	cellular nitrogen compound catabolic process	55/1413	401/21602	1.5171e-07	5.27585e-06	ENSMUSG00000020407/ENSMUSG00000027203/ENSMUSG00000058624/ENSMUSG00000025746/ENSMUSG00000028937/ENSMUSG00000028330/ENSMUSG00000034681/ENSMUSG00000031403/ENSMUSG00000025817/ENSMUSG00000016528/ENSMUSG00000021595/ENSMUSG00000024742/ENSMUSG00000057113/ENSMUSG00000032423/ENSMUSG00000028322/ENSMUSG00000023961/ENSMUSG00000035960/ENSMUSG00000024360/ENSMUSG00000059208/ENSMUSG00000015950/ENSMUSG00000027752/…	55	5.27771	Upp1/Dut/Gda/Il6/Acot7/Ncbp1/Rnps1/Dkc1/Nudt5/Mapkapk2/Nsun2/Fen1/Npm1/Syncrip/Exosc3/Enpp4/Apex1/Etf1/Hnrnpm/Ncf1/Exosc8/Pdxp/Magohb/Eif4a3/Lsm5/Lsm4/Lsm3/Pkp3/Exosc2/Ada/Gspt1/Magoh/Lsm2/Hdc/Gm45837/Rnaseh2c/Aicda/Pcid2/Pde4d/Hnrnpd/Pabpc4/Pnp/Exosc7/Myd88/Eri1/Exosc5/Rbm10/Mettl3/Tnfrsf1b/Pde12/Exosc4/Pop1/Endog/Naf1/Enpp5
GO:0045785	positive regulation of cell adhesion	59/1413	443/21602	1.52269e-07	5.27585e-06	ENSMUSG00000024401/ENSMUSG00000035385/ENSMUSG00000021270/ENSMUSG00000040152/ENSMUSG00000025980/ENSMUSG00000025746/ENSMUSG00000025701/ENSMUSG00000047139/ENSMUSG00000027776/ENSMUSG00000019982/ENSMUSG00000057948/ENSMUSG00000059714/ENSMUSG00000020125/ENSMUSG00000024789/ENSMUSG00000003814/ENSMUSG00000030707/ENSMUSG00000017009/ENSMUSG00000030793/ENSMUSG00000025130/ENSMUSG00000018446/ENSMUSG00000035678/…	59	5.27771	Tnf/Ccl2/Hsp90aa1/Thbs1/Hspd1/Il6/Alox5/Cd24a/Il12a/Myb/Unc13d/Flot1/Elane/Jak2/Calr/Coro1a/Sdc4/Pycard/P4hb/C1qbp/Tnfsf9/Il1b/Thy1/Tnfrsf13c/Slc7a1/Ceacam1/Fam49b/Gm9733/Cdk6/Adgrg1/Ets1/Triobp/Ada/Il1a/Rasgrp1/Ppm1f/Hsph1/Gm5150/Angpt1/Bmi1/Myo10/Vcam1/Runx3/Selp/Malt1/Rela/Ccr7/Flot2/Pnp/Ptpn6/Flna/Nfkbiz/Il1rl2/Spn/Jak3/Dock5/Lck/Egr3/Pdpn
GO:0072522	purine-containing compound biosynthetic process	31/1413	169/21602	1.56641e-07	5.39404e-06	ENSMUSG00000028792/ENSMUSG00000032294/ENSMUSG00000028937/ENSMUSG00000035232/ENSMUSG00000024981/ENSMUSG00000062867/ENSMUSG00000018796/ENSMUSG00000025403/ENSMUSG00000030695/ENSMUSG00000031432/ENSMUSG00000025393/ENSMUSG00000027823/ENSMUSG00000022551/ENSMUSG00000022962/ENSMUSG00000028455/ENSMUSG00000018500/ENSMUSG00000006057/ENSMUSG00000029246/ENSMUSG00000032478/ENSMUSG00000022346/ENSMUSG00000027889/…	31	5.26809	Ak2/Pkm/Acot7/Pdk3/Acsl5/Impdh2/Acsl1/Shmt2/Aldoa/Prps1/Atp5b/Gmps/Cyc1/Gart/Stoml2/Adora2b/Atp5g1/Ppat/Nme6/Myc/Ampd2/Ada/Impdh1/Mthfd1/Pdk1/Shmt1/Nme1/Ak4/Bcl2l1/Atic/Pnp
GO:0070200	establishment of protein localization to telomere	9/1413	16/21602	1.60663e-07	5.49878e-06	ENSMUSG00000001416/ENSMUSG00000029447/ENSMUSG00000068039/ENSMUSG00000031403/ENSMUSG00000025613/ENSMUSG00000030007/ENSMUSG00000034024/ENSMUSG00000041346/ENSMUSG00000022234	9	5.25973	Cct3/Cct6a/Tcp1/Dkc1/Cct8/Cct7/Cct2/Wrap53/Cct5
GO:0002699	positive regulation of immune effector process	42/1413	271/21602	1.62898e-07	5.5415e-06	ENSMUSG00000024401/ENSMUSG00000035385/ENSMUSG00000036427/ENSMUSG00000033307/ENSMUSG00000025980/ENSMUSG00000025746/ENSMUSG00000047139/ENSMUSG00000033220/ENSMUSG00000027776/ENSMUSG00000019982/ENSMUSG00000016024/ENSMUSG00000057948/ENSMUSG00000072244/ENSMUSG00000028322/ENSMUSG00000052212/ENSMUSG00000018500/ENSMUSG00000020075/ENSMUSG00000019987/ENSMUSG00000051314/ENSMUSG00000015314/ENSMUSG00000037149/…	42	5.25637	Tnf/Ccl2/Gpi1/Mif/Hspd1/Il6/Cd24a/Rac2/Il12a/Myb/Lbp/Unc13d/Trim6/Exosc3/Cd177/Adora2b/Ddx21/Arg1/Ffar2/Slamf6/Ddx1/Il1b/Ceacam1/Fam49b/H2-Q7/Ighg2b/Rasgrp1/H2-Q6/Il18rap/Malt1/Fgr/Ccr7/Lta/Pnp/Stap1/Itgam/Nfkbiz/C3/Clcf1/Blk/Mzb1/Il1r1
GO:0030217	T cell differentiation	43/1413	282/21602	1.85696e-07	6.27897e-06	ENSMUSG00000030142/ENSMUSG00000021270/ENSMUSG00000034266/ENSMUSG00000050350/ENSMUSG00000025746/ENSMUSG00000099974/ENSMUSG00000024778/ENSMUSG00000027776/ENSMUSG00000019982/ENSMUSG00000035678/ENSMUSG00000015314/ENSMUSG00000039041/ENSMUSG00000027398/ENSMUSG00000022221/ENSMUSG00000040274/ENSMUSG00000017697/ENSMUSG00000027399/ENSMUSG00000090019/ENSMUSG00000027347/ENSMUSG00000056962/ENSMUSG00000053175/…	43	5.20211	Clec4e/Hsp90aa1/Batf/Gpr18/Il6/Bcl2a1d/Fas/Il12a/Myb/Tnfsf9/Slamf6/Adrm1/Il1b/Ripk3/Cdk6/Ada/Il1a/Gimap1/Rasgrp1/Jmjd6/Bcl3/Itk/Bmi1/H2-Oa/Runx3/Kit/Malt1/Gadd45g/Ccr7/Pnp/Rps6/Ptpn2/Trp53/Mettl3/Patz1/Nfkbiz/Fanca/Il1rl2/Spn/Srf/Jak3/Lck/Egr3
GO:0050851	antigen receptor-mediated signaling pathway	38/1413	235/21602	2.07279e-07	6.9668e-06	ENSMUSG00000076937/ENSMUSG00000029084/ENSMUSG00000024673/ENSMUSG00000099974/ENSMUSG00000040592/ENSMUSG00000003379/ENSMUSG00000105547/ENSMUSG00000028455/ENSMUSG00000030724/ENSMUSG00000032011/ENSMUSG00000105906/ENSMUSG00000076609/ENSMUSG00000052889/ENSMUSG00000048031/ENSMUSG00000028683/ENSMUSG00000017697/ENSMUSG00000076613/ENSMUSG00000004788/ENSMUSG00000020395/ENSMUSG00000104213/ENSMUSG00000031377/…	38	5.15697	Iglc2/Cd38/Ms4a1/Bcl2a1d/Cd79b/Cd79a/Iglc3/Stoml2/Cd19/Thy1/Iglc1/Igkc/Prkcb/Fcrl5/Eif2b3/Ada/Ighg2b/Eif2b2/Itk/Ighd/Bmx/Ubash3a/Ighv1-64/Ighv14-4/Malt1/Rela/Ccr7/Ptpn6/Pde4b/Ptpn2/Stap1/Nfkbiz/Eif2b1/Spn/Btnl9/Blk/Lck/Igha
GO:0033260	nuclear DNA replication	13/1413	36/21602	2.12078e-07	7.05697e-06	ENSMUSG00000005410/ENSMUSG00000002870/ENSMUSG00000000028/ENSMUSG00000056394/ENSMUSG00000026355/ENSMUSG00000022673/ENSMUSG00000029730/ENSMUSG00000041859/ENSMUSG00000006678/ENSMUSG00000027323/ENSMUSG00000027454/ENSMUSG00000040627/ENSMUSG00000006585	13	5.15138	Mcm5/Mcm2/Cdc45/Lig1/Mcm6/Mcm4/Mcm7/Mcm3/Pola1/Rad51/Gins1/Aicda/Cdt1
GO:0019221	cytokine-mediated signaling pathway	52/1413	374/21602	2.13733e-07	7.05697e-06	ENSMUSG00000025491/ENSMUSG00000000982/ENSMUSG00000044103/ENSMUSG00000018930/ENSMUSG00000024401/ENSMUSG00000035385/ENSMUSG00000020227/ENSMUSG00000021025/ENSMUSG00000059108/ENSMUSG00000025746/ENSMUSG00000047139/ENSMUSG00000018796/ENSMUSG00000035373/ENSMUSG00000072244/ENSMUSG00000024789/ENSMUSG00000030793/ENSMUSG00000019987/ENSMUSG00000030265/ENSMUSG00000003206/ENSMUSG00000026875/ENSMUSG00000062939/…	52	5.15138	Ifitm1/Ccl3/Il1f9/Ccl4/Tnf/Ccl2/Irak3/Nfkbia/Ifitm6/Il6/Cd24a/Acsl1/Ccl7/Trim6/Jak2/Pycard/Arg1/Kras/Ebi3/Traf1/Stat4/Il1b/Traip/Ceacam1/Il1f6/Ifnlr1/Il1a/Gfi1/Osm/Cxcl2/Angpt1/Il1r2/Csf2rb/Il18rap/Kit/Ccl12/Rela/Il1rn/Ikbke/Myd88/Ptpn6/Ptpn2/Trp53/Mettl3/Nup85/Stap1/Plcb1/Il15ra/Jak3/Ifitm7/Ccl22/Il1r1
GO:0033044	regulation of chromosome organization	52/1413	374/21602	2.13733e-07	7.05697e-06	ENSMUSG00000002870/ENSMUSG00000001416/ENSMUSG00000000028/ENSMUSG00000029447/ENSMUSG00000031388/ENSMUSG00000019982/ENSMUSG00000068039/ENSMUSG00000031403/ENSMUSG00000025613/ENSMUSG00000017499/ENSMUSG00000042354/ENSMUSG00000024742/ENSMUSG00000030007/ENSMUSG00000041431/ENSMUSG00000021569/ENSMUSG00000001403/ENSMUSG00000030867/ENSMUSG00000037313/ENSMUSG00000024791/ENSMUSG00000019773/ENSMUSG00000002963/…	52	5.15138	Mcm2/Cct3/Cdc45/Cct6a/Naa10/Myb/Tcp1/Dkc1/Cct8/Cdc6/Gnl3/Fen1/Cct7/Ccnb1/Trip13/Ube2c/Plk1/Tacc3/Cdca5/Fbxo5/Pnkp/Setd5/Cct2/Aurkb/Ttk/Myc/Pinx1/Psmg2/Gfi1/Bub1/Pphln1/Aicda/Pcid2/Nat10/Jarid2/Hnrnpd/Piwil2/Pax5/Xrcc5/Recql4/Top2a/Cct5/Atad2/Macroh2a1/Trp53/Cdt1/Tinf2/Setdb2/Cdc27/Lrrk2/Gfi1b/Naf1
GO:0002449	lymphocyte mediated immunity	51/1413	364/21602	2.19141e-07	7.1932e-06	ENSMUSG00000024401/ENSMUSG00000076937/ENSMUSG00000034266/ENSMUSG00000025980/ENSMUSG00000025746/ENSMUSG00000047139/ENSMUSG00000024778/ENSMUSG00000027776/ENSMUSG00000105547/ENSMUSG00000057948/ENSMUSG00000028322/ENSMUSG00000030707/ENSMUSG00000019987/ENSMUSG00000018446/ENSMUSG00000030724/ENSMUSG00000015314/ENSMUSG00000027398/ENSMUSG00000022221/ENSMUSG00000027367/ENSMUSG00000074272/ENSMUSG00000026399/…	51	5.14308	Tnf/Iglc2/Batf/Hspd1/Il6/Cd24a/Fas/Il12a/Iglc3/Unc13d/Exosc3/Coro1a/Arg1/C1qbp/Cd19/Slamf6/Il1b/Ripk3/Stard7/Ceacam1/Cd55/Fam49b/Stx11/H2-Q7/Exo1/Iglc1/Igkc/C1rl/Ighg2b/Rasgrp1/Bcl3/Rab27a/Ighd/Aicda/H2-Q6/Ighv1-64/Il18rap/Ighv14-4/Malt1/Lta/Pnp/Myd88/Ptpn6/Gfer/Tnfrsf1b/C3/Spn/Clcf1/Treml4/Igha/Il1r1
GO:0070555	response to interleukin-1	22/1413	97/21602	2.24011e-07	7.31031e-06	ENSMUSG00000040026/ENSMUSG00000022126/ENSMUSG00000000982/ENSMUSG00000018930/ENSMUSG00000035385/ENSMUSG00000020227/ENSMUSG00000004864/ENSMUSG00000025746/ENSMUSG00000035373/ENSMUSG00000030793/ENSMUSG00000027398/ENSMUSG00000056501/ENSMUSG00000027399/ENSMUSG00000064289/ENSMUSG00000026073/ENSMUSG00000035352/ENSMUSG00000024927/ENSMUSG00000026981/ENSMUSG00000032508/ENSMUSG00000051177/ENSMUSG00000031779/…	22	5.13606	Saa3/Acod1/Ccl3/Ccl4/Ccl2/Irak3/Mapk13/Il6/Ccl7/Pycard/Il1b/Cebpb/Il1a/Tank/Il1r2/Ccl12/Rela/Il1rn/Myd88/Plcb1/Ccl22/Il1r1
GO:0032680	regulation of tumor necrosis factor production	25/1413	121/21602	2.35938e-07	7.65502e-06	ENSMUSG00000000982/ENSMUSG00000018930/ENSMUSG00000035385/ENSMUSG00000020227/ENSMUSG00000033307/ENSMUSG00000060803/ENSMUSG00000050350/ENSMUSG00000047139/ENSMUSG00000021125/ENSMUSG00000016024/ENSMUSG00000016528/ENSMUSG00000026234/ENSMUSG00000024789/ENSMUSG00000019850/ENSMUSG00000030793/ENSMUSG00000041736/ENSMUSG00000016494/ENSMUSG00000027347/ENSMUSG00000022309/ENSMUSG00000022037/ENSMUSG00000037944/…	25	5.11605	Ccl3/Ccl4/Ccl2/Irak3/Mif/Gstp1/Gpr18/Cd24a/Arg2/Lbp/Mapkapk2/Ncl/Jak2/Tnfaip3/Pycard/Tspo/Cd34/Rasgrp1/Angpt1/Clu/Ccr7/Myd88/Ptpn6/Hdac1/Nfkbil1
GO:0022616	DNA strand elongation	10/1413	21/21602	2.51663e-07	8.1183e-06	ENSMUSG00000056394/ENSMUSG00000022673/ENSMUSG00000029730/ENSMUSG00000041859/ENSMUSG00000006678/ENSMUSG00000007080/ENSMUSG00000027454/ENSMUSG00000020471/ENSMUSG00000030726/ENSMUSG00000027845	10	5.09053	Lig1/Mcm4/Mcm7/Mcm3/Pola1/Pole/Gins1/Pold2/Pold3/Dclre1b
GO:0046700	heterocycle catabolic process	55/1413	408/21602	2.69003e-07	8.62807e-06	ENSMUSG00000020407/ENSMUSG00000027203/ENSMUSG00000058624/ENSMUSG00000025746/ENSMUSG00000028937/ENSMUSG00000028330/ENSMUSG00000034681/ENSMUSG00000031403/ENSMUSG00000025817/ENSMUSG00000016528/ENSMUSG00000021595/ENSMUSG00000024742/ENSMUSG00000057113/ENSMUSG00000032423/ENSMUSG00000028322/ENSMUSG00000023961/ENSMUSG00000035960/ENSMUSG00000024360/ENSMUSG00000059208/ENSMUSG00000015950/ENSMUSG00000027752/…	55	5.06409	Upp1/Dut/Gda/Il6/Acot7/Ncbp1/Rnps1/Dkc1/Nudt5/Mapkapk2/Nsun2/Fen1/Npm1/Syncrip/Exosc3/Enpp4/Apex1/Etf1/Hnrnpm/Ncf1/Exosc8/Pdxp/Magohb/Eif4a3/Lsm5/Lsm4/Lsm3/Pkp3/Exosc2/Ada/Gspt1/Magoh/Lsm2/Hdc/Gm45837/Rnaseh2c/Aicda/Pcid2/Pde4d/Hnrnpd/Pabpc4/Pnp/Exosc7/Myd88/Eri1/Exosc5/Rbm10/Mettl3/Tnfrsf1b/Pde12/Exosc4/Pop1/Endog/Naf1/Enpp5
GO:0006397	mRNA processing	61/1413	472/21602	2.73167e-07	8.71186e-06	ENSMUSG00000005481/ENSMUSG00000002477/ENSMUSG00000030512/ENSMUSG00000028330/ENSMUSG00000020180/ENSMUSG00000034681/ENSMUSG00000020018/ENSMUSG00000037070/ENSMUSG00000046434/ENSMUSG00000074088/ENSMUSG00000057113/ENSMUSG00000032423/ENSMUSG00000004642/ENSMUSG00000026234/ENSMUSG00000031256/ENSMUSG00000041431/ENSMUSG00000057278/ENSMUSG00000024007/ENSMUSG00000059208/ENSMUSG00000023110/ENSMUSG00000018446/…	61	5.05989	Ddx39/Snrpd1/Snrpa1/Ncbp1/Snrpd3/Rnps1/Snrpf/Rbmxl1/Hnrnpa1/Snrnp40/Npm1/Syncrip/Slbp/Ncl/Cstf2/Ccnb1/Snrpg/Ppil1/Hnrnpm/Prmt5/C1qbp/Gemin6/Snu13/Rrp1b/Lsm8/Ddx1/Prdx6/Magohb/Eif4a3/Nudt21/Lsm5/Alyref/Lsm4/Lsm3/Nelfe/Clns1a/Usp39/Snrpe/Mbnl3/Cpsf1/Magoh/Lsm2/Srsf3/Jmjd6/Adam3/U2af1/Aicda/Rbfox2/Rnf219/Srsf6/Rbm10/Mettl3/Pde12/Ddx39b/Tcerg1/Plcb1/Rest/Raver1/Sf3a1/Psip1/Aff2
GO:0009132	nucleoside diphosphate metabolic process	25/1413	122/21602	2.78533e-07	8.83281e-06	ENSMUSG00000023456/ENSMUSG00000028792/ENSMUSG00000032294/ENSMUSG00000036427/ENSMUSG00000033307/ENSMUSG00000011752/ENSMUSG00000062070/ENSMUSG00000063524/ENSMUSG00000026281/ENSMUSG00000020766/ENSMUSG00000057666/ENSMUSG00000021109/ENSMUSG00000003541/ENSMUSG00000036067/ENSMUSG00000027613/ENSMUSG00000030695/ENSMUSG00000025817/ENSMUSG00000030717/ENSMUSG00000021196/ENSMUSG00000020277/ENSMUSG00000032478/…	25	5.0539	Tpi1/Ak2/Pkm/Gpi1/Mif/Pgam1/Pgk1/Eno1/Dtymk/Galk1/Gapdh/Hif1a/Ier3/Slc2a6/Eif6/Aldoa/Nudt5/Nupr1/Pfkp/Pfkl/Nme6/Myc/Nme1/Tigar/Ak4
GO:0046034	ATP metabolic process	40/1413	257/21602	2.84196e-07	8.96175e-06	ENSMUSG00000024401/ENSMUSG00000023456/ENSMUSG00000063229/ENSMUSG00000028792/ENSMUSG00000032294/ENSMUSG00000036427/ENSMUSG00000033307/ENSMUSG00000011752/ENSMUSG00000062070/ENSMUSG00000063524/ENSMUSG00000063694/ENSMUSG00000020766/ENSMUSG00000057666/ENSMUSG00000021109/ENSMUSG00000003541/ENSMUSG00000036067/ENSMUSG00000027613/ENSMUSG00000025403/ENSMUSG00000030695/ENSMUSG00000025817/ENSMUSG00000025393/…	40	5.04761	Tnf/Tpi1/Ldha/Ak2/Pkm/Gpi1/Mif/Pgam1/Pgk1/Eno1/Cycs/Galk1/Gapdh/Hif1a/Ier3/Slc2a6/Eif6/Shmt2/Aldoa/Nudt5/Atp5b/Nupr1/Cyc1/Ccnb1/Pfkp/Stoml2/Pfkl/Atp5g1/Tspo/Myc/Ampd2/Chchd10/Gm45837/Fxn/Tigar/Ak4/Bcl2l1/Cdk1/Trp53/Pde12
GO:0006611	protein export from nucleus	26/1413	131/21602	3.14125e-07	9.78431e-06	ENSMUSG00000005481/ENSMUSG00000029430/ENSMUSG00000078812/ENSMUSG00000052798/ENSMUSG00000028330/ENSMUSG00000024359/ENSMUSG00000027613/ENSMUSG00000058355/ENSMUSG00000034203/ENSMUSG00000021595/ENSMUSG00000057113/ENSMUSG00000036992/ENSMUSG00000019814/ENSMUSG00000003814/ENSMUSG00000061024/ENSMUSG00000051329/ENSMUSG00000028367/ENSMUSG00000022338/ENSMUSG00000067150/ENSMUSG00000026196/ENSMUSG00000071172/…	26	5.00947	Ddx39/Ran/Eif5a/Nup107/Ncbp1/Hspa9/Eif6/Abce1/Chchd4/Nsun2/Npm1/Nxt1/Ltv1/Calr/Rrs1/Nup160/Txn1/Eny2/Xpo5/Bard1/Srsf3/Nup93/Desi1/Pcid2/Nup85/Ddx39b
GO:0009263	deoxyribonucleotide biosynthetic process	8/1413	13/21602	3.14439e-07	9.78431e-06	ENSMUSG00000020649/ENSMUSG00000027203/ENSMUSG00000026281/ENSMUSG00000025747/ENSMUSG00000030978/ENSMUSG00000031562/ENSMUSG00000020534/ENSMUSG00000071359	8	5.00947	Rrm2/Dut/Dtymk/Tyms/Rrm1/Dctd/Shmt1/Tbpl1
GO:0002703	regulation of leukocyte mediated immunity	40/1413	258/21602	3.1551e-07	9.78431e-06	ENSMUSG00000024401/ENSMUSG00000035385/ENSMUSG00000025980/ENSMUSG00000025746/ENSMUSG00000047139/ENSMUSG00000033220/ENSMUSG00000027776/ENSMUSG00000057948/ENSMUSG00000028322/ENSMUSG00000052212/ENSMUSG00000018500/ENSMUSG00000020075/ENSMUSG00000019987/ENSMUSG00000015314/ENSMUSG00000037149/ENSMUSG00000027398/ENSMUSG00000022221/ENSMUSG00000074272/ENSMUSG00000026399/ENSMUSG00000022378/ENSMUSG00000060550/…	40	5.00947	Tnf/Ccl2/Hspd1/Il6/Cd24a/Rac2/Il12a/Unc13d/Exosc3/Cd177/Adora2b/Ddx21/Arg1/Slamf6/Ddx1/Il1b/Ripk3/Ceacam1/Cd55/Fam49b/H2-Q7/Ighg2b/Rasgrp1/H2-Q6/Il18rap/Malt1/Fgr/Lta/Pnp/Ptpn6/Gfer/Tnfrsf1b/Stap1/Itgam/C3/Spn/Clcf1/Jak3/Blk/Il1r1
GO:1903555	regulation of tumor necrosis factor superfamily cytokine production	25/1413	123/21602	3.28134e-07	1.01199e-05	ENSMUSG00000000982/ENSMUSG00000018930/ENSMUSG00000035385/ENSMUSG00000020227/ENSMUSG00000033307/ENSMUSG00000060803/ENSMUSG00000050350/ENSMUSG00000047139/ENSMUSG00000021125/ENSMUSG00000016024/ENSMUSG00000016528/ENSMUSG00000026234/ENSMUSG00000024789/ENSMUSG00000019850/ENSMUSG00000030793/ENSMUSG00000041736/ENSMUSG00000016494/ENSMUSG00000027347/ENSMUSG00000022309/ENSMUSG00000022037/ENSMUSG00000037944/…	25	4.99482	Ccl3/Ccl4/Ccl2/Irak3/Mif/Gstp1/Gpr18/Cd24a/Arg2/Lbp/Mapkapk2/Ncl/Jak2/Tnfaip3/Pycard/Tspo/Cd34/Rasgrp1/Angpt1/Clu/Ccr7/Myd88/Ptpn6/Hdac1/Nfkbil1
GO:0050764	regulation of phagocytosis	24/1413	115/21602	3.36167e-07	1.02639e-05	ENSMUSG00000057729/ENSMUSG00000052270/ENSMUSG00000024401/ENSMUSG00000035385/ENSMUSG00000003283/ENSMUSG00000030474/ENSMUSG00000004665/ENSMUSG00000016024/ENSMUSG00000003814/ENSMUSG00000030793/ENSMUSG00000027398/ENSMUSG00000078783/ENSMUSG00000020372/ENSMUSG00000076613/ENSMUSG00000067367/ENSMUSG00000078780/ENSMUSG00000032202/ENSMUSG00000028874/ENSMUSG00000037944/ENSMUSG00000021484/ENSMUSG00000035722/…	24	4.98869	Prtn3/Fpr2/Tnf/Ccl2/Hck/Siglece/Cnn2/Lbp/Calr/Pycard/Il1b/Gm9733/Rack1/Ighg2b/Lyar/Gm5150/Rab27a/Fgr/Ccr7/Lman2/Abca7/Stap1/C3/Il15ra
GO:0046939	nucleotide phosphorylation	23/1413	107/21602	3.36461e-07	1.02639e-05	ENSMUSG00000023456/ENSMUSG00000032294/ENSMUSG00000036427/ENSMUSG00000033307/ENSMUSG00000011752/ENSMUSG00000062070/ENSMUSG00000063524/ENSMUSG00000020766/ENSMUSG00000057666/ENSMUSG00000021109/ENSMUSG00000003541/ENSMUSG00000036067/ENSMUSG00000027613/ENSMUSG00000030695/ENSMUSG00000030717/ENSMUSG00000021196/ENSMUSG00000020277/ENSMUSG00000002963/ENSMUSG00000032478/ENSMUSG00000022346/ENSMUSG00000037601/…	23	4.98869	Tpi1/Pkm/Gpi1/Mif/Pgam1/Pgk1/Eno1/Galk1/Gapdh/Hif1a/Ier3/Slc2a6/Eif6/Aldoa/Nupr1/Pfkp/Pfkl/Pnkp/Nme6/Myc/Nme1/Tigar/Ak4
GO:1903046	meiotic cell cycle process	34/1413	202/21602	3.41278e-07	1.03545e-05	ENSMUSG00000002068/ENSMUSG00000003824/ENSMUSG00000021595/ENSMUSG00000019303/ENSMUSG00000034329/ENSMUSG00000028212/ENSMUSG00000021569/ENSMUSG00000003814/ENSMUSG00000035198/ENSMUSG00000030867/ENSMUSG00000000730/ENSMUSG00000006398/ENSMUSG00000019773/ENSMUSG00000062248/ENSMUSG00000038379/ENSMUSG00000035455/ENSMUSG00000026646/ENSMUSG00000027496/ENSMUSG00000027323/ENSMUSG00000028614/ENSMUSG00000058755/…	34	4.98487	Ccne1/Syce2/Nsun2/Psmc3ip/Brip1/Ccne2/Trip13/Calr/Tubg1/Plk1/Dnmt3l/Cdc20/Fbxo5/Cks2/Ttk/Fignl1/Suv39h2/Aurka/Rad51/Ndc1/Osm/Bub1/Cenps/Mnd1/Piwil2/Sgo1/Septin1/Top2a/Rad54l/Ncapd3/Fanca/Rad51c/Plcb1/Topbp1
GO:0043467	regulation of generation of precursor metabolites and energy	27/1413	140/21602	3.43972e-07	1.03802e-05	ENSMUSG00000016194/ENSMUSG00000024401/ENSMUSG00000033307/ENSMUSG00000011752/ENSMUSG00000062070/ENSMUSG00000025701/ENSMUSG00000021109/ENSMUSG00000003541/ENSMUSG00000036067/ENSMUSG00000027613/ENSMUSG00000025403/ENSMUSG00000034203/ENSMUSG00000030717/ENSMUSG00000041431/ENSMUSG00000078566/ENSMUSG00000004264/ENSMUSG00000014956/ENSMUSG00000046516/ENSMUSG00000022346/ENSMUSG00000037710/ENSMUSG00000030653/…	27	4.9838	Hsd11b1/Tnf/Mif/Pgam1/Pgk1/Alox5/Hif1a/Ier3/Slc2a6/Eif6/Shmt2/Chchd4/Nupr1/Ccnb1/Bnip3/Phb2/Ppp1cb/Cox17/Myc/Cisd1/Gm45837/Tigar/Ak4/Cdk1/Trp53/Pde12/Ide
GO:0140013	meiotic nuclear division	32/1413	184/21602	3.51759e-07	1.05027e-05	ENSMUSG00000002068/ENSMUSG00000003824/ENSMUSG00000019303/ENSMUSG00000034329/ENSMUSG00000028212/ENSMUSG00000021569/ENSMUSG00000003814/ENSMUSG00000030867/ENSMUSG00000000730/ENSMUSG00000006398/ENSMUSG00000019773/ENSMUSG00000062248/ENSMUSG00000038379/ENSMUSG00000035455/ENSMUSG00000026646/ENSMUSG00000027496/ENSMUSG00000027323/ENSMUSG00000028614/ENSMUSG00000058755/ENSMUSG00000027379/ENSMUSG00000073705/…	32	4.9787	Ccne1/Syce2/Psmc3ip/Brip1/Ccne2/Trip13/Calr/Plk1/Dnmt3l/Cdc20/Fbxo5/Cks2/Ttk/Fignl1/Suv39h2/Aurka/Rad51/Ndc1/Osm/Bub1/Cenps/Mnd1/Piwil2/Sgo1/Septin1/Top2a/Rad54l/Ncapd3/Fanca/Rad51c/Plcb1/Topbp1
GO:0042278	purine nucleoside metabolic process	16/1413	56/21602	3.53249e-07	1.05027e-05	ENSMUSG00000029430/ENSMUSG00000062867/ENSMUSG00000027823/ENSMUSG00000023961/ENSMUSG00000032478/ENSMUSG00000027889/ENSMUSG00000032561/ENSMUSG00000017697/ENSMUSG00000003500/ENSMUSG00000037601/ENSMUSG00000043931/ENSMUSG00000000301/ENSMUSG00000028527/ENSMUSG00000115338/ENSMUSG00000036273/ENSMUSG00000029780	16	4.9787	Ran/Impdh2/Gmps/Enpp4/Nme6/Ampd2/Acpp/Ada/Impdh1/Nme1/Gimap7/Pemt/Ak4/Pnp/Lrrk2/Nt5c3
GO:0019439	aromatic compound catabolic process	56/1413	422/21602	3.53646e-07	1.05027e-05	ENSMUSG00000020407/ENSMUSG00000027203/ENSMUSG00000058624/ENSMUSG00000025746/ENSMUSG00000028937/ENSMUSG00000028330/ENSMUSG00000034681/ENSMUSG00000031403/ENSMUSG00000025817/ENSMUSG00000016528/ENSMUSG00000021595/ENSMUSG00000024742/ENSMUSG00000057113/ENSMUSG00000032423/ENSMUSG00000028322/ENSMUSG00000023961/ENSMUSG00000035960/ENSMUSG00000024360/ENSMUSG00000059208/ENSMUSG00000015950/ENSMUSG00000027752/…	56	4.9787	Upp1/Dut/Gda/Il6/Acot7/Ncbp1/Rnps1/Dkc1/Nudt5/Mapkapk2/Nsun2/Fen1/Npm1/Syncrip/Exosc3/Enpp4/Apex1/Etf1/Hnrnpm/Ncf1/Exosc8/Pdxp/Magohb/Eif4a3/Lsm5/Lsm4/Lsm3/Pkp3/Exosc2/Ada/Gspt1/Magoh/Lsm2/Hdc/Gm45837/Rnaseh2c/Aicda/Pcid2/Pde4d/Hnrnpd/Pabpc4/Pnp/Exosc7/Myd88/Eri1/Exosc5/Rbm10/Mettl3/Tnfrsf1b/Pde12/Exosc4/Pop1/Endog/Naf1/Enpp5/Dio2
GO:0006221	pyrimidine nucleotide biosynthetic process	10/1413	22/21602	4.34279e-07	1.28295e-05	ENSMUSG00000027203/ENSMUSG00000026281/ENSMUSG00000028633/ENSMUSG00000026558/ENSMUSG00000025747/ENSMUSG00000032478/ENSMUSG00000031562/ENSMUSG00000020534/ENSMUSG00000037601/ENSMUSG00000071359	10	4.89179	Dut/Dtymk/Ctps/Uck2/Tyms/Nme6/Dctd/Shmt1/Nme1/Tbpl1
GO:0071456	cellular response to hypoxia	22/1413	101/21602	4.72971e-07	1.38994e-05	ENSMUSG00000035105/ENSMUSG00000038412/ENSMUSG00000062070/ENSMUSG00000021109/ENSMUSG00000003955/ENSMUSG00000035232/ENSMUSG00000022018/ENSMUSG00000078566/ENSMUSG00000025130/ENSMUSG00000026646/ENSMUSG00000005374/ENSMUSG00000022346/ENSMUSG00000016494/ENSMUSG00000028680/ENSMUSG00000006494/ENSMUSG00000037161/ENSMUSG00000038028/ENSMUSG00000028527/ENSMUSG00000031987/ENSMUSG00000015340/ENSMUSG00000059552/…	22	4.857	Egln3/Higd1a/Pgk1/Hif1a/Fam162a/Pdk3/Rgcc/Bnip3/P4hb/Suv39h2/Tbl2/Myc/Cd34/Plk3/Pdk1/Mgarp/Tigar/Ak4/Egln1/Cybb/Trp53/Hyou1
GO:0060249	anatomical structure homeostasis	56/1413	426/21602	4.81855e-07	1.40867e-05	ENSMUSG00000021270/ENSMUSG00000001416/ENSMUSG00000029447/ENSMUSG00000029084/ENSMUSG00000025746/ENSMUSG00000002068/ENSMUSG00000024953/ENSMUSG00000021109/ENSMUSG00000033220/ENSMUSG00000027562/ENSMUSG00000001056/ENSMUSG00000068039/ENSMUSG00000031403/ENSMUSG00000025613/ENSMUSG00000029086/ENSMUSG00000030695/ENSMUSG00000042354/ENSMUSG00000028884/ENSMUSG00000030007/ENSMUSG00000023944/ENSMUSG00000028212/…	56	4.85119	Hsp90aa1/Cct3/Cct6a/Cd38/Il6/Ccne1/Prdx5/Hif1a/Rac2/Car2/Nhp2/Tcp1/Dkc1/Cct8/Prom1/Aldoa/Gnl3/Rpa2/Cct7/Hsp90ab1/Ccne2/Lox/Apex1/Coro1a/Kras/Napsa/Pnkp/Ptges3/Cct2/Aurkb/P2rx1/Ceacam1/P2ry2/Myc/Cd34/Pinx1/Rad51/Pla2g4a/Muc13/Angpt1/Mtf1/Wrap53/Nat10/Hnrnpd/Xrcc5/Recql4/Cct5/Rpa1/Tinf2/Ptgs2/Tmem119/Rad51c/Srf/Pdgfrb/Dclre1b/Naf1
GO:0006275	regulation of DNA replication	23/1413	110/21602	5.66827e-07	1.6485e-05	ENSMUSG00000021149/ENSMUSG00000032397/ENSMUSG00000025746/ENSMUSG00000022881/ENSMUSG00000057113/ENSMUSG00000028455/ENSMUSG00000027715/ENSMUSG00000014226/ENSMUSG00000019773/ENSMUSG00000022422/ENSMUSG00000006715/ENSMUSG00000039994/ENSMUSG00000022034/ENSMUSG00000046591/ENSMUSG00000040627/ENSMUSG00000046179/ENSMUSG00000009376/ENSMUSG00000022120/ENSMUSG00000019942/ENSMUSG00000029363/ENSMUSG00000059552/…	23	4.78291	Gtpbp4/Tipin/Il6/Rfc4/Npm1/Stoml2/Ccna2/Cacybp/Fbxo5/Dscc1/Gmnn/Timeless/Esco2/Ticrr/Aicda/E2f8/Met/Rnf219/Cdk1/Rfc5/Trp53/Cdt1/Cdk2
GO:0009161	ribonucleoside monophosphate metabolic process	12/1413	33/21602	5.72138e-07	1.65537e-05	ENSMUSG00000028792/ENSMUSG00000026558/ENSMUSG00000062867/ENSMUSG00000031432/ENSMUSG00000027823/ENSMUSG00000022962/ENSMUSG00000029246/ENSMUSG00000027889/ENSMUSG00000017697/ENSMUSG00000003500/ENSMUSG00000028527/ENSMUSG00000026192	12	4.78111	Ak2/Uck2/Impdh2/Prps1/Gmps/Gart/Ppat/Ampd2/Ada/Impdh1/Ak4/Atic
GO:0071426	ribonucleoprotein complex export from nucleus	18/1413	72/21602	6.01858e-07	1.73242e-05	ENSMUSG00000005481/ENSMUSG00000029430/ENSMUSG00000078812/ENSMUSG00000052798/ENSMUSG00000028330/ENSMUSG00000027613/ENSMUSG00000058355/ENSMUSG00000021595/ENSMUSG00000057113/ENSMUSG00000019814/ENSMUSG00000061024/ENSMUSG00000051329/ENSMUSG00000022338/ENSMUSG00000071172/ENSMUSG00000032939/ENSMUSG00000038542/ENSMUSG00000020739/ENSMUSG00000019432	18	4.76135	Ddx39/Ran/Eif5a/Nup107/Ncbp1/Eif6/Abce1/Nsun2/Npm1/Ltv1/Rrs1/Nup160/Eny2/Srsf3/Nup93/Pcid2/Nup85/Ddx39b
GO:0016052	carbohydrate catabolic process	27/1413	144/21602	6.18405e-07	1.765e-05	ENSMUSG00000016194/ENSMUSG00000023456/ENSMUSG00000063229/ENSMUSG00000032294/ENSMUSG00000036427/ENSMUSG00000033307/ENSMUSG00000011752/ENSMUSG00000062070/ENSMUSG00000063524/ENSMUSG00000020766/ENSMUSG00000057666/ENSMUSG00000021109/ENSMUSG00000003541/ENSMUSG00000036067/ENSMUSG00000027613/ENSMUSG00000030695/ENSMUSG00000025817/ENSMUSG00000030717/ENSMUSG00000021196/ENSMUSG00000020277/ENSMUSG00000026005/…	27	4.75326	Hsd11b1/Tpi1/Ldha/Pkm/Gpi1/Mif/Pgam1/Pgk1/Eno1/Galk1/Gapdh/Hif1a/Ier3/Slc2a6/Eif6/Aldoa/Nudt5/Nupr1/Pfkp/Pfkl/Rpe/Ppp1cb/Myc/Tigar/Chil3/Trp53/Pygl
GO:0032640	tumor necrosis factor production	25/1413	127/21602	6.19462e-07	1.765e-05	ENSMUSG00000000982/ENSMUSG00000018930/ENSMUSG00000035385/ENSMUSG00000020227/ENSMUSG00000033307/ENSMUSG00000060803/ENSMUSG00000050350/ENSMUSG00000047139/ENSMUSG00000021125/ENSMUSG00000016024/ENSMUSG00000016528/ENSMUSG00000026234/ENSMUSG00000024789/ENSMUSG00000019850/ENSMUSG00000030793/ENSMUSG00000041736/ENSMUSG00000016494/ENSMUSG00000027347/ENSMUSG00000022309/ENSMUSG00000022037/ENSMUSG00000037944/…	25	4.75326	Ccl3/Ccl4/Ccl2/Irak3/Mif/Gstp1/Gpr18/Cd24a/Arg2/Lbp/Mapkapk2/Ncl/Jak2/Tnfaip3/Pycard/Tspo/Cd34/Rasgrp1/Angpt1/Clu/Ccr7/Myd88/Ptpn6/Hdac1/Nfkbil1
GO:0060326	cell chemotaxis	44/1413	305/21602	6.52849e-07	1.85073e-05	ENSMUSG00000040026/ENSMUSG00000000982/ENSMUSG00000052270/ENSMUSG00000018930/ENSMUSG00000035385/ENSMUSG00000056054/ENSMUSG00000041754/ENSMUSG00000056071/ENSMUSG00000040152/ENSMUSG00000033307/ENSMUSG00000050350/ENSMUSG00000025701/ENSMUSG00000033220/ENSMUSG00000027776/ENSMUSG00000016024/ENSMUSG00000054717/ENSMUSG00000035373/ENSMUSG00000024529/ENSMUSG00000023913/ENSMUSG00000029082/ENSMUSG00000042265/…	44	4.73266	Saa3/Ccl3/Fpr2/Ccl4/Ccl2/S100a8/Trem3/S100a9/Thbs1/Mif/Gpr18/Alox5/Rac2/Il12a/Lbp/Hmgb2/Ccl7/Lox/Pla2g7/Bst1/Trem1/Calr/Coro1a/C1qbp/Ffar2/Il1b/Itga1/Ripor2/Edn1/Cxcl2/Vcam1/Cxcr5/Kit/Pde4d/Ccl12/Met/Ccr7/Pde4b/Nup85/Stap1/Itgam/Pdgfrb/Ccl22/Egr3
GO:0006323	DNA packaging	33/1413	199/21602	7.16239e-07	2.02023e-05	ENSMUSG00000054766/ENSMUSG00000002870/ENSMUSG00000019857/ENSMUSG00000024844/ENSMUSG00000028693/ENSMUSG00000057113/ENSMUSG00000027018/ENSMUSG00000005470/ENSMUSG00000041431/ENSMUSG00000060639/ENSMUSG00000024791/ENSMUSG00000022945/ENSMUSG00000015880/ENSMUSG00000072980/ENSMUSG00000074403/ENSMUSG00000031715/ENSMUSG00000053801/ENSMUSG00000100210/ENSMUSG00000036167/ENSMUSG00000032481/ENSMUSG00000081058/…	33	4.6946	Set/Mcm2/Asf1a/Banf1/Nasp/Npm1/Hat1/Asf1b/Ccnb1/H4c9/Cdca5/Chaf1b/Ncapg/Oip5/H3c13/Smarca5/Grwd1/H3c7/Pphln1/Smarcc1/H3c15/Chaf1a/Aicda/Top2a/Nap1l1/Cdk1/Macroh2a1/Trp53/Hdac1/Ncapd3/Setdb2/H4c14/Hells
GO:0071166	ribonucleoprotein complex localization	18/1413	73/21602	7.50369e-07	2.10591e-05	ENSMUSG00000005481/ENSMUSG00000029430/ENSMUSG00000078812/ENSMUSG00000052798/ENSMUSG00000028330/ENSMUSG00000027613/ENSMUSG00000058355/ENSMUSG00000021595/ENSMUSG00000057113/ENSMUSG00000019814/ENSMUSG00000061024/ENSMUSG00000051329/ENSMUSG00000022338/ENSMUSG00000071172/ENSMUSG00000032939/ENSMUSG00000038542/ENSMUSG00000020739/ENSMUSG00000019432	18	4.67656	Ddx39/Ran/Eif5a/Nup107/Ncbp1/Eif6/Abce1/Nsun2/Npm1/Ltv1/Rrs1/Nup160/Eny2/Srsf3/Nup93/Pcid2/Nup85/Ddx39b
GO:0006405	RNA export from nucleus	20/1413	88/21602	7.59322e-07	2.12044e-05	ENSMUSG00000005481/ENSMUSG00000029430/ENSMUSG00000078812/ENSMUSG00000052798/ENSMUSG00000028330/ENSMUSG00000027613/ENSMUSG00000058355/ENSMUSG00000021595/ENSMUSG00000057113/ENSMUSG00000036992/ENSMUSG00000019814/ENSMUSG00000061024/ENSMUSG00000051329/ENSMUSG00000022338/ENSMUSG00000067150/ENSMUSG00000071172/ENSMUSG00000032939/ENSMUSG00000038542/ENSMUSG00000020739/ENSMUSG00000019432	20	4.67357	Ddx39/Ran/Eif5a/Nup107/Ncbp1/Eif6/Abce1/Nsun2/Npm1/Nxt1/Ltv1/Rrs1/Nup160/Eny2/Xpo5/Srsf3/Nup93/Pcid2/Nup85/Ddx39b
GO:0090502	RNA phosphodiester bond hydrolysis, endonucleolytic	12/1413	34/21602	8.31659e-07	2.31094e-05	ENSMUSG00000022557/ENSMUSG00000024785/ENSMUSG00000057113/ENSMUSG00000061024/ENSMUSG00000040688/ENSMUSG00000035164/ENSMUSG00000038335/ENSMUSG00000022313/ENSMUSG00000024800/ENSMUSG00000020549/ENSMUSG00000022325/ENSMUSG00000028948	12	4.63621	Bop1/Rcl1/Npm1/Rrs1/Tbl3/Zc3h12c/Tsr1/Utp23/Rpp30/Elac2/Pop1/Nol9
GO:0032609	interferon-gamma production	25/1413	129/21602	8.4134e-07	2.31492e-05	ENSMUSG00000024401/ENSMUSG00000025980/ENSMUSG00000030413/ENSMUSG00000027776/ENSMUSG00000030793/ENSMUSG00000018446/ENSMUSG00000035678/ENSMUSG00000015314/ENSMUSG00000027398/ENSMUSG00000022221/ENSMUSG00000068105/ENSMUSG00000022378/ENSMUSG00000060550/ENSMUSG00000027347/ENSMUSG00000053175/ENSMUSG00000020395/ENSMUSG00000040010/ENSMUSG00000070691/ENSMUSG00000026068/ENSMUSG00000021453/ENSMUSG00000037944/…	25	4.63546	Tnf/Hspd1/Pglyrp1/Il12a/Pycard/C1qbp/Tnfsf9/Slamf6/Il1b/Ripk3/Tnfrsf13c/Fam49b/H2-Q7/Rasgrp1/Bcl3/Itk/Slc7a5/Runx3/Il18rap/Gadd45g/Ccr7/Lta/Pde4b/Spn/Il1r1
GO:0071706	tumor necrosis factor superfamily cytokine production	25/1413	129/21602	8.4134e-07	2.31492e-05	ENSMUSG00000000982/ENSMUSG00000018930/ENSMUSG00000035385/ENSMUSG00000020227/ENSMUSG00000033307/ENSMUSG00000060803/ENSMUSG00000050350/ENSMUSG00000047139/ENSMUSG00000021125/ENSMUSG00000016024/ENSMUSG00000016528/ENSMUSG00000026234/ENSMUSG00000024789/ENSMUSG00000019850/ENSMUSG00000030793/ENSMUSG00000041736/ENSMUSG00000016494/ENSMUSG00000027347/ENSMUSG00000022309/ENSMUSG00000022037/ENSMUSG00000037944/…	25	4.63546	Ccl3/Ccl4/Ccl2/Irak3/Mif/Gstp1/Gpr18/Cd24a/Arg2/Lbp/Mapkapk2/Ncl/Jak2/Tnfaip3/Pycard/Tspo/Cd34/Rasgrp1/Angpt1/Clu/Ccr7/Myd88/Ptpn6/Hdac1/Nfkbil1
GO:0006164	purine nucleotide biosynthetic process	29/1413	164/21602	8.61082e-07	2.35768e-05	ENSMUSG00000028792/ENSMUSG00000032294/ENSMUSG00000028937/ENSMUSG00000035232/ENSMUSG00000024981/ENSMUSG00000062867/ENSMUSG00000018796/ENSMUSG00000030695/ENSMUSG00000031432/ENSMUSG00000025393/ENSMUSG00000027823/ENSMUSG00000022551/ENSMUSG00000022962/ENSMUSG00000028455/ENSMUSG00000018500/ENSMUSG00000006057/ENSMUSG00000029246/ENSMUSG00000032478/ENSMUSG00000022346/ENSMUSG00000027889/ENSMUSG00000017697/…	29	4.62751	Ak2/Pkm/Acot7/Pdk3/Acsl5/Impdh2/Acsl1/Aldoa/Prps1/Atp5b/Gmps/Cyc1/Gart/Stoml2/Adora2b/Atp5g1/Ppat/Nme6/Myc/Ampd2/Ada/Impdh1/Mthfd1/Pdk1/Nme1/Ak4/Bcl2l1/Atic/Pnp
GO:0031647	regulation of protein stability	42/1413	288/21602	8.70839e-07	2.37283e-05	ENSMUSG00000021270/ENSMUSG00000021149/ENSMUSG00000001416/ENSMUSG00000029447/ENSMUSG00000025980/ENSMUSG00000057666/ENSMUSG00000068039/ENSMUSG00000025613/ENSMUSG00000025858/ENSMUSG00000057113/ENSMUSG00000059714/ENSMUSG00000030007/ENSMUSG00000023944/ENSMUSG00000003814/ENSMUSG00000024014/ENSMUSG00000004264/ENSMUSG00000030867/ENSMUSG00000030793/ENSMUSG00000021182/ENSMUSG00000030265/ENSMUSG00000042745/…	42	4.62473	Hsp90aa1/Gtpbp4/Cct3/Cct6a/Hspd1/Gapdh/Tcp1/Cct8/Get4/Npm1/Flot1/Cct7/Hsp90ab1/Calr/Pim1/Phb2/Plk1/Pycard/Ccdc88c/Kras/Id1/Ptges3/Cct2/Rnf149/Aurka/Pinx1/Pim2/Epha4/Bag2/Mtrr/Rad23a/Clu/Hip1r/Flot2/Usp36/Cct5/Trp53/Flna/Pin1/Ncln/Lrrk2/Qrsl1
GO:0071887	leukocyte apoptotic process	26/1413	138/21602	9.01523e-07	2.44457e-05	ENSMUSG00000033307/ENSMUSG00000025746/ENSMUSG00000047139/ENSMUSG00000021109/ENSMUSG00000024778/ENSMUSG00000021125/ENSMUSG00000027737/ENSMUSG00000068039/ENSMUSG00000062232/ENSMUSG00000064326/ENSMUSG00000020897/ENSMUSG00000022221/ENSMUSG00000074272/ENSMUSG00000022346/ENSMUSG00000017697/ENSMUSG00000102037/ENSMUSG00000022831/ENSMUSG00000062007/ENSMUSG00000042474/ENSMUSG00000037944/ENSMUSG00000115338/…	26	4.6118	Mif/Il6/Cd24a/Hif1a/Fas/Arg2/Slc7a11/Tcp1/Rapgef2/Siva1/Aurkb/Ripk3/Ceacam1/Myc/Ada/Bcl2a1a/Hcls1/Hsh2d/Fcmr/Ccr7/Pnp/Rps6/Trp53/Itgam/Jak3/Blk
GO:0002683	negative regulation of immune system process	59/1413	467/21602	9.12446e-07	2.46229e-05	ENSMUSG00000022126/ENSMUSG00000024401/ENSMUSG00000020227/ENSMUSG00000021025/ENSMUSG00000068129/ENSMUSG00000022876/ENSMUSG00000053338/ENSMUSG00000028885/ENSMUSG00000040152/ENSMUSG00000033307/ENSMUSG00000050350/ENSMUSG00000030413/ENSMUSG00000047139/ENSMUSG00000024778/ENSMUSG00000021125/ENSMUSG00000024359/ENSMUSG00000066684/ENSMUSG00000019850/ENSMUSG00000017009/ENSMUSG00000005779/ENSMUSG00000019987/…	59	4.60866	Acod1/Tnf/Irak3/Nfkbia/Cst7/Samsn1/Tarm1/Smpdl3b/Thbs1/Mif/Gpr18/Pglyrp1/Cd24a/Fas/Arg2/Hspa9/Pilrb1/Tnfaip3/Sdc4/Psmb4/Arg1/C1qbp/H4c9/Hoxa9/Thy1/Cebpb/Ceacam1/Cdk6/Myc/Fcrl5/Tbc1d10c/Ada/Ripor2/Angpt1/Nme1/Siglecg/H2-Oa/Ubash3a/Lrch1/Nlrx1/Runx3/H2-Ob/Vpreb3/Fgr/Ccl12/Adora2a/Cd200/Ptpn6/Gfer/Ptpn2/Mettl3/Tspan32/Stap1/Pag1/Plcb1/Spn/Jak3/H4c14/Blk
GO:0009144	purine nucleoside triphosphate metabolic process	20/1413	89/21602	9.19776e-07	2.47019e-05	ENSMUSG00000028792/ENSMUSG00000029430/ENSMUSG00000032294/ENSMUSG00000062867/ENSMUSG00000030695/ENSMUSG00000025393/ENSMUSG00000022551/ENSMUSG00000028455/ENSMUSG00000006057/ENSMUSG00000032478/ENSMUSG00000022346/ENSMUSG00000027889/ENSMUSG00000017697/ENSMUSG00000003500/ENSMUSG00000037601/ENSMUSG00000043931/ENSMUSG00000028527/ENSMUSG00000007659/ENSMUSG00000115338/ENSMUSG00000036273	20	4.60727	Ak2/Ran/Pkm/Impdh2/Aldoa/Atp5b/Cyc1/Stoml2/Atp5g1/Nme6/Myc/Ampd2/Ada/Impdh1/Nme1/Gimap7/Ak4/Bcl2l1/Pnp/Lrrk2
GO:0051028	mRNA transport	23/1413	113/21602	9.3476e-07	2.49848e-05	ENSMUSG00000005481/ENSMUSG00000078812/ENSMUSG00000052798/ENSMUSG00000028330/ENSMUSG00000046434/ENSMUSG00000021595/ENSMUSG00000036992/ENSMUSG00000004642/ENSMUSG00000051329/ENSMUSG00000035351/ENSMUSG00000030188/ENSMUSG00000025134/ENSMUSG00000022338/ENSMUSG00000028614/ENSMUSG00000040034/ENSMUSG00000028609/ENSMUSG00000071172/ENSMUSG00000032939/ENSMUSG00000038542/ENSMUSG00000036678/ENSMUSG00000020739/…	23	4.60232	Ddx39/Eif5a/Nup107/Ncbp1/Hnrnpa1/Nsun2/Nxt1/Slbp/Nup160/Nup37/Magohb/Alyref/Eny2/Ndc1/Nup43/Magoh/Srsf3/Nup93/Pcid2/Aaas/Nup85/Ddx39b/Nup54
GO:0006165	nucleoside diphosphate phosphorylation	22/1413	105/21602	9.56099e-07	2.54341e-05	ENSMUSG00000023456/ENSMUSG00000032294/ENSMUSG00000036427/ENSMUSG00000033307/ENSMUSG00000011752/ENSMUSG00000062070/ENSMUSG00000063524/ENSMUSG00000020766/ENSMUSG00000057666/ENSMUSG00000021109/ENSMUSG00000003541/ENSMUSG00000036067/ENSMUSG00000027613/ENSMUSG00000030695/ENSMUSG00000030717/ENSMUSG00000021196/ENSMUSG00000020277/ENSMUSG00000032478/ENSMUSG00000022346/ENSMUSG00000037601/ENSMUSG00000038028/…	22	4.59458	Tpi1/Pkm/Gpi1/Mif/Pgam1/Pgk1/Eno1/Galk1/Gapdh/Hif1a/Ier3/Slc2a6/Eif6/Aldoa/Nupr1/Pfkp/Pfkl/Nme6/Myc/Nme1/Tigar/Ak4
GO:0000027	ribosomal large subunit assembly	11/1413	29/21602	1.0408e-06	2.72123e-05	ENSMUSG00000022557/ENSMUSG00000038900/ENSMUSG00000029066/ENSMUSG00000038279/ENSMUSG00000061024/ENSMUSG00000098274/ENSMUSG00000004100/ENSMUSG00000038510/ENSMUSG00000032215/ENSMUSG00000002500/ENSMUSG00000022247	11	4.56523	Bop1/Rpl12/Mrpl20/Nop2/Rrs1/Rpl24/Ppan/Rpf2/Rsl24d1/Rpl3l/Brix1
GO:0006220	pyrimidine nucleotide metabolic process	11/1413	29/21602	1.0408e-06	2.72123e-05	ENSMUSG00000020407/ENSMUSG00000027203/ENSMUSG00000026281/ENSMUSG00000028633/ENSMUSG00000026558/ENSMUSG00000025747/ENSMUSG00000032478/ENSMUSG00000031562/ENSMUSG00000020534/ENSMUSG00000037601/ENSMUSG00000071359	11	4.56523	Upp1/Dut/Dtymk/Ctps/Uck2/Tyms/Nme6/Dctd/Shmt1/Nme1/Tbpl1
GO:0009167	purine ribonucleoside monophosphate metabolic process	11/1413	29/21602	1.0408e-06	2.72123e-05	ENSMUSG00000028792/ENSMUSG00000062867/ENSMUSG00000031432/ENSMUSG00000027823/ENSMUSG00000022962/ENSMUSG00000029246/ENSMUSG00000027889/ENSMUSG00000017697/ENSMUSG00000003500/ENSMUSG00000028527/ENSMUSG00000026192	11	4.56523	Ak2/Impdh2/Prps1/Gmps/Gart/Ppat/Ampd2/Ada/Impdh1/Ak4/Atic
GO:0033045	regulation of sister chromatid segregation	19/1413	82/21602	1.04234e-06	2.72123e-05	ENSMUSG00000031388/ENSMUSG00000017499/ENSMUSG00000024742/ENSMUSG00000041431/ENSMUSG00000021569/ENSMUSG00000001403/ENSMUSG00000030867/ENSMUSG00000037313/ENSMUSG00000024791/ENSMUSG00000019773/ENSMUSG00000020897/ENSMUSG00000038379/ENSMUSG00000024537/ENSMUSG00000027379/ENSMUSG00000038542/ENSMUSG00000033762/ENSMUSG00000015937/ENSMUSG00000006585/ENSMUSG00000020687	19	4.56523	Naa10/Cdc6/Fen1/Ccnb1/Trip13/Ube2c/Plk1/Tacc3/Cdca5/Fbxo5/Aurkb/Ttk/Psmg2/Bub1/Pcid2/Recql4/Macroh2a1/Cdt1/Cdc27
GO:0009156	ribonucleoside monophosphate biosynthetic process	10/1413	24/21602	1.16707e-06	3.00494e-05	ENSMUSG00000026558/ENSMUSG00000062867/ENSMUSG00000031432/ENSMUSG00000027823/ENSMUSG00000022962/ENSMUSG00000029246/ENSMUSG00000027889/ENSMUSG00000017697/ENSMUSG00000003500/ENSMUSG00000026192	10	4.52216	Uck2/Impdh2/Prps1/Gmps/Gart/Ppat/Ampd2/Ada/Impdh1/Atic
GO:0070199	establishment of protein localization to chromosome	10/1413	24/21602	1.16707e-06	3.00494e-05	ENSMUSG00000001416/ENSMUSG00000029447/ENSMUSG00000068039/ENSMUSG00000031403/ENSMUSG00000025613/ENSMUSG00000030007/ENSMUSG00000034024/ENSMUSG00000041346/ENSMUSG00000022234/ENSMUSG00000015937	10	4.52216	Cct3/Cct6a/Tcp1/Dkc1/Cct8/Cct7/Cct2/Wrap53/Cct5/Macroh2a1
GO:0070498	interleukin-1-mediated signaling pathway	10/1413	24/21602	1.16707e-06	3.00494e-05	ENSMUSG00000020227/ENSMUSG00000025746/ENSMUSG00000027398/ENSMUSG00000027399/ENSMUSG00000026073/ENSMUSG00000024927/ENSMUSG00000026981/ENSMUSG00000032508/ENSMUSG00000051177/ENSMUSG00000026072	10	4.52216	Irak3/Il6/Il1b/Il1a/Il1r2/Rela/Il1rn/Myd88/Plcb1/Il1r1
GO:0045619	regulation of lymphocyte differentiation	32/1413	194/21602	1.18369e-06	3.03223e-05	ENSMUSG00000021270/ENSMUSG00000025746/ENSMUSG00000030413/ENSMUSG00000047139/ENSMUSG00000024778/ENSMUSG00000027776/ENSMUSG00000019982/ENSMUSG00000035678/ENSMUSG00000039041/ENSMUSG00000027398/ENSMUSG00000017697/ENSMUSG00000027399/ENSMUSG00000027347/ENSMUSG00000026739/ENSMUSG00000024334/ENSMUSG00000070691/ENSMUSG00000038542/ENSMUSG00000032688/ENSMUSG00000018168/ENSMUSG00000037944/ENSMUSG00000115338/…	32	4.51824	Hsp90aa1/Il6/Pglyrp1/Cd24a/Fas/Il12a/Myb/Tnfsf9/Adrm1/Il1b/Ada/Il1a/Rasgrp1/Bmi1/H2-Oa/Runx3/Pcid2/Malt1/Ikzf3/Ccr7/Pnp/Ptpn6/Ptpn2/Mettl3/Mmp14/Nfkbiz/Fanca/Il1rl2/Il15ra/Jak3/Lck/Egr3
GO:0006953	acute-phase response	13/1413	41/21602	1.18847e-06	3.03223e-05	ENSMUSG00000031722/ENSMUSG00000040026/ENSMUSG00000024401/ENSMUSG00000032369/ENSMUSG00000025746/ENSMUSG00000016024/ENSMUSG00000027398/ENSMUSG00000039196/ENSMUSG00000027399/ENSMUSG00000074115/ENSMUSG00000026981/ENSMUSG00000032487/ENSMUSG00000057465	13	4.51824	Hp/Saa3/Tnf/Plscr1/Il6/Lbp/Il1b/Orm1/Il1a/Saa1/Il1rn/Ptgs2/Saa2
GO:0052547	regulation of peptidase activity	55/1413	428/21602	1.24989e-06	3.1745e-05	ENSMUSG00000071562/ENSMUSG00000017002/ENSMUSG00000044734/ENSMUSG00000024401/ENSMUSG00000022902/ENSMUSG00000056054/ENSMUSG00000068129/ENSMUSG00000056071/ENSMUSG00000036427/ENSMUSG00000017737/ENSMUSG00000040152/ENSMUSG00000025980/ENSMUSG00000063694/ENSMUSG00000025746/ENSMUSG00000057666/ENSMUSG00000099974/ENSMUSG00000024778/ENSMUSG00000003955/ENSMUSG00000041481/ENSMUSG00000020340/ENSMUSG00000024789/…	55	4.49832	Stfa1/Slpi/Serpinb1a/Tnf/Stfa2/S100a8/Cst7/S100a9/Gpi1/Mmp9/Thbs1/Hspd1/Cycs/Il6/Gapdh/Bcl2a1d/Fas/Fam162a/Serpina3g/Cyfip2/Jak2/Pycard/Ift57/P2rx1/Ngp/Cdkn2d/Myc/Serpinb2/Rack1/Tank/Serpine2/Ppm1f/Reck/Ambp/Pmaip1/Pi16/Itih5/Epha4/Pcid2/Malt1/Serpinb8/Siah2/Adora2a/Fcmr/Hip1r/Spint2/Hdac1/Antxr1/Ptgs2/Perp/Rest/Lck/Psme3/Grin2b/Dhcr24
GO:0046390	ribose phosphate biosynthetic process	28/1413	158/21602	1.2639e-06	3.19561e-05	ENSMUSG00000028792/ENSMUSG00000032294/ENSMUSG00000028633/ENSMUSG00000028937/ENSMUSG00000035232/ENSMUSG00000026558/ENSMUSG00000024981/ENSMUSG00000062867/ENSMUSG00000018796/ENSMUSG00000030695/ENSMUSG00000031432/ENSMUSG00000025393/ENSMUSG00000027823/ENSMUSG00000022551/ENSMUSG00000022962/ENSMUSG00000028455/ENSMUSG00000006057/ENSMUSG00000032478/ENSMUSG00000022346/ENSMUSG00000027889/ENSMUSG00000003500/…	28	4.49545	Ak2/Pkm/Ctps/Acot7/Pdk3/Uck2/Acsl5/Impdh2/Acsl1/Aldoa/Prps1/Atp5b/Gmps/Cyc1/Gart/Stoml2/Atp5g1/Nme6/Myc/Ampd2/Impdh1/Pdk1/Nme1/Ak4/Bcl2l1/Atic/Pnp/Pygl
GO:1900407	regulation of cellular response to oxidative stress	20/1413	91/21602	1.33676e-06	3.36469e-05	ENSMUSG00000006818/ENSMUSG00000024401/ENSMUSG00000042406/ENSMUSG00000025701/ENSMUSG00000021591/ENSMUSG00000021109/ENSMUSG00000021707/ENSMUSG00000031112/ENSMUSG00000027737/ENSMUSG00000025130/ENSMUSG00000028367/ENSMUSG00000020372/ENSMUSG00000029657/ENSMUSG00000009376/ENSMUSG00000040888/ENSMUSG00000059552/ENSMUSG00000030786/ENSMUSG00000036273/ENSMUSG00000029249/ENSMUSG00000015337	20	4.47306	Sod2/Tnf/Atf4/Alox5/Glrx/Hif1a/Dhfr/Stk26/Slc7a11/P4hb/Txn1/Rack1/Hsph1/Met/Gfer/Trp53/Itgam/Lrrk2/Rest/Endog
GO:0000478	endonucleolytic cleavage involved in rRNA processing	8/1413	15/21602	1.3963e-06	3.46789e-05	ENSMUSG00000022557/ENSMUSG00000024785/ENSMUSG00000057113/ENSMUSG00000061024/ENSMUSG00000040688/ENSMUSG00000038335/ENSMUSG00000022313/ENSMUSG00000028948	8	4.45994	Bop1/Rcl1/Npm1/Rrs1/Tbl3/Tsr1/Utp23/Nol9
GO:0000479	endonucleolytic cleavage of tricistronic rRNA transcript (SSU-rRNA, 5.8S rRNA, LSU-rRNA)	8/1413	15/21602	1.3963e-06	3.46789e-05	ENSMUSG00000022557/ENSMUSG00000024785/ENSMUSG00000057113/ENSMUSG00000061024/ENSMUSG00000040688/ENSMUSG00000038335/ENSMUSG00000022313/ENSMUSG00000028948	8	4.45994	Bop1/Rcl1/Npm1/Rrs1/Tbl3/Tsr1/Utp23/Nol9
GO:0006268	DNA unwinding involved in DNA replication	8/1413	15/21602	1.3963e-06	3.46789e-05	ENSMUSG00000002870/ENSMUSG00000026355/ENSMUSG00000022673/ENSMUSG00000029730/ENSMUSG00000027323/ENSMUSG00000033762/ENSMUSG00000000751/ENSMUSG00000030243	8	4.45994	Mcm2/Mcm6/Mcm4/Mcm7/Rad51/Recql4/Rpa1/Recql
GO:0051168	nuclear export	27/1413	150/21602	1.42222e-06	3.5167e-05	ENSMUSG00000005481/ENSMUSG00000029430/ENSMUSG00000078812/ENSMUSG00000052798/ENSMUSG00000028330/ENSMUSG00000024359/ENSMUSG00000027613/ENSMUSG00000058355/ENSMUSG00000034203/ENSMUSG00000021595/ENSMUSG00000057113/ENSMUSG00000036992/ENSMUSG00000019814/ENSMUSG00000003814/ENSMUSG00000061024/ENSMUSG00000051329/ENSMUSG00000028367/ENSMUSG00000022338/ENSMUSG00000067150/ENSMUSG00000026196/ENSMUSG00000071172/…	27	4.45386	Ddx39/Ran/Eif5a/Nup107/Ncbp1/Hspa9/Eif6/Abce1/Chchd4/Nsun2/Npm1/Nxt1/Ltv1/Calr/Rrs1/Nup160/Txn1/Eny2/Xpo5/Bard1/Srsf3/Nup93/Desi1/Pcid2/Malt1/Nup85/Ddx39b
GO:1902105	regulation of leukocyte differentiation	44/1413	314/21602	1.45579e-06	3.57053e-05	ENSMUSG00000000982/ENSMUSG00000024401/ENSMUSG00000021270/ENSMUSG00000025746/ENSMUSG00000030413/ENSMUSG00000047139/ENSMUSG00000024778/ENSMUSG00000027776/ENSMUSG00000027562/ENSMUSG00000019982/ENSMUSG00000066684/ENSMUSG00000035678/ENSMUSG00000039041/ENSMUSG00000027398/ENSMUSG00000056501/ENSMUSG00000074272/ENSMUSG00000040274/ENSMUSG00000022346/ENSMUSG00000017697/ENSMUSG00000027399/ENSMUSG00000027347/…	44	4.44727	Ccl3/Tnf/Hsp90aa1/Il6/Pglyrp1/Cd24a/Fas/Il12a/Car2/Myb/Pilrb1/Tnfsf9/Adrm1/Il1b/Cebpb/Ceacam1/Cdk6/Myc/Ada/Il1a/Rasgrp1/Hcls1/Nme1/Bmi1/H2-Oa/Runx3/Pcid2/Malt1/Ikzf3/Ccr7/Pnp/Ptpn6/Ptpn2/Mettl3/Mmp14/Itgam/Nfkbiz/Fanca/Il1rl2/Il15ra/Jak3/Gfi1b/Lck/Egr3
GO:0006302	double-strand break repair	36/1413	234/21602	1.45671e-06	3.57053e-05	ENSMUSG00000005410/ENSMUSG00000002870/ENSMUSG00000000028/ENSMUSG00000056394/ENSMUSG00000026914/ENSMUSG00000028884/ENSMUSG00000026355/ENSMUSG00000034329/ENSMUSG00000022673/ENSMUSG00000012483/ENSMUSG00000021569/ENSMUSG00000024791/ENSMUSG00000029730/ENSMUSG00000002963/ENSMUSG00000037149/ENSMUSG00000042498/ENSMUSG00000041859/ENSMUSG00000035455/ENSMUSG00000030346/ENSMUSG00000006678/ENSMUSG00000045751/…	36	4.44727	Mcm5/Mcm2/Cdc45/Lig1/Psmd14/Rpa2/Mcm6/Brip1/Mcm4/Rpa3/Trip13/Cdca5/Mcm7/Pnkp/Ddx1/Radx/Mcm3/Fignl1/Rad51ap1/Pola1/Mms22l/Timeless/Esco2/Rad51/Aunip/H2ax/Wrap53/Ercc8/Xrcc5/Recql4/Rad54l/Trp53/Rpa1/Rad51c/Recql/Dclre1b
GO:0001906	cell killing	32/1413	196/21602	1.49011e-06	3.63651e-05	ENSMUSG00000040314/ENSMUSG00000035385/ENSMUSG00000041754/ENSMUSG00000030413/ENSMUSG00000057666/ENSMUSG00000027776/ENSMUSG00000057948/ENSMUSG00000023944/ENSMUSG00000020125/ENSMUSG00000042265/ENSMUSG00000015950/ENSMUSG00000030707/ENSMUSG00000019987/ENSMUSG00000015314/ENSMUSG00000022221/ENSMUSG00000074272/ENSMUSG00000026399/ENSMUSG00000022378/ENSMUSG00000039232/ENSMUSG00000060550/ENSMUSG00000027347/…	32	4.43931	Ctsg/Ccl2/Trem3/Pglyrp1/Gapdh/Il12a/Unc13d/Hsp90ab1/Elane/Trem1/Ncf1/Coro1a/Arg1/Slamf6/Ripk3/Ceacam1/Cd55/Fam49b/Stx11/H2-Q7/Rasgrp1/Cxcl2/Rab27a/H2-Q6/Il18rap/Pnp/Ptpn6/Gfer/Stap1/Itgam/C3/Ccl22
GO:0001776	leukocyte homeostasis	23/1413	116/21602	1.51088e-06	3.67125e-05	ENSMUSG00000035385/ENSMUSG00000033307/ENSMUSG00000025746/ENSMUSG00000047139/ENSMUSG00000021109/ENSMUSG00000024778/ENSMUSG00000027737/ENSMUSG00000019850/ENSMUSG00000030707/ENSMUSG00000064326/ENSMUSG00000022221/ENSMUSG00000068105/ENSMUSG00000074272/ENSMUSG00000017697/ENSMUSG00000102037/ENSMUSG00000021048/ENSMUSG00000024521/ENSMUSG00000073008/ENSMUSG00000036111/ENSMUSG00000028525/ENSMUSG00000028495/…	23	4.43519	Ccl2/Mif/Il6/Cd24a/Hif1a/Fas/Slc7a11/Tnfaip3/Coro1a/Siva1/Ripk3/Tnfrsf13c/Ceacam1/Ada/Bcl2a1a/Mthfd1/Pmaip1/Gpr174/Lmo1/Pde4b/Rps6/Itgam/Jak3
GO:0009199	ribonucleoside triphosphate metabolic process	19/1413	84/21602	1.54111e-06	3.68533e-05	ENSMUSG00000029430/ENSMUSG00000032294/ENSMUSG00000028633/ENSMUSG00000062867/ENSMUSG00000030695/ENSMUSG00000025393/ENSMUSG00000022551/ENSMUSG00000028455/ENSMUSG00000006057/ENSMUSG00000032478/ENSMUSG00000022346/ENSMUSG00000027889/ENSMUSG00000003500/ENSMUSG00000037601/ENSMUSG00000043931/ENSMUSG00000028527/ENSMUSG00000007659/ENSMUSG00000115338/ENSMUSG00000036273	19	4.43352	Ran/Pkm/Ctps/Impdh2/Aldoa/Atp5b/Cyc1/Stoml2/Atp5g1/Nme6/Myc/Ampd2/Impdh1/Nme1/Gimap7/Ak4/Bcl2l1/Pnp/Lrrk2
GO:0009126	purine nucleoside monophosphate metabolic process	11/1413	30/21602	1.54631e-06	3.68533e-05	ENSMUSG00000028792/ENSMUSG00000062867/ENSMUSG00000031432/ENSMUSG00000027823/ENSMUSG00000022962/ENSMUSG00000029246/ENSMUSG00000027889/ENSMUSG00000017697/ENSMUSG00000003500/ENSMUSG00000028527/ENSMUSG00000026192	11	4.43352	Ak2/Impdh2/Prps1/Gmps/Gart/Ppat/Ampd2/Ada/Impdh1/Ak4/Atic
GO:0009262	deoxyribonucleotide metabolic process	11/1413	30/21602	1.54631e-06	3.68533e-05	ENSMUSG00000020649/ENSMUSG00000028792/ENSMUSG00000027203/ENSMUSG00000026281/ENSMUSG00000025747/ENSMUSG00000030978/ENSMUSG00000017697/ENSMUSG00000031562/ENSMUSG00000020534/ENSMUSG00000071359/ENSMUSG00000115338	11	4.43352	Rrm2/Ak2/Dut/Dtymk/Tyms/Rrm1/Ada/Dctd/Shmt1/Tbpl1/Pnp
GO:1901068	guanosine-containing compound metabolic process	11/1413	30/21602	1.54631e-06	3.68533e-05	ENSMUSG00000029430/ENSMUSG00000062867/ENSMUSG00000027823/ENSMUSG00000032478/ENSMUSG00000027889/ENSMUSG00000003500/ENSMUSG00000037601/ENSMUSG00000043931/ENSMUSG00000028527/ENSMUSG00000115338/ENSMUSG00000036273	11	4.43352	Ran/Impdh2/Gmps/Nme6/Ampd2/Impdh1/Nme1/Gimap7/Ak4/Pnp/Lrrk2
GO:2001235	positive regulation of apoptotic signaling pathway	31/1413	187/21602	1.5495e-06	3.68533e-05	ENSMUSG00000024401/ENSMUSG00000032369/ENSMUSG00000056054/ENSMUSG00000056071/ENSMUSG00000017737/ENSMUSG00000040152/ENSMUSG00000024778/ENSMUSG00000003955/ENSMUSG00000030717/ENSMUSG00000024789/ENSMUSG00000078566/ENSMUSG00000030793/ENSMUSG00000001707/ENSMUSG00000064326/ENSMUSG00000022221/ENSMUSG00000022346/ENSMUSG00000020372/ENSMUSG00000041324/ENSMUSG00000049422/ENSMUSG00000058755/ENSMUSG00000027379/…	31	4.43352	Tnf/Plscr1/S100a8/S100a9/Mmp9/Thbs1/Fas/Fam162a/Nupr1/Jak2/Bnip3/Pycard/Eef1e1/Siva1/Ripk3/Myc/Rack1/Inhba/Chchd10/Osm/Bub1/Pmaip1/Runx3/Adora2a/Clu/Hip1r/Ptpn2/Trp53/Jak3/Lck/Ppp2r1b
GO:1901657	glycosyl compound metabolic process	21/1413	100/21602	1.61338e-06	3.80501e-05	ENSMUSG00000020407/ENSMUSG00000029430/ENSMUSG00000062867/ENSMUSG00000031432/ENSMUSG00000027823/ENSMUSG00000023961/ENSMUSG00000025574/ENSMUSG00000032478/ENSMUSG00000027889/ENSMUSG00000032561/ENSMUSG00000017697/ENSMUSG00000003500/ENSMUSG00000037601/ENSMUSG00000040627/ENSMUSG00000043931/ENSMUSG00000000301/ENSMUSG00000028527/ENSMUSG00000026192/ENSMUSG00000115338/ENSMUSG00000036273/ENSMUSG00000029780	21	4.41964	Upp1/Ran/Impdh2/Prps1/Gmps/Enpp4/Tk1/Nme6/Ampd2/Acpp/Ada/Impdh1/Nme1/Aicda/Gimap7/Pemt/Ak4/Atic/Pnp/Lrrk2/Nt5c3
GO:1902882	regulation of response to oxidative stress	21/1413	100/21602	1.61338e-06	3.80501e-05	ENSMUSG00000006818/ENSMUSG00000024401/ENSMUSG00000042406/ENSMUSG00000025701/ENSMUSG00000021591/ENSMUSG00000021109/ENSMUSG00000021707/ENSMUSG00000031112/ENSMUSG00000027737/ENSMUSG00000025130/ENSMUSG00000028367/ENSMUSG00000020372/ENSMUSG00000029657/ENSMUSG00000009376/ENSMUSG00000040888/ENSMUSG00000015937/ENSMUSG00000059552/ENSMUSG00000030786/ENSMUSG00000036273/ENSMUSG00000029249/ENSMUSG00000015337	21	4.41964	Sod2/Tnf/Atf4/Alox5/Glrx/Hif1a/Dhfr/Stk26/Slc7a11/P4hb/Txn1/Rack1/Hsph1/Met/Gfer/Macroh2a1/Trp53/Itgam/Lrrk2/Rest/Endog
GO:0009260	ribonucleotide biosynthetic process	27/1413	151/21602	1.62553e-06	3.81762e-05	ENSMUSG00000028792/ENSMUSG00000032294/ENSMUSG00000028633/ENSMUSG00000028937/ENSMUSG00000035232/ENSMUSG00000026558/ENSMUSG00000024981/ENSMUSG00000062867/ENSMUSG00000018796/ENSMUSG00000030695/ENSMUSG00000031432/ENSMUSG00000025393/ENSMUSG00000027823/ENSMUSG00000022551/ENSMUSG00000022962/ENSMUSG00000028455/ENSMUSG00000006057/ENSMUSG00000032478/ENSMUSG00000022346/ENSMUSG00000027889/ENSMUSG00000003500/…	27	4.41821	Ak2/Pkm/Ctps/Acot7/Pdk3/Uck2/Acsl5/Impdh2/Acsl1/Aldoa/Prps1/Atp5b/Gmps/Cyc1/Gart/Stoml2/Atp5g1/Nme6/Myc/Ampd2/Impdh1/Pdk1/Nme1/Ak4/Bcl2l1/Atic/Pnp
GO:0000462	maturation of SSU-rRNA from tricistronic rRNA transcript (SSU-rRNA, 5.8S rRNA, LSU-rRNA)	12/1413	36/21602	1.67953e-06	3.9117e-05	ENSMUSG00000047675/ENSMUSG00000024785/ENSMUSG00000023988/ENSMUSG00000022300/ENSMUSG00000061024/ENSMUSG00000040688/ENSMUSG00000041438/ENSMUSG00000032977/ENSMUSG00000038335/ENSMUSG00000032834/ENSMUSG00000029480/ENSMUSG00000022313	12	4.40763	Rps8/Rcl1/Bysl/Dcaf13/Rrs1/Tbl3/Utp4/Fam207a/Tsr1/Pwp2/Dhx37/Utp23
GO:0051973	positive regulation of telomerase activity	12/1413	36/21602	1.67953e-06	3.9117e-05	ENSMUSG00000021270/ENSMUSG00000068039/ENSMUSG00000031403/ENSMUSG00000023944/ENSMUSG00000002963/ENSMUSG00000071072/ENSMUSG00000034024/ENSMUSG00000020897/ENSMUSG00000022346/ENSMUSG00000041346/ENSMUSG00000000568/ENSMUSG00000014907	12	4.40763	Hsp90aa1/Tcp1/Dkc1/Hsp90ab1/Pnkp/Ptges3/Cct2/Aurkb/Myc/Wrap53/Hnrnpd/Naf1
GO:1901361	organic cyclic compound catabolic process	57/1413	454/21602	1.69749e-06	3.93611e-05	ENSMUSG00000016194/ENSMUSG00000020407/ENSMUSG00000027203/ENSMUSG00000058624/ENSMUSG00000025746/ENSMUSG00000028937/ENSMUSG00000028330/ENSMUSG00000034681/ENSMUSG00000031403/ENSMUSG00000025817/ENSMUSG00000016528/ENSMUSG00000021595/ENSMUSG00000024742/ENSMUSG00000057113/ENSMUSG00000032423/ENSMUSG00000028322/ENSMUSG00000023961/ENSMUSG00000035960/ENSMUSG00000024360/ENSMUSG00000059208/ENSMUSG00000015950/…	57	4.40493	Hsd11b1/Upp1/Dut/Gda/Il6/Acot7/Ncbp1/Rnps1/Dkc1/Nudt5/Mapkapk2/Nsun2/Fen1/Npm1/Syncrip/Exosc3/Enpp4/Apex1/Etf1/Hnrnpm/Ncf1/Exosc8/Pdxp/Magohb/Eif4a3/Lsm5/Lsm4/Lsm3/Pkp3/Exosc2/Ada/Gspt1/Magoh/Lsm2/Hdc/Gm45837/Rnaseh2c/Aicda/Pcid2/Pde4d/Hnrnpd/Pabpc4/Pnp/Exosc7/Myd88/Eri1/Exosc5/Rbm10/Mettl3/Tnfrsf1b/Pde12/Exosc4/Pop1/Endog/Naf1/Enpp5/Dio2
GO:1904951	positive regulation of establishment of protein localization	49/1413	368/21602	1.70403e-06	3.93611e-05	ENSMUSG00000030142/ENSMUSG00000024401/ENSMUSG00000035385/ENSMUSG00000021270/ENSMUSG00000050953/ENSMUSG00000029430/ENSMUSG00000036427/ENSMUSG00000029915/ENSMUSG00000033307/ENSMUSG00000001416/ENSMUSG00000029447/ENSMUSG00000029084/ENSMUSG00000025746/ENSMUSG00000057666/ENSMUSG00000021591/ENSMUSG00000021109/ENSMUSG00000068039/ENSMUSG00000031403/ENSMUSG00000025613/ENSMUSG00000029063/ENSMUSG00000030007/…	49	4.40493	Clec4e/Tnf/Ccl2/Hsp90aa1/Gja1/Ran/Gpi1/Clec5a/Mif/Cct3/Cct6a/Cd38/Il6/Gapdh/Glrx/Hif1a/Tcp1/Dkc1/Cct8/Nadk/Cct7/Rgcc/Hsp90ab1/Hnrnpm/Jak2/Cct2/Dynll1/Ceacam1/Tomm70a/Cd34/Rack1/Aacs/Ptp4a3/Il1a/Plk3/Tm7sf3/Hcls1/Pmaip1/Wrap53/Fgr/Adora2a/Cct5/Ppid/Cdk1/Flna/Itgam/Ptgs2/Gpld1/Blk
GO:1903201	regulation of oxidative stress-induced cell death	18/1413	77/21602	1.7373e-06	3.99649e-05	ENSMUSG00000006818/ENSMUSG00000024401/ENSMUSG00000042406/ENSMUSG00000021591/ENSMUSG00000021109/ENSMUSG00000031112/ENSMUSG00000027737/ENSMUSG00000025130/ENSMUSG00000028367/ENSMUSG00000020372/ENSMUSG00000029657/ENSMUSG00000009376/ENSMUSG00000040888/ENSMUSG00000059552/ENSMUSG00000030786/ENSMUSG00000036273/ENSMUSG00000029249/ENSMUSG00000015337	18	4.39832	Sod2/Tnf/Atf4/Glrx/Hif1a/Stk26/Slc7a11/P4hb/Txn1/Rack1/Hsph1/Met/Gfer/Trp53/Itgam/Lrrk2/Rest/Endog
GO:0050821	protein stabilization	30/1413	179/21602	1.79959e-06	4.1229e-05	ENSMUSG00000021270/ENSMUSG00000021149/ENSMUSG00000001416/ENSMUSG00000029447/ENSMUSG00000025980/ENSMUSG00000057666/ENSMUSG00000068039/ENSMUSG00000025613/ENSMUSG00000057113/ENSMUSG00000059714/ENSMUSG00000030007/ENSMUSG00000023944/ENSMUSG00000003814/ENSMUSG00000024014/ENSMUSG00000004264/ENSMUSG00000071072/ENSMUSG00000034024/ENSMUSG00000031155/ENSMUSG00000026235/ENSMUSG00000042215/ENSMUSG00000034617/…	30	4.3848	Hsp90aa1/Gtpbp4/Cct3/Cct6a/Hspd1/Gapdh/Tcp1/Cct8/Npm1/Flot1/Cct7/Hsp90ab1/Calr/Pim1/Phb2/Ptges3/Cct2/Pim2/Epha4/Bag2/Mtrr/Clu/Hip1r/Flot2/Usp36/Cct5/Trp53/Flna/Pin1/Ncln
GO:0006760	folic acid-containing compound metabolic process	10/1413	25/21602	1.83104e-06	4.13682e-05	ENSMUSG00000040675/ENSMUSG00000005667/ENSMUSG00000021707/ENSMUSG00000025403/ENSMUSG00000025747/ENSMUSG00000022962/ENSMUSG00000021048/ENSMUSG00000020534/ENSMUSG00000026192/ENSMUSG00000034617	10	4.38333	Mthfd1l/Mthfd2/Dhfr/Shmt2/Tyms/Gart/Mthfd1/Shmt1/Atic/Mtrr
GO:0046039	GTP metabolic process	10/1413	25/21602	1.83104e-06	4.13682e-05	ENSMUSG00000029430/ENSMUSG00000062867/ENSMUSG00000032478/ENSMUSG00000027889/ENSMUSG00000003500/ENSMUSG00000037601/ENSMUSG00000043931/ENSMUSG00000028527/ENSMUSG00000115338/ENSMUSG00000036273	10	4.38333	Ran/Impdh2/Nme6/Ampd2/Impdh1/Nme1/Gimap7/Ak4/Pnp/Lrrk2
GO:0072528	pyrimidine-containing compound biosynthetic process	10/1413	25/21602	1.83104e-06	4.13682e-05	ENSMUSG00000027203/ENSMUSG00000026281/ENSMUSG00000028633/ENSMUSG00000026558/ENSMUSG00000025747/ENSMUSG00000032478/ENSMUSG00000031562/ENSMUSG00000020534/ENSMUSG00000037601/ENSMUSG00000071359	10	4.38333	Dut/Dtymk/Ctps/Uck2/Tyms/Nme6/Dctd/Shmt1/Nme1/Tbpl1
GO:0009127	purine nucleoside monophosphate biosynthetic process	9/1413	20/21602	1.85567e-06	4.13682e-05	ENSMUSG00000062867/ENSMUSG00000031432/ENSMUSG00000027823/ENSMUSG00000022962/ENSMUSG00000029246/ENSMUSG00000027889/ENSMUSG00000017697/ENSMUSG00000003500/ENSMUSG00000026192	9	4.38333	Impdh2/Prps1/Gmps/Gart/Ppat/Ampd2/Ada/Impdh1/Atic
GO:0009168	purine ribonucleoside monophosphate biosynthetic process	9/1413	20/21602	1.85567e-06	4.13682e-05	ENSMUSG00000062867/ENSMUSG00000031432/ENSMUSG00000027823/ENSMUSG00000022962/ENSMUSG00000029246/ENSMUSG00000027889/ENSMUSG00000017697/ENSMUSG00000003500/ENSMUSG00000026192	9	4.38333	Impdh2/Prps1/Gmps/Gart/Ppat/Ampd2/Ada/Impdh1/Atic
GO:0046653	tetrahydrofolate metabolic process	9/1413	20/21602	1.85567e-06	4.13682e-05	ENSMUSG00000040675/ENSMUSG00000005667/ENSMUSG00000021707/ENSMUSG00000025403/ENSMUSG00000025747/ENSMUSG00000022962/ENSMUSG00000021048/ENSMUSG00000020534/ENSMUSG00000026192	9	4.38333	Mthfd1l/Mthfd2/Dhfr/Shmt2/Tyms/Gart/Mthfd1/Shmt1/Atic
GO:0002367	cytokine production involved in immune response	22/1413	109/21602	1.85726e-06	4.13682e-05	ENSMUSG00000024401/ENSMUSG00000020227/ENSMUSG00000041754/ENSMUSG00000033307/ENSMUSG00000025980/ENSMUSG00000025746/ENSMUSG00000027776/ENSMUSG00000072244/ENSMUSG00000042265/ENSMUSG00000020075/ENSMUSG00000019987/ENSMUSG00000051314/ENSMUSG00000037149/ENSMUSG00000027398/ENSMUSG00000027367/ENSMUSG00000022309/ENSMUSG00000026068/ENSMUSG00000005672/ENSMUSG00000032688/ENSMUSG00000028599/ENSMUSG00000031805/…	22	4.38333	Tnf/Irak3/Trem3/Mif/Hspd1/Il6/Il12a/Trim6/Trem1/Ddx21/Arg1/Ffar2/Ddx1/Il1b/Stard7/Angpt1/Il18rap/Kit/Malt1/Tnfrsf1b/Jak3/Il1r1
GO:0044403	symbiotic process	50/1413	380/21602	1.89925e-06	4.21364e-05	ENSMUSG00000025491/ENSMUSG00000017002/ENSMUSG00000040314/ENSMUSG00000018930/ENSMUSG00000024401/ENSMUSG00000032369/ENSMUSG00000059108/ENSMUSG00000041754/ENSMUSG00000017737/ENSMUSG00000025980/ENSMUSG00000018362/ENSMUSG00000030413/ENSMUSG00000057666/ENSMUSG00000068039/ENSMUSG00000035235/ENSMUSG00000024844/ENSMUSG00000023944/ENSMUSG00000070319/ENSMUSG00000072244/ENSMUSG00000020125/ENSMUSG00000024360/…	50	4.37534	Ifitm1/Slpi/Ctsg/Ccl4/Tnf/Plscr1/Ifitm6/Trem3/Mmp9/Hspd1/Kpna2/Pglyrp1/Gapdh/Tcp1/Trim13/Banf1/Hsp90ab1/Eif3g/Trim6/Elane/Etf1/Trem1/Ncf1/Spcs3/Phb2/Arg1/P4hb/Rrp1b/Ripk3/Ceacam1/Ppih/Myc/Snf8/Tnip1/Fcnb/Aicda/Ddb1/Vcam1/Nlrx1/Bcl2l1/Tmem39a/Rad23a/Top2a/Ppid/Trp53/Pde12/Hdac1/Ddx39b/Rest/Ifitm7
GO:0043039	tRNA aminoacylation	13/1413	43/21602	2.18151e-06	4.82079e-05	ENSMUSG00000040354/ENSMUSG00000026615/ENSMUSG00000007029/ENSMUSG00000029777/ENSMUSG00000022241/ENSMUSG00000001380/ENSMUSG00000018848/ENSMUSG00000031960/ENSMUSG00000075528/ENSMUSG00000028811/ENSMUSG00000022792/ENSMUSG00000030871/ENSMUSG00000019863	13	4.31688	Mars1/Eprs/Vars/Gars/Tars/Hars/Rars/Aars/Aarsd1/Yars/Yars2/Ears2/Qrsl1
GO:0001666	response to hypoxia	33/1413	209/21602	2.20274e-06	4.84862e-05	ENSMUSG00000032786/ENSMUSG00000035105/ENSMUSG00000038412/ENSMUSG00000062070/ENSMUSG00000029084/ENSMUSG00000047139/ENSMUSG00000021109/ENSMUSG00000003955/ENSMUSG00000035232/ENSMUSG00000022018/ENSMUSG00000078566/ENSMUSG00000037313/ENSMUSG00000025130/ENSMUSG00000026646/ENSMUSG00000005374/ENSMUSG00000022346/ENSMUSG00000052889/ENSMUSG00000016494/ENSMUSG00000017697/ENSMUSG00000028680/ENSMUSG00000031740/…	33	4.31438	Alas1/Egln3/Higd1a/Pgk1/Cd38/Cd24a/Hif1a/Fam162a/Pdk3/Rgcc/Bnip3/Tacc3/P4hb/Suv39h2/Tbl2/Myc/Prkcb/Cd34/Ada/Plk3/Mmp2/Edn1/Pdk1/Mgarp/Tigar/Ak4/Egln1/Cybb/Trp53/Pin1/Hyou1/Rest/Grin2b
GO:0071621	granulocyte chemotaxis	24/1413	127/21602	2.21409e-06	4.85457e-05	ENSMUSG00000000982/ENSMUSG00000018930/ENSMUSG00000035385/ENSMUSG00000056054/ENSMUSG00000041754/ENSMUSG00000056071/ENSMUSG00000040152/ENSMUSG00000033220/ENSMUSG00000016024/ENSMUSG00000035373/ENSMUSG00000029082/ENSMUSG00000042265/ENSMUSG00000018446/ENSMUSG00000027398/ENSMUSG00000042284/ENSMUSG00000036006/ENSMUSG00000021367/ENSMUSG00000058427/ENSMUSG00000021699/ENSMUSG00000035352/ENSMUSG00000037944/…	24	4.31385	Ccl3/Ccl4/Ccl2/S100a8/Trem3/S100a9/Thbs1/Rac2/Lbp/Ccl7/Bst1/Trem1/C1qbp/Il1b/Itga1/Ripor2/Edn1/Cxcl2/Pde4d/Ccl12/Ccr7/Pde4b/Itgam/Ccl22
GO:1904358	positive regulation of telomere maintenance via telomere lengthening	12/1413	37/21602	2.33815e-06	5.10662e-05	ENSMUSG00000001416/ENSMUSG00000029447/ENSMUSG00000068039/ENSMUSG00000031403/ENSMUSG00000025613/ENSMUSG00000030007/ENSMUSG00000002963/ENSMUSG00000034024/ENSMUSG00000020897/ENSMUSG00000026187/ENSMUSG00000022234/ENSMUSG00000014907	12	4.29187	Cct3/Cct6a/Tcp1/Dkc1/Cct8/Cct7/Pnkp/Cct2/Aurkb/Xrcc5/Cct5/Naf1
GO:2001242	regulation of intrinsic apoptotic signaling pathway	29/1413	172/21602	2.34846e-06	5.10927e-05	ENSMUSG00000006818/ENSMUSG00000032369/ENSMUSG00000056054/ENSMUSG00000056071/ENSMUSG00000017737/ENSMUSG00000033307/ENSMUSG00000021109/ENSMUSG00000030717/ENSMUSG00000030793/ENSMUSG00000025130/ENSMUSG00000022221/ENSMUSG00000035455/ENSMUSG00000030189/ENSMUSG00000096472/ENSMUSG00000033918/ENSMUSG00000020372/ENSMUSG00000029657/ENSMUSG00000027379/ENSMUSG00000030641/ENSMUSG00000007659/ENSMUSG00000022037/…	29	4.29164	Sod2/Plscr1/S100a8/S100a9/Mmp9/Mif/Hif1a/Nupr1/Pycard/P4hb/Ripk3/Fignl1/Ybx3/Cdkn2d/Parl/Rack1/Hsph1/Bub1/Ddias/Bcl2l1/Clu/Ptpn2/Trp53/Hdac1/Ptgs2/Lrrk2/Hyou1/Lck/Hells
GO:1901988	negative regulation of cell cycle phase transition	28/1413	163/21602	2.39265e-06	5.1853e-05	ENSMUSG00000003541/ENSMUSG00000017499/ENSMUSG00000028884/ENSMUSG00000022018/ENSMUSG00000041431/ENSMUSG00000021569/ENSMUSG00000037474/ENSMUSG00000030867/ENSMUSG00000019773/ENSMUSG00000024856/ENSMUSG00000020897/ENSMUSG00000038379/ENSMUSG00000096472/ENSMUSG00000021958/ENSMUSG00000050107/ENSMUSG00000028680/ENSMUSG00000024537/ENSMUSG00000052934/ENSMUSG00000027379/ENSMUSG00000027641/ENSMUSG00000046591/…	28	4.28523	Ier3/Cdc6/Rpa2/Rgcc/Ccnb1/Trip13/Dtl/Plk1/Fbxo5/Cdk2ap2/Aurkb/Ttk/Cdkn2d/Pinx1/Haspin/Plk3/Psmg2/Fbxo31/Bub1/Rbl1/Ticrr/Pcid2/Ccl12/Cdk1/Macroh2a1/Trp53/Cdt1/Topbp1
GO:0008380	RNA splicing	51/1413	394/21602	2.43904e-06	5.2655e-05	ENSMUSG00000005481/ENSMUSG00000002477/ENSMUSG00000030512/ENSMUSG00000028330/ENSMUSG00000020180/ENSMUSG00000034681/ENSMUSG00000020018/ENSMUSG00000037070/ENSMUSG00000046434/ENSMUSG00000074088/ENSMUSG00000057113/ENSMUSG00000032423/ENSMUSG00000026234/ENSMUSG00000057278/ENSMUSG00000024007/ENSMUSG00000059208/ENSMUSG00000023110/ENSMUSG00000018446/ENSMUSG00000055760/ENSMUSG00000063480/ENSMUSG00000058392/…	51	4.27856	Ddx39/Snrpd1/Snrpa1/Ncbp1/Snrpd3/Rnps1/Snrpf/Rbmxl1/Hnrnpa1/Snrnp40/Npm1/Syncrip/Ncl/Snrpg/Ppil1/Hnrnpm/Prmt5/C1qbp/Gemin6/Snu13/Rrp1b/Lsm8/Ddx1/Prdx6/Magohb/Eif4a3/Lsm5/Alyref/Lsm4/Lsm3/Clns1a/Usp39/Snrpe/Mbnl3/Magoh/Lsm2/Srsf3/Jmjd6/U2af1/Rbfox2/Rnf219/Srsf6/Rbm10/Mettl3/Ddx39b/Tcerg1/Rest/Raver1/Sf3a1/Psip1/Aff2
GO:0002819	regulation of adaptive immune response	33/1413	210/21602	2.45225e-06	5.27374e-05	ENSMUSG00000024401/ENSMUSG00000022876/ENSMUSG00000033307/ENSMUSG00000025980/ENSMUSG00000025746/ENSMUSG00000047139/ENSMUSG00000027776/ENSMUSG00000028322/ENSMUSG00000019850/ENSMUSG00000030793/ENSMUSG00000019987/ENSMUSG00000027398/ENSMUSG00000022221/ENSMUSG00000068105/ENSMUSG00000026399/ENSMUSG00000022378/ENSMUSG00000060550/ENSMUSG00000017697/ENSMUSG00000076613/ENSMUSG00000056220/ENSMUSG00000073409/…	33	4.27788	Tnf/Samsn1/Mif/Hspd1/Il6/Cd24a/Il12a/Exosc3/Tnfaip3/Pycard/Arg1/Il1b/Ripk3/Tnfrsf13c/Cd55/Fam49b/H2-Q7/Ada/Ighg2b/Pla2g4a/H2-Q6/Malt1/Ccr7/Lta/Pnp/Ptpn6/Tnfrsf1b/Nfkbiz/C3/Spn/Clcf1/Jak3/Il1r1
GO:0030490	maturation of SSU-rRNA	14/1413	50/21602	2.47898e-06	5.29068e-05	ENSMUSG00000047675/ENSMUSG00000024785/ENSMUSG00000023988/ENSMUSG00000022300/ENSMUSG00000061024/ENSMUSG00000040688/ENSMUSG00000063480/ENSMUSG00000041438/ENSMUSG00000032977/ENSMUSG00000038335/ENSMUSG00000032834/ENSMUSG00000029480/ENSMUSG00000022313/ENSMUSG00000027185	14	4.27649	Rps8/Rcl1/Bysl/Dcaf13/Rrs1/Tbl3/Snu13/Utp4/Fam207a/Tsr1/Pwp2/Dhx37/Utp23/Nat10
GO:0072527	pyrimidine-containing compound metabolic process	14/1413	50/21602	2.47898e-06	5.29068e-05	ENSMUSG00000020407/ENSMUSG00000027203/ENSMUSG00000026281/ENSMUSG00000028633/ENSMUSG00000026558/ENSMUSG00000025747/ENSMUSG00000025574/ENSMUSG00000032478/ENSMUSG00000032561/ENSMUSG00000031562/ENSMUSG00000020534/ENSMUSG00000037601/ENSMUSG00000040627/ENSMUSG00000071359	14	4.27649	Upp1/Dut/Dtymk/Ctps/Uck2/Tyms/Tk1/Nme6/Acpp/Dctd/Shmt1/Nme1/Aicda/Tbpl1
GO:0002237	response to molecule of bacterial origin	49/1413	373/21602	2.51198e-06	5.3408e-05	ENSMUSG00000022126/ENSMUSG00000017002/ENSMUSG00000051748/ENSMUSG00000044103/ENSMUSG00000040314/ENSMUSG00000024401/ENSMUSG00000035385/ENSMUSG00000020227/ENSMUSG00000032369/ENSMUSG00000021025/ENSMUSG00000056054/ENSMUSG00000056071/ENSMUSG00000033307/ENSMUSG00000060803/ENSMUSG00000025746/ENSMUSG00000047139/ENSMUSG00000027776/ENSMUSG00000016024/ENSMUSG00000054717/ENSMUSG00000016528/ENSMUSG00000072244/…	49	4.27239	Acod1/Slpi/Wfdc21/Il1f9/Ctsg/Tnf/Ccl2/Irak3/Plscr1/Nfkbia/S100a8/S100a9/Mif/Gstp1/Il6/Cd24a/Il12a/Lbp/Hmgb2/Mapkapk2/Trim6/Ncl/Elane/Jak2/Tnfaip3/Pycard/Il1b/Cebpb/Fam49b/Il1f6/Ptgir/Il1a/Gfi1/Gpr31b/Gm45837/Cxcl2/Aicda/Malt1/Pde4d/Ccl12/Rela/Ccr7/Myd88/Pde4b/Tnfrsf1b/Stap1/Ptgs2/Ggt1/Nfkbil1
GO:0001909	leukocyte mediated cytotoxicity	25/1413	137/21602	2.66623e-06	5.64738e-05	ENSMUSG00000040314/ENSMUSG00000035385/ENSMUSG00000041754/ENSMUSG00000027776/ENSMUSG00000057948/ENSMUSG00000020125/ENSMUSG00000042265/ENSMUSG00000015950/ENSMUSG00000030707/ENSMUSG00000019987/ENSMUSG00000015314/ENSMUSG00000022221/ENSMUSG00000074272/ENSMUSG00000022378/ENSMUSG00000039232/ENSMUSG00000060550/ENSMUSG00000027347/ENSMUSG00000032202/ENSMUSG00000073409/ENSMUSG00000026068/ENSMUSG00000115338/…	25	4.24815	Ctsg/Ccl2/Trem3/Il12a/Unc13d/Elane/Trem1/Ncf1/Coro1a/Arg1/Slamf6/Ripk3/Ceacam1/Fam49b/Stx11/H2-Q7/Rasgrp1/Rab27a/H2-Q6/Il18rap/Pnp/Ptpn6/Gfer/Stap1/Itgam
GO:0052548	regulation of endopeptidase activity	47/1413	353/21602	2.76082e-06	5.82575e-05	ENSMUSG00000071562/ENSMUSG00000044734/ENSMUSG00000024401/ENSMUSG00000022902/ENSMUSG00000056054/ENSMUSG00000068129/ENSMUSG00000056071/ENSMUSG00000036427/ENSMUSG00000017737/ENSMUSG00000040152/ENSMUSG00000025980/ENSMUSG00000063694/ENSMUSG00000025746/ENSMUSG00000057666/ENSMUSG00000099974/ENSMUSG00000024778/ENSMUSG00000003955/ENSMUSG00000041481/ENSMUSG00000020340/ENSMUSG00000024789/ENSMUSG00000030793/…	47	4.23465	Stfa1/Serpinb1a/Tnf/Stfa2/S100a8/Cst7/S100a9/Gpi1/Mmp9/Thbs1/Hspd1/Cycs/Il6/Gapdh/Bcl2a1d/Fas/Fam162a/Serpina3g/Cyfip2/Jak2/Pycard/Ift57/P2rx1/Cdkn2d/Myc/Serpinb2/Rack1/Serpine2/Ppm1f/Reck/Pmaip1/Epha4/Pcid2/Malt1/Serpinb8/Siah2/Adora2a/Fcmr/Hip1r/Hdac1/Ptgs2/Perp/Rest/Lck/Psme3/Grin2b/Dhcr24
GO:0006090	pyruvate metabolic process	23/1413	120/21602	2.78334e-06	5.85126e-05	ENSMUSG00000023456/ENSMUSG00000063229/ENSMUSG00000032294/ENSMUSG00000036427/ENSMUSG00000033307/ENSMUSG00000011752/ENSMUSG00000062070/ENSMUSG00000063524/ENSMUSG00000020766/ENSMUSG00000057666/ENSMUSG00000021109/ENSMUSG00000035232/ENSMUSG00000003541/ENSMUSG00000024556/ENSMUSG00000036067/ENSMUSG00000027613/ENSMUSG00000030695/ENSMUSG00000030717/ENSMUSG00000021196/ENSMUSG00000020277/ENSMUSG00000022346/…	23	4.23275	Tpi1/Ldha/Pkm/Gpi1/Mif/Pgam1/Pgk1/Eno1/Galk1/Gapdh/Hif1a/Pdk3/Ier3/Me2/Slc2a6/Eif6/Aldoa/Nupr1/Pfkp/Pfkl/Myc/Pdk1/Tigar
GO:0043038	amino acid activation	13/1413	44/21602	2.9117e-06	6.09828e-05	ENSMUSG00000040354/ENSMUSG00000026615/ENSMUSG00000007029/ENSMUSG00000029777/ENSMUSG00000022241/ENSMUSG00000001380/ENSMUSG00000018848/ENSMUSG00000031960/ENSMUSG00000075528/ENSMUSG00000028811/ENSMUSG00000022792/ENSMUSG00000030871/ENSMUSG00000019863	13	4.21479	Mars1/Eprs/Vars/Gars/Tars/Hars/Rars/Aars/Aarsd1/Yars/Yars2/Ears2/Qrsl1
GO:0000727	double-strand break repair via break-induced replication	7/1413	12/21602	2.98602e-06	6.23069e-05	ENSMUSG00000005410/ENSMUSG00000002870/ENSMUSG00000000028/ENSMUSG00000026355/ENSMUSG00000022673/ENSMUSG00000029730/ENSMUSG00000041859	7	4.20546	Mcm5/Mcm2/Cdc45/Mcm6/Mcm4/Mcm7/Mcm3
GO:0002687	positive regulation of leukocyte migration	27/1413	156/21602	3.10483e-06	6.43079e-05	ENSMUSG00000052270/ENSMUSG00000018930/ENSMUSG00000035385/ENSMUSG00000017737/ENSMUSG00000040152/ENSMUSG00000033220/ENSMUSG00000027776/ENSMUSG00000016024/ENSMUSG00000020125/ENSMUSG00000023913/ENSMUSG00000003814/ENSMUSG00000030793/ENSMUSG00000018446/ENSMUSG00000027398/ENSMUSG00000032011/ENSMUSG00000027399/ENSMUSG00000020717/ENSMUSG00000036006/ENSMUSG00000021367/ENSMUSG00000026580/ENSMUSG00000035352/…	27	4.19174	Fpr2/Ccl4/Ccl2/Mmp9/Thbs1/Rac2/Il12a/Lbp/Elane/Pla2g7/Calr/Pycard/C1qbp/Il1b/Thy1/Il1a/Pecam1/Ripor2/Edn1/Selp/Ccl12/Ccr7/Trp53/Mmp14/Spn/Jam2/Il1r1
GO:0030183	B cell differentiation	27/1413	156/21602	3.10483e-06	6.43079e-05	ENSMUSG00000025746/ENSMUSG00000024673/ENSMUSG00000047139/ENSMUSG00000040592/ENSMUSG00000003379/ENSMUSG00000019982/ENSMUSG00000060470/ENSMUSG00000019850/ENSMUSG00000030724/ENSMUSG00000076609/ENSMUSG00000017697/ENSMUSG00000090019/ENSMUSG00000032053/ENSMUSG00000053175/ENSMUSG00000005672/ENSMUSG00000038542/ENSMUSG00000032688/ENSMUSG00000018168/ENSMUSG00000032436/ENSMUSG00000115338/ENSMUSG00000004266/…	27	4.19174	Il6/Ms4a1/Cd24a/Cd79b/Cd79a/Myb/Adgrg3/Tnfaip3/Cd19/Igkc/Ada/Gimap1/Pou2af1/Bcl3/Kit/Pcid2/Malt1/Ikzf3/Cmtm7/Pnp/Ptpn6/Ptpn2/Trp53/Mmp14/Clcf1/Jak3/Hdac7
GO:0009205	purine ribonucleoside triphosphate metabolic process	18/1413	80/21602	3.12886e-06	6.45467e-05	ENSMUSG00000029430/ENSMUSG00000032294/ENSMUSG00000062867/ENSMUSG00000030695/ENSMUSG00000025393/ENSMUSG00000022551/ENSMUSG00000028455/ENSMUSG00000006057/ENSMUSG00000032478/ENSMUSG00000022346/ENSMUSG00000027889/ENSMUSG00000003500/ENSMUSG00000037601/ENSMUSG00000043931/ENSMUSG00000028527/ENSMUSG00000007659/ENSMUSG00000115338/ENSMUSG00000036273	18	4.19013	Ran/Pkm/Impdh2/Aldoa/Atp5b/Cyc1/Stoml2/Atp5g1/Nme6/Myc/Ampd2/Impdh1/Nme1/Gimap7/Ak4/Bcl2l1/Pnp/Lrrk2
GO:0002444	myeloid leukocyte mediated immunity	21/1413	104/21602	3.13936e-06	6.45467e-05	ENSMUSG00000040314/ENSMUSG00000041754/ENSMUSG00000033220/ENSMUSG00000057948/ENSMUSG00000020125/ENSMUSG00000042265/ENSMUSG00000015950/ENSMUSG00000052212/ENSMUSG00000018500/ENSMUSG00000020075/ENSMUSG00000019987/ENSMUSG00000037149/ENSMUSG00000039232/ENSMUSG00000076613/ENSMUSG00000027347/ENSMUSG00000005672/ENSMUSG00000028874/ENSMUSG00000029254/ENSMUSG00000030786/ENSMUSG00000024164/ENSMUSG00000014453	21	4.19013	Ctsg/Trem3/Rac2/Unc13d/Elane/Trem1/Ncf1/Cd177/Adora2b/Ddx21/Arg1/Ddx1/Stx11/Ighg2b/Rasgrp1/Kit/Fgr/Stap1/Itgam/C3/Blk
GO:0051972	regulation of telomerase activity	14/1413	51/21602	3.21241e-06	6.58076e-05	ENSMUSG00000021270/ENSMUSG00000068039/ENSMUSG00000031403/ENSMUSG00000023944/ENSMUSG00000002963/ENSMUSG00000071072/ENSMUSG00000034024/ENSMUSG00000020897/ENSMUSG00000022346/ENSMUSG00000021958/ENSMUSG00000041346/ENSMUSG00000000568/ENSMUSG00000059552/ENSMUSG00000014907	14	4.18172	Hsp90aa1/Tcp1/Dkc1/Hsp90ab1/Pnkp/Ptges3/Cct2/Aurkb/Myc/Pinx1/Wrap53/Hnrnpd/Trp53/Naf1
GO:0051341	regulation of oxidoreductase activity	20/1413	96/21602	3.2314e-06	6.59558e-05	ENSMUSG00000031722/ENSMUSG00000024401/ENSMUSG00000060803/ENSMUSG00000025701/ENSMUSG00000024953/ENSMUSG00000035232/ENSMUSG00000021125/ENSMUSG00000021707/ENSMUSG00000004264/ENSMUSG00000030265/ENSMUSG00000027398/ENSMUSG00000022221/ENSMUSG00000046516/ENSMUSG00000027399/ENSMUSG00000029275/ENSMUSG00000021367/ENSMUSG00000006494/ENSMUSG00000059363/ENSMUSG00000022479/ENSMUSG00000036273	20	4.18075	Hp/Tnf/Gstp1/Alox5/Prdx5/Pdk3/Arg2/Dhfr/Phb2/Kras/Il1b/Ripk3/Cox17/Il1a/Gfi1/Edn1/Pdk1/Fxn/Vdr/Lrrk2
GO:1901215	negative regulation of neuron death	37/1413	252/21602	3.2556e-06	6.6209e-05	ENSMUSG00000006818/ENSMUSG00000052270/ENSMUSG00000042406/ENSMUSG00000036427/ENSMUSG00000054766/ENSMUSG00000025980/ENSMUSG00000025746/ENSMUSG00000021109/ENSMUSG00000027737/ENSMUSG00000057113/ENSMUSG00000023944/ENSMUSG00000024789/ENSMUSG00000030707/ENSMUSG00000030265/ENSMUSG00000056501/ENSMUSG00000016494/ENSMUSG00000022707/ENSMUSG00000031960/ENSMUSG00000020372/ENSMUSG00000029657/ENSMUSG00000022309/…	37	4.17908	Sod2/Fpr2/Atf4/Gpi1/Set/Hspd1/Il6/Hif1a/Slc7a11/Npm1/Hsp90ab1/Jak2/Coro1a/Kras/Cebpb/Cd34/Gbe1/Aars/Rack1/Hsph1/Angpt1/Gclm/Tigar/Bcl2l1/Ccl12/Adora2a/Cd200/Gfer/Tnfrsf1b/Hdac1/Pin1/Lrrk2/Six1/Hyou1/Rest/Clcf1/Hdac7
GO:0051983	regulation of chromosome segregation	21/1413	105/21602	3.68518e-06	7.46747e-05	ENSMUSG00000031388/ENSMUSG00000017499/ENSMUSG00000024742/ENSMUSG00000041431/ENSMUSG00000021569/ENSMUSG00000001403/ENSMUSG00000030867/ENSMUSG00000037313/ENSMUSG00000024791/ENSMUSG00000019773/ENSMUSG00000020897/ENSMUSG00000038379/ENSMUSG00000024537/ENSMUSG00000027379/ENSMUSG00000040945/ENSMUSG00000030254/ENSMUSG00000038542/ENSMUSG00000033762/ENSMUSG00000015937/ENSMUSG00000006585/ENSMUSG00000020687	21	4.12683	Naa10/Cdc6/Fen1/Ccnb1/Trip13/Ube2c/Plk1/Tacc3/Cdca5/Fbxo5/Aurkb/Ttk/Psmg2/Bub1/Rcc2/Rad18/Pcid2/Recql4/Macroh2a1/Cdt1/Cdc27
GO:0070301	cellular response to hydrogen peroxide	19/1413	89/21602	3.86424e-06	7.80215e-05	ENSMUSG00000026822/ENSMUSG00000004864/ENSMUSG00000025746/ENSMUSG00000021591/ENSMUSG00000031112/ENSMUSG00000035960/ENSMUSG00000019850/ENSMUSG00000078566/ENSMUSG00000022221/ENSMUSG00000028367/ENSMUSG00000020372/ENSMUSG00000029657/ENSMUSG00000059363/ENSMUSG00000024927/ENSMUSG00000009376/ENSMUSG00000059552/ENSMUSG00000036273/ENSMUSG00000024620/ENSMUSG00000015337	19	4.10779	Lcn2/Mapk13/Il6/Glrx/Stk26/Apex1/Tnfaip3/Bnip3/Ripk3/Txn1/Rack1/Hsph1/Fxn/Rela/Met/Trp53/Lrrk2/Pdgfrb/Endog
GO:0000724	double-strand break repair via homologous recombination	24/1413	131/21602	3.90505e-06	7.85628e-05	ENSMUSG00000005410/ENSMUSG00000002870/ENSMUSG00000000028/ENSMUSG00000026914/ENSMUSG00000028884/ENSMUSG00000026355/ENSMUSG00000022673/ENSMUSG00000012483/ENSMUSG00000029730/ENSMUSG00000042498/ENSMUSG00000041859/ENSMUSG00000035455/ENSMUSG00000030346/ENSMUSG00000045751/ENSMUSG00000039994/ENSMUSG00000027323/ENSMUSG00000078521/ENSMUSG00000049932/ENSMUSG00000041346/ENSMUSG00000033762/ENSMUSG00000028702/…	24	4.10478	Mcm5/Mcm2/Cdc45/Psmd14/Rpa2/Mcm6/Mcm4/Rpa3/Mcm7/Radx/Mcm3/Fignl1/Rad51ap1/Mms22l/Timeless/Rad51/Aunip/H2ax/Wrap53/Recql4/Rad54l/Rpa1/Rad51c/Recql
GO:0032206	positive regulation of telomere maintenance	14/1413	52/21602	4.13286e-06	8.28492e-05	ENSMUSG00000001416/ENSMUSG00000029447/ENSMUSG00000068039/ENSMUSG00000031403/ENSMUSG00000025613/ENSMUSG00000042354/ENSMUSG00000030007/ENSMUSG00000002963/ENSMUSG00000034024/ENSMUSG00000020897/ENSMUSG00000000568/ENSMUSG00000026187/ENSMUSG00000022234/ENSMUSG00000014907	14	4.08171	Cct3/Cct6a/Tcp1/Dkc1/Cct8/Gnl3/Cct7/Pnkp/Cct2/Aurkb/Hnrnpd/Xrcc5/Cct5/Naf1
GO:0034248	regulation of cellular amide metabolic process	52/1413	413/21602	4.40545e-06	8.79992e-05	ENSMUSG00000016194/ENSMUSG00000024401/ENSMUSG00000056071/ENSMUSG00000032294/ENSMUSG00000040152/ENSMUSG00000078812/ENSMUSG00000011752/ENSMUSG00000025746/ENSMUSG00000057666/ENSMUSG00000026615/ENSMUSG00000035232/ENSMUSG00000028330/ENSMUSG00000021707/ENSMUSG00000027737/ENSMUSG00000027613/ENSMUSG00000028156/ENSMUSG00000025403/ENSMUSG00000057113/ENSMUSG00000025747/ENSMUSG00000032423/ENSMUSG00000026234/…	52	4.05552	Hsd11b1/Tnf/S100a9/Pkm/Thbs1/Eif5a/Pgam1/Il6/Gapdh/Eprs/Pdk3/Ncbp1/Dhfr/Slc7a11/Eif6/Eif4e/Shmt2/Npm1/Tyms/Syncrip/Ncl/Eif4g2/Etf1/Calr/Eif4g1/C1qbp/Pa2g4/Eif4a3/Gsap/Aars/Rack1/Gspt1/Magoh/Eif2b2/Pdk1/Bcl3/Pus7/Shmt1/Eefsec/Tigar/Epha4/Nat10/Rela/Hnrnpd/Piwil2/Clu/Abca7/Trp53/Mettl3/Pin1/Ddx39b/Eif2b1
GO:0000725	recombinational repair	24/1413	132/21602	4.48093e-06	8.91896e-05	ENSMUSG00000005410/ENSMUSG00000002870/ENSMUSG00000000028/ENSMUSG00000026914/ENSMUSG00000028884/ENSMUSG00000026355/ENSMUSG00000022673/ENSMUSG00000012483/ENSMUSG00000029730/ENSMUSG00000042498/ENSMUSG00000041859/ENSMUSG00000035455/ENSMUSG00000030346/ENSMUSG00000045751/ENSMUSG00000039994/ENSMUSG00000027323/ENSMUSG00000078521/ENSMUSG00000049932/ENSMUSG00000041346/ENSMUSG00000033762/ENSMUSG00000028702/…	24	4.04969	Mcm5/Mcm2/Cdc45/Psmd14/Rpa2/Mcm6/Mcm4/Rpa3/Mcm7/Radx/Mcm3/Fignl1/Rad51ap1/Mms22l/Timeless/Rad51/Aunip/H2ax/Wrap53/Recql4/Rad54l/Rpa1/Rad51c/Recql
GO:0036473	cell death in response to oxidative stress	20/1413	98/21602	4.51151e-06	8.94809e-05	ENSMUSG00000006818/ENSMUSG00000024401/ENSMUSG00000042406/ENSMUSG00000021591/ENSMUSG00000021109/ENSMUSG00000031112/ENSMUSG00000027737/ENSMUSG00000024789/ENSMUSG00000025130/ENSMUSG00000028367/ENSMUSG00000020372/ENSMUSG00000029657/ENSMUSG00000006494/ENSMUSG00000009376/ENSMUSG00000040888/ENSMUSG00000059552/ENSMUSG00000030786/ENSMUSG00000036273/ENSMUSG00000029249/ENSMUSG00000015337	20	4.04827	Sod2/Tnf/Atf4/Glrx/Hif1a/Stk26/Slc7a11/Jak2/P4hb/Txn1/Rack1/Hsph1/Pdk1/Met/Gfer/Trp53/Itgam/Lrrk2/Rest/Endog
GO:0032212	positive regulation of telomere maintenance via telomerase	11/1413	33/21602	4.56473e-06	9.02177e-05	ENSMUSG00000001416/ENSMUSG00000029447/ENSMUSG00000068039/ENSMUSG00000031403/ENSMUSG00000025613/ENSMUSG00000030007/ENSMUSG00000002963/ENSMUSG00000034024/ENSMUSG00000020897/ENSMUSG00000026187/ENSMUSG00000022234	11	4.04471	Cct3/Cct6a/Tcp1/Dkc1/Cct8/Cct7/Pnkp/Cct2/Aurkb/Xrcc5/Cct5
GO:2000379	positive regulation of reactive oxygen species metabolic process	22/1413	115/21602	4.69909e-06	9.25474e-05	ENSMUSG00000022126/ENSMUSG00000006818/ENSMUSG00000052270/ENSMUSG00000024401/ENSMUSG00000021270/ENSMUSG00000040152/ENSMUSG00000005800/ENSMUSG00000078812/ENSMUSG00000060803/ENSMUSG00000025746/ENSMUSG00000024789/ENSMUSG00000052212/ENSMUSG00000027398/ENSMUSG00000022221/ENSMUSG00000041736/ENSMUSG00000076441/ENSMUSG00000032202/ENSMUSG00000022037/ENSMUSG00000059552/ENSMUSG00000030786/ENSMUSG00000032487/…	22	4.03364	Acod1/Sod2/Fpr2/Tnf/Hsp90aa1/Thbs1/Mmp8/Eif5a/Gstp1/Il6/Jak2/Cd177/Il1b/Ripk3/Tspo/Ass1/Rab27a/Clu/Trp53/Itgam/Ptgs2/Pdgfrb
GO:0009152	purine ribonucleotide biosynthetic process	25/1413	142/21602	5.19851e-06	0.000102025	ENSMUSG00000028792/ENSMUSG00000032294/ENSMUSG00000028937/ENSMUSG00000035232/ENSMUSG00000024981/ENSMUSG00000062867/ENSMUSG00000018796/ENSMUSG00000030695/ENSMUSG00000031432/ENSMUSG00000025393/ENSMUSG00000027823/ENSMUSG00000022551/ENSMUSG00000022962/ENSMUSG00000028455/ENSMUSG00000006057/ENSMUSG00000032478/ENSMUSG00000022346/ENSMUSG00000027889/ENSMUSG00000003500/ENSMUSG00000006494/ENSMUSG00000037601/…	25	3.99129	Ak2/Pkm/Acot7/Pdk3/Acsl5/Impdh2/Acsl1/Aldoa/Prps1/Atp5b/Gmps/Cyc1/Gart/Stoml2/Atp5g1/Nme6/Myc/Ampd2/Impdh1/Pdk1/Nme1/Ak4/Bcl2l1/Atic/Pnp
GO:0032210	regulation of telomere maintenance via telomerase	14/1413	53/21602	5.28046e-06	0.000103272	ENSMUSG00000001416/ENSMUSG00000029447/ENSMUSG00000068039/ENSMUSG00000031403/ENSMUSG00000025613/ENSMUSG00000030007/ENSMUSG00000002963/ENSMUSG00000034024/ENSMUSG00000020897/ENSMUSG00000021958/ENSMUSG00000027185/ENSMUSG00000026187/ENSMUSG00000022234/ENSMUSG00000007589	14	3.98602	Cct3/Cct6a/Tcp1/Dkc1/Cct8/Cct7/Pnkp/Cct2/Aurkb/Pinx1/Nat10/Xrcc5/Cct5/Tinf2
GO:0046031	ADP metabolic process	20/1413	99/21602	5.31004e-06	0.00010349	ENSMUSG00000023456/ENSMUSG00000028792/ENSMUSG00000032294/ENSMUSG00000036427/ENSMUSG00000033307/ENSMUSG00000011752/ENSMUSG00000062070/ENSMUSG00000063524/ENSMUSG00000020766/ENSMUSG00000057666/ENSMUSG00000021109/ENSMUSG00000003541/ENSMUSG00000036067/ENSMUSG00000027613/ENSMUSG00000030695/ENSMUSG00000030717/ENSMUSG00000021196/ENSMUSG00000020277/ENSMUSG00000022346/ENSMUSG00000038028	20	3.9851	Tpi1/Ak2/Pkm/Gpi1/Mif/Pgam1/Pgk1/Eno1/Galk1/Gapdh/Hif1a/Ier3/Slc2a6/Eif6/Aldoa/Nupr1/Pfkp/Pfkl/Myc/Tigar
GO:0050853	B cell receptor signaling pathway	22/1413	116/21602	5.44527e-06	0.000105759	ENSMUSG00000076937/ENSMUSG00000029084/ENSMUSG00000024673/ENSMUSG00000040592/ENSMUSG00000003379/ENSMUSG00000105547/ENSMUSG00000030724/ENSMUSG00000105906/ENSMUSG00000076609/ENSMUSG00000052889/ENSMUSG00000048031/ENSMUSG00000076613/ENSMUSG00000020395/ENSMUSG00000104213/ENSMUSG00000031377/ENSMUSG00000094088/ENSMUSG00000076666/ENSMUSG00000004266/ENSMUSG00000029254/ENSMUSG00000014453/ENSMUSG00000000409/…	22	3.97568	Iglc2/Cd38/Ms4a1/Cd79b/Cd79a/Iglc3/Cd19/Iglc1/Igkc/Prkcb/Fcrl5/Ighg2b/Itk/Ighd/Bmx/Ighv1-64/Ighv14-4/Ptpn6/Stap1/Blk/Lck/Igha
GO:0006399	tRNA metabolic process	28/1413	170/21602	5.54846e-06	0.000107391	ENSMUSG00000040354/ENSMUSG00000026615/ENSMUSG00000007029/ENSMUSG00000029777/ENSMUSG00000021595/ENSMUSG00000022241/ENSMUSG00000028322/ENSMUSG00000001380/ENSMUSG00000073775/ENSMUSG00000037149/ENSMUSG00000027752/ENSMUSG00000018848/ENSMUSG00000039356/ENSMUSG00000031960/ENSMUSG00000075528/ENSMUSG00000028811/ENSMUSG00000060152/ENSMUSG00000049482/ENSMUSG00000022792/ENSMUSG00000057541/ENSMUSG00000024800/…	28	3.96903	Mars1/Eprs/Vars/Gars/Nsun2/Tars/Exosc3/Hars/Kti12/Ddx1/Exosc8/Rars/Exosc2/Aars/Aarsd1/Yars/Pop5/Ctu2/Yars2/Pus7/Rpp30/Nat10/Ears2/Mettl6/Exosc7/Elac2/Pop1/Qrsl1
GO:0032496	response to lipopolysaccharide	46/1413	352/21602	5.80662e-06	0.000112002	ENSMUSG00000022126/ENSMUSG00000017002/ENSMUSG00000051748/ENSMUSG00000044103/ENSMUSG00000040314/ENSMUSG00000024401/ENSMUSG00000035385/ENSMUSG00000020227/ENSMUSG00000032369/ENSMUSG00000021025/ENSMUSG00000056054/ENSMUSG00000056071/ENSMUSG00000033307/ENSMUSG00000060803/ENSMUSG00000025746/ENSMUSG00000027776/ENSMUSG00000016024/ENSMUSG00000054717/ENSMUSG00000016528/ENSMUSG00000072244/ENSMUSG00000026234/…	46	3.95077	Acod1/Slpi/Wfdc21/Il1f9/Ctsg/Tnf/Ccl2/Irak3/Plscr1/Nfkbia/S100a8/S100a9/Mif/Gstp1/Il6/Il12a/Lbp/Hmgb2/Mapkapk2/Trim6/Ncl/Elane/Jak2/Tnfaip3/Pycard/Il1b/Cebpb/Il1f6/Ptgir/Il1a/Gfi1/Gm45837/Cxcl2/Aicda/Malt1/Pde4d/Ccl12/Rela/Ccr7/Myd88/Pde4b/Tnfrsf1b/Stap1/Ptgs2/Ggt1/Nfkbil1
GO:0006418	tRNA aminoacylation for protein translation	12/1413	40/21602	5.86979e-06	0.00011262	ENSMUSG00000040354/ENSMUSG00000026615/ENSMUSG00000007029/ENSMUSG00000029777/ENSMUSG00000022241/ENSMUSG00000001380/ENSMUSG00000018848/ENSMUSG00000031960/ENSMUSG00000075528/ENSMUSG00000028811/ENSMUSG00000022792/ENSMUSG00000030871	12	3.94839	Mars1/Eprs/Vars/Gars/Tars/Hars/Rars/Aars/Aarsd1/Yars/Yars2/Ears2
GO:0009185	ribonucleoside diphosphate metabolic process	21/1413	108/21602	5.87877e-06	0.00011262	ENSMUSG00000023456/ENSMUSG00000028792/ENSMUSG00000032294/ENSMUSG00000036427/ENSMUSG00000033307/ENSMUSG00000011752/ENSMUSG00000062070/ENSMUSG00000063524/ENSMUSG00000020766/ENSMUSG00000057666/ENSMUSG00000021109/ENSMUSG00000003541/ENSMUSG00000036067/ENSMUSG00000027613/ENSMUSG00000030695/ENSMUSG00000025817/ENSMUSG00000030717/ENSMUSG00000021196/ENSMUSG00000020277/ENSMUSG00000022346/ENSMUSG00000038028	21	3.94839	Tpi1/Ak2/Pkm/Gpi1/Mif/Pgam1/Pgk1/Eno1/Galk1/Gapdh/Hif1a/Ier3/Slc2a6/Eif6/Aldoa/Nudt5/Nupr1/Pfkp/Pfkl/Myc/Tigar
GO:0071027	nuclear RNA surveillance	7/1413	13/21602	6.10287e-06	0.00011612	ENSMUSG00000028322/ENSMUSG00000027752/ENSMUSG00000039356/ENSMUSG00000038542/ENSMUSG00000025785/ENSMUSG00000061286/ENSMUSG00000034259	7	3.93509	Exosc3/Exosc8/Exosc2/Pcid2/Exosc7/Exosc5/Exosc4
GO:0071028	nuclear mRNA surveillance	7/1413	13/21602	6.10287e-06	0.00011612	ENSMUSG00000028322/ENSMUSG00000027752/ENSMUSG00000039356/ENSMUSG00000038542/ENSMUSG00000025785/ENSMUSG00000061286/ENSMUSG00000034259	7	3.93509	Exosc3/Exosc8/Exosc2/Pcid2/Exosc7/Exosc5/Exosc4
GO:0046394	carboxylic acid biosynthetic process	41/1413	300/21602	6.15319e-06	0.000116682	ENSMUSG00000053398/ENSMUSG00000040675/ENSMUSG00000025203/ENSMUSG00000063229/ENSMUSG00000032294/ENSMUSG00000024640/ENSMUSG00000050737/ENSMUSG00000033307/ENSMUSG00000025701/ENSMUSG00000015889/ENSMUSG00000028937/ENSMUSG00000021707/ENSMUSG00000027613/ENSMUSG00000025403/ENSMUSG00000026520/ENSMUSG00000022962/ENSMUSG00000025007/ENSMUSG00000071072/ENSMUSG00000074604/ENSMUSG00000027398/ENSMUSG00000024665/…	41	3.933	Phgdh/Mthfd1l/Scd2/Ldha/Pkm/Psat1/Ptges/Mif/Alox5/Lta4h/Acot7/Dhfr/Eif6/Shmt2/Pycr2/Gart/Aldh18a1/Ptges3/Mgst2/Il1b/Fads2/Bcat1/Ass1/Lipg/Pla2g4a/Ptges2/Sephs1/Edn1/Ccnd3/Mthfd1/Shmt1/Atic/Aldh1a3/Mtrr/Elovl6/Scd1/Mri1/Apoc2/Abhd2/Ptgs2/Ggt1
GO:1903578	regulation of ATP metabolic process	20/1413	100/21602	6.2342e-06	0.00011782	ENSMUSG00000024401/ENSMUSG00000033307/ENSMUSG00000011752/ENSMUSG00000062070/ENSMUSG00000021109/ENSMUSG00000003541/ENSMUSG00000036067/ENSMUSG00000027613/ENSMUSG00000025403/ENSMUSG00000030717/ENSMUSG00000041431/ENSMUSG00000041736/ENSMUSG00000022346/ENSMUSG00000030653/ENSMUSG00000038028/ENSMUSG00000028527/ENSMUSG00000007659/ENSMUSG00000019942/ENSMUSG00000059552/ENSMUSG00000043702	20	3.92878	Tnf/Mif/Pgam1/Pgk1/Hif1a/Ier3/Slc2a6/Eif6/Shmt2/Nupr1/Ccnb1/Tspo/Myc/Gm45837/Tigar/Ak4/Bcl2l1/Cdk1/Trp53/Pde12
GO:0045088	regulation of innate immune response	30/1413	190/21602	6.27109e-06	0.00011812	ENSMUSG00000022126/ENSMUSG00000052270/ENSMUSG00000044734/ENSMUSG00000020227/ENSMUSG00000032369/ENSMUSG00000041754/ENSMUSG00000028885/ENSMUSG00000027776/ENSMUSG00000016024/ENSMUSG00000054717/ENSMUSG00000072244/ENSMUSG00000019850/ENSMUSG00000030793/ENSMUSG00000019987/ENSMUSG00000051314/ENSMUSG00000015314/ENSMUSG00000074272/ENSMUSG00000027347/ENSMUSG00000031740/ENSMUSG00000026835/ENSMUSG00000071068/…	30	3.92768	Acod1/Fpr2/Serpinb1a/Irak3/Plscr1/Trem3/Smpdl3b/Il12a/Lbp/Hmgb2/Trim6/Tnfaip3/Pycard/Arg1/Ffar2/Slamf6/Ceacam1/Rasgrp1/Mmp2/Fcnb/Treml2/Nlrx1/Il18rap/Fgr/Xrcc5/Ikbke/Gfer/Ptpn2/Mettl3/Treml4
GO:0009069	serine family amino acid metabolic process	11/1413	34/21602	6.35011e-06	0.000119208	ENSMUSG00000053398/ENSMUSG00000024640/ENSMUSG00000027737/ENSMUSG00000025403/ENSMUSG00000022962/ENSMUSG00000026662/ENSMUSG00000021048/ENSMUSG00000028124/ENSMUSG00000020534/ENSMUSG00000020250/ENSMUSG00000006345	11	3.92369	Phgdh/Psat1/Slc7a11/Shmt2/Gart/Sephs1/Mthfd1/Gclm/Shmt1/Txnrd1/Ggt1
GO:0006096	glycolytic process	19/1413	92/21602	6.46682e-06	0.000120875	ENSMUSG00000023456/ENSMUSG00000032294/ENSMUSG00000036427/ENSMUSG00000033307/ENSMUSG00000011752/ENSMUSG00000062070/ENSMUSG00000063524/ENSMUSG00000020766/ENSMUSG00000057666/ENSMUSG00000021109/ENSMUSG00000003541/ENSMUSG00000036067/ENSMUSG00000027613/ENSMUSG00000030695/ENSMUSG00000030717/ENSMUSG00000021196/ENSMUSG00000020277/ENSMUSG00000022346/ENSMUSG00000038028	19	3.91766	Tpi1/Pkm/Gpi1/Mif/Pgam1/Pgk1/Eno1/Galk1/Gapdh/Hif1a/Ier3/Slc2a6/Eif6/Aldoa/Nupr1/Pfkp/Pfkl/Myc/Tigar
GO:0032204	regulation of telomere maintenance	18/1413	84/21602	6.52505e-06	0.000120875	ENSMUSG00000001416/ENSMUSG00000029447/ENSMUSG00000068039/ENSMUSG00000031403/ENSMUSG00000025613/ENSMUSG00000042354/ENSMUSG00000030007/ENSMUSG00000002963/ENSMUSG00000034024/ENSMUSG00000020897/ENSMUSG00000022346/ENSMUSG00000021958/ENSMUSG00000027185/ENSMUSG00000000568/ENSMUSG00000026187/ENSMUSG00000022234/ENSMUSG00000007589/ENSMUSG00000014907	18	3.91766	Cct3/Cct6a/Tcp1/Dkc1/Cct8/Gnl3/Cct7/Pnkp/Cct2/Aurkb/Myc/Pinx1/Nat10/Hnrnpd/Xrcc5/Cct5/Tinf2/Naf1
GO:0050766	positive regulation of phagocytosis	18/1413	84/21602	6.52505e-06	0.000120875	ENSMUSG00000052270/ENSMUSG00000024401/ENSMUSG00000035385/ENSMUSG00000016024/ENSMUSG00000003814/ENSMUSG00000030793/ENSMUSG00000027398/ENSMUSG00000078783/ENSMUSG00000076613/ENSMUSG00000067367/ENSMUSG00000078780/ENSMUSG00000032202/ENSMUSG00000037944/ENSMUSG00000021484/ENSMUSG00000035722/ENSMUSG00000029254/ENSMUSG00000024164/ENSMUSG00000023206	18	3.91766	Fpr2/Tnf/Ccl2/Lbp/Calr/Pycard/Il1b/Gm9733/Ighg2b/Lyar/Gm5150/Rab27a/Ccr7/Lman2/Abca7/Stap1/C3/Il15ra
GO:0051785	positive regulation of nuclear division	18/1413	84/21602	6.52505e-06	0.000120875	ENSMUSG00000024401/ENSMUSG00000005732/ENSMUSG00000022018/ENSMUSG00000001403/ENSMUSG00000004264/ENSMUSG00000024791/ENSMUSG00000019773/ENSMUSG00000020897/ENSMUSG00000027398/ENSMUSG00000027399/ENSMUSG00000021367/ENSMUSG00000009376/ENSMUSG00000033644/ENSMUSG00000015937/ENSMUSG00000006585/ENSMUSG00000020687/ENSMUSG00000051177/ENSMUSG00000024620	18	3.91766	Tnf/Ranbp1/Rgcc/Ube2c/Phb2/Cdca5/Fbxo5/Aurkb/Il1b/Il1a/Edn1/Met/Piwil2/Macroh2a1/Cdt1/Cdc27/Plcb1/Pdgfrb
GO:0016053	organic acid biosynthetic process	41/1413	301/21602	6.68285e-06	0.000123391	ENSMUSG00000053398/ENSMUSG00000040675/ENSMUSG00000025203/ENSMUSG00000063229/ENSMUSG00000032294/ENSMUSG00000024640/ENSMUSG00000050737/ENSMUSG00000033307/ENSMUSG00000025701/ENSMUSG00000015889/ENSMUSG00000028937/ENSMUSG00000021707/ENSMUSG00000027613/ENSMUSG00000025403/ENSMUSG00000026520/ENSMUSG00000022962/ENSMUSG00000025007/ENSMUSG00000071072/ENSMUSG00000074604/ENSMUSG00000027398/ENSMUSG00000024665/…	41	3.90872	Phgdh/Mthfd1l/Scd2/Ldha/Pkm/Psat1/Ptges/Mif/Alox5/Lta4h/Acot7/Dhfr/Eif6/Shmt2/Pycr2/Gart/Aldh18a1/Ptges3/Mgst2/Il1b/Fads2/Bcat1/Ass1/Lipg/Pla2g4a/Ptges2/Sephs1/Edn1/Ccnd3/Mthfd1/Shmt1/Atic/Aldh1a3/Mtrr/Elovl6/Scd1/Mri1/Apoc2/Abhd2/Ptgs2/Ggt1
GO:0050864	regulation of B cell activation	32/1413	210/21602	6.71784e-06	0.00012363	ENSMUSG00000076937/ENSMUSG00000022876/ENSMUSG00000033307/ENSMUSG00000029084/ENSMUSG00000025746/ENSMUSG00000047139/ENSMUSG00000024778/ENSMUSG00000105547/ENSMUSG00000028322/ENSMUSG00000029082/ENSMUSG00000019850/ENSMUSG00000030724/ENSMUSG00000068105/ENSMUSG00000105906/ENSMUSG00000076609/ENSMUSG00000040247/ENSMUSG00000017697/ENSMUSG00000076613/ENSMUSG00000104213/ENSMUSG00000026739/ENSMUSG00000030468/…	32	3.90787	Iglc2/Samsn1/Mif/Cd38/Il6/Cd24a/Fas/Iglc3/Exosc3/Bst1/Tnfaip3/Cd19/Tnfrsf13c/Iglc1/Igkc/Tbc1d10c/Ada/Ighg2b/Ighd/Bmi1/Siglecg/Ighv1-64/Ighv14-4/Pcid2/Ikzf3/Pnp/Ptpn6/Mmp14/Clcf1/Blk/Mzb1/Igha
GO:0033047	regulation of mitotic sister chromatid segregation	16/1413	69/21602	7.22995e-06	0.00013262	ENSMUSG00000031388/ENSMUSG00000017499/ENSMUSG00000041431/ENSMUSG00000021569/ENSMUSG00000001403/ENSMUSG00000030867/ENSMUSG00000037313/ENSMUSG00000019773/ENSMUSG00000020897/ENSMUSG00000038379/ENSMUSG00000024537/ENSMUSG00000027379/ENSMUSG00000038542/ENSMUSG00000015937/ENSMUSG00000006585/ENSMUSG00000020687	16	3.87739	Naa10/Cdc6/Ccnb1/Trip13/Ube2c/Plk1/Tacc3/Fbxo5/Aurkb/Ttk/Psmg2/Bub1/Pcid2/Macroh2a1/Cdt1/Cdc27
GO:0002831	regulation of response to biotic stimulus	41/1413	302/21602	7.25433e-06	0.000132634	ENSMUSG00000022126/ENSMUSG00000052270/ENSMUSG00000044734/ENSMUSG00000020227/ENSMUSG00000032369/ENSMUSG00000041754/ENSMUSG00000028885/ENSMUSG00000033307/ENSMUSG00000025980/ENSMUSG00000047139/ENSMUSG00000027776/ENSMUSG00000021125/ENSMUSG00000016024/ENSMUSG00000054717/ENSMUSG00000072244/ENSMUSG00000019850/ENSMUSG00000030793/ENSMUSG00000019987/ENSMUSG00000018446/ENSMUSG00000051314/ENSMUSG00000015314/…	41	3.87735	Acod1/Fpr2/Serpinb1a/Irak3/Plscr1/Trem3/Smpdl3b/Mif/Hspd1/Cd24a/Il12a/Arg2/Lbp/Hmgb2/Trim6/Tnfaip3/Pycard/Arg1/C1qbp/Ffar2/Slamf6/Il1b/Ceacam1/Ifnlr1/Rasgrp1/Mmp2/Fcnb/Treml2/Tigar/Nlrx1/Il18rap/Fgr/Xrcc5/Ikbke/Gfer/Ptpn2/Mettl3/Tspan32/Spn/Nfkbil1/Treml4
GO:0002705	positive regulation of leukocyte mediated immunity	29/1413	182/21602	7.41712e-06	0.00013517	ENSMUSG00000024401/ENSMUSG00000035385/ENSMUSG00000025980/ENSMUSG00000025746/ENSMUSG00000047139/ENSMUSG00000027776/ENSMUSG00000028322/ENSMUSG00000052212/ENSMUSG00000018500/ENSMUSG00000020075/ENSMUSG00000019987/ENSMUSG00000015314/ENSMUSG00000037149/ENSMUSG00000027398/ENSMUSG00000022378/ENSMUSG00000060550/ENSMUSG00000076613/ENSMUSG00000027347/ENSMUSG00000073409/ENSMUSG00000026068/ENSMUSG00000032688/…	29	3.86912	Tnf/Ccl2/Hspd1/Il6/Cd24a/Il12a/Exosc3/Cd177/Adora2b/Ddx21/Arg1/Slamf6/Ddx1/Il1b/Fam49b/H2-Q7/Ighg2b/Rasgrp1/H2-Q6/Il18rap/Malt1/Fgr/Lta/Pnp/Stap1/Itgam/C3/Clcf1/Il1r1
GO:0002523	leukocyte migration involved in inflammatory response	9/1413	23/21602	7.54492e-06	0.000137054	ENSMUSG00000035385/ENSMUSG00000056054/ENSMUSG00000056071/ENSMUSG00000025701/ENSMUSG00000047139/ENSMUSG00000016024/ENSMUSG00000020125/ENSMUSG00000051314/ENSMUSG00000030786	9	3.86311	Ccl2/S100a8/S100a9/Alox5/Cd24a/Lbp/Elane/Ffar2/Itgam
GO:2000116	regulation of cysteine-type endopeptidase activity	35/1413	241/21602	7.5944e-06	0.000137508	ENSMUSG00000024401/ENSMUSG00000056054/ENSMUSG00000068129/ENSMUSG00000056071/ENSMUSG00000036427/ENSMUSG00000017737/ENSMUSG00000040152/ENSMUSG00000025980/ENSMUSG00000063694/ENSMUSG00000025746/ENSMUSG00000099974/ENSMUSG00000024778/ENSMUSG00000003955/ENSMUSG00000020340/ENSMUSG00000024789/ENSMUSG00000030793/ENSMUSG00000032965/ENSMUSG00000020787/ENSMUSG00000096472/ENSMUSG00000022346/ENSMUSG00000020372/…	35	3.86167	Tnf/S100a8/Cst7/S100a9/Gpi1/Mmp9/Thbs1/Hspd1/Cycs/Il6/Bcl2a1d/Fas/Fam162a/Cyfip2/Jak2/Pycard/Ift57/P2rx1/Cdkn2d/Myc/Rack1/Ppm1f/Pmaip1/Pcid2/Malt1/Siah2/Adora2a/Fcmr/Hip1r/Ptgs2/Perp/Rest/Lck/Grin2b/Dhcr24
GO:0006757	ATP generation from ADP	19/1413	93/21602	7.63444e-06	0.000137788	ENSMUSG00000023456/ENSMUSG00000032294/ENSMUSG00000036427/ENSMUSG00000033307/ENSMUSG00000011752/ENSMUSG00000062070/ENSMUSG00000063524/ENSMUSG00000020766/ENSMUSG00000057666/ENSMUSG00000021109/ENSMUSG00000003541/ENSMUSG00000036067/ENSMUSG00000027613/ENSMUSG00000030695/ENSMUSG00000030717/ENSMUSG00000021196/ENSMUSG00000020277/ENSMUSG00000022346/ENSMUSG00000038028	19	3.86079	Tpi1/Pkm/Gpi1/Mif/Pgam1/Pgk1/Eno1/Galk1/Gapdh/Hif1a/Ier3/Slc2a6/Eif6/Aldoa/Nupr1/Pfkp/Pfkl/Myc/Tigar
GO:2000106	regulation of leukocyte apoptotic process	21/1413	110/21602	7.93766e-06	0.000141656	ENSMUSG00000033307/ENSMUSG00000047139/ENSMUSG00000021109/ENSMUSG00000021125/ENSMUSG00000027737/ENSMUSG00000068039/ENSMUSG00000062232/ENSMUSG00000020897/ENSMUSG00000022221/ENSMUSG00000074272/ENSMUSG00000022346/ENSMUSG00000017697/ENSMUSG00000102037/ENSMUSG00000022831/ENSMUSG00000062007/ENSMUSG00000042474/ENSMUSG00000037944/ENSMUSG00000115338/ENSMUSG00000059552/ENSMUSG00000031805/ENSMUSG00000014453	21	3.84877	Mif/Cd24a/Hif1a/Arg2/Slc7a11/Tcp1/Rapgef2/Aurkb/Ripk3/Ceacam1/Myc/Ada/Bcl2a1a/Hcls1/Hsh2d/Fcmr/Ccr7/Pnp/Trp53/Jak3/Blk
GO:0002544	chronic inflammatory response	8/1413	18/21602	7.94969e-06	0.000141656	ENSMUSG00000024401/ENSMUSG00000050953/ENSMUSG00000056071/ENSMUSG00000057948/ENSMUSG00000019850/ENSMUSG00000018500/ENSMUSG00000056501/ENSMUSG00000024402	8	3.84877	Tnf/Gja1/S100a9/Unc13d/Tnfaip3/Adora2b/Cebpb/Lta
GO:0034501	protein localization to kinetochore	8/1413	18/21602	7.94969e-06	0.000141656	ENSMUSG00000020897/ENSMUSG00000038379/ENSMUSG00000050107/ENSMUSG00000023919/ENSMUSG00000040599/ENSMUSG00000040945/ENSMUSG00000019942/ENSMUSG00000006585	8	3.84877	Aurkb/Ttk/Haspin/Cenpq/Mis12/Rcc2/Cdk1/Cdt1
GO:0072672	neutrophil extravasation	8/1413	18/21602	7.94969e-06	0.000141656	ENSMUSG00000057729/ENSMUSG00000041754/ENSMUSG00000042265/ENSMUSG00000052212/ENSMUSG00000027399/ENSMUSG00000020717/ENSMUSG00000036006/ENSMUSG00000026072	8	3.84877	Prtn3/Trem3/Trem1/Cd177/Il1a/Pecam1/Ripor2/Il1r1
GO:1904356	regulation of telomere maintenance via telomere lengthening	15/1413	62/21602	7.97889e-06	0.000141726	ENSMUSG00000001416/ENSMUSG00000029447/ENSMUSG00000068039/ENSMUSG00000031403/ENSMUSG00000025613/ENSMUSG00000030007/ENSMUSG00000002963/ENSMUSG00000034024/ENSMUSG00000020897/ENSMUSG00000021958/ENSMUSG00000027185/ENSMUSG00000026187/ENSMUSG00000022234/ENSMUSG00000007589/ENSMUSG00000014907	15	3.84855	Cct3/Cct6a/Tcp1/Dkc1/Cct8/Cct7/Pnkp/Cct2/Aurkb/Pinx1/Nat10/Xrcc5/Cct5/Tinf2/Naf1
GO:0090329	regulation of DNA-dependent DNA replication	13/1413	48/21602	8.46346e-06	0.000149859	ENSMUSG00000032397/ENSMUSG00000022881/ENSMUSG00000057113/ENSMUSG00000028455/ENSMUSG00000019773/ENSMUSG00000022422/ENSMUSG00000039994/ENSMUSG00000046591/ENSMUSG00000040627/ENSMUSG00000046179/ENSMUSG00000029363/ENSMUSG00000006585/ENSMUSG00000025358	13	3.82432	Tipin/Rfc4/Npm1/Stoml2/Fbxo5/Dscc1/Timeless/Ticrr/Aicda/E2f8/Rfc5/Cdt1/Cdk2
GO:1901991	negative regulation of mitotic cell cycle phase transition	25/1413	146/21602	8.63361e-06	0.000152391	ENSMUSG00000003541/ENSMUSG00000017499/ENSMUSG00000028884/ENSMUSG00000022018/ENSMUSG00000041431/ENSMUSG00000021569/ENSMUSG00000030867/ENSMUSG00000019773/ENSMUSG00000024856/ENSMUSG00000020897/ENSMUSG00000038379/ENSMUSG00000021958/ENSMUSG00000050107/ENSMUSG00000028680/ENSMUSG00000024537/ENSMUSG00000052934/ENSMUSG00000027379/ENSMUSG00000027641/ENSMUSG00000046591/ENSMUSG00000038542/ENSMUSG00000035352/…	25	3.81704	Ier3/Cdc6/Rpa2/Rgcc/Ccnb1/Trip13/Plk1/Fbxo5/Cdk2ap2/Aurkb/Ttk/Pinx1/Haspin/Plk3/Psmg2/Fbxo31/Bub1/Rbl1/Ticrr/Pcid2/Ccl12/Cdk1/Trp53/Cdt1/Topbp1
GO:0150076	neuroinflammatory response	16/1413	70/21602	8.80815e-06	0.000154985	ENSMUSG00000052270/ENSMUSG00000024401/ENSMUSG00000068129/ENSMUSG00000005800/ENSMUSG00000030717/ENSMUSG00000024789/ENSMUSG00000027398/ENSMUSG00000020178/ENSMUSG00000022037/ENSMUSG00000022661/ENSMUSG00000028599/ENSMUSG00000029254/ENSMUSG00000030786/ENSMUSG00000032487/ENSMUSG00000036273/ENSMUSG00000036172	16	3.80971	Fpr2/Tnf/Cst7/Mmp8/Nupr1/Jak2/Il1b/Adora2a/Clu/Cd200/Tnfrsf1b/Stap1/Itgam/Ptgs2/Lrrk2/Cd200r3
GO:0001818	negative regulation of cytokine production	37/1413	263/21602	8.8654e-06	0.000155505	ENSMUSG00000022126/ENSMUSG00000044734/ENSMUSG00000024401/ENSMUSG00000020227/ENSMUSG00000040152/ENSMUSG00000005800/ENSMUSG00000020077/ENSMUSG00000060803/ENSMUSG00000050350/ENSMUSG00000025746/ENSMUSG00000030413/ENSMUSG00000047139/ENSMUSG00000027776/ENSMUSG00000021125/ENSMUSG00000016024/ENSMUSG00000022018/ENSMUSG00000023944/ENSMUSG00000020125/ENSMUSG00000019850/ENSMUSG00000030793/ENSMUSG00000019987/…	37	3.80826	Acod1/Serpinb1a/Tnf/Irak3/Thbs1/Mmp8/Srgn/Gstp1/Gpr18/Il6/Pglyrp1/Cd24a/Il12a/Arg2/Lbp/Rgcc/Hsp90ab1/Elane/Tnfaip3/Pycard/Arg1/C1qbp/Traip/Tspo/Ceacam1/Cd34/Angpt1/Bcl3/Il1r2/Nlrx1/Met/Cd200/Ccr7/Ptpn6/Jak3/Nfkbil1/Hdac7
GO:0009142	nucleoside triphosphate biosynthetic process	17/1413	78/21602	9.20768e-06	0.000160587	ENSMUSG00000032294/ENSMUSG00000026281/ENSMUSG00000028633/ENSMUSG00000062867/ENSMUSG00000030695/ENSMUSG00000025393/ENSMUSG00000022551/ENSMUSG00000028455/ENSMUSG00000006057/ENSMUSG00000032478/ENSMUSG00000022346/ENSMUSG00000003500/ENSMUSG00000037601/ENSMUSG00000028527/ENSMUSG00000071359/ENSMUSG00000007659/ENSMUSG00000115338	17	3.79429	Pkm/Dtymk/Ctps/Impdh2/Aldoa/Atp5b/Cyc1/Stoml2/Atp5g1/Nme6/Myc/Impdh1/Nme1/Ak4/Tbpl1/Bcl2l1/Pnp
GO:0043648	dicarboxylic acid metabolic process	18/1413	86/21602	9.24095e-06	0.000160587	ENSMUSG00000040675/ENSMUSG00000032279/ENSMUSG00000035637/ENSMUSG00000019179/ENSMUSG00000005683/ENSMUSG00000021707/ENSMUSG00000027737/ENSMUSG00000024556/ENSMUSG00000025403/ENSMUSG00000025007/ENSMUSG00000076441/ENSMUSG00000021048/ENSMUSG00000028124/ENSMUSG00000020534/ENSMUSG00000026192/ENSMUSG00000034617/ENSMUSG00000006345/ENSMUSG00000025911	18	3.79429	Mthfd1l/Idh3a/Grhpr/Mdh2/Cs/Dhfr/Slc7a11/Me2/Shmt2/Aldh18a1/Ass1/Mthfd1/Gclm/Shmt1/Atic/Mtrr/Ggt1/Adhfe1
GO:1904029	regulation of cyclin-dependent protein kinase activity	18/1413	86/21602	9.24095e-06	0.000160587	ENSMUSG00000021149/ENSMUSG00000002068/ENSMUSG00000028044/ENSMUSG00000017499/ENSMUSG00000022018/ENSMUSG00000023944/ENSMUSG00000041431/ENSMUSG00000028212/ENSMUSG00000019850/ENSMUSG00000024014/ENSMUSG00000030867/ENSMUSG00000027715/ENSMUSG00000062248/ENSMUSG00000096472/ENSMUSG00000031429/ENSMUSG00000000184/ENSMUSG00000034165/ENSMUSG00000028718	18	3.79429	Gtpbp4/Ccne1/Cks1b/Cdc6/Rgcc/Hsp90ab1/Ccnb1/Ccne2/Tnfaip3/Pim1/Plk1/Ccna2/Cks2/Cdkn2d/Psmd10/Ccnd2/Ccnd3/Stil
GO:0002822	regulation of adaptive immune response based on somatic recombination of immune receptors built from immunoglobulin superfamily domains	30/1413	194/21602	9.58148e-06	0.00016599	ENSMUSG00000024401/ENSMUSG00000025980/ENSMUSG00000025746/ENSMUSG00000047139/ENSMUSG00000027776/ENSMUSG00000028322/ENSMUSG00000019850/ENSMUSG00000019987/ENSMUSG00000027398/ENSMUSG00000022221/ENSMUSG00000068105/ENSMUSG00000026399/ENSMUSG00000022378/ENSMUSG00000060550/ENSMUSG00000017697/ENSMUSG00000076613/ENSMUSG00000056220/ENSMUSG00000073409/ENSMUSG00000032688/ENSMUSG00000037944/ENSMUSG00000024402/…	30	3.77992	Tnf/Hspd1/Il6/Cd24a/Il12a/Exosc3/Tnfaip3/Arg1/Il1b/Ripk3/Tnfrsf13c/Cd55/Fam49b/H2-Q7/Ada/Ighg2b/Pla2g4a/H2-Q6/Malt1/Ccr7/Lta/Pnp/Ptpn6/Tnfrsf1b/Nfkbiz/C3/Spn/Clcf1/Jak3/Il1r1
GO:0006401	RNA catabolic process	37/1413	264/21602	9.67387e-06	0.000167075	ENSMUSG00000028330/ENSMUSG00000034681/ENSMUSG00000031403/ENSMUSG00000016528/ENSMUSG00000021595/ENSMUSG00000024742/ENSMUSG00000057113/ENSMUSG00000032423/ENSMUSG00000028322/ENSMUSG00000035960/ENSMUSG00000024360/ENSMUSG00000059208/ENSMUSG00000027752/ENSMUSG00000030188/ENSMUSG00000025580/ENSMUSG00000091625/ENSMUSG00000031848/ENSMUSG00000034192/ENSMUSG00000054065/ENSMUSG00000039356/ENSMUSG00000062203/…	37	3.77709	Ncbp1/Rnps1/Dkc1/Mapkapk2/Nsun2/Fen1/Npm1/Syncrip/Exosc3/Apex1/Etf1/Hnrnpm/Exosc8/Magohb/Eif4a3/Lsm5/Lsm4/Lsm3/Pkp3/Exosc2/Gspt1/Magoh/Lsm2/Rnaseh2c/Pcid2/Hnrnpd/Pabpc4/Exosc7/Myd88/Exosc5/Rbm10/Mettl3/Tnfrsf1b/Pde12/Exosc4/Pop1/Naf1
GO:0010821	regulation of mitochondrion organization	25/1413	147/21602	9.76635e-06	0.000168155	ENSMUSG00000017737/ENSMUSG00000038412/ENSMUSG00000021109/ENSMUSG00000024778/ENSMUSG00000003955/ENSMUSG00000003541/ENSMUSG00000078566/ENSMUSG00000030793/ENSMUSG00000064326/ENSMUSG00000041736/ENSMUSG00000022378/ENSMUSG00000031429/ENSMUSG00000033918/ENSMUSG00000049422/ENSMUSG00000030653/ENSMUSG00000059363/ENSMUSG00000024521/ENSMUSG00000037161/ENSMUSG00000038028/ENSMUSG00000000915/ENSMUSG00000024982/…	25	3.77429	Mmp9/Higd1a/Hif1a/Fas/Fam162a/Ier3/Bnip3/Pycard/Siva1/Tspo/Fam49b/Psmd10/Parl/Chchd10/Gm45837/Fxn/Pmaip1/Mgarp/Tigar/Hip1r/Zdhhc6/Slc25a5/Trp53/Lrrk2/Myo19
[truncated: 777 more rows]

## Sheet: 5c - Cluster V
ID	Description	GeneRatio	BgRatio	pvalue	p.adjust	geneID	Count	logP	geneList
GO:0002495	antigen processing and presentation of peptide antigen via MHC class II	6/479	23/21602	8.43887e-06	0.0137117	ENSMUSG00000038642/ENSMUSG00000036908/ENSMUSG00000037649/ENSMUSG00000079547/ENSMUSG00000004552/ENSMUSG00000025702	6	1.86291	Ctss/Unc93b1/H2-DMa/H2-DMb1/Ctse/Marchf8
[truncated: 20 more rows]

## Sheet: 5c - Cluster VI
ID	Description	GeneRatio	BgRatio	pvalue	p.adjust	geneID	Count	logP	geneList
[truncated: 206 more rows]

## Sheet: 5c - Cluster VII
ID	Description	GeneRatio	BgRatio	pvalue	p.adjust	geneID	Count	logP	geneList
[truncated: 15 more rows]

[truncated: 1 more sheets: 5d - Top Genes Per Condition]
