# Supplementary material for: Epigenomic and transcriptomic analyses reveal differences between low-grade inflammation and severe exhaustion in LPS-challenged murine monocytes
Source: Commun Biol. 2022 Jan 28;5:102. doi: 10.1038/s42003-022-03035-2 (PMC8799722; doi:10.1038/s42003-022-03035-2)
Supplement: Supplementary file 8 — Supplementary Data 6 [file 42003_2022_3035_MOESM8_ESM.xlsx]

## Sheet: Heatmap
Ensembl	WT-PBS	WT-low	WT-high	TRAM-PBS	TRAM-low	TRAM-high	Cluster
ENSMUSG00000031722	949.405	1927.84	72907.6	1102.28	1392.73	16547	I
ENSMUSG00000040026	794.071	2415.31	551600	415.937	383.092	117944	I
ENSMUSG00000030142	710.046	1436.62	16717.5	878.15	786.025	4525.32	I
ENSMUSG00000071562	49.2241	28.7722	24403.3	31.1602	15.3786	6783.94	I
ENSMUSG00000022126	160.906	717.18	57350.8	110.178	137.748	2161.19	I
ENSMUSG00000024681	256.578	202.307	13440.9	288.693	433.69	2947.76	I
ENSMUSG00000017002	953.093	1461.84	32301.7	1080.4	1279.4	6822.49	I
ENSMUSG00000000982	1565.74	1114.07	9181.8	1669.31	1412.65	3231.32	I
ENSMUSG00000026390	266.058	3945.51	83378	218.785	687.922	13401.1	I
ENSMUSG00000006818	2159.29	3395.71	50265.3	2079.06	2174.23	10948.9	I
ENSMUSG00000040314	1220.78	1793.02	22186.1	1394.27	1719.19	6066.27	I
ENSMUSG00000053398	2053.66	1161.86	16639.8	1353.42	1140.6	3208.44	I
ENSMUSG00000079597	59.5237	31.1373	22400.4	69.0025	102.248	6800.84	I
ENSMUSG00000018930	1067.76	812.729	7234.19	1441.33	1287.35	1719.08	I
ENSMUSG00000024401	261.605	400.034	4777.74	356.822	389.424	1949.17	I
ENSMUSG00000095620	5.0139	5.82402	7041.43	7.9732	16.317	1120.04	I
ENSMUSG00000063234	116.269	554.166	8472.12	192.513	291.926	1880.67	I
ENSMUSG00000071561	87.5987	22.3679	36732	34.3418	32.9132	13199	I
ENSMUSG00000020649	1252.02	1895.12	11746.4	2208.47	2329.73	3762.46	I
ENSMUSG00000031584	2732.14	3090.72	17267.3	2830.87	2876.53	8170.26	I
ENSMUSG00000026202	1509.61	1633.9	13162	1560.73	1669.8	4946.72	I
ENSMUSG00000005481	2846.14	2539.9	9788.81	2470.15	2348.32	4275.95	I
ENSMUSG00000076937	56.6481	59.1039	1322.9	51.5681	17.7637	186.136	I
ENSMUSG00000021270	4558.83	4510.02	24174.8	6019.48	6588.03	11279.5	I
ENSMUSG00000068129	245.339	385.693	4359.77	222.777	310.364	978.748	I
ENSMUSG00000032786	2962.63	3633.14	15645	2204.93	3513.42	6513	I
ENSMUSG00000050953	56.1932	62.7682	4506.79	49.1701	68.8958	1104.13	I
ENSMUSG00000022586	2.5316	33.0562	2513.45	16.6634	19.2465	460.77	I
ENSMUSG00000041754	276.989	469.06	4669.65	268.434	386.898	1856.54	I
ENSMUSG00000042406	3508.36	2887.72	7639.65	3762.39	3520.52	4693.72	I
ENSMUSG00000021149	1079.78	1054.21	4078.89	1235.02	1277.15	2031.86	I
ENSMUSG00000029552	815.626	595.197	4010.43	572.644	569.322	1466.47	I
ENSMUSG00000020869	653.121	589.935	2916.01	667.554	674.425	1090.02	I
ENSMUSG00000028792	2224.08	2374.09	7747.05	2171.59	2016.85	3668.34	I
ENSMUSG00000025591	115.351	178.368	3055.91	138.547	138.305	370.99	I
ENSMUSG00000029430	6808	5705.92	22452.4	6660.87	6886.98	10207.1	I
ENSMUSG00000005410	1041.68	1438.09	5825.34	1881.48	2369.61	2414.33	I
ENSMUSG00000029752	1594.42	697.373	3412.45	1388.92	1147.86	1799	I
ENSMUSG00000030357	2029.39	1621.51	6837.38	2086.34	2189.67	2768.86	I
ENSMUSG00000005667	966.244	753.356	3629.24	1006.26	1085.29	1955.17	I
ENSMUSG00000043445	576.767	616.446	2525.46	520.975	479.054	943.754	I
ENSMUSG00000028885	106.97	179.577	4821.26	90.9073	113.693	695.21	I
ENSMUSG00000091228	2415.75	2237.39	7206.85	2868.61	3374.22	3756	I
ENSMUSG00000024640	1252.36	810.224	4208.41	1438.38	1568.63	2287.6	I
ENSMUSG00000005732	1291.98	1253.37	4707.95	1807.6	1802.16	2186.23	I
ENSMUSG00000058927	2100.21	1823.51	8201.58	1849.27	1853.16	3020.18	I
ENSMUSG00000081999	863.952	690.781	3376.82	1053.72	876.793	1710.94	I
ENSMUSG00000030747	165.492	192.952	3604.07	140.052	154.265	1082.98	I
ENSMUSG00000032575	1662.2	1491.79	5942.8	1882.68	1728.68	2572.14	I
ENSMUSG00000054766	1791.1	2022.16	8751.79	2635.7	2722.44	4545.49	I
ENSMUSG00000032279	1058.63	850.401	4035.81	1103.77	1287.81	1496.36	I
ENSMUSG00000032902	329.087	272.163	2882.2	380.871	426.794	713.892	I
ENSMUSG00000040152	12732.1	16699.3	45908.8	10050.6	10871.3	23040.4	I
ENSMUSG00000002870	1291.02	1263.15	6386.57	1814.23	2141.61	2427.79	I
ENSMUSG00000075602	67.1629	275.127	3114.17	40.1037	98.4343	1203.94	I
ENSMUSG00000029915	963.135	1004.57	4661.75	1140.83	1094.84	2325.44	I
ENSMUSG00000050737	87.7324	189.082	5115.89	14.0641	40.8342	273.732	I
ENSMUSG00000020089	239.768	295.876	2357.63	356.012	440.125	629.299	I
ENSMUSG00000038412	907.074	849.928	4273.85	920.559	799.231	2143.59	I
ENSMUSG00000078812	3127.21	2914.35	10283.1	3229.22	3499.9	5166.45	I
ENSMUSG00000030062	6536.45	6021.67	14188.2	7114.13	6730.11	7492.68	I
ENSMUSG00000001416	2976.71	2655.98	8794.37	3849.94	3392.09	4350.19	I
ENSMUSG00000048007	294.089	208.457	1348.95	399.063	299.386	482.638	I
ENSMUSG00000028729	1071.99	1068.68	3522.7	1048.79	1018.6	1601.52	I
ENSMUSG00000027203	356.469	646.217	3257.45	750.134	615.068	1228.35	I
ENSMUSG00000000028	380.516	499.803	2351.3	599.515	695.748	1026.48	I
ENSMUSG00000040354	1672.88	1334.3	3856.96	1717.64	1898.48	2273.03	I
ENSMUSG00000026281	1199.74	1354.44	3542.86	1829.58	1674.73	1872.9	I
ENSMUSG00000029447	4450.07	4388.76	12206.3	4773.49	5078.87	6005.49	I
ENSMUSG00000058624	524.045	641.329	3094.85	470.119	465.226	1471.74	I
ENSMUSG00000015176	441.224	566.581	2503.55	460.769	562.368	1066.61	I
ENSMUSG00000031388	624.634	635.39	2218.88	740.859	650.792	1116.77	I
ENSMUSG00000025980	2332.89	2145.62	7938.55	2602.67	2207.99	3617.49	I
ENSMUSG00000063694	1032.91	912.779	3586.3	1044.49	1054.92	1938.51	I
ENSMUSG00000035049	222.275	170.755	948.097	243.307	178.754	352.934	I
ENSMUSG00000025746	4.47956	22.1885	690.826	42.0835	13.6964	22.4008	I
ENSMUSG00000018189	1327.29	1326.74	3637.91	1443.71	1556.92	1793.26	I
ENSMUSG00000030156	118.953	266.733	1674.7	125.49	201.339	662.35	I
ENSMUSG00000001228	703.671	1135.83	4860.43	1421.68	1922.64	1917.26	I
ENSMUSG00000002068	235.891	273.414	1601.18	475.48	539.949	545.221	I
ENSMUSG00000013701	2824.99	2563.13	6675.34	2506.84	2381.48	3497.87	I
ENSMUSG00000089665	92.8613	97.7683	867.601	62.7858	53.4469	379.668	I
ENSMUSG00000020358	1341.51	1202.72	6296.65	1521.02	2162.49	2443.99	I
ENSMUSG00000030137	11.0641	17.4217	732.141	14.1833	40.2974	265.804	I
ENSMUSG00000024673	35.5273	74.0628	757.133	32.0283	23.9245	207.583	I
ENSMUSG00000028044	1954.14	1566.33	5440.08	1340.92	1319.8	2390.36	I
ENSMUSG00000028633	78.1377	47.7983	683.906	142.062	235.089	268.878	I
ENSMUSG00000020766	983.885	819.388	2568.02	880.114	891.951	1449.51	I
ENSMUSG00000021024	4570.18	4227.14	12563.1	3919.24	3900.49	7193.74	I
ENSMUSG00000002477	1202.15	1260.11	3902.44	1414.78	1256.82	2028.02	I
ENSMUSG00000023020	2284.34	1999.12	5987.28	1763.91	1744.66	2207.24	I
ENSMUSG00000026615	1882.89	1437.26	4432.31	1614.63	2430.57	1975.34	I
ENSMUSG00000019179	3592.34	3369.46	10285.1	3451.26	3340.77	4901.08	I
ENSMUSG00000023272	466.796	440.859	1514.62	369.697	386.496	495.25	I
ENSMUSG00000099974	316.744	357.671	2118.43	312.719	354.249	603.818	I
ENSMUSG00000028937	1043.27	1101.34	3931.51	793.284	828.552	1524.55	I
ENSMUSG00000021109	2146.95	2776.69	9527.5	2346.1	2708.1	3857.53	I
ENSMUSG00000076437	1122.84	734.218	2774.45	552.768	439.158	807.095	I
ENSMUSG00000028378	2145.29	1427.26	3358.77	1326.73	1262.68	1766.83	I
ENSMUSG00000005683	5774.72	5207.33	11936	4962.6	5235.28	6638.91	I
ENSMUSG00000022557	585.992	647.326	2022.25	599.609	750.193	890.281	I
ENSMUSG00000007029	1232.27	1180.87	4013.25	1148.76	1189.5	2196.85	I
ENSMUSG00000021759	27.2093	12.4403	723.841	11.6787	28.4324	13.8764	I
ENSMUSG00000027776	15.2119	49.4035	1010.54	22.9064	24.4677	388.397	I
ENSMUSG00000030512	1189.63	1035.15	2682.31	1092.45	1039.77	1448.51	I
ENSMUSG00000038900	1035.01	886.186	2405.26	1043.41	1164.07	1457.84	I
ENSMUSG00000018583	1253.85	1450.94	4081.51	1345.81	1614.04	2060.14	I
ENSMUSG00000024436	767.468	744.129	2357.21	1018.32	819.11	1422.07	I
ENSMUSG00000029777	2915.87	2526.19	7301.17	2942.35	2713.53	3820.92	I
ENSMUSG00000026020	432.825	633.415	2510.1	549.129	525.201	1039.64	I
ENSMUSG00000006310	28.8876	19.7071	422.013	11.7182	27.7675	49.6481	I
ENSMUSG00000032311	54.0839	37.6219	675.63	55.4674	57.4428	188.66	I
ENSMUSG00000019857	405.577	416.048	1709.8	454.676	517.541	777.263	I
ENSMUSG00000026558	151.657	141.468	1051.71	129.014	129.471	483.384	I
ENSMUSG00000026914	3096.77	2579.18	6699.95	2790.12	2851.74	4204.05	I
ENSMUSG00000038732	168.579	185.826	1292.97	227.424	232.897	351.12	I
ENSMUSG00000028333	2041.64	2204.45	5503.83	1977.59	2104.3	3093.33	I
ENSMUSG00000063412	1344.46	1148.72	3588.84	1315.09	1362.35	2052.21	I
ENSMUSG00000026827	812.299	940.557	3784.55	1127.11	824.773	1718.66	I
ENSMUSG00000028330	1228.58	1153.18	2927.39	1382.93	1126.26	1702.78	I
ENSMUSG00000003379	23.0515	35.363	779.282	28.5137	20.0424	191.255	I
ENSMUSG00000029910	1791.38	1395.07	3535.25	1559.77	1618.2	1629.64	I
ENSMUSG00000034681	2813.69	2630.79	5268.21	2662.05	2800.03	3440.03	I
ENSMUSG00000031112	330.655	403.102	1717.59	337.107	474.669	860.373	I
ENSMUSG00000027562	8.74405	19.6101	1014.4	19.811	33.8028	36.2576	I
ENSMUSG00000024785	236.527	172.033	867.353	249.757	229.659	310.619	I
ENSMUSG00000022881	430.384	461.737	1796.09	595.863	553.535	802.598	I
ENSMUSG00000031609	1043.91	1025.37	3033.36	829.826	871.53	1706.61	I
ENSMUSG00000071478	1043.3	855.113	2418.61	636.102	807.105	1153.54	I
ENSMUSG00000029610	549.604	422.652	1593.39	571.162	545.995	739.634	I
ENSMUSG00000032540	1030.21	973.637	2894.26	1153.03	1194.74	1762.98	I
ENSMUSG00000027737	57.1395	35.6808	1349.99	67.885	138.534	208.979	I
ENSMUSG00000054091	1563.82	1386.82	3447.86	1424.74	1415.37	1761.09	I
ENSMUSG00000026037	1374.23	639.798	2442.64	731.388	536.577	917.148	I
ENSMUSG00000031697	571.334	537.532	1653	719.186	686.108	802.935	I
ENSMUSG00000026864	20034.3	17804.8	41562.7	20952.2	21179	18902.1	I
ENSMUSG00000041481	2.83083	78.6896	950.288	21.9128	10.7335	311.064	I
ENSMUSG00000024538	162.303	140.352	1096.45	81.5662	121.955	434.796	I
ENSMUSG00000024556	1818.82	1903.73	5658.74	1726.85	1604.52	2687.72	I
ENSMUSG00000001056	1242.39	1214.31	4479.33	1382.77	1340.98	1834.74	I
ENSMUSG00000068039	4480.86	4509.11	11079.4	4858.61	4794.71	6316.94	I
ENSMUSG00000075701	2543.59	1978.6	4129.49	2146.24	2000.54	2241.12	I
ENSMUSG00000018796	663.871	984.35	4128.82	663.969	810.449	1263.96	I
ENSMUSG00000024359	2640.65	2281.14	5606.23	2641.22	2502.85	2979.3	I
ENSMUSG00000001016	1207.43	1044.05	2583.37	1551.01	1401.37	1688.14	I
ENSMUSG00000036067	1202.25	2078.04	6969.39	867.139	1054.42	2932.67	I
ENSMUSG00000027613	2770.34	2047.77	6377.26	2400.84	2031.45	2873.73	I
ENSMUSG00000094777	6630.97	7892.13	19252.4	5066.9	5801.37	8367.56	I
ENSMUSG00000024772	369.833	823.094	3867.75	415.026	737.96	1447.31	I
ENSMUSG00000020018	1099.64	955.662	3211.24	912.015	844.548	1829.3	I
ENSMUSG00000020323	73.1005	101.979	1100.68	130.215	157.705	490.935	I
ENSMUSG00000028523	8.69437	9.15985	543.831	3.68558	4.75624	202.777	I
ENSMUSG00000058355	1421.7	1407.65	4390.66	2069.5	2025.26	2626.71	I
ENSMUSG00000028156	1899.42	1642.18	5035.06	2262.64	2293.2	3171.52	I
ENSMUSG00000054079	605.065	583.099	1618.46	677.943	657.25	753.607	I
ENSMUSG00000025403	882.58	598.898	3003.64	781.112	653.446	977.055	I
ENSMUSG00000038372	456.143	311.626	1068.9	445.768	408.843	473.598	I
ENSMUSG00000001627	774.478	831.612	3048.57	881.008	880.092	1336.82	I
ENSMUSG00000037070	1551.12	1547.88	3537.51	1779.2	1982.67	2429.57	I
ENSMUSG00000025613	5844.21	5310.36	14997.9	5686.76	5553.44	8441.14	I
ENSMUSG00000075266	425.32	404.802	1417.83	397.136	334.89	565.362	I
ENSMUSG00000044533	23133.4	23871	53856.8	21210.4	22072	33493	I
ENSMUSG00000040269	473.553	386.732	1476.53	465.971	424.244	601.566	I
ENSMUSG00000026520	930.887	906.93	2472.67	720.053	843.642	1143.22	I
ENSMUSG00000023832	444.391	379.52	1579.28	500.612	374.396	850.344	I
ENSMUSG00000057388	1862.1	1700.57	4722.93	1781.01	1935.25	2319.32	I
ENSMUSG00000034203	596.604	562.971	1527.55	686.246	668.405	712.9	I
ENSMUSG00000035235	219.585	203.051	1045.87	201.274	241.319	328.6	I
ENSMUSG00000072235	5347.47	4345.27	10320.5	3785.87	3720.89	6680.91	I
ENSMUSG00000025858	2024.29	2094.94	4395.85	2139.07	2224.35	2600.57	I
ENSMUSG00000017499	140.668	226.092	1146.42	404.431	449.167	578.887	I
ENSMUSG00000020873	1533.98	1657.16	3488.56	1647.62	1568.42	2116.96	I
ENSMUSG00000024844	2440.21	2206.16	5906.48	2511.71	2465.53	3324.84	I
ENSMUSG00000105547	25.027	63.905	793.444	26.2887	18.9565	133.316	I
ENSMUSG00000027405	1237.35	1599.84	5727.55	1977.16	2783.98	3125.8	I
ENSMUSG00000042354	753.905	664.409	2443.9	1062.37	1140.79	1119.13	I
ENSMUSG00000036752	1447.85	1166.37	3415.99	956.855	956.057	1816.79	I
ENSMUSG00000028884	856.635	986.845	3337.03	1158.38	1345.11	1333.24	I
ENSMUSG00000028693	1249.66	1270.37	2914.38	1492.46	1466.29	1617.33	I
ENSMUSG00000074088	1282.75	1338.66	2982.25	1292.89	1516.04	1941.65	I
ENSMUSG00000067194	2229.51	1596.85	6606.29	1250.7	1363.21	1968.34	I
ENSMUSG00000021474	1024.51	823.031	2451.77	1136.03	1087.33	1212.88	I
ENSMUSG00000023988	373.052	244.14	1381.63	213.059	255.949	625.34	I
ENSMUSG00000022863	60.8512	20.611	403.341	32.0696	85.5325	117.541	I
ENSMUSG00000028953	1576.17	1406.22	3534.73	1607.04	1639.24	1869.98	I
ENSMUSG00000021131	1232.38	1060.93	4225.51	1340.43	1428.42	1946.52	I
ENSMUSG00000012428	0	0	686.743	1.21054	0	162.064	I
ENSMUSG00000028873	2512.79	2171.66	4682.16	1452.44	1797.01	2117.01	I
ENSMUSG00000030291	2054.08	1892.61	5197.7	1707.14	1475.29	2677.2	I
ENSMUSG00000031432	619.601	527.185	2008.74	663.062	674.741	760.462	I
ENSMUSG00000003824	440.257	372.714	1275.79	622.068	617.27	526.293	I
ENSMUSG00000031924	4119.7	3377.08	7328.07	3790.05	3515.95	4694.11	I
ENSMUSG00000020328	845.426	954.051	2080.43	763.059	980.214	1079.07	I
ENSMUSG00000097163	237.145	215.699	920.364	191.367	190.628	307.37	I
ENSMUSG00000016528	275.021	298.51	1231.68	278.462	261.633	368.327	I
ENSMUSG00000025393	25764.3	22069.1	51804.7	25020	22682.7	26133.4	I
ENSMUSG00000029822	1185.65	1325.38	3178.16	1204.39	1361.36	877.764	I
ENSMUSG00000014867	8497.52	8518	19816.4	8001.85	7098.65	11177.7	I
ENSMUSG00000021595	2050.81	1748.91	4480.28	2045.24	1976.21	2741.8	I
ENSMUSG00000024742	1408.06	1475.71	4411.58	1642.07	1851.59	1923.59	I
ENSMUSG00000030079	901.457	854.095	2576.46	840.182	939.85	1180.04	I
ENSMUSG00000057948	859.895	791.516	1754.52	824.581	832.002	850.924	I
ENSMUSG00000039067	2122.15	2001.68	4366.47	2044.67	2032.95	2471.39	I
ENSMUSG00000025747	658.402	815.803	4053.17	978.861	1173.08	1285.39	I
ENSMUSG00000030007	3658.86	3530.31	9416.96	3573	3555.18	5275.17	I
ENSMUSG00000035373	146.972	144.733	828.937	168.008	102.148	393.524	I
ENSMUSG00000022018	47.1553	116.21	1047.55	70.7203	114.023	376.352	I
ENSMUSG00000019139	1528.2	1511.03	4239.48	1569.03	1600.22	2163.2	I
ENSMUSG00000027018	1261.8	1544.35	4275.49	1969.35	2131.19	2152.38	I
ENSMUSG00000105987	852.515	964.122	2689.05	878.476	1155.7	1557.51	I
ENSMUSG00000073676	1996.71	1789.96	3964.37	1932.94	1883.73	2423.38	I
ENSMUSG00000047721	1048.14	1065.97	2813.06	1225.74	1312.57	1754.25	I
ENSMUSG00000023944	14611.1	17131.1	44238.9	11745.9	15461	23896.1	I
ENSMUSG00000036992	619.209	553.846	1685.57	653.201	707.261	1005.06	I
ENSMUSG00000032423	1466.14	1354.16	3347.58	1647.35	1686.21	1910.34	I
ENSMUSG00000020116	887.255	763.089	2129.42	889.592	838.042	1130.99	I
ENSMUSG00000030108	7.82115	14.8695	358.027	39.0832	18.7124	112.908	I
ENSMUSG00000005470	1162.5	1295.26	2874.61	1362.94	1323.98	1589.76	I
ENSMUSG00000019303	179.419	175.015	726.363	180.935	204.16	236.077	I
ENSMUSG00000027823	1690.29	1648.58	3662.05	1875.2	1680.08	1995.89	I
ENSMUSG00000020592	131.222	294.482	1795.06	111.102	159.623	346.48	I
ENSMUSG00000022551	2674.37	2937.78	6348.36	2983.33	2400.14	3119.56	I
ENSMUSG00000070319	1810.81	1775.19	3803.12	1369.35	1593.6	2088.03	I
ENSMUSG00000062580	1210.75	1157.47	3018.22	1077.57	1117.72	1391.92	I
ENSMUSG00000004642	2752.24	2483.4	5860.75	3075.07	3388.29	3096.4	I
ENSMUSG00000072244	233.536	188.877	1156.48	112.867	193.458	271.288	I
ENSMUSG00000026234	5649.13	5700.61	13781.6	6081.09	6434.66	6525.33	I
ENSMUSG00000034329	288.423	203.841	865.87	334.055	342.875	251.829	I
ENSMUSG00000022241	1751.21	1528.47	4282.55	1832.51	1914.6	1932.43	I
ENSMUSG00000031256	598.365	564.173	2040.24	758.445	562.716	865.811	I
ENSMUSG00000032126	1686.32	1381.41	3062.39	1706.57	1565.4	2036.81	I
ENSMUSG00000104268	168.784	147.333	692.855	107.61	115.888	178.14	I
ENSMUSG00000022193	3903.5	3848.1	10141.8	3592.79	3196.24	4519.08	I
ENSMUSG00000041431	2858.95	2607.94	5662.17	1995.39	2236.94	3587.68	I
ENSMUSG00000047945	89.74	254.621	1068.99	63.6532	138.102	423.219	I
ENSMUSG00000057278	2361.74	2137.46	6745.92	1827.92	1701.76	3088.1	I
ENSMUSG00000031781	998.877	684.051	2095.6	924.579	918.49	1289.66	I
ENSMUSG00000022673	1085.36	1884.24	5842.8	1652.07	1929.93	2184.85	I
ENSMUSG00000047832	772.737	846.453	1886.33	887.308	959.101	1236.27	I
ENSMUSG00000017861	64.0477	124.61	879.984	164.03	232.986	230.408	I
ENSMUSG00000012483	444.943	405.574	1113.9	323.57	402.551	573.715	I
ENSMUSG00000001473	1983.77	1822.63	4864.24	1510.54	1450.88	1544.37	I
ENSMUSG00000023961	79.2155	104.234	725.054	44.4974	88.3585	153.713	I
ENSMUSG00000022498	1061.39	952.885	2483.07	1025.15	1140.11	1287.91	I
ENSMUSG00000024007	669.928	745.144	2279.76	936.191	919.507	1206.36	I
ENSMUSG00000019814	778.184	883.34	2384.48	902.997	1010.63	1439.86	I
ENSMUSG00000022962	1447.57	1190.4	3184.69	1481.42	1386.42	1559.6	I
ENSMUSG00000021569	241.441	381.736	1786.02	468.448	293.096	534.607	I
ENSMUSG00000029014	1156.39	1085.38	2729.71	1104.62	1186.4	1519.72	I
ENSMUSG00000078453	1963.92	2106.49	5143.72	1736.2	1959.14	2669.66	I
ENSMUSG00000021102	845.987	607.243	1995.32	634.406	815.333	847.779	I
ENSMUSG00000053317	3241.02	3224.71	8507.57	2579.69	2566.42	5042.79	I
ENSMUSG00000005610	1637.43	1267.23	6301.06	2162.26	1976.65	2324.39	I
ENSMUSG00000023106	1352.82	1085.03	2231.14	1181.86	1144.88	1533.07	I
ENSMUSG00000024529	11.8931	7.26878	2733.16	20.2322	14.6585	926.654	I
ENSMUSG00000052397	690.58	474.84	1291.9	523.946	572.315	750.616	I
ENSMUSG00000047867	70.4814	45.3411	446.706	51.5221	49.1273	118.392	I
ENSMUSG00000035960	1023.13	1009.91	2642.54	1126.91	1222.46	1312.97	I
ENSMUSG00000028455	1230.57	1235.86	2930.37	1146.49	1139.28	1672.75	I
ENSMUSG00000020224	1407.74	1131.18	2598.39	1328.08	1496.74	1743.22	I
ENSMUSG00000024360	2050.85	2014.99	4255.37	1606.44	1821.58	2325.35	I
ENSMUSG00000059208	5076.04	4982.86	10900.7	4364.52	4545.82	4940.66	I
ENSMUSG00000006517	1164.76	1097.02	2706.82	974.917	740.261	1679.35	I
ENSMUSG00000069272	246.233	227.6	750.285	245.042	287.536	405.011	I
ENSMUSG00000022769	1674.93	1565.75	4122.79	2296.82	1911.52	1791.05	I
ENSMUSG00000058013	1068.2	864.327	1864.47	1152.56	1155.21	1006.73	I
ENSMUSG00000001305	329.459	273.967	973.453	284.994	302.993	409.564	I
ENSMUSG00000026821	502.539	704.109	1911.71	276.8	666.503	958.639	I
ENSMUSG00000038482	1235.68	1513.51	4688.97	1850.66	1930	2480.53	I
ENSMUSG00000069682	3351.58	3718.08	9208.55	3608.34	4095.37	5805.52	I
ENSMUSG00000019850	531.945	862.837	2518.56	461.904	577.527	1240.03	I
ENSMUSG00000028266	143.55	231.936	1026.39	182.108	143.747	432.149	I
ENSMUSG00000062075	1048.28	901.266	1867.45	984.303	1020.48	929.844	I
ENSMUSG00000014245	149.248	127.414	445.816	129.614	116.684	177.448	I
ENSMUSG00000029066	1636.48	1482.98	3555.06	1667.32	1313.89	1918.97	I
ENSMUSG00000056076	802.633	359.317	1548.5	612.921	733.042	808.595	I
ENSMUSG00000060034	58.1668	55.0248	395.697	43.9075	42.3276	161.53	I
ENSMUSG00000038374	2223.94	1764.67	3850.68	1850.95	1646.66	2164.7	I
ENSMUSG00000022300	1455.61	1267.76	2636.69	1255.5	1159.25	1492.63	I
ENSMUSG00000001403	2525.11	2324.45	6021.74	1088.06	1592.89	2964.18	I
ENSMUSG00000035198	615.678	620.198	1850.87	753.304	939.023	845.034	I
ENSMUSG00000017009	3092.87	3044.74	6120.64	2722.09	2479.06	3292.94	I
ENSMUSG00000036402	5314.65	4336.67	10289.1	3931.9	3910.61	5432.6	I
ENSMUSG00000038279	538.905	535.258	1828.89	890.247	559.379	954.011	I
ENSMUSG00000042747	1836.01	1799.55	4519.74	1890.76	2129.52	2433.86	I
ENSMUSG00000005779	4583.35	4394.86	9837.99	4151.95	4681.85	5901.77	I
ENSMUSG00000024480	601.28	488.868	1627.64	593.415	467.185	828.277	I
ENSMUSG00000061024	456.509	532.765	1984.11	554.766	470.94	597.037	I
ENSMUSG00000038121	572.565	371.303	2190.34	631.624	419.064	491.306	I
ENSMUSG00000028261	508.067	329.053	960.568	464.827	452.211	499.343	I
ENSMUSG00000004264	2015.61	2200.33	4673.08	2222.77	1883.74	3007.36	I
ENSMUSG00000045983	462.736	420.253	1172.24	463.797	476.877	536.137	I
ENSMUSG00000004393	1017.7	1004.87	2351.23	1030.93	1095.33	1441.13	I
ENSMUSG00000036285	660.512	523.582	1128.8	409.619	380.593	551.932	I
ENSMUSG00000022770	396.703	204.435	734.488	253.764	318.48	347.507	I
ENSMUSG00000030867	1327.81	1187.34	2674.73	567.071	683.13	1071.22	I
ENSMUSG00000021115	1158.76	1254.33	2686.22	1443.59	1365.21	1791.92	I
ENSMUSG00000040688	741.457	783.58	1821.32	816.477	674.411	1079.72	I
ENSMUSG00000025869	538.757	468.148	1536.55	500.389	411.664	783.722	I
ENSMUSG00000011179	622.9	417.814	1892.59	778.13	896.03	819.959	I
ENSMUSG00000000730	15.3342	9.45977	399.725	9.69677	19.5177	76.4169	I
ENSMUSG00000018500	17.5577	26.0622	408.325	30.8367	24.0087	142.02	I
ENSMUSG00000057130	1017.08	757.275	2150.21	699.283	699.569	815.377	I
ENSMUSG00000017221	1610.78	1513.2	3402.93	1230.46	1346.46	1789.43	I
ENSMUSG00000025981	336.564	292.635	966.936	415.806	322.782	530.419	I
ENSMUSG00000026547	10263	9692.86	21638.5	9940.51	10892.9	12575.8	I
ENSMUSG00000020949	1459	1253.3	2845.84	1535.19	1583.7	1663.44	I
ENSMUSG00000006057	2865.49	2723.79	6828.77	3349.05	3353.83	3760.68	I
ENSMUSG00000023110	765.142	825.584	1796.72	877.986	897.418	909.738	I
ENSMUSG00000014959	2666.92	2377.13	5358.84	2047.98	1964.09	3073.38	I
ENSMUSG00000033294	761.198	695.973	1841.32	848.649	604.81	966.674	I
ENSMUSG00000006398	2790.6	2538.04	5824.81	1259.12	1367.06	2652.18	I
ENSMUSG00000028318	121.095	131.523	554.9	283.6	161.485	232.736	I
ENSMUSG00000032965	443.326	564.569	1634.54	385.382	382.89	765.535	I
ENSMUSG00000041084	2716.88	2584.72	6093.5	2251.79	2352.06	3047.93	I
ENSMUSG00000022391	2168.24	1603.32	3300.79	1725.88	1673.12	1929.91	I
ENSMUSG00000037313	2794.15	2655.08	5644.32	2102.95	2451.02	2662.08	I
ENSMUSG00000034634	62.2112	230.119	906.756	90.8583	191.879	384.791	I
ENSMUSG00000027715	4879.43	4455.03	9735.07	2953.42	3253	4501.19	I
ENSMUSG00000015671	7555.7	6434.15	13861.5	5708.66	5571.1	7475.73	I
ENSMUSG00000025130	15472.9	14693	34071.1	13170.7	12704	17820.7	I
ENSMUSG00000014226	1867.86	1528.41	3726.44	1704.23	1535.77	1984.79	I
ENSMUSG00000033096	1680.49	1263.34	2598.42	1290.1	1234.53	1557.71	I
ENSMUSG00000018446	1604.28	1537.66	4661.99	1451.92	1477.95	2007.58	I
ENSMUSG00000061751	9.27274	8.88914	264.397	32.4396	7.31738	31.4555	I
ENSMUSG00000035351	449.864	457.143	1303.78	425.661	375.723	696.087	I
ENSMUSG00000055760	254.027	184.454	628.264	310.707	310.632	256.908	I
ENSMUSG00000063480	1796.07	1681.36	4758.53	2711.9	1910.52	2937.11	I
ENSMUSG00000019923	2034.17	1912.56	3836.04	2519.04	2269.07	2505.06	I
ENSMUSG00000024791	535.497	618.971	1767.69	740.356	679.584	610.52	I
ENSMUSG00000001707	336.207	563.075	1528.68	319.318	349.068	740.952	I
ENSMUSG00000021765	0.45006	0	329.076	13.7553	1.61622	52.6985	I
ENSMUSG00000030724	73.7842	92.0071	1135.5	31.166	19.1172	264.439	I
ENSMUSG00000030265	313.542	236.813	705.094	309.234	382.823	437.422	I
ENSMUSG00000020708	2325	2345.22	4695.03	2659.77	2451.71	2981.5	I
ENSMUSG00000025364	75.8552	109.196	498.862	109.948	164.736	216.634	I
ENSMUSG00000019773	489.694	532.712	1590.33	558.44	634.551	879.567	I
ENSMUSG00000064326	1652.8	1519.85	4157.98	1661.91	1546.47	1705.78	I
ENSMUSG00000001380	1352.93	1457.51	3282.95	1337.77	1376.04	1511.06	I
ENSMUSG00000039640	1369.01	1277.48	3202	1267.4	1193.04	1496.1	I
ENSMUSG00000058392	208.081	236.5	858.721	270.228	240.007	343.021	I
ENSMUSG00000019849	1645.35	1358	2851.51	1573.19	1428.35	1807.96	I
ENSMUSG00000028982	171.812	78.6471	440.457	76.5769	101.487	113.273	I
ENSMUSG00000002997	580.446	404.241	1343.12	488.274	660.109	748.924	I
ENSMUSG00000049751	5369.19	5205.04	12112.6	4773.35	4986.93	7559.65	I
ENSMUSG00000022945	523.583	469.614	1490.38	825.287	626.326	633.373	I
ENSMUSG00000041438	342.188	405.999	1257.43	376.923	448.765	565.011	I
ENSMUSG00000071497	955.685	933.52	2463.08	1001.3	1236.57	1459.79	I
ENSMUSG00000098274	8197.69	8158.17	17272.8	6762.26	6983.21	10829.6	I
ENSMUSG00000041506	351.418	250.819	1043.46	461.165	292.234	432.469	I
ENSMUSG00000044155	1074.71	1037.79	3086.91	1184.66	1062.44	1638.83	I
ENSMUSG00000071072	677.075	705.985	2046.74	785.156	731.216	1058.22	I
ENSMUSG00000074506	800.94	539.325	1202.88	343.129	383.83	517.07	I
ENSMUSG00000026049	316.534	407.793	1394.34	420.719	380.489	606.882	I
ENSMUSG00000015314	29.9693	119.114	657.896	83.2493	95.4887	281.253	I
ENSMUSG00000073775	536.489	452.938	1144.8	418.054	419.286	571.338	I
ENSMUSG00000043424	990.645	728.222	2149.91	1028.78	912.133	1138.86	I
ENSMUSG00000039041	608.452	599.373	1335.44	640.055	567.135	554.849	I
ENSMUSG00000022913	615.119	528.308	1530.57	671.51	542.814	876.235	I
ENSMUSG00000022111	694.512	587.193	1388.85	624.977	620.246	684.797	I
ENSMUSG00000026875	47.5665	414.208	2410.01	98.5046	49.0388	556.993	I
ENSMUSG00000021764	2284.87	2174.67	4424.54	1719.68	1529.83	2187.96	I
ENSMUSG00000037149	2222.07	1959.97	4220.27	2430.41	2156.16	2341.24	I
ENSMUSG00000090136	2398.09	2607.76	5982.78	2116	2127.9	3068.28	I
ENSMUSG00000117869	379.327	348.957	1186.35	471.057	531.994	731.898	I
ENSMUSG00000002733	560.259	469.603	2090.08	393.239	546.825	624.733	I
ENSMUSG00000055762	2335.98	2386.25	5285.33	2479.18	2733.57	3321.02	I
ENSMUSG00000034024	3334.89	3499.92	7705.09	3151.35	3302.72	4374.67	I
ENSMUSG00000042498	144.189	39.5898	813.86	89.0825	72.7155	127.118	I
ENSMUSG00000041859	576.242	584.997	2350.84	617.315	874.193	946.287	I
ENSMUSG00000016257	802.456	910.436	2680.67	1000.45	821.615	1372.6	I
ENSMUSG00000023505	2566.3	1911.56	4446.42	1370.09	1365.33	2046.02	I
ENSMUSG00000015217	790.891	436.065	1272.48	644.16	654.813	604.867	I
ENSMUSG00000022503	1638.61	1555.73	3624.82	1480.24	1639.88	2277.26	I
ENSMUSG00000025324	68.9235	60.9862	357.886	96.5817	93.9752	159.589	I
ENSMUSG00000024067	1414.46	933.964	2320.16	1212.57	986.268	1094.04	I
ENSMUSG00000027597	427.621	241.789	853.813	290.502	400.109	328.668	I
ENSMUSG00000025823	3642.41	3476.49	7311.86	4114.98	4047.14	4550.24	I
ENSMUSG00000030402	4.77196	28.7078	1206.7	0.675442	75.454	304.473	I
ENSMUSG00000037531	460.171	352.328	1156.79	424.587	257.731	440.757	I
ENSMUSG00000033809	413.223	404.052	915.914	452.096	483.852	476.115	I
ENSMUSG00000019689	188.776	167.179	517.2	171.919	144.556	218.644	I
ENSMUSG00000027746	1350.97	796.554	1969.86	1033.27	639.619	1053.53	I
ENSMUSG00000027752	1025.36	1085.16	2966.34	872.148	1166.84	1212.99	I
ENSMUSG00000026701	4415.47	4014.12	9001.76	4133.94	4114.35	5626.19	I
ENSMUSG00000111228	97.3792	64.6454	379.539	76.1508	71.4116	88.1075	I
ENSMUSG00000034321	547.983	645.854	1435.19	701.809	574.436	781.752	I
ENSMUSG00000062248	1785.31	1608.12	3761.16	1076.8	1150.45	2146.71	I
ENSMUSG00000032586	257.552	373.496	1003.07	357.681	326.451	448.486	I
ENSMUSG00000002984	286.433	263.034	797.675	247.247	249.018	384.26	I
ENSMUSG00000032026	739.079	624.279	1594.1	715.08	704.626	778.111	I
ENSMUSG00000079499	38.309	36.3385	412.337	42.8085	50.1848	161.881	I
ENSMUSG00000030188	214.355	210.951	724.35	215.906	181.97	297.755	I
ENSMUSG00000032011	0	6.01523	520.213	0	1.50548	29.9243	I
ENSMUSG00000025580	3448.57	3033.02	6749.13	3510.4	3043.12	3616.24	I
ENSMUSG00000032977	205.305	196.185	847.545	131.662	147.743	232.527	I
ENSMUSG00000037278	1508.62	1318.79	3082.38	1313.4	1166.55	1718.87	I
ENSMUSG00000040331	735.516	742.55	1581.09	881.086	795.521	1052.61	I
ENSMUSG00000085949	0	0	211.43	3.48454	0	46.2448	I
ENSMUSG00000028334	1126.75	1013.53	2356.29	1070.98	904.028	1098.71	I
ENSMUSG00000026005	1481.63	1439.29	3442.22	1066.51	1288.94	1747.35	I
ENSMUSG00000079111	2567.03	2562.14	5724.39	2737.83	2642.31	3342.59	I
ENSMUSG00000017716	4229.21	3102.45	6409.93	2136.37	2315.22	3197.88	I
ENSMUSG00000068105	16.7252	49.5293	690.679	31.1626	48.4464	48.33	I
ENSMUSG00000029246	392.253	417.202	1973.94	485.629	473.425	554.506	I
ENSMUSG00000053094	1650.26	1508.66	3927.9	1613.86	1678.05	1851.11	I
ENSMUSG00000041891	1986.49	1978.55	4090.33	1711.42	1594.62	1916.54	I
ENSMUSG00000035215	958.14	722.962	1690.32	684.965	730.094	968.257	I
ENSMUSG00000026646	60.4899	61.1305	294.715	65.4941	73.2573	101.274	I
ENSMUSG00000009013	3557.22	3544.87	7625.76	3576.35	3305.16	5067.76	I
ENSMUSG00000101892	713.375	705.668	1755.56	634.587	588.522	851.719	I
ENSMUSG00000074476	518.742	506.322	1772.17	271.23	383.49	757.333	I
ENSMUSG00000030189	54.8432	47.4898	419.47	124.841	79.3306	157.25	I
ENSMUSG00000048578	683.17	784.049	2229.8	601.882	837.437	867.433	I
ENSMUSG00000023345	475.673	498.657	1557.77	336.125	403.246	593.423	I
ENSMUSG00000037337	268.434	304.226	1098.01	307.46	408.807	470.589	I
ENSMUSG00000041313	112.05	72.9141	494.994	80.0863	129.685	242.406	I
ENSMUSG00000092837	14.3839	29.4022	366.11	2.37205	7.67227	74.8143	I
ENSMUSG00000023045	63.7252	17.5816	186.253	33.1107	26.8413	70.1073	I
ENSMUSG00000025646	772.71	1071.78	2521.85	730.206	904.401	953.385	I
ENSMUSG00000112096	67.6237	54.825	346.938	44.0055	75.7553	72.3574	I
ENSMUSG00000056501	102.266	46.2834	973.97	22.7061	121.767	286.529	I
ENSMUSG00000045273	383.566	378.572	910.937	373.364	384.293	433.419	I
ENSMUSG00000035505	252.616	195.301	564.961	258.282	259.126	264.95	I
ENSMUSG00000004460	3136.87	2714.25	5705.69	3036.28	3106.98	3073.61	I
ENSMUSG00000060288	758.022	613.116	1651.41	596.236	616.343	851.589	I
ENSMUSG00000052833	2883.91	2198.03	4411.63	2205.47	2336.15	2520	I
ENSMUSG00000025758	714.294	733.08	2149.31	898.08	783.811	1010.56	I
ENSMUSG00000034729	785.852	847.96	2342.32	825.852	693.937	1103.5	I
ENSMUSG00000041355	2823.07	2750.12	5877.05	2638.7	2517.36	3218.67	I
ENSMUSG00000061086	10.313	3.49695	229.474	18.3571	0.594298	68.2447	I
ENSMUSG00000020038	188.679	317.258	1818.27	877.93	205.992	666.871	I
ENSMUSG00000091625	990.389	841.504	1877.73	766.628	645.827	977.097	I
ENSMUSG00000024833	1115.66	1208.41	2726.15	1578.37	1493.99	1406.35	I
ENSMUSG00000014504	1418.17	1355.12	2986.05	973.753	1010.9	1488.92	I
ENSMUSG00000025134	341.973	366.858	1233.48	460.858	351.621	625.759	I
ENSMUSG00000039934	661.189	1156.49	2402.07	1021.42	997.579	1396.62	I
ENSMUSG00000015749	1039.36	459.414	1393.4	875.869	818.299	980.84	I
ENSMUSG00000075229	348.312	316.357	935.898	261.871	319.435	441.408	I
ENSMUSG00000031848	1522.7	1538.72	3430.91	1362.06	1414.62	1669.51	I
ENSMUSG00000005374	574.142	474.174	1215.32	675.689	672.836	802.764	I
ENSMUSG00000034192	1306.29	1298.51	2699.77	977.341	1031.61	1220.72	I
ENSMUSG00000031352	892.513	723.6	1678.94	843.96	984.551	1018.23	I
ENSMUSG00000014956	789.001	817.231	2995.59	882.433	603.542	1366.44	I
ENSMUSG00000028367	11572.4	10420.8	21596.2	9193.64	9475.28	11992.7	I
ENSMUSG00000028671	425.619	301.241	883.661	399.322	348.23	540.855	I
ENSMUSG00000022338	1706.63	1452	3045.18	1243.9	1372.12	1655.47	I
ENSMUSG00000105014	128.333	106.31	504.494	91.8388	181.941	239.928	I
ENSMUSG00000024665	143.515	86.1264	967.307	58.1901	46.5947	321.288	I
ENSMUSG00000060550	76.8035	283.734	1118.97	94.6686	90.6745	275.769	I
ENSMUSG00000022752	1672.77	1630.3	3440.61	1839.14	1828.56	2079.1	I
ENSMUSG00000066637	497.791	305.51	673.088	300.8	384.487	427.751	I
ENSMUSG00000028889	637.077	419.112	1438.7	506.053	769.609	764.015	I
ENSMUSG00000110751	60.195	39.5633	232.114	48.6026	58.3806	83.6371	I
ENSMUSG00000006179	155.107	196.952	603.597	116.267	83.882	222.758	I
ENSMUSG00000032478	377.438	385.567	1067.26	362.172	548.98	495.806	I
ENSMUSG00000006442	61.8075	52.1069	367.699	59.4093	60.376	139.565	I
ENSMUSG00000092203	532.52	616.312	1604.79	484.468	573.35	883.636	I
ENSMUSG00000087371	59.7861	53.3443	539.113	74.9403	70.4674	88.3148	I
ENSMUSG00000038335	542.665	528.659	1273.84	443.803	643.648	729.534	I
ENSMUSG00000070283	767.314	654.938	1532.92	531.407	500.573	798.87	I
ENSMUSG00000046516	1146.07	992.568	2258.68	1024.1	957.463	1394.87	I
ENSMUSG00000025016	1975.5	1637.84	3661.77	2008.8	2236.69	2274.81	I
ENSMUSG00000043505	7.03873	0.957532	274.188	0	2.17161	27.7236	I
ENSMUSG00000031904	315.968	352.404	937.574	415.811	353.627	400.132	I
ENSMUSG00000034674	1414.88	1435.26	3862.08	1407.19	1240.27	1808.69	I
ENSMUSG00000045751	332.488	376.819	1016.66	329.608	371.104	442.174	I
ENSMUSG00000032860	271.668	311.598	1027.75	187.911	149.117	479.037	I
ENSMUSG00000031429	1328.01	1302.77	3068.97	1125.88	1217.2	1347.15	I
ENSMUSG00000022394	896.101	716.16	1688.18	834.213	765.649	841.808	I
ENSMUSG00000036371	3361.23	3397.22	7791.54	3516.64	3581.31	4509.84	I
ENSMUSG00000039748	169.569	144.949	718.883	275.03	245.251	321.323	I
ENSMUSG00000031683	1936.26	1142.13	2687.68	1163.69	1222.67	1552.03	I
ENSMUSG00000039356	461.727	447.818	1014.61	478.21	535.231	611.228	I
ENSMUSG00000026984	0	0	228.03	0	0	4.57879	I
ENSMUSG00000040274	1830.5	2137.57	4732.77	2198.29	2479.03	2024.84	I
ENSMUSG00000029415	359.548	246.323	790.653	291.514	224.872	444.433	I
ENSMUSG00000021643	80.2815	62.7553	366.186	92.8357	64.7244	110.762	I
ENSMUSG00000038644	575.47	657.651	1759.97	608.452	778.784	645.123	I
ENSMUSG00000030268	7.07857	2.17417	383.828	12.4089	33.3232	50.0198	I
ENSMUSG00000078784	1907.19	1851.38	5510.27	1944.45	1769.76	2431.13	I
ENSMUSG00000034932	1113.43	1063.02	2144.9	965.386	939.167	1339.95	I
ENSMUSG00000105906	11.631	58.0641	1404.66	7.21421	6.86974	150.725	I
ENSMUSG00000031785	31.7315	13.9935	317.553	13.5009	70.2999	45.7702	I
ENSMUSG00000073771	165.009	102.1	370.519	157.312	199.062	219.214	I
ENSMUSG00000027889	585.445	570.285	1237.6	455.527	583.363	610.816	I
ENSMUSG00000029761	51.1229	2.66408	700.931	17.3845	16.2783	92.058	I
ENSMUSG00000057497	684.272	720.767	1744.85	663.277	668.509	749.659	I
ENSMUSG00000076441	7.62661	11.7505	329.135	3.28057	6.53433	65.8085	I
ENSMUSG00000062345	15.3525	0	253.112	0	26.9471	17.2277	I
ENSMUSG00000024841	1423.8	1028.23	2318.89	1214.32	1314.78	1226.75	I
ENSMUSG00000012076	624.434	631.068	1449.32	725.419	777.411	622.056	I
ENSMUSG00000076609	47.2079	121.891	3166.49	53.6408	326.443	1062.24	I
ENSMUSG00000033918	1310.38	1130.54	2598.44	1477.85	1191.06	1551.53	I
ENSMUSG00000020334	247.677	249.041	739.434	310.318	203.097	312.419	I
ENSMUSG00000108394	42.5321	36.6229	220.719	34.4683	86.2602	91.3938	I
ENSMUSG00000028560	1043.98	1031.56	2719.08	715.106	1324.23	1113.98	I
ENSMUSG00000067995	611.4	557.887	1413.42	548.992	553.164	768.279	I
ENSMUSG00000042729	599.384	568.334	1821.25	718.336	634.842	883.767	I
ENSMUSG00000006058	695.282	571.118	1335.88	654.953	752.957	841.539	I
ENSMUSG00000045160	560.551	498.871	1426.88	512.683	673.54	828.941	I
ENSMUSG00000046814	12.6714	6.20057	101.911	4.64605	1.15676	12.6419	I
ENSMUSG00000032834	389.639	332.229	767.607	394.726	397.568	467.361	I
ENSMUSG00000031843	437.021	297.166	759.338	475.335	310.971	521.981	I
ENSMUSG00000043017	41.6198	64.699	374.079	36.4729	39.3769	125.219	I
ENSMUSG00000027496	495.152	527.81	1430.88	411.319	442.791	785.287	I
ENSMUSG00000098098	89.3828	73.0066	336.303	45.4058	54.499	74.3391	I
ENSMUSG00000004100	443.697	524.542	1282.36	813.568	557.7	802.419	I
ENSMUSG00000021958	90.9221	84.2143	353.47	125.292	96.2358	153.46	I
ENSMUSG00000074813	213.859	214.67	655.167	156.928	163.121	206.182	I
ENSMUSG00000024369	723.108	639.492	1394.46	653.085	717.106	730.162	I
ENSMUSG00000022407	1582.9	1176.09	3391.21	1384.73	1747.98	1898.31	I
ENSMUSG00000022707	860.022	825.86	1763.27	881.017	940.168	1164.9	I
ENSMUSG00000035085	27.221	40.85	302.806	44.4653	30.0704	100.485	I
ENSMUSG00000001674	556.985	521.904	1247.24	566.153	616.004	647.357	I
ENSMUSG00000067150	212.653	288.337	804.088	309.997	335.679	441.916	I
ENSMUSG00000025439	2166.03	1986.64	4400.05	1855.35	1860.18	2393.19	I
ENSMUSG00000031960	2462.05	2392.21	6273.8	3095.52	3455.44	3340.77	I
ENSMUSG00000026766	1010.74	777.629	1746.4	876.93	895.791	1098.91	I
ENSMUSG00000004610	2747.42	2788.87	5722.95	2476.67	2821.95	3503.29	I
ENSMUSG00000041632	603.58	471.079	969.826	500.077	569.041	673.824	I
ENSMUSG00000114055	0.882547	1.02011	266.775	1.21054	2.31353	16.9347	I
ENSMUSG00000015880	1165.52	1094.87	2439.8	1314.85	1283.88	1571.14	I
ENSMUSG00000028683	275.493	216.323	714.829	228.835	307.034	418.192	I
ENSMUSG00000003848	474.445	386.58	877.916	451.942	535.415	497.949	I
ENSMUSG00000072980	435.926	370.422	858.294	348.948	422.352	315.372	I
ENSMUSG00000027555	551.966	614.292	1601.08	530.736	454.037	617.05	I
ENSMUSG00000024654	424	250.352	934.911	538.495	240.391	513.714	I
ENSMUSG00000037710	931.932	802.149	2030.37	841.69	851.203	1189.72	I
ENSMUSG00000094420	0.882547	0	149.1	0	0	11.6944	I
ENSMUSG00000029482	1604.37	1402.97	3983.72	2507.77	1869.96	2271.39	I
ENSMUSG00000027654	272.552	241.315	576.429	162.072	190.007	247.749	I
ENSMUSG00000028069	247.642	191.308	552.207	194.65	178.113	325.771	I
ENSMUSG00000022844	42.7765	41.1682	212.035	61.7415	45.0071	87.4984	I
ENSMUSG00000020547	642.037	768.943	1887.19	782.846	1010.8	1081.77	I
ENSMUSG00000063543	261.119	253.523	788.001	308.71	313.952	458.776	I
ENSMUSG00000034205	37.0576	14.078	113.044	26.6639	45.5767	35.1815	I
ENSMUSG00000050107	398.869	449.619	925.401	543.69	547.993	491.964	I
ENSMUSG00000027323	483.507	651.717	2158.31	638.593	771.496	708.357	I
ENSMUSG00000079658	2662.32	1768.06	3789.9	1653.89	1425.63	2039.39	I
ENSMUSG00000031545	907.875	677.075	1700.65	942.586	920.662	1028.92	I
ENSMUSG00000036223	302.648	330.327	883.733	234.063	276.344	342.904	I
ENSMUSG00000050323	254.003	99.6454	495.261	286.717	175.962	109.933	I
ENSMUSG00000027399	73.34	43.7237	369.55	81.321	42.5401	14.8032	I
ENSMUSG00000023919	451.597	397.77	1000.74	461.164	418.409	568.731	I
ENSMUSG00000091957	1761.73	1456.62	3139.93	1857.08	1640.37	2301.11	I
ENSMUSG00000041203	1235.42	948.641	1979.05	905.045	1074.39	1198.9	I
ENSMUSG00000032479	2739.77	2602.37	5347.36	2197.86	2948.92	2427.44	I
ENSMUSG00000075528	641.21	570.336	1268.12	555.099	779.642	847.195	I
ENSMUSG00000053846	0	2.0045	248.34	0	0	48.5017	I
ENSMUSG00000036136	3.53019	8.28075	152.651	22.3629	30.0282	65.1924	I
ENSMUSG00000112505	42.1758	28.563	301.751	26.0435	23.6544	86.716	I
ENSMUSG00000021427	10083	6671.15	14353.4	5649.4	5766.61	7365.14	I
ENSMUSG00000036537	161.262	107.469	358.091	87.7659	67.0679	204.489	I
ENSMUSG00000032715	119.613	69.3922	351.358	78.88	87.3905	148.902	I
ENSMUSG00000074403	644.387	807.828	2260.81	409.385	673.183	1199.49	I
ENSMUSG00000028312	1870.51	1483.89	2986.3	1610.63	1807.41	1672.16	I
ENSMUSG00000047115	51.6684	13.0281	123.435	52.2715	55.4549	56.5329	I
ENSMUSG00000024966	464.569	597.352	1394.04	708.101	562.63	792.556	I
ENSMUSG00000028614	1225.33	1335.59	3952.78	965.061	945.628	1037.83	I
ENSMUSG00000028680	35.551	51.0264	275.156	71.4437	76.7454	73.8824	I
ENSMUSG00000090019	31.0833	32.4755	223.968	39.0675	31.8086	73.773	I
ENSMUSG00000021385	487.074	326.178	682.342	377.136	496.99	496.292	I
ENSMUSG00000056305	1077.23	1094.44	2348.05	1040.67	1079.25	1269.22	I
ENSMUSG00000029319	633.359	464.051	1145.71	645.138	737.794	659.279	I
ENSMUSG00000028811	1175.82	1000.06	2559.61	1372.84	1233.96	1342.18	I
ENSMUSG00000078974	888.692	1074.69	2361.34	840.042	764.6	1136.94	I
ENSMUSG00000040463	380.197	404.57	1116.62	221.803	566.064	623.898	I
ENSMUSG00000024537	675.489	601.186	1221.09	635.468	717.098	626.701	I
ENSMUSG00000040034	188.433	240.893	677.265	266.492	287.519	403.886	I
ENSMUSG00000025027	1607.24	1454.03	3669.31	1574.52	1971.76	2436.8	I
ENSMUSG00000060152	486.378	423.412	858.44	561.568	539.948	509.054	I
ENSMUSG00000000184	113.56	195.448	1397.23	153.043	186.214	198.35	I
ENSMUSG00000028152	142.333	84.3342	286.018	43.992	110.826	166.043	I
ENSMUSG00000025278	89.3311	136.972	471.246	120.484	175.425	100.661	I
ENSMUSG00000067547	524.542	581.11	1408.64	482.447	626.558	605.001	I
ENSMUSG00000003500	69.5706	43.2954	236.437	48.7206	52.6453	85.0128	I
ENSMUSG00000022634	656.476	548.231	1242.85	536.587	524.889	649.843	I
ENSMUSG00000056220	263.065	274.569	1674.63	455.018	564.379	524.796	I
ENSMUSG00000000561	1326.66	1136.85	2606.88	1330.1	1108.21	1514.83	I
ENSMUSG00000038127	1784.97	2053.21	4791.32	1348.06	1861.2	2625.8	I
ENSMUSG00000025153	288.86	161.126	728.061	139.09	218.553	370.319	I
ENSMUSG00000022157	218.005	223.692	2354.54	617.523	597.284	327.47	I
ENSMUSG00000027774	1104.53	970.177	2301.35	1048.84	921.752	1157.87	I
ENSMUSG00000026820	314.868	243.219	779.075	315.214	327.572	380.331	I
ENSMUSG00000030104	5572.76	3594.35	10385.8	2975.32	4764.89	4102.86	I
ENSMUSG00000109781	53.491	42.6237	170.248	47.343	51.6525	72.2091	I
ENSMUSG00000071653	716.351	768.105	1771.42	755.806	785.391	976.559	I
ENSMUSG00000031758	193.694	273.384	737.177	225.477	343.744	372.562	I
ENSMUSG00000001918	736.879	609.116	1415.49	790.422	723.158	955.396	I
ENSMUSG00000033032	53.0132	52.3382	270.753	64.1301	45.266	84.3792	I
ENSMUSG00000052934	315.322	253.221	717.841	215.453	394.104	153.028	I
ENSMUSG00000026816	551.02	456.975	986.896	445.262	401.058	550.94	I
ENSMUSG00000028177	13.1074	4.16571	100.722	8.0636	3.30118	17.353	I
ENSMUSG00000090553	2952.34	2714.26	5874.19	2218.69	2234.07	3517.57	I
ENSMUSG00000117292	38.0593	24.2301	138.16	28.3317	33.6115	28.8398	I
ENSMUSG00000034612	37.2894	9.50068	112.796	37.9038	15.6988	48.4949	I
ENSMUSG00000092072	242.756	247.141	684.156	219.537	247.262	356.487	I
ENSMUSG00000040322	1741.57	1386.16	2920.23	1219.96	1269.29	1291.55	I
ENSMUSG00000009566	186.95	110.746	442.846	212.343	158.476	237.127	I
ENSMUSG00000034022	1837.71	1927.55	5668.32	1483.17	1506.18	2233.93	I
ENSMUSG00000110120	76.5545	78.3064	311.988	76.1998	72.5684	113.598	I
ENSMUSG00000007080	171.567	278.893	912.186	338.977	382.837	375.453	I
ENSMUSG00000020307	557.384	686.62	1528.58	533.595	487.59	693.468	I
ENSMUSG00000049916	158.273	85.052	322.451	74.3161	98.5181	104.386	I
ENSMUSG00000038510	396.206	470.126	1153.85	494.205	370.045	702.131	I
ENSMUSG00000029275	1.52487	10.1436	151.365	9.43957	7.62741	51.464	I
ENSMUSG00000055612	42.0637	90.8163	531.615	63.107	92.8779	168.939	I
ENSMUSG00000027454	260.673	244.194	656.909	254.71	262.946	304.79	I
ENSMUSG00000031740	97.3944	131.237	697.117	53.9896	99.6747	111.863	I
ENSMUSG00000090231	18.3327	175.807	4291.18	50.5643	20.9248	232.932	I
ENSMUSG00000079478	116.166	139.992	510.869	98.5822	197.829	172.396	I
ENSMUSG00000062203	328.116	289.017	740.386	401.093	422.783	430.114	I
ENSMUSG00000038736	386.109	330.239	1010.3	527.343	375.892	551.918	I
ENSMUSG00000022864	129.806	177.33	573.268	136.284	106.982	190.082	I
ENSMUSG00000001632	945.404	879.561	2109.86	1044.51	1063.92	1133.57	I
ENSMUSG00000039385	0.697143	0	200.537	0.917504	1.82751	0.958833	I
ENSMUSG00000026249	84.4385	134.993	652.041	216.278	145.456	270.167	I
ENSMUSG00000028609	1095.99	1184.38	2433.57	796.369	870.632	1342.81	I
ENSMUSG00000049422	44.5593	73.6601	312.452	55.154	89.3994	77.4943	I
ENSMUSG00000026181	67.8792	43.8325	216.133	59.6145	81.293	67.1129	I
ENSMUSG00000029394	113.774	138.503	499.792	122.261	191.071	213.801	I
ENSMUSG00000037628	1283.93	787.966	1648.16	427.887	425.4	814.035	I
ENSMUSG00000049482	544.936	698.008	2429.13	1224.53	696.825	871.482	I
ENSMUSG00000028416	2156.01	1294.27	2777.18	1516.73	2150.58	1646.94	I
ENSMUSG00000054932	65.8828	60.0887	355.05	38.0944	55.8629	52.0523	I
ENSMUSG00000019777	318.434	245.829	643.704	398.576	336.856	380.766	I
ENSMUSG00000097924	0.529454	10.0983	291.123	3.4268	0	15.6507	I
ENSMUSG00000004788	932.542	1188.46	3533.06	780.012	727.085	1055.36	I
ENSMUSG00000021367	0.935167	3.06032	206.8	0	0	24.425	I
ENSMUSG00000003235	1528.61	1286.03	2577.64	1236.12	1479.44	1589.93	I
ENSMUSG00000037275	444.163	300.253	763.717	424.217	298.713	404.875	I
ENSMUSG00000043421	318.202	221.071	485.423	345.234	167.065	356.173	I
ENSMUSG00000023262	231.808	210.615	574.371	156.366	162.128	241.204	I
ENSMUSG00000007050	604.932	614.017	1258.28	679.327	528.348	800.622	I
ENSMUSG00000031107	284.262	164.021	575.728	198.537	202.643	293.24	I
ENSMUSG00000036860	653.717	534.701	1171.67	545.848	618.543	756.343	I
ENSMUSG00000034883	204.071	208.048	514.125	143.225	189.852	186.652	I
ENSMUSG00000085307	35.8401	26.1021	139.248	20.0889	33.4985	32.3593	I
ENSMUSG00000027360	155.464	343.238	930.791	251.36	432.419	466.573	I
ENSMUSG00000029657	369.523	570.355	1923.24	527.8	399.591	515.61	I
ENSMUSG00000102037	1.76509	71.0458	1399.16	27.107	6.94059	454.749	I
ENSMUSG00000058755	119.956	107.122	309.711	112.642	133.936	182.245	I
ENSMUSG00000051182	27.9904	5.22043	79.5735	13.1198	8.97073	15.2471	I
ENSMUSG00000032249	333.448	211.905	506.781	308.719	277.839	387.883	I
ENSMUSG00000074846	176.687	151.033	390.102	150.012	148.513	218.404	I
ENSMUSG00000031506	623.759	696.401	1601.63	625.168	611.05	849.328	I
ENSMUSG00000029446	492.606	383.701	830.462	317.817	478.222	437.233	I
ENSMUSG00000021048	808.199	1038.34	2182.26	1006.27	969.295	1025.01	I
ENSMUSG00000098318	544.85	326.035	708.172	224.467	220.21	352.577	I
ENSMUSG00000029171	986.653	949.849	2043.22	991.319	929.672	1257.4	I
ENSMUSG00000002797	155.536	79.2137	322.886	149.039	83.0928	132.746	I
ENSMUSG00000032892	80.0326	76.1377	323.135	93.3838	88.412	125.039	I
ENSMUSG00000073724	25.9622	35.2831	162.155	17.6678	33.6402	28.0665	I
ENSMUSG00000058427	59.0251	68.7116	690.873	17.5553	21.1941	89.0807	I
ENSMUSG00000031562	67.7775	36.655	218.511	72.7218	73.7828	97.0477	I
ENSMUSG00000052909	37.079	23.6623	134.186	14.2323	28.069	39.8497	I
ENSMUSG00000022849	259.746	208.489	638.253	280.397	269.742	353.322	I
ENSMUSG00000022792	468.222	458.427	1117.04	524.307	483.83	490.369	I
ENSMUSG00000026196	40.8196	36.4231	153.325	28.3666	55.642	84.1698	I
ENSMUSG00000060962	1.76509	5.10053	137.594	4.7441	0	28.3329	I
ENSMUSG00000021485	268.938	203.931	632.034	229.42	173.899	359.36	I
ENSMUSG00000027395	581.264	343.916	752.932	339.472	461.328	368.534	I
ENSMUSG00000032053	1.73327	2.74937	88.3726	0	0	9.21553	I
ENSMUSG00000053801	282.48	249.312	834.195	362.595	246.143	337.889	I
ENSMUSG00000059363	50.4188	35.833	210.314	54.5266	61.5681	63.0508	I
ENSMUSG00000083626	301.951	275.923	699.772	280.245	285.694	318.827	I
ENSMUSG00000022742	64.2602	91.6213	357.021	126.113	87.4845	89.0602	I
ENSMUSG00000007338	792.38	784.717	2124.66	1001.47	788.538	938.243	I
ENSMUSG00000060935	485.703	388.842	779.602	498.005	415.873	466.31	I
ENSMUSG00000001134	585.69	566.269	1287.08	558.061	482.108	708.51	I
ENSMUSG00000030835	456.279	269.359	982.791	408.22	250.271	414.009	I
ENSMUSG00000036167	308.784	325.258	726.782	336.924	410.044	476.015	I
ENSMUSG00000097180	30.3632	79.4265	1669.52	96.7571	123.322	80.411	I
ENSMUSG00000028124	836.778	732.474	1637.61	732.786	764.683	634.93	I
ENSMUSG00000020471	295.098	460.544	1020.85	468.027	354.776	441.229	I
ENSMUSG00000027361	469.747	466.764	1008.05	512.354	525.464	584.859	I
ENSMUSG00000055184	86.5662	63.7851	210.076	104.566	71.1282	133.405	I
ENSMUSG00000073705	127.58	121.783	347.232	153.534	173.758	123.8	I
ENSMUSG00000026837	0	0.292943	58.698	0	8.71467	1.3172	I
ENSMUSG00000115219	278.286	297.659	741.145	290.254	246.276	432.083	I
ENSMUSG00000024270	1012.89	707.387	1664.4	860.083	842.385	906.475	I
ENSMUSG00000040177	410.593	199.379	603.064	203.987	196.479	164.311	I
ENSMUSG00000057541	196.363	214.582	594.582	269.839	236.4	339.697	I
ENSMUSG00000054435	1.35207	0	62.2278	4.41594	2.8638	11.4501	I
ENSMUSG00000027611	9.17521	32.0143	268.956	10.3731	30.7339	41.5698	I
ENSMUSG00000020534	117.17	247.1	1017.19	258.96	268.202	338.594	I
ENSMUSG00000039195	556.023	504.332	1087.08	471.133	516.812	615.099	I
ENSMUSG00000006526	96.6474	99.9683	295.187	123.152	62.1254	84.1954	I
ENSMUSG00000028356	0	8.8917	288.376	5.18371	0.77501	51.1496	I
ENSMUSG00000020250	282.055	256.014	653.791	278.142	333.331	243.309	I
ENSMUSG00000020183	5.33949	0	124.186	6.87554	1.21623	44.9527	I
ENSMUSG00000020706	734.785	1143.91	2359.41	1004.41	1171.25	1264.41	I
ENSMUSG00000052033	390.47	270.09	686.135	268.188	224.787	408.026	I
ENSMUSG00000033318	273.584	300.138	740.295	255.078	275.475	259.235	I
ENSMUSG00000031976	263.357	300.5	641.731	228.108	375.054	345.194	I
ENSMUSG00000032939	1181.47	1312.38	2692.2	1516.74	1212.65	1502.19	I
ENSMUSG00000039578	0.401541	3.08568	180.354	0	0.868934	28.5217	I
ENSMUSG00000081058	286.859	373.212	1167.95	166.402	182.389	457.444	I
ENSMUSG00000021400	500.715	252.749	995.931	471.066	380.908	434.88	I
ENSMUSG00000017210	476.083	335.538	826.968	320.437	442.04	544.288	I
ENSMUSG00000102099	2.39904	0	164.972	0	0	2.7973	I
ENSMUSG00000090957	0	8.24078	213.301	1.16151	5.50044	77.8045	I
ENSMUSG00000117379	0	0	21.2263	0	2.24268	8.61541	I
ENSMUSG00000031585	879.875	631.633	1312.38	589.054	728.23	825.738	I
ENSMUSG00000078521	18.7966	22.9219	140.386	53.1996	33.5694	26.2014	I
ENSMUSG00000047977	29.0834	7.34057	90.8373	3.53356	13.1727	7.10542	I
ENSMUSG00000073008	0.598181	0	90.166	4.94284	2.20807	34.8617	I
ENSMUSG00000028840	290.571	258.607	579.604	208.54	193.48	263.55	I
ENSMUSG00000028890	232.717	199.929	455.262	112.457	115.34	257.029	I
ENSMUSG00000025085	24.7882	23.1046	235.529	12.3888	21.6316	70.1286	I
ENSMUSG00000081406	263.882	0	1068.84	0	0	0	I
ENSMUSG00000027641	546.679	595.565	1195.9	662.987	749.678	672.655	I
ENSMUSG00000035783	123.831	102.632	395.984	100.083	162.446	178.236	I
ENSMUSG00000031488	173.266	194.147	545.605	171.662	187.709	271.414	I
ENSMUSG00000002835	212.791	262.644	883.321	333.554	266.481	307.449	I
ENSMUSG00000037536	842.799	743.468	1630.35	710.788	670.436	661.891	I
ENSMUSG00000003355	34.4414	13.5657	220.001	11.4672	42.5269	54.452	I
ENSMUSG00000029913	12.5107	7.45666	94.5043	16.1618	14.503	40.1525	I
ENSMUSG00000040738	419.49	149.888	450.344	301.775	267.299	247.181	I
ENSMUSG00000061613	659.099	671.093	1649.38	795.695	569.325	940.495	I
ENSMUSG00000040195	344.811	310.554	693.484	216.881	315.522	348.174	I
ENSMUSG00000030313	423.246	367.239	773.306	361.286	341.261	473.69	I
ENSMUSG00000039693	15.6205	23.0858	153.618	22.8746	31.8047	62.0423	I
ENSMUSG00000031629	357.301	319.328	693.837	380.65	370.06	265.921	I
ENSMUSG00000075703	461.578	449.084	1424.26	850.871	466.112	518.294	I
ENSMUSG00000033216	387.018	410.429	1025.49	442.285	501.205	455.908	I
ENSMUSG00000021714	372.467	483.445	1107.49	375.351	399.141	444.34	I
ENSMUSG00000024683	597.502	644.17	1293.34	477.469	500.35	657.486	I
ENSMUSG00000022272	34.1072	103.465	1024.02	45.6441	56.8874	97.9857	I
ENSMUSG00000046591	223.761	297.982	821.452	383.58	403.11	332.377	I
ENSMUSG00000054641	2.59919	1.89018	153.9	8.79047	17.0694	0	I
ENSMUSG00000074182	199.311	132.181	321.216	180.827	188.002	205.886	I
ENSMUSG00000027800	4.6749	0	96.0464	0	8.25828	17.5783	I
ENSMUSG00000033227	69.9915	46.1327	209.503	26.3579	9.22051	75.1341	I
ENSMUSG00000022472	194.405	248.295	558.384	207.077	315.627	275.405	I
ENSMUSG00000031657	663.316	558.192	1341.65	623.19	823.797	710.125	I
ENSMUSG00000040010	4.08518	3.79796	81.1655	11.9517	6.01949	23.3703	I
ENSMUSG00000037991	27.9378	12.521	82.6871	8.22864	8.89988	22.915	I
ENSMUSG00000094546	0	0	66.5501	0	0	15.4545	I
ENSMUSG00000113960	0	0	88.0767	0	2.17184	34.2543	I
ENSMUSG00000021692	428.605	319.941	644.119	365.664	391.496	456.523	I
ENSMUSG00000070803	12.1572	0	77.3819	1.16151	6.79889	12.4345	I
ENSMUSG00000030036	122.169	123.051	368.996	132.875	124.44	220.937	I
ENSMUSG00000024065	6.42205	2.10398	76.1708	3.50402	1.07684	10.7553	I
ENSMUSG00000001785	1231.59	1297.55	2721.79	1313.85	1054.46	1506.6	I
ENSMUSG00000033545	323.06	220.566	520.727	220.845	275.502	371.809	I
ENSMUSG00000049932	104.492	98.168	275.894	52.0871	79.3673	143.353	I
ENSMUSG00000013629	304.609	168.907	789.401	330.011	183.843	313.111	I
ENSMUSG00000081650	12.8292	5.26039	94.3039	3.63162	4.48536	22.2047	I
ENSMUSG00000027010	1227.91	1172.48	4624.47	1773.46	1439.08	2142.48	I
ENSMUSG00000030726	781.037	1100	2536.74	1142.16	1240.34	1130.26	I
ENSMUSG00000063245	335.202	359.434	1193.38	510.756	370.001	461.067	I
ENSMUSG00000040627	15.5976	9.87509	142.069	4.04549	5.03619	16.3998	I
ENSMUSG00000035478	197.185	144.983	372.311	185.725	249.803	190.838	I
ENSMUSG00000029186	283.764	242.609	536.297	270.929	249.152	245.819	I
ENSMUSG00000054321	58.5232	47.8041	177.808	79.096	80.9491	91.364	I
ENSMUSG00000020186	82.6695	130.248	483.64	92.078	92.4532	183.849	I
ENSMUSG00000073409	24.1033	121.069	499.157	30.0435	49.3136	103.083	I
ENSMUSG00000024145	203.082	120.65	306.656	138.446	199.551	147.616	I
ENSMUSG00000042345	106.622	86.6427	492.008	56.4647	120.164	185.667	I
ENSMUSG00000051726	0	1.06007	194.593	3.63162	0	0	I
ENSMUSG00000014498	757.207	670.743	1452.93	424.17	949.243	637.352	I
ENSMUSG00000055413	140.786	25.7883	360.64	25.7314	214.151	21.9447	I
ENSMUSG00000024590	109.787	98.1764	307.899	158.479	128.75	190.464	I
ENSMUSG00000020844	16.8148	5.54211	85.0861	5.26862	11.9777	21.5437	I
ENSMUSG00000096336	2.64764	1.06007	341.97	1.21054	5.78382	15.8984	I
ENSMUSG00000068015	561.436	650.432	3481.58	637.7	615.705	1345.91	I
ENSMUSG00000029480	120.768	42.5324	533.767	99.0717	16.3154	35.4623	I
ENSMUSG00000057363	316.663	274.666	593.18	288.646	330.78	283.558	I
ENSMUSG00000020744	985.686	825.57	1674.62	1104.3	756.804	1166.12	I
ENSMUSG00000029490	94.1115	171.035	527.539	102.441	121.344	180.093	I
ENSMUSG00000087213	80.0047	63.2456	220.379	106.613	77.5084	133.775	I
ENSMUSG00000063171	182.48	284.344	694.664	165.598	173.169	255.185	I
ENSMUSG00000076939	1.76509	11.5809	93.7876	9.43918	7.74312	39.376	I
ENSMUSG00000113701	3.54631	2.12982	64.4448	30.9283	9.18907	12.3585	I
ENSMUSG00000094088	2.64764	5.26039	138.295	0	0	4.76654	I
ENSMUSG00000021993	498.318	499.191	1075.9	445.575	526.581	578.401	I
ENSMUSG00000043243	48.6521	61.4446	218.88	31.6353	69.6351	70.4134	I
ENSMUSG00000027828	816.186	625.067	1296.62	613.166	710.793	736.117	I
ENSMUSG00000047880	7.28317	20.1653	212.995	11.7456	2.83467	28.967	I
ENSMUSG00000045455	34.4313	16.3217	288.76	16.9476	51.5817	30.3762	I
ENSMUSG00000040521	398.257	291.643	625.773	289.889	218.138	318.045	I
ENSMUSG00000041346	229.84	223.413	448.693	248.707	252.89	306.302	I
ENSMUSG00000032271	0	0	94.8006	0	4.71512	5.52772	I
ENSMUSG00000001436	315.984	365.415	742.001	382.725	366.249	350.974	I
ENSMUSG00000071359	502.672	432.216	978.519	400.468	469.203	557.159	I
ENSMUSG00000000903	3.54393	7.28891	97.0165	5.92861	2.32254	20.8345	I
ENSMUSG00000052144	403.186	215.713	450.581	240.993	302.423	279.461	I
ENSMUSG00000050147	0	0	53.472	3.96994	8.59632	6.55342	I
ENSMUSG00000001663	32.0799	26.4869	187.857	34.3823	48.4267	22.5635	I
ENSMUSG00000039130	792.867	796.1	1639.67	764.355	828.833	692.063	I
ENSMUSG00000042873	25.3424	15.6988	61.3114	16.8266	25.6162	32.5886	I
ENSMUSG00000081562	298.182	356.812	772.939	190.533	250.307	362.171	I
ENSMUSG00000116951	11.1694	10.4409	82.4711	25.8965	15.5571	23.8327	I
ENSMUSG00000031928	710.159	518.818	1160.86	632.91	791.663	859.789	I
ENSMUSG00000076666	0	0	57.4253	1.16151	0	3.37513	I
ENSMUSG00000042215	118.25	122.775	412.349	153.512	82.0761	116.607	I
ENSMUSG00000026955	159.504	117.396	317.394	112.222	59.449	111.595	I
ENSMUSG00000038542	637.771	932.272	2645.48	994.38	806.467	1023.01	I
ENSMUSG00000028010	19.4124	23.1155	148.98	32.6136	45.6272	55.6724	I
ENSMUSG00000068184	287.816	197.046	427.041	245.373	262.241	232.219	I
ENSMUSG00000027374	578.435	584.973	1194.65	544.519	519.229	720.725	I
ENSMUSG00000036718	168.216	229.572	473.213	204.84	144.279	269.181	I
ENSMUSG00000027777	3.90513	6.86709	70.0894	0	2.48852	16.5281	I
ENSMUSG00000022313	272.352	272.287	579.954	181.79	206.317	344.524	I
ENSMUSG00000046865	315.917	214.748	493.578	269.961	277.417	351.23	I
ENSMUSG00000007659	183.037	141.234	739.219	214.974	221.395	143.043	I
ENSMUSG00000070834	7.32347	0	21.5793	10.7968	3.25775	9.26672	I
ENSMUSG00000061979	397.141	262.672	595.338	272.88	296.521	264.729	I
ENSMUSG00000022021	39.2382	68.6892	216.004	56.8354	68.8684	51.8358	I
ENSMUSG00000034855	76.1234	447.947	1099.54	75.8937	98.3171	91.6778	I
ENSMUSG00000097797	11.0444	2.40296	93.2517	3.97862	2.68749	4.02692	I
ENSMUSG00000032688	852.25	997.021	2147.77	635.732	1099.74	980.977	I
ENSMUSG00000096356	37.3947	43.7237	171.222	27.4992	20.255	62.8833	I
ENSMUSG00000030431	143.943	7.59317	174.978	44.7277	16.7449	18.5134	I
ENSMUSG00000022092	147.964	107.543	282.867	171.661	131.246	168.805	I
ENSMUSG00000000938	1.19048	2.11575	53.7439	1.32668	4.68115	18.8054	I
ENSMUSG00000031245	305.668	212.077	470.592	267.601	254.746	225.214	I
ENSMUSG00000073557	139.576	219.689	597.301	236.7	305.349	178.82	I
ENSMUSG00000029108	5.29448	31.3961	249.856	38.2124	52.4141	29.4126	I
ENSMUSG00000032783	148.793	163.085	330.325	64.0957	136.719	92.7409	I
ENSMUSG00000079033	0.871516	3.101	81.3854	2.67065	2.14469	4.79154	I
ENSMUSG00000056032	0	0	61.2599	1.93862	0	1.91694	I
ENSMUSG00000100405	187.131	163.793	347.892	198.14	145.491	240.905	I
ENSMUSG00000026315	198.384	328.927	778.556	408.016	249.487	345.405	I
ENSMUSG00000002845	76.161	97.4647	508.139	87.2449	135.982	133.81	I
ENSMUSG00000028687	136.402	167.412	401.127	222.021	193.198	212.568	I
ENSMUSG00000052293	595.062	152.376	488.432	204.796	175.029	232.915	I
ENSMUSG00000004837	639.76	451.415	991.129	288.943	272.913	385.964	I
ENSMUSG00000105646	0	2.04021	57.7519	3.53356	0	14.1518	I
ENSMUSG00000097814	9.63742	3.74228	96.2635	5.07349	24.0965	26.6398	I
ENSMUSG00000038388	327.089	285.055	584.969	311.426	263.552	267.053	I
ENSMUSG00000100632	128.9	167.314	513.898	71.3577	166.053	222.252	I
ENSMUSG00000004085	200.438	89.75	257.005	148.803	125.281	187.577	I
ENSMUSG00000056209	14.0008	5.64272	67.5901	21.8289	13.4227	28.7204	I
ENSMUSG00000028959	376.952	251.708	658.724	331.205	293.677	397.737	I
ENSMUSG00000026873	272.656	117.657	414.791	85.8916	99.6772	58.7857	I
ENSMUSG00000051169	91.34	54.7522	219.707	93.3787	61.2475	71.5991	I
ENSMUSG00000024927	489.419	449.109	1040.51	397.664	347.753	476.128	I
ENSMUSG00000036087	1077.47	507.921	1105.8	608.762	955.326	623.62	I
ENSMUSG00000032556	5.71841	0	23.2883	0.586785	1.64579	8.80911	I
ENSMUSG00000074115	0	0	96.0867	0	0	23.7649	I
ENSMUSG00000058317	16.3038	10.3654	97.468	40.1923	21.8458	3.99129	I
ENSMUSG00000032470	42.4286	204.465	628.87	87.5484	47.0643	115.008	I
ENSMUSG00000042148	443.18	316.922	727.082	365.077	302.186	341.319	I
ENSMUSG00000046711	91.6134	137.137	325.584	103.153	115.541	185.487	I
ENSMUSG00000033105	900.754	667.443	1334.93	1080.71	720.136	1021.72	I
ENSMUSG00000015134	8.83704	16.6953	128.914	7.28031	12.9735	13.9981	I
ENSMUSG00000032531	51.9968	2.12217	52.9472	3.38464	0.434782	35.4748	I
ENSMUSG00000018168	3.80359	5.25734	76.395	3.85098	15.7741	6.27567	I
ENSMUSG00000036432	55.6443	90.5134	245.426	57.6495	75.0663	132.104	I
ENSMUSG00000031379	220.923	102.569	309.476	124.703	105.184	130.182	I
ENSMUSG00000107029	20.8248	20.8817	107.517	20.4321	23.5836	31.1753	I
ENSMUSG00000094733	0	1.06007	508.419	0	0	94.9763	I
ENSMUSG00000048332	19.8288	4.15344	72.6091	20.2699	19.0199	14.7318	I
ENSMUSG00000028179	16.6782	0.663126	57.0429	8.56111	3.52953	17.4871	I
ENSMUSG00000086061	14.7522	13.4612	66.3341	16.5553	3.25775	10.4806	I
ENSMUSG00000034617	314.142	299.734	693.72	404.527	357.415	266.542	I
ENSMUSG00000027463	18.9027	0	33.9504	7.71813	1.31185	2.51387	I
ENSMUSG00000109097	7.21824	4.16036	56.398	3.58259	11.4968	6.36532	I
ENSMUSG00000031503	1.64636	9.15535	115.124	9.54701	5.85998	20.9787	I
ENSMUSG00000042474	15.3029	87.4571	345.475	88.3084	50.584	88.9809	I
ENSMUSG00000111877	130.256	95.7281	234.258	103.39	96.9313	138.083	I
ENSMUSG00000003813	322.056	271.939	587.301	321.137	335.729	391.146	I
ENSMUSG00000022037	9.55718	16.0872	148.35	29.0153	44.8098	52.1178	I
ENSMUSG00000118107	42.3569	24.3859	104.516	55.2655	29.7575	47.7741	I
ENSMUSG00000021891	1144.13	1131.41	2520.83	752.384	1498.36	1238.32	I
ENSMUSG00000011257	113.125	129.922	412.355	108.462	62.616	108.904	I
ENSMUSG00000036185	7.42737	3.7302	56.1168	4.11733	4.61543	12.3681	I
ENSMUSG00000033565	15.464	1.48321	81.927	5.39634	4.79137	0	I
ENSMUSG00000052942	96.2315	35.9553	189.794	40.6107	34.2599	27.5485	I
ENSMUSG00000078584	296.452	148.945	501.418	238.436	129.606	182.417	I
ENSMUSG00000044770	3.76591	3.78859	90.5604	3.79212	4.11576	14.0723	I
ENSMUSG00000072955	21.8652	12.3612	57.7519	39.9817	19.0982	38.0734	I
ENSMUSG00000019891	0	0	24.5287	0	5.50937	5.82386	I
ENSMUSG00000037722	409.552	381.856	879.721	319.393	535.916	503.669	I
ENSMUSG00000051378	132.776	115.706	356.026	140.794	197.507	179.422	I
ENSMUSG00000068856	304.415	144.202	314.219	129.692	220.131	237.625	I
ENSMUSG00000076522	0.935167	0	28.4018	0	0	9.17793	I
ENSMUSG00000041429	136.149	122.685	270.386	119.007	125.57	137.305	I
ENSMUSG00000000486	32.9701	58.4694	299.07	47.2507	116.684	90.9409	I
ENSMUSG00000024018	177.229	152.25	452.227	209.789	150.173	184.433	I
ENSMUSG00000022120	309.401	273.605	544.032	273.03	295.292	261.015	I
ENSMUSG00000032059	402.071	235.127	476.854	262.499	403.017	348.077	I
ENSMUSG00000097025	30.6731	10.2528	60.2951	26.1715	24.9105	15.2646	I
ENSMUSG00000070371	53.8487	37.9228	212.387	70.5681	42.2466	53.913	I
ENSMUSG00000028572	58.3956	23.8406	126.472	37.591	10.2094	35.4421	I
ENSMUSG00000024402	2.64764	0	62.2985	0	1.15676	8.31925	I
ENSMUSG00000021696	56.8069	29.2019	114.362	34.1991	66.1786	36.4242	I
ENSMUSG00000035042	108.733	1459.34	1842.84	64.7981	131.645	105.23	I
ENSMUSG00000051439	5659.89	8882.28	15725.3	4497.85	5214.32	6528.41	I
ENSMUSG00000027995	3938.09	6421.96	10001.8	3079.14	3710.18	5984.25	I
ENSMUSG00000115338	4562.85	6090.2	10692.7	4304.36	4483.36	6599.65	I
ENSMUSG00000016921	1132.9	1232.83	2410.92	1398.4	1180.23	1583.31	I
ENSMUSG00000024732	515.042	866.813	1473.91	546.527	533.56	680.481	I
ENSMUSG00000025785	599.228	853.665	1436.38	802.951	876.259	982.495	I
ENSMUSG00000031504	781.249	1045.19	1764.15	747.966	689.565	814.256	I
ENSMUSG00000021484	3074.58	3235.99	6379.99	3039.95	3093.4	3764.21	I
ENSMUSG00000058799	3530.25	3884.52	7322.81	4307.35	4883.44	5146.73	I
ENSMUSG00000041827	23.8773	286.872	412.378	46.1099	86.5289	65.9622	I
ENSMUSG00000005846	1374.8	1560.95	3097.2	1790.57	1500.11	1922.18	I
ENSMUSG00000061286	470.526	563.87	1061.91	546.138	527.707	632.524	I
ENSMUSG00000027804	1200.21	1484.87	2804.59	1719.35	1480.26	1839.83	I
ENSMUSG00000019942	2237.18	2377.79	4668.3	2341.7	2467.86	2718.38	I
ENSMUSG00000026238	11789.1	12477.5	24153	13360.6	14141.2	15988.5	I
ENSMUSG00000048216	38.5843	258.904	354.861	75.6896	72.6186	164.153	I
ENSMUSG00000049960	990.285	1049.34	2095.38	885.032	785.827	1241.86	I
ENSMUSG00000017999	956.36	1074.61	2047.17	920.873	965.444	1066.98	I
ENSMUSG00000037405	2331.66	3766.15	4772.03	1644.19	1623.28	2712.36	I
ENSMUSG00000029363	1384.12	1926.37	3654.01	1569.75	1538.43	2016.17	I
ENSMUSG00000029147	375.916	510.289	983.076	541.951	388.832	561.566	I
ENSMUSG00000029366	506.219	954.956	1328.44	865.063	743.671	800.041	I
ENSMUSG00000050549	113.015	205.892	408.631	215.682	181.155	229.173	I
ENSMUSG00000031060	278.344	369.05	654.207	358.299	383.566	396.423	I
ENSMUSG00000072082	1029.91	1731.66	2406.84	1326.49	1320.54	1215.2	I
ENSMUSG00000059552	1809.18	2050.1	3662.37	1882.81	1795.31	1956.7	I
ENSMUSG00000022160	867.194	1014.83	1836.98	830.158	775.63	927.168	I
ENSMUSG00000026201	1269.28	1414.96	2572.43	1307.73	1341.27	1577.18	I
ENSMUSG00000026849	1069.92	1117.58	2203.67	1111.85	923.876	1483.3	I
ENSMUSG00000068921	970.362	1010.66	1961.18	759.945	908.766	1254.87	I
ENSMUSG00000006585	309.21	452.451	793.26	501.45	433.594	409.369	I
ENSMUSG00000000751	2081.76	2343.42	4477.28	2643.76	2826.25	2662.46	I
ENSMUSG00000030879	1421.9	1630.39	3045.34	1123.7	1257.1	1831.29	I
ENSMUSG00000043702	699.318	735.582	1436.63	600.899	728.353	741.604	I
ENSMUSG00000000339	661.218	696.015	1371.34	681.166	702.31	859.147	I
ENSMUSG00000027671	1869.45	1945.35	3744.31	2230.69	1934.33	2402.59	I
ENSMUSG00000024583	1751.3	1882.21	3589.8	1856.88	1739.38	2079.29	I
ENSMUSG00000021687	723.541	836.128	1673.61	792.079	707.21	1026.09	I
ENSMUSG00000076934	0.882547	45.5831	737.789	29.5281	5.78382	101.312	I
ENSMUSG00000029591	4.61746	44.9343	97.376	28.0483	26.3191	25.6322	I
ENSMUSG00000022247	747.662	884.53	1698.8	1057.3	806.331	1005.21	I
ENSMUSG00000071350	288.788	644.863	1421.22	351.612	468.723	284.132	I
ENSMUSG00000032171	980.303	1067.37	2018.23	910.412	1063.74	1065.67	I
ENSMUSG00000024424	174.236	329.35	671.466	194.894	201.485	308.786	I
ENSMUSG00000021967	1047.66	1053.97	2096.1	953.239	835.353	1276.59	I
ENSMUSG00000027429	1590.4	1904.27	3456.15	2300.16	1990.44	1982.76	I
ENSMUSG00000005813	1202.34	1252.48	2495.94	1224.82	980.773	1290.47	I
ENSMUSG00000033420	0	19.8513	94.5968	4.21888	1.00374	21.1388	I
ENSMUSG00000062169	1256.74	1330.53	2532.44	975.764	1037.09	1176.7	I
ENSMUSG00000020238	839.682	1018.8	1811.33	734.677	818.518	954.688	I
ENSMUSG00000002257	1076.44	1206.03	2194.65	799.879	941.682	1317.1	I
ENSMUSG00000032487	1.18178	27.4032	141.636	26.2226	61.7673	25.4709	I
ENSMUSG00000021493	32.2567	76.1881	281.635	39.0743	52.3595	72.693	I
ENSMUSG00000021079	367.511	421.211	766.709	345.193	342.785	393.609	I
ENSMUSG00000013155	84.0819	156.422	269.505	169.586	119.036	123.852	I
ENSMUSG00000020549	517.775	614.802	1085.31	450.473	499.16	629.208	I
ENSMUSG00000020780	722.438	832.456	1490.58	818.46	689.108	711.467	I
ENSMUSG00000108521	20.7195	41.6435	121.894	42.844	38.0548	45.6227	I
ENSMUSG00000032415	0	27.5491	52.6946	21.1429	14.0716	24.423	I
ENSMUSG00000091021	403.824	541.647	1081.54	623.537	505.831	698.228	I
ENSMUSG00000010609	1060.63	1883.62	3049.95	1561.17	1159.45	1611.45	I
ENSMUSG00000026979	778.268	1295.43	2578.2	1595.22	834.195	1021.24	I
ENSMUSG00000038188	349.554	643.006	893.874	349.103	360.479	420.72	I
ENSMUSG00000038217	53.0403	113.93	221.126	115.051	105.588	105.249	I
ENSMUSG00000025358	766.125	809.368	1600.05	684.842	936.079	1020.74	I
ENSMUSG00000042489	207.299	348.864	616.15	254.52	299.589	366.341	I
ENSMUSG00000034259	699.581	826.337	1465.28	691.041	614.14	786.914	I
ENSMUSG00000068922	604.571	744.903	1216	609.878	597.545	686.636	I
ENSMUSG00000051124	4.60826	18.563	135.27	19.005	22.0468	59.1162	I
ENSMUSG00000022102	779.262	969.528	1684.78	782.337	937.463	718.623	I
ENSMUSG00000023947	8.4976	25.5437	85.5007	14.9768	28.9317	41.1612	I
ENSMUSG00000035692	40.5039	218.999	192.938	48.4555	41.1708	89.4399	I
ENSMUSG00000029780	676.494	758.56	1392.77	677.432	844.971	924.476	I
ENSMUSG00000103730	260.447	355.191	599.236	181.339	231.705	351.72	I
ENSMUSG00000037904	73.9226	113.908	262.265	143.418	70.1731	113.547	I
ENSMUSG00000020248	452.939	609.791	1012.1	696.97	580.043	699.068	I
ENSMUSG00000034826	764.965	793.162	1563	786.06	742.879	1070.72	I
ENSMUSG00000060594	36.1556	78.2057	225.905	34.0759	29.7778	32.0898	I
ENSMUSG00000051367	0.654125	7.56081	179.864	0	2.41458	15.4043	I
ENSMUSG00000040112	590.237	748.895	1334.05	537.498	601.839	741.246	I
ENSMUSG00000032115	116.27	197.306	449.394	246.429	222.246	186.392	I
ENSMUSG00000042426	180.37	323.216	504.358	200.248	190.935	300.015	I
ENSMUSG00000019851	0	7.38053	31.7051	4.7441	11.426	2.9014	I
ENSMUSG00000041406	206.293	345.091	654.312	220.039	391.977	402.768	I
ENSMUSG00000015605	41.7225	63.5899	152.898	61.7003	75.4207	75.6966	I
ENSMUSG00000115855	0.935167	48.7443	94.3303	6.0527	19.4525	10.3918	I
ENSMUSG00000105962	28.2535	41.5236	129.391	34.7134	30.2408	45.9487	I
ENSMUSG00000052962	949.851	981.791	1948.35	761.621	675.62	927.527	I
ENSMUSG00000020303	0	4.20512	74.366	19.8965	1.4729	16.6945	I
ENSMUSG00000037426	106.714	581.281	1223.15	677.946	238.003	256.774	I
ENSMUSG00000098814	0	3.29094	31.9753	3.35332	2.0054	8.80197	I
ENSMUSG00000045349	9.53434	20.0434	85.6099	11.3876	18.1262	35.2449	I
ENSMUSG00000027134	53.5707	112.453	237.354	71.3901	63.7783	127.081	I
ENSMUSG00000022325	132.303	186.934	382.665	83.2468	241.66	188.733	I
ENSMUSG00000028647	323.267	844.364	919.539	349.896	262.991	401.065	I
ENSMUSG00000002129	327.13	367.279	687.881	318.958	321.329	271.882	I
ENSMUSG00000065968	0	1.28793	57.4135	0	0	20.8795	I
ENSMUSG00000015335	132.928	183.384	377.166	171.055	157.309	189.138	I
ENSMUSG00000085156	314.969	369.436	667.866	270.615	278.101	405.671	I
ENSMUSG00000022583	0	4.20032	30.7568	2.32302	4.55621	12.2569	I
ENSMUSG00000056055	14.2053	33.3734	92.345	39.7122	26.8254	41.1379	I
ENSMUSG00000006345	0.811462	5.75358	78.3928	0	0	25.8928	I
ENSMUSG00000074071	8.5182	24.9552	139.227	45.7749	3.7308	33.6612	I
ENSMUSG00000014453	0	4.05682	31.7973	6.73098	4.33212	11.2948	I
ENSMUSG00000033900	1.9825	5.09323	104.195	5.37616	1.97653	3.84237	I
ENSMUSG00000028948	113.93	144.801	265.066	129.63	114.446	168.839	I
ENSMUSG00000074867	29.9596	114.101	154.224	100.626	57.3332	56.2452	I
ENSMUSG00000023827	336.183	411.393	711.673	295.188	289.893	390.79	I
ENSMUSG00000005465	16.1251	49.6545	117.881	18.2761	30.8994	22.9574	I
ENSMUSG00000105652	3.44889	6.99218	102.324	5.42472	4.5205	33.0306	I
ENSMUSG00000114470	26.4155	71.9566	128.233	32.1409	55.631	56.6253	I
ENSMUSG00000076514	0	6.72855	42.5634	0	0	13.8129	I
ENSMUSG00000042641	8.45791	15.6804	71.6849	18.9865	5.87867	21.7705	I
ENSMUSG00000030493	164.632	190.019	411.346	157.272	183.876	202.265	I
ENSMUSG00000076940	5.19029	13.7735	94.4456	0	6.32265	14.1014	I
ENSMUSG00000000409	1.85322	8.16198	82.3543	14.7635	1.61936	29.8601	I
ENSMUSG00000028532	0	12.3172	79.903	0	3.13599	18.2046	I
ENSMUSG00000019863	319.069	369.648	653.257	290.773	380.371	357.441	I
ENSMUSG00000034837	17.8236	32.3467	84.2842	20.9651	33.7114	42.6573	I
ENSMUSG00000031779	51.1805	109.581	272.405	29.6878	25.7649	50.6761	I
ENSMUSG00000020389	53.6676	101.138	214.406	87.4266	75.7208	103.867	I
ENSMUSG00000080316	16.9251	58.6617	115.276	9.69788	15.5796	48.322	I
ENSMUSG00000032058	855.007	1029.81	1899.72	1179.17	899.279	1219.71	I
ENSMUSG00000024353	0	4.42199	283.445	0	0	57.7117	I
ENSMUSG00000097754	1.76509	3.10028	72.967	11.9583	6.51551	9.4443	I
ENSMUSG00000048921	50.1916	91.1047	162.155	58.4453	110.362	59.7891	I
ENSMUSG00000114980	4.51797	7.34057	51.551	9.48821	10.0566	5.0627	I
ENSMUSG00000055632	8.9327	24.923	135.767	17.258	12.6088	47.1252	I
ENSMUSG00000112255	10.8537	16.4016	65.7651	22.7061	6.58635	29.9317	I
ENSMUSG00000042419	29.2593	43.0339	113.883	19.8985	17.4333	28.996	I
ENSMUSG00000078652	60.1401	71.4383	323.221	41.3073	122.596	102.013	I
ENSMUSG00000074876	42.5321	87.6472	156.713	47.6862	73.1584	66.821	I
ENSMUSG00000095562	2.85253	23.5337	138.511	17.7571	32.3467	43.8843	I
ENSMUSG00000051235	142.276	303.156	588.961	203.004	245.185	267.935	I
ENSMUSG00000028909	0	42.4829	34.9696	0	6.90705	13.1839	I
ENSMUSG00000030209	2.31808	4.66421	517.114	0.765129	0	0	I
ENSMUSG00000025911	39.7786	46.861	259.338	58.1967	31.7832	90.9362	I
ENSMUSG00000053442	3.64261	5.04466	68.858	3.53642	1.12644	11.3623	I
ENSMUSG00000056763	262.103	494.561	801.529	378.847	461.442	328.856	I
ENSMUSG00000095630	0.882547	3.18021	74.2103	2.42108	1.08592	0	I
ENSMUSG00000032766	135.551	216.679	305.898	89.2216	89.943	151.672	I
ENSMUSG00000024044	95.4656	104.276	384.306	75.1	65.9438	134.884	I
ENSMUSG00000027863	3.02037	26.1473	61.8475	7.26268	4.8385	14.219	I
ENSMUSG00000041046	0	9.57048	21.2943	6.1489	3.52545	5.41376	I
ENSMUSG00000053475	1.87033	4.24028	57.3989	2.32302	9.18327	7.57916	I
ENSMUSG00000053062	3.17727	6.63084	85.0758	0	1.30314	24.1929	I
ENSMUSG00000046916	0	4.08043	36.7943	0	1.08592	1.12504	I
ENSMUSG00000026131	152.348	294.394	612.994	86.777	230.285	235.916	I
ENSMUSG00000028583	5.3479	7.34057	85.8007	7.16519	1.15676	11.3094	I
ENSMUSG00000096917	82.7133	168.143	564.288	7.17498	30.1377	208.933	I
ENSMUSG00000117234	0	4.08043	58.5369	1.21054	5.78382	2.81261	I
ENSMUSG00000027860	6.40821	60.3127	76.0287	1.17524	9.75786	1.65503	I
ENSMUSG00000113634	0	4.85598	31.978	0	4.37734	8.9858	I
ENSMUSG00000075502	75.273	105.763	292.99	67.8629	84.0421	120.262	I
ENSMUSG00000116988	0	2.12014	30.7304	9.48821	0	10.303	I
ENSMUSG00000039209	0	9.42507	26.4438	10.8063	5.45177	8.40319	I
ENSMUSG00000039081	0	2.04021	21.5793	3.53356	4.62706	5.89159	I
ENSMUSG00000043282	14.226	15.7812	95.9266	11.8112	20.3967	29.6355	I
ENSMUSG00000063018	4.82219	17.9129	48.5787	17.8306	6.76486	23.3002	I
ENSMUSG00000034773	35.2944	56.3587	139.56	38.7101	71.1373	69.7662	I
ENSMUSG00000002944	12046.4	10965.3	250.214	43051.8	42381.2	1737.24	II
ENSMUSG00000020053	15547.3	16430.1	68.9751	19799.2	19262.8	1088.7	II
ENSMUSG00000025810	10914.6	8732.09	496.061	12330	10312.2	3033.33	II
ENSMUSG00000026712	7467.27	7694.52	172.86	15266.8	15175.8	4783.65	II
ENSMUSG00000041058	9979.54	8004.79	261.503	11660.3	9347.51	1792.37	II
ENSMUSG00000022415	6670.17	4535.93	94.4766	6763.35	5555.57	209.866	II
ENSMUSG00000079293	3082.28	2829.6	229.961	4993.58	4300.79	972.892	II
ENSMUSG00000029925	7100.41	8281.92	1505.9	9254.61	9049.79	3944.29	II
ENSMUSG00000044629	5138.65	2617.88	104.486	5079.13	3566.72	221.912	II
ENSMUSG00000040613	13093.2	14042.3	1200.14	20937	19376.3	6766.28	II
ENSMUSG00000031129	4651.59	3902.75	183.263	5552.57	4901.91	1678.67	II
ENSMUSG00000023992	32661.6	26630.6	2163.67	34070.4	28279.7	4619.64	II
ENSMUSG00000032122	5579.97	7739.46	792.532	8743.39	8858.16	2161.73	II
ENSMUSG00000025993	20736.9	13911.7	901.431	20288.6	17071.2	1723.96	II
ENSMUSG00000003882	2007.06	1537.43	19.675	3302.16	2583.11	403.042	II
ENSMUSG00000015854	3698.18	4274.42	27.4535	4803.35	3984.28	843.419	II
ENSMUSG00000034947	5024.84	4856.76	748.82	5588.09	5052.51	2396.33	II
ENSMUSG00000038147	11532.2	10934.3	1925.09	19287.6	15540.5	4678.66	II
ENSMUSG00000040229	2498.61	1179.05	25.8289	2728.89	2042.73	202.089	II
ENSMUSG00000073490	4073.69	4859.65	771.25	5475.95	5027.81	2376.53	II
ENSMUSG00000029373	12551	9085.64	1014.96	22055.4	21908.5	5966.3	II
ENSMUSG00000032076	4143.16	2205.04	22.5524	3869.63	3093.37	136.693	II
ENSMUSG00000022667	3833.63	3684.85	612.588	4934	4955.38	1758.06	II
ENSMUSG00000031214	1267.9	1537.69	79.174	1341.31	1777.79	924.408	II
ENSMUSG00000062515	2674.17	1609.7	103.842	2784.78	2151.87	231.198	II
ENSMUSG00000074794	3540.12	3610.67	342.667	6657.1	7117.41	3834.34	II
ENSMUSG00000042286	29761.8	26706.3	2200.07	36665.1	36987.8	5828.86	II
ENSMUSG00000028238	1912.22	1336.28	16.885	4786.15	3541.19	46.6162	II
ENSMUSG00000033446	6212.18	7035.83	618.86	8767.03	9153.48	3684.47	II
ENSMUSG00000022150	6831.09	7509.44	1045.27	10223.3	11352.4	4474.28	II
ENSMUSG00000110040	5288.41	6827.9	312.931	8436.03	6133.27	2141.68	II
ENSMUSG00000040522	2423.18	2642.83	604.548	2896.21	3219.8	1712.95	II
ENSMUSG00000024781	3313.49	3651.53	668.094	3972.18	4910.68	1306.67	II
ENSMUSG00000047747	713.053	686.242	27.9744	838.424	838.448	230.556	II
ENSMUSG00000032046	8904.37	8551.95	1733.88	10294.5	8629.83	3253.58	II
ENSMUSG00000022105	1405.48	1737.73	157.77	2345.77	2203.95	944.241	II
ENSMUSG00000058163	377.893	812.925	43.0069	1028.18	1135.41	704.538	II
ENSMUSG00000031907	1177.78	981.098	146.895	1152.8	1232.56	566.544	II
ENSMUSG00000057554	4337.96	5082.38	1495.89	5161.09	4847.25	3040.04	II
ENSMUSG00000007613	3304.57	3005.12	541.418	3449.04	3393.38	1125.06	II
ENSMUSG00000020818	7433.07	6622.47	1743.79	7932.62	7454.03	3442.34	II
ENSMUSG00000019088	7299.27	7175.28	2106.06	8076.87	8252.76	5005.11	II
ENSMUSG00000056529	8096.77	8206.55	2567.68	9179.2	8442.36	4108.94	II
ENSMUSG00000056234	14313.1	15151.2	4036.02	18571.8	16946.9	8049.25	II
ENSMUSG00000025932	1797.8	1096.67	85.2272	1788.24	1427.48	180.545	II
ENSMUSG00000020263	4675.3	3907.8	778.324	4638.08	4563.8	2844.55	II
ENSMUSG00000097715	7609.41	6759.25	1617.54	7890.09	7557.73	2765.36	II
ENSMUSG00000022305	1851.15	2058.46	184.039	2533.39	1678.29	341.42	II
ENSMUSG00000040997	3018.84	3275.36	975.495	3628.1	3361.8	1632.91	II
ENSMUSG00000029299	559.387	578.02	22.7549	1026.17	774.381	348.591	II
ENSMUSG00000015568	12687.5	28602.4	8005.27	30609.5	38842.1	7383.79	II
ENSMUSG00000027900	5219.6	5070.36	2067.06	5419.9	5108.66	4515.06	II
ENSMUSG00000030208	1042.36	618.18	38.8307	1142.66	1019.57	79.1374	II
ENSMUSG00000070323	2221.77	1090.64	115.725	3707.09	2982.5	656.845	II
ENSMUSG00000053063	11787	15424.7	6132.75	17776.8	18383.2	13903.5	II
ENSMUSG00000035459	453.663	813.122	0.348696	665.571	821.24	33.1848	II
ENSMUSG00000020399	936.508	650.251	44.954	1226.74	940.072	178.343	II
ENSMUSG00000055435	2644.33	2254.44	424.594	2691.31	2613.93	1790.88	II
ENSMUSG00000030330	4196.83	4742.16	1680.01	5342.29	5284.3	3378.23	II
ENSMUSG00000027955	1191.17	882.646	5.05672	1335.36	953.825	129.302	II
ENSMUSG00000036103	539.039	369.887	3.9092	657.52	481.167	84.8411	II
ENSMUSG00000020422	1203.2	1338.44	273.218	2369.33	1801.61	840.562	II
ENSMUSG00000029994	9819.63	9580.69	2294.25	11031.7	9986.06	3280.7	II
ENSMUSG00000099398	640.462	552.549	19.8196	943.522	923.795	236.671	II
ENSMUSG00000022488	11810	15069.7	6893.12	19234.1	18900.6	13299.3	II
ENSMUSG00000027435	3259.61	2851.24	635.319	4093.82	3740.35	1852.87	II
ENSMUSG00000056069	9668.64	7898.54	2613.86	9664.91	8017.37	6509.75	II
ENSMUSG00000034247	2787.1	2540.81	898.198	3181.51	3220.94	1849.3	II
ENSMUSG00000001768	2302.72	2197.57	212.063	3127.1	2788.1	830.518	II
ENSMUSG00000024413	2638.97	2368.05	679.165	3173.12	3046.24	1378.37	II
ENSMUSG00000032725	1149.34	1704.87	1.66371	2621.62	2255.92	217.404	II
ENSMUSG00000063193	843.851	1113.26	249.57	1612.53	1049.01	547.528	II
ENSMUSG00000086109	606.885	438.305	3.86506	754.528	580.71	67.8392	II
ENSMUSG00000029217	2597.14	2101.17	567.788	3127.93	2993.45	1205.65	II
ENSMUSG00000040249	3854.82	3627.36	809.586	4035.6	4071.42	1944.66	II
ENSMUSG00000062373	735.577	613.123	40.4131	866.153	702.348	233.569	II
ENSMUSG00000034593	9339.68	8374.99	2046.08	9391.18	9290.87	3432.09	II
ENSMUSG00000073678	628.365	967.714	58.7599	1098.63	1074.17	222.221	II
ENSMUSG00000021038	2915.83	2992.71	986.968	3840.17	3526.69	2362.01	II
ENSMUSG00000052688	4792.79	4363.56	986.815	7292.13	5837.23	2017.29	II
ENSMUSG00000024066	8510.03	7692.85	2643.51	9693.63	8385.4	4676.57	II
ENSMUSG00000066621	4982.87	3228.97	435.993	5367.09	5083.76	1058.09	II
ENSMUSG00000021886	2362.56	4017.96	1580.81	4120.69	4510.17	2407.92	II
ENSMUSG00000036353	524.744	498.577	61.7094	629.379	545.936	204.78	II
ENSMUSG00000045404	1236.39	1178.52	237.152	1287.74	1357.76	375.543	II
ENSMUSG00000028494	14730.4	13822.3	5800.31	17312	16979.8	5687.72	II
ENSMUSG00000023186	5792.42	6246.59	1678.65	8499.55	8283.71	4540.23	II
ENSMUSG00000032750	1670.31	1385.88	425.597	1845.67	1636.47	834.182	II
ENSMUSG00000069607	448.765	426.556	64.7641	860.923	851.959	499.603	II
ENSMUSG00000021477	20433.9	20808.4	7768.12	27941.7	26225.9	16524.4	II
ENSMUSG00000018398	369.32	305.565	17.2631	406.439	374.659	86.0845	II
ENSMUSG00000008845	489.02	296.766	45.6298	729.709	561.573	91.5835	II
ENSMUSG00000004798	1147.9	1258.04	236.248	1487.32	1355.23	564.763	II
ENSMUSG00000027303	2904.83	2555.23	1192.89	3455.13	3436.46	1457.29	II
ENSMUSG00000041935	3918.79	3534.9	896.912	4379.79	4227	1657.27	II
ENSMUSG00000022265	621.833	598.463	135.237	767.909	735.144	169.726	II
ENSMUSG00000089809	642.953	616.428	83.5761	909.831	788.759	249.824	II
ENSMUSG00000001999	5171.61	4917.72	2059.17	6027.93	5622.36	3646.35	II
ENSMUSG00000004933	706.278	975.778	249.936	1014.73	883.351	576.345	II
ENSMUSG00000030342	9931.96	6985.95	2668.18	12371.3	10161.8	1661.09	II
ENSMUSG00000024696	5784.02	5687.06	2167.18	7292.48	6273.21	3240.27	II
ENSMUSG00000033777	4771.48	4783.29	1651.75	9448.12	8182.94	3559.26	II
ENSMUSG00000033705	2538.12	2265.81	446.654	2978.45	2707.26	1412.71	II
ENSMUSG00000041225	2294.3	2034.94	611.679	2506.58	2202.08	1457.91	II
ENSMUSG00000020150	566.364	607.127	174.151	622.34	627.277	328.716	II
ENSMUSG00000026748	277.927	415.155	56.0329	416.724	438.453	104.998	II
ENSMUSG00000039178	793.643	903.377	213.778	1020.24	960.672	467.154	II
ENSMUSG00000038175	1108.12	874.675	225.428	1031.11	1043.64	508.694	II
ENSMUSG00000036503	9786.13	7766.44	3253.31	10903.9	9253.4	6816.15	II
ENSMUSG00000041633	205.733	204.205	8.17924	260.718	241.043	24.7884	II
ENSMUSG00000038843	1536.31	1529.91	589.79	1767.91	1690.06	1211.63	II
ENSMUSG00000034858	1038.34	864.913	133.051	1033.33	1088.64	365.237	II
ENSMUSG00000030089	703.781	879.971	341.014	904.291	868.71	652.367	II
ENSMUSG00000006800	652.653	485.991	36.5245	730.979	609.953	40.4357	II
ENSMUSG00000030149	204.28	302.363	7.69907	356.812	507.256	62.0822	II
ENSMUSG00000046805	3597.03	3500.38	755.053	5430.89	4879.42	2458.49	II
ENSMUSG00000041707	2649.93	1713.01	674.781	2687.64	2139.78	1369.13	II
ENSMUSG00000092528	174.097	252.146	18.1213	284.242	226.798	129.136	II
ENSMUSG00000047126	6235.19	7185.16	3257.24	8997.93	8417.41	5247.06	II
ENSMUSG00000094562	433.113	354.846	2.31979	501.041	485.672	60.469	II
ENSMUSG00000026365	750.371	506.894	0	1713.86	1379.22	216.984	II
ENSMUSG00000083677	187.265	253.923	27.0478	448.955	448.843	191.403	II
ENSMUSG00000022817	2036.78	1007.6	123.697	1944.61	1513.73	695.327	II
ENSMUSG00000039031	4123.86	3397.1	895.547	3904.53	4045.76	2062.68	II
ENSMUSG00000041685	1873.16	1899.59	462.257	2488.98	2330.43	1364.26	II
ENSMUSG00000022124	1110.49	972.089	316.169	1168.5	1186.48	630.456	II
ENSMUSG00000022389	600.726	391.067	31.7774	934.329	488.003	136.887	II
ENSMUSG00000045092	1125.23	866.294	174.61	1292.95	1164.26	117.447	II
ENSMUSG00000022636	802.817	515.469	90.0342	742.676	768.178	180.581	II
ENSMUSG00000031402	7205.28	7359.07	2922.61	8149.55	8818.99	4878.09	II
ENSMUSG00000018199	515.207	498.852	79.1991	750.287	743.147	233.866	II
ENSMUSG00000034744	4199.15	3625.98	1611.72	4573.26	4303.2	2454.37	II
ENSMUSG00000061175	1441.31	1193.5	280.757	1754.5	1793.58	600.511	II
ENSMUSG00000057551	642.185	629.001	226.976	1129.99	971.436	755.128	II
ENSMUSG00000044952	698.225	656.876	210.809	894.607	636.969	527.225	II
ENSMUSG00000001942	1023.36	959.844	280.085	1900.01	1671.47	1024.09	II
ENSMUSG00000085875	1908.25	1629.75	355.72	2080.6	2082.57	670.427	II
ENSMUSG00000022353	1609.03	1413.72	495.028	1682.71	1975.51	784.302	II
ENSMUSG00000028249	49062	46779.2	21381.1	56456.8	49259.3	31175.5	II
ENSMUSG00000084964	128.13	148.76	7.45485	162.47	162.796	50.7734	II
ENSMUSG00000019132	2809.3	2449.65	999.256	5411.64	6318.76	3938.73	II
ENSMUSG00000047789	1657.23	1985.56	600.148	2106.98	2141.6	1538.37	II
ENSMUSG00000074874	2243.19	1719.64	384.867	2282.84	2023.5	411.312	II
ENSMUSG00000024535	789.954	619.695	180.256	1152.74	1075.38	343.604	II
ENSMUSG00000026471	741.077	699.592	219.083	958.996	742.635	520.046	II
ENSMUSG00000041236	3389.22	4102.62	1485.91	5262.58	4411.26	2924.17	II
ENSMUSG00000053581	320.303	422.453	57.9876	420.467	437.065	185.325	II
ENSMUSG00000004633	589.714	409.004	92.0351	690.754	376.039	127.91	II
ENSMUSG00000072621	823.421	825.069	236.886	1380.04	1215.39	582.283	II
ENSMUSG00000028248	5825.3	7843.6	2450.04	8738.26	8965.35	6121.1	II
ENSMUSG00000006219	544.016	389.429	21.7223	1048.14	567.649	89.2739	II
ENSMUSG00000021701	1411.07	1712.49	745.405	1859.31	1905.29	681.356	II
ENSMUSG00000078942	617.262	951.64	216.061	1236.46	1242.02	587.738	II
ENSMUSG00000061455	1812.84	1899.24	647.723	2002.17	1891.08	1491.23	II
ENSMUSG00000026627	2574.91	2169.45	1055.4	2751.68	2214.71	1197.12	II
ENSMUSG00000052512	531.877	486.929	75.8084	663.395	863.139	74.0986	II
ENSMUSG00000074825	1465.61	1904.65	908.44	2495.69	2324.75	1908.38	II
ENSMUSG00000037902	45764.5	49872.1	23935.6	54474.7	50951.8	30789.6	II
ENSMUSG00000014353	2607.01	2211.13	869.464	2651.11	2448.47	1229.38	II
ENSMUSG00000066151	3020.54	3382.14	1254.09	3691.61	3779.57	3093.46	II
ENSMUSG00000028278	396.066	308.117	19.1197	505.231	285.727	71.6045	II
ENSMUSG00000041921	1259.64	1381.89	505.266	2167.21	2082.11	1001.74	II
ENSMUSG00000024421	216.535	175.795	0	348.315	257.908	0	II
ENSMUSG00000108004	173.355	149.293	12.8338	227.913	220.137	74.7553	II
ENSMUSG00000040209	484.173	423.636	73.1014	574.081	467.111	201.477	II
ENSMUSG00000035992	973.952	773.133	256.681	1248.88	1206.46	631.958	II
ENSMUSG00000029863	1483.6	1541.29	688.335	1583.2	1558.76	1277.57	II
ENSMUSG00000035181	1310.55	1520.37	506.861	1555.65	1679.33	766.135	II
ENSMUSG00000055538	154.541	171.564	14.953	203.694	170.145	99.9982	II
ENSMUSG00000038068	176.911	156.863	3.81402	223.126	184.414	10.8263	II
ENSMUSG00000022788	2253.58	2529.13	849.98	5111.67	5044.89	2773.3	II
ENSMUSG00000049723	2031.04	1156.37	96.843	3545.41	2827.26	191.926	II
ENSMUSG00000029207	510.642	303.035	15.6278	776.455	602.523	35.2754	II
ENSMUSG00000047875	279.531	185.615	32.2741	366.424	319.688	61.7881	II
ENSMUSG00000051212	1335.09	1302.88	432.977	1825.3	1626.87	1155.27	II
ENSMUSG00000031295	2695.6	3823.96	1513.24	4070.52	4473.68	2301.61	II
ENSMUSG00000035183	475.103	290.866	57.3942	497.335	357.008	67.4792	II
ENSMUSG00000060012	1320.58	1077.05	242.127	1647.12	1519.24	599.405	II
ENSMUSG00000038116	1853.67	1768.89	601.478	1848.36	2324.38	1544.2	II
ENSMUSG00000055692	414.06	316.575	57.5288	390.889	358.645	122.801	II
ENSMUSG00000066800	3808.06	2733.81	645.621	3465.44	3288.87	1908.34	II
ENSMUSG00000024049	92.2889	100.403	1.79407	99.02	108.546	53.5302	II
ENSMUSG00000022708	1009.14	965.619	271.601	1422.11	1138.08	403.57	II
ENSMUSG00000028327	263.386	262.463	24.7576	293.69	303.848	31.2431	II
ENSMUSG00000027318	172.769	152.571	0	200.599	193.067	19.0232	II
ENSMUSG00000041625	222.448	238.853	41.5085	250.734	251.369	29.4977	II
ENSMUSG00000021809	810.892	893.437	310.477	913.486	1051.26	552.605	II
ENSMUSG00000023150	2865.98	2519.83	1085.3	2907.04	2754.46	1719.33	II
ENSMUSG00000021709	2049.97	2146.24	782.203	2793.49	2425.81	1329.65	II
ENSMUSG00000044072	179.099	68.0606	2.97682	251.771	319.358	43.3683	II
ENSMUSG00000041773	174.173	181.916	16.922	191.744	195.278	63.8898	II
ENSMUSG00000040855	401.155	303.181	1.03163	704.79	426.247	22.7201	II
ENSMUSG00000022228	2165.56	2368.29	864.341	3128.59	2786.77	2022.54	II
ENSMUSG00000051285	676.973	448.478	165.25	1482.05	988.763	630.063	II
ENSMUSG00000031494	233.668	159.287	12.6917	233.284	184.778	45.4577	II
ENSMUSG00000003623	2128.7	2065.57	983.343	2569.16	2137.4	1409.34	II
ENSMUSG00000034656	53.0948	73.3565	2.27642	121.907	281.646	4.28775	II
ENSMUSG00000106044	445.153	659.837	235.802	698.368	655.854	385.768	II
ENSMUSG00000030257	103.085	114.114	7.69689	169.819	119.716	98.7673	II
ENSMUSG00000042476	327.693	177.409	7.16412	496.342	261.927	22.7528	II
ENSMUSG00000036291	937.84	1012.61	441.563	1160.52	1267.61	979.92	II
ENSMUSG00000035158	255.765	287.811	59.9599	285.901	320.311	71.9537	II
ENSMUSG00000041354	1468.3	1489.91	490.184	1918.22	1795.55	785.591	II
ENSMUSG00000042997	1475.66	1363.42	460.875	1630.97	1537.99	961.06	II
ENSMUSG00000029762	520.275	459.179	152.056	599.311	613.267	68.0646	II
ENSMUSG00000040133	97.9867	126.15	4.27792	164.098	97.3796	0	II
ENSMUSG00000062078	2996.63	2422.14	1005.74	2702.84	3343.08	2081.61	II
ENSMUSG00000004567	1837.78	1617.04	729.714	1987.06	1635.9	779.492	II
ENSMUSG00000046080	49.1012	127.936	1.46502	268.924	139.644	36.3112	II
ENSMUSG00000048612	2361.43	2156.54	660.896	2191.76	2761.71	737.219	II
ENSMUSG00000028826	120.75	205.995	27.5239	207.316	178.188	77.1444	II
ENSMUSG00000029530	99.5199	240.588	29.4096	354.011	692.41	269.39	II
ENSMUSG00000090386	737.82	1155.86	288.057	1077.21	1201.14	360.392	II
ENSMUSG00000059142	802.631	996.074	307.877	1256.97	1139.01	665.286	II
ENSMUSG00000025950	13665.9	11803.8	5875.94	15544.4	13258.1	8066.78	II
ENSMUSG00000039062	153.566	130.38	1.66267	193.118	166.825	25.8736	II
ENSMUSG00000102349	41026.6	44113.5	14233	45630.7	46422.7	28090.8	II
ENSMUSG00000038244	160.684	126.233	12.9385	161.708	146.031	57.6306	II
ENSMUSG00000004508	568.552	640.162	282.797	602.448	795.151	552.055	II
ENSMUSG00000025586	362.64	143.085	9.83873	455.381	228.937	38.301	II
ENSMUSG00000021226	586.198	597.291	148.184	628.187	665.534	230.542	II
ENSMUSG00000103174	102.885	109.469	1.9493	221.86	183.758	34.9056	II
ENSMUSG00000004552	170.082	199.03	67.1791	206.812	228.95	167.139	II
ENSMUSG00000063253	928.498	954.162	324.472	1000.1	1042.12	556.304	II
ENSMUSG00000000440	435.262	451.01	1.37904	1236.4	1146.11	140.023	II
ENSMUSG00000056758	195.789	104.056	12.2463	224.615	128.043	14.5738	II
ENSMUSG00000020777	1596.9	1650.65	749.116	1839.62	1707.32	1197.11	II
ENSMUSG00000028646	1604.19	1294.92	563.716	1664.15	1391.86	687.965	II
ENSMUSG00000002871	4288.46	4279.29	1737.39	4791.26	4453.82	1704.58	II
ENSMUSG00000042408	1139	1564.91	323.051	1940.29	2039.59	676.161	II
ENSMUSG00000048677	604.859	751.186	239.105	815.118	822.862	364.034	II
ENSMUSG00000035392	729.228	1041.19	239.515	1065.87	1070.99	699.45	II
ENSMUSG00000049659	784.228	1027.11	377.133	1423.82	962.645	917.767	II
ENSMUSG00000035776	636.596	625.119	136.428	661.349	1734.68	255.634	II
ENSMUSG00000026358	632.489	738.386	273.182	2290.59	1683.6	102.13	II
ENSMUSG00000056091	1537.58	1336.3	611.073	1291.04	1692.68	884.568	II
ENSMUSG00000073242	128.228	102.15	4.87324	218.131	173.914	24.8988	II
ENSMUSG00000035847	865.737	647.836	206.986	730.712	1052.65	606.207	II
ENSMUSG00000020654	159.265	257.942	18.9663	375.346	390.253	67.6958	II
ENSMUSG00000092341	118598	132776	44907.8	130689	137830	83871.7	II
ENSMUSG00000005871	283.641	442.754	109.743	371.609	802.37	298.439	II
ENSMUSG00000022957	1206.25	1344.28	415.572	1326.12	1498.67	794.901	II
ENSMUSG00000090939	113.212	85.607	7.39153	139.182	135.151	43.4024	II
ENSMUSG00000021624	712.927	842.845	369.708	1382.71	1152.65	741.644	II
ENSMUSG00000035448	28.464	120.07	8.9615	113.466	251.487	22.2637	II
ENSMUSG00000060301	530.988	491.11	203.314	656.739	465.071	352.554	II
ENSMUSG00000036943	1997.17	2041.24	952.612	2564.45	2308.62	1337.37	II
ENSMUSG00000017713	326.633	264.685	77.3171	348.373	268.103	229.46	II
ENSMUSG00000050270	225.595	202.318	49.4863	216.342	228.94	157.001	II
ENSMUSG00000021822	261.766	217.589	67.7417	585.231	442.435	25.5986	II
ENSMUSG00000042029	1869.37	2000.99	972.593	3736.54	3105.57	1391.62	II
ENSMUSG00000019302	1075.44	918.342	353.905	1748.87	1594.86	553.929	II
ENSMUSG00000015745	259.182	181.967	39.781	279.923	288.161	115.635	II
ENSMUSG00000059923	433.092	505.319	96.865	858.872	587.342	348.175	II
ENSMUSG00000078956	60.7329	76.8243	0	193.488	204.447	4.50234	II
ENSMUSG00000037341	193.687	148.53	24.9214	169.654	195.171	61.9369	II
ENSMUSG00000049225	1430.06	780.391	345.361	1919.4	1377.85	330.199	II
ENSMUSG00000070390	372.361	455.932	111.858	592.619	465.872	327.496	II
ENSMUSG00000002031	859.445	892.983	330.824	1167.3	1005.98	685.59	II
ENSMUSG00000074466	142.184	138.712	20.4543	135.89	264.019	95.8322	II
ENSMUSG00000037847	967.386	800.439	385.844	1360.28	1097.32	456.5	II
ENSMUSG00000036023	1210.34	1801.45	800.601	1831.3	1764.87	1181.14	II
ENSMUSG00000029291	283.159	297.982	89.8139	343.481	341.735	146.352	II
ENSMUSG00000028076	851.82	1172.52	384.966	1247.79	1565.91	682.036	II
ENSMUSG00000087201	279.693	203.717	31.6788	502.856	350.897	45.6227	II
ENSMUSG00000010277	3430.27	3865.93	1892.38	4272.16	4973.65	3065.31	II
ENSMUSG00000049871	1038.74	898.894	375.209	1305.4	1227.94	371.324	II
ENSMUSG00000030986	708.528	609.645	227.245	695.8	736.85	304.547	II
ENSMUSG00000026321	241.065	343.12	99.6922	423.2	476.678	169.456	II
ENSMUSG00000005949	493.501	369.303	152.851	610.64	599.086	343.944	II
ENSMUSG00000085396	1114.71	1345.8	486.939	1701.3	1767.97	467.591	II
ENSMUSG00000036898	751.012	820.738	337.254	810.53	900.647	638.679	II
ENSMUSG00000035969	434.928	473.66	136.239	647.143	624.171	139.915	II
ENSMUSG00000010051	608.773	343.76	86.8182	649.912	661.664	218.45	II
ENSMUSG00000063889	320.793	323.251	125.01	512.547	549.673	181.444	II
ENSMUSG00000071203	762.615	1002.47	424.589	1539.77	1664.66	928.177	II
ENSMUSG00000063849	1547.41	1980.63	934.255	2662.86	2543.73	1707.96	II
ENSMUSG00000019876	2025.04	2183.36	682.719	2985.42	2841.44	594.152	II
ENSMUSG00000026409	165.478	251.316	57.7976	352.121	324.728	144.015	II
ENSMUSG00000024985	246.395	390.645	65.4901	230.478	491.849	142.908	II
ENSMUSG00000045875	45.4716	50.0937	0	116.717	119.025	6.43363	II
ENSMUSG00000041961	366.092	271.204	97.9432	398.24	425.932	175.455	II
ENSMUSG00000005951	130.045	155.755	31.8947	165.602	137.913	99.8316	II
ENSMUSG00000029729	628.909	875.401	408.833	960.35	857.852	561.791	II
ENSMUSG00000018412	340.707	447.596	148.752	454.273	440.349	278.652	II
ENSMUSG00000027287	4805	5206.98	2396.19	8313.17	4764.97	4561.59	II
ENSMUSG00000068876	298.326	74.7141	13.4528	484.662	285.058	17.9234	II
ENSMUSG00000021508	70.733	32.3027	0	77.4594	63.0076	0	II
ENSMUSG00000023923	1118.14	1273.47	530.499	1333.91	1424.8	929.871	II
ENSMUSG00000037325	345.115	276.885	86.1477	477.75	295.81	118.679	II
ENSMUSG00000072601	121.289	95.4694	0	209.902	125.567	37.689	II
ENSMUSG00000019558	132.232	80.5201	4.06609	127.203	127.637	25.2131	II
ENSMUSG00000112822	343.536	394.552	139.491	520.916	416.005	296.919	II
ENSMUSG00000031529	802.502	640.035	190.068	1081.5	982.165	658.036	II
ENSMUSG00000023795	535.303	553.14	175.259	619.741	580.008	384.21	II
ENSMUSG00000015305	788.634	674.713	185.819	923.312	929.174	310.356	II
ENSMUSG00000086247	33.0958	61.8181	4.48265	86.2925	63.6652	48.3934	II
ENSMUSG00000085622	391.261	416.017	180.043	452.244	398.811	328.418	II
ENSMUSG00000030201	609.242	421.922	125.779	653.982	654.537	211.476	II
ENSMUSG00000097296	724.244	592.931	214.871	774.107	716.1	274.27	II
ENSMUSG00000090222	54.9404	83.2071	11.6695	94.4408	109.16	47.9616	II
ENSMUSG00000025583	482.808	615.788	229.762	467.24	795.982	365.908	II
ENSMUSG00000038967	33.943	44.1307	0	55.5514	53.9897	19.9846	II
ENSMUSG00000045482	2150.19	2267.92	1114.21	2524.15	2198.02	1496.52	II
ENSMUSG00000027286	875.261	869.712	428.316	886.336	1053.58	652.701	II
ENSMUSG00000038859	89.4769	104.869	20.631	122.234	142.846	37.5996	II
ENSMUSG00000039958	329.661	292.76	129.085	322.292	394.228	196.033	II
ENSMUSG00000023830	379.825	601.289	125.966	1838.42	474.035	180.39	II
ENSMUSG00000032530	115.869	53.672	1.08928	155.532	157.389	0	II
ENSMUSG00000085457	235.058	155.971	16.0156	488.664	166.743	25.8723	II
ENSMUSG00000101013	311.898	255.281	32.6007	402.612	349.717	195.637	II
ENSMUSG00000049709	179.533	184.656	51.3087	356.2	255.051	123.694	II
ENSMUSG00000074305	387.008	648.486	175.332	737.124	993.152	345.141	II
ENSMUSG00000031938	238.823	287	88.2451	363.876	314.178	145.703	II
ENSMUSG00000031870	21.0003	24.295	0	15.712	60.0929	12.4895	II
ENSMUSG00000029175	346.34	450.221	135.418	427.463	460.243	307.262	II
ENSMUSG00000045287	36.5648	37.3633	0	69.902	50.7792	39.0798	II
ENSMUSG00000053985	107.206	189.561	32.2389	188.516	159.993	72.0764	II
ENSMUSG00000069094	158.346	249.226	69.899	494.706	319.663	235.168	II
ENSMUSG00000006527	769.46	688.412	316.986	927.261	679.553	405.447	II
ENSMUSG00000030386	519.383	555.263	252.488	684.041	576.869	429.228	II
ENSMUSG00000051037	96.696	103.81	29.3369	209.942	144.115	123.453	II
ENSMUSG00000004383	103.109	93.7141	11.3638	100.812	151.415	25.9783	II
ENSMUSG00000026632	344.019	341.07	149.589	384.839	404.474	263.1	II
ENSMUSG00000056216	499.74	395.577	151.623	492.684	632.758	281.374	II
ENSMUSG00000074505	75.7371	57.2709	0.643857	152.734	316.164	27.7495	II
ENSMUSG00000006920	919.173	830.209	323.165	929.399	1213.32	807.515	II
ENSMUSG00000060224	147.07	133.068	25.4506	180.665	167.113	38.4642	II
ENSMUSG00000039307	233.81	166.311	29.0088	284.636	196.986	133.097	II
ENSMUSG00000042331	1228.88	1236.74	562.467	1689.92	1768.25	807.179	II
ENSMUSG00000062590	342.929	254.821	77.6754	415.065	274.921	192.754	II
ENSMUSG00000026014	1159.47	970.181	389.139	1161.2	1456.84	996.719	II
ENSMUSG00000047473	37.9411	30.5588	0	53.3232	26.3557	12.2185	II
ENSMUSG00000020605	378.11	354.373	151.439	417.699	369.036	314.56	II
ENSMUSG00000059554	409.753	511.95	207.739	459.699	576.554	284.891	II
ENSMUSG00000040711	901.048	898.385	291.844	917.242	985.031	432.468	II
ENSMUSG00000000127	689.436	715.17	351.155	823.275	825.229	555.171	II
ENSMUSG00000031627	495.009	559.005	221.108	653.419	690.752	450.95	II
ENSMUSG00000114501	148.263	222.339	33.3014	276.825	290.628	35.0242	II
ENSMUSG00000063903	15.8176	29.4851	0	31.3101	46.1301	16.9351	II
ENSMUSG00000074657	21.501	39.7755	0	55.7315	28.473	16.1669	II
ENSMUSG00000107758	81.6393	51.0643	1.16431	85.3939	65.2503	2.33888	II
ENSMUSG00000029521	406.722	626.891	228.53	533.369	635.739	380.023	II
ENSMUSG00000024921	616.449	634.849	262.627	781.49	580.129	497.151	II
ENSMUSG00000071042	670.224	356.82	75.5012	771.777	562.812	92.839	II
ENSMUSG00000069729	457.209	504.881	201.937	526.885	477.704	352.679	II
ENSMUSG00000054509	443.077	377.889	172.858	583.033	650.459	491.045	II
ENSMUSG00000039914	329.967	316.444	136.45	342.034	405.957	215.681	II
ENSMUSG00000025195	172.69	153.171	38.8065	199.261	201.28	86.2464	II
ENSMUSG00000027805	75.9619	80.6163	16.5138	106.53	109.166	30.7544	II
ENSMUSG00000072915	433.055	506.18	140.512	672.579	784.774	243.52	II
ENSMUSG00000047414	87.8889	74.9184	13.7554	115.901	101.403	14.9161	II
ENSMUSG00000048490	340.98	488.568	205.835	468.787	527.688	232.258	II
ENSMUSG00000017734	189.01	210.711	52.2795	345.019	479.556	286.234	II
ENSMUSG00000068457	529.479	561.853	228.239	829.812	852.764	602.177	II
ENSMUSG00000037148	204.825	215.603	90.1244	234.47	258.163	86.762	II
ENSMUSG00000097075	242.169	237.066	80.4416	331.333	271.395	230.871	II
ENSMUSG00000020859	711.339	766.15	382.005	1268.42	1285.99	907.574	II
ENSMUSG00000024639	278.302	267.339	128.381	488.492	502.709	192.562	II
ENSMUSG00000061410	63.4507	76.7795	2.87708	195.076	136.348	19.0622	II
ENSMUSG00000027428	501.18	401.795	171.145	469.286	517.127	362.08	II
ENSMUSG00000108472	116.386	102.949	27.4008	146.2	115.25	38.3397	II
ENSMUSG00000035735	97.6202	46.838	6.45757	93.2647	112.541	18.6673	II
ENSMUSG00000030259	171.958	103.273	12.0145	96.0644	219.279	38.4945	II
ENSMUSG00000058402	141.101	159.336	45.5838	182.041	183.844	139.642	II
ENSMUSG00000035919	391.957	420.589	135.864	530.99	408.81	227.949	II
ENSMUSG00000097365	294.876	181.856	44.2946	278.332	291.065	150.305	II
ENSMUSG00000048965	137.158	93.5281	11.1005	215.416	93.2252	45.9779	II
ENSMUSG00000036155	718.159	738.427	312.482	870.646	847.851	510.725	II
ENSMUSG00000110457	126.778	113.39	25.0722	152.007	144.901	63.1795	II
ENSMUSG00000069727	155.321	233.599	61.2247	219.288	293.956	158.564	II
ENSMUSG00000114104	824.615	608.253	227.325	1173.64	1132.55	299.286	II
ENSMUSG00000056608	2322.56	2491.28	1227.01	2769.6	2461.32	1826.51	II
ENSMUSG00000005968	403.885	283.765	70.6013	349.637	354.776	48.7189	II
ENSMUSG00000032607	104.475	90.2548	21.4628	137.975	150.388	107.172	II
ENSMUSG00000105802	5.45314	27.1222	0	30.0674	32.4835	4.02644	II
ENSMUSG00000005501	663.151	752.237	306.628	742.612	864.388	531.181	II
ENSMUSG00000044042	146.577	201.358	48.9945	181.055	222.915	46.7295	II
ENSMUSG00000004698	179.635	184.046	79.3997	458.771	498.087	82.467	II
ENSMUSG00000022946	541.194	525.312	258.804	616.909	658.878	498.238	II
ENSMUSG00000054519	161.461	123.21	44.1595	340.169	280.075	126.98	II
ENSMUSG00000063047	596.329	526.457	256.146	727.39	697.236	584.994	II
ENSMUSG00000051615	561.317	425.195	196.837	703.696	561.898	298.015	II
ENSMUSG00000044252	922.201	920.122	422.379	1168.62	920.868	672.978	II
ENSMUSG00000058325	1094.77	1016.38	472.019	1133.48	1080.96	661.026	II
ENSMUSG00000067336	373.335	356.411	149.219	569.122	461.81	305.798	II
ENSMUSG00000044068	124.443	190.809	56.0402	291.983	235.671	157.239	II
ENSMUSG00000097375	230.429	318.107	134.944	616.945	455.878	331.824	II
ENSMUSG00000019763	1356.99	1527.27	756.572	1570.08	1585.84	931.895	II
ENSMUSG00000079671	94.0138	47.2706	6.12967	97.2384	85.8207	14.3944	II
ENSMUSG00000039585	481.097	457.177	153.544	637.824	1094.47	527.396	II
ENSMUSG00000048078	42.8573	18.7905	0.12923	28.1373	43.3208	3.17919	II
ENSMUSG00000031355	186.911	107.015	21.7952	245.411	144.062	56.0904	II
ENSMUSG00000035954	360.078	468.917	134.694	694.809	508.162	224.05	II
ENSMUSG00000025104	145.013	175.397	59.4841	218.676	278.766	97.9743	II
ENSMUSG00000113665	330.958	305.687	104.888	758.612	773.111	228.322	II
ENSMUSG00000035473	511.848	565.559	229.732	683.104	746.287	339.34	II
ENSMUSG00000079165	359.797	427.547	147.865	531.989	519.911	345.756	II
ENSMUSG00000072770	166.113	185.728	48.3054	268.284	246.36	142.641	II
ENSMUSG00000028864	467.639	522.528	231.814	705.694	592.194	449.267	II
ENSMUSG00000018750	153.608	122.546	30.6354	232.027	244.674	137.307	II
ENSMUSG00000100691	164.582	187.836	84.4204	199.924	180.736	130.415	II
ENSMUSG00000057835	370.142	502.864	235.444	444.03	511.661	359.15	II
ENSMUSG00000103883	73.3806	71.866	15.5417	174.37	139.849	81.387	II
ENSMUSG00000007379	188.939	158.991	45.9369	261.43	214.043	101.469	II
ENSMUSG00000097101	138.91	135.521	22.6441	318.327	67.275	99.8458	II
ENSMUSG00000030323	457.548	436.721	125.321	623.117	372.148	180.484	II
ENSMUSG00000105345	50.5923	62.6451	6.03755	78.4248	45.0662	25.7867	II
ENSMUSG00000034379	530.311	675.98	313.637	838.511	668.341	605.769	II
ENSMUSG00000105748	103.832	60.6848	10.5051	143.549	156.728	72.2978	II
ENSMUSG00000100594	85.9587	83.6068	16.922	143.647	82.2476	71.025	II
ENSMUSG00000024423	1627.04	1529.67	751.565	3900.28	3574.44	1551.49	II
ENSMUSG00000026228	99.0362	68.2179	7.28799	101.409	127.597	15.7672	II
ENSMUSG00000056476	333.824	244.576	87.5787	345.27	289.767	176.457	II
ENSMUSG00000007476	146.212	118.174	37.4526	182.013	101.875	67.1737	II
ENSMUSG00000053574	27.4163	24.4755	0	42.2467	47.2867	19.0908	II
ENSMUSG00000110388	51.0538	52.0844	12.4544	108.771	131.964	44.7348	II
ENSMUSG00000083796	164.781	143.612	43.3482	249.311	231.94	75.4066	II
ENSMUSG00000021262	248.401	431.089	179.963	488.345	450.303	285.972	II
ENSMUSG00000023826	96.314	81.1681	7.98544	152.985	153.145	21.4854	II
ENSMUSG00000061331	73.749	98.0881	21.6056	113.908	69.3106	71.8241	II
ENSMUSG00000026009	16.9739	26.6322	0	13.4997	41.5173	4.61525	II
ENSMUSG00000111167	64.877	68.4487	16.8149	111.948	138.129	50.6814	II
ENSMUSG00000074629	127.815	168.559	52.3135	219.978	169.251	122.109	II
ENSMUSG00000038205	250.525	247.992	100.703	267.517	255.108	219.392	II
ENSMUSG00000086712	48.4473	70.2507	5.51253	97.2223	54.5988	32.1246	II
ENSMUSG00000025020	93.941	72.2476	6.88577	107.326	182.913	10.916	II
ENSMUSG00000043065	435.341	487.538	183.325	574.421	483.909	371.624	II
ENSMUSG00000024084	1079.13	550.397	243.679	1232.33	856.926	54.7389	II
ENSMUSG00000039253	239.266	203.738	81.3068	240.15	227.384	159.133	II
ENSMUSG00000046152	137.504	159.194	50.4004	158.371	182.09	48.9966	II
ENSMUSG00000021222	238.49	300.863	140.706	355.947	335.558	271.086	II
ENSMUSG00000037661	1352.97	1053.34	441.426	1421.93	1360.1	793.586	II
ENSMUSG00000009418	341.368	423.427	191.101	428.596	394.841	80.7061	II
ENSMUSG00000022574	210.956	276.529	107.327	334.759	234.475	191.422	II
ENSMUSG00000035944	519.065	450.629	197.599	647.178	617.063	366.322	II
ENSMUSG00000029512	369.543	309.597	121.254	342.532	428.204	187.926	II
ENSMUSG00000017412	39.4755	49.8443	4.46758	40.1288	74.1734	36.0306	II
ENSMUSG00000031906	59.819	35.2945	4.10379	56.5161	62.2573	1.55015	II
ENSMUSG00000038564	564.553	899.641	303.772	992.022	1066.74	650.274	II
ENSMUSG00000111662	43.1808	45.4534	3.92094	70.0365	22.5676	31.4045	II
ENSMUSG00000045065	139.333	102.789	39.4759	323.384	196.86	177.429	II
ENSMUSG00000052676	122.291	130.752	42.3709	192.675	144.978	85.0622	II
ENSMUSG00000032103	320.228	372.803	179.027	455.011	422.256	318.587	II
ENSMUSG00000028573	1198.97	946.706	391.833	2616.64	1644.36	976.242	II
ENSMUSG00000052783	32.7449	97.4006	12.2678	179.24	116.759	29.0785	II
ENSMUSG00000022307	1372.3	1292.85	630.232	1720.01	1314.69	909.211	II
ENSMUSG00000032802	582.382	734.273	336.975	942.098	633.06	272.559	II
ENSMUSG00000031292	7.78579	23.0846	0	29.5891	25.3589	16.5382	II
ENSMUSG00000023764	1132.43	1081.67	526.171	1217.1	1399.32	1047.78	II
ENSMUSG00000071266	265.38	238.631	114.075	304.532	324.997	114.972	II
ENSMUSG00000087403	190.286	243.539	77.465	201.822	339.816	167.351	II
ENSMUSG00000060260	214.573	130.888	48.5708	209.631	207.559	56.6429	II
ENSMUSG00000032679	136.389	85.5227	26.9162	206.555	181.718	29.2227	II
ENSMUSG00000028576	186.203	181.297	77.3392	258.713	221.504	111.916	II
ENSMUSG00000115918	582.827	473.283	168.374	774.097	574.567	341.111	II
ENSMUSG00000111720	90.0964	102.669	28.1595	160.564	136.402	50.3303	II
ENSMUSG00000090157	34.9378	16.5804	0	35.0612	29.8813	7.49499	II
ENSMUSG00000002781	89.8334	216.041	59.0782	228.981	285.049	55.5127	II
ENSMUSG00000030446	137.808	142.61	51.1669	179.797	181.843	104.173	II
ENSMUSG00000059495	64.8979	69.258	7.3127	93.1564	107.168	18.0229	II
ENSMUSG00000031511	440.962	584.012	259.425	348.61	840.492	323.914	II
ENSMUSG00000103199	53.3451	60.6449	6.41688	51.0236	75.4719	35.5271	II
ENSMUSG00000097313	68.2145	49.6154	10.2511	95.489	58.7396	17.1384	II
ENSMUSG00000024913	301.169	271.345	88.9114	267.742	446.555	210.019	II
ENSMUSG00000105875	35.2613	29.0026	1.9493	22.4119	49.2682	11.2207	II
ENSMUSG00000028927	124.305	51.1685	8.96176	143.326	143.745	66.15	II
ENSMUSG00000105418	35.1034	19.7017	0	43.7114	27.9981	5.8028	II
ENSMUSG00000038872	187.879	228.142	93.607	277.355	216.909	184.2	II
ENSMUSG00000033470	23.5535	33.6823	4.37246	37.1333	35.2184	24.0837	II
ENSMUSG00000027346	4197.8	3232.44	1525.33	3091.67	4583.59	1797.38	II
ENSMUSG00000109105	115.504	114.711	39.6919	130.708	169.665	97.8479	II
ENSMUSG00000023259	493.196	476.465	195.636	684.721	491.861	314.878	II
ENSMUSG00000072596	135.948	147.833	47.1941	230.579	191.762	133.197	II
ENSMUSG00000069835	32.6252	53.0803	5.51323	63.2555	54.5406	12.5792	II
ENSMUSG00000111212	40.6092	26.1821	2.13896	85.0017	67.9413	25.4315	II
ENSMUSG00000038902	258.032	423.566	135.932	406.985	421.514	248.778	II
ENSMUSG00000075312	48.2483	39.5234	0	70.9655	44.216	16.3131	II
ENSMUSG00000036086	364.83	399.923	176.949	683.657	751.464	124.536	II
ENSMUSG00000022235	11.4392	12.2592	0	47.4923	43.6381	2.20303	II
ENSMUSG00000017119	4185.07	3816.44	945.328	8679.01	4801.91	2331.8	II
ENSMUSG00000030256	2909.46	2074.02	1053.76	4140.68	3372.86	1667.09	II
ENSMUSG00000040751	8729.19	6380.08	3837.73	8410.92	7973.8	4356.69	II
ENSMUSG00000029304	62313.4	48693	24938.8	67860.2	50008.5	8558.88	II
ENSMUSG00000036894	2956.16	2692.43	1375.18	3541.37	3392.73	2298.02	II
ENSMUSG00000031246	10041	9860.9	4952.43	14235	12569.8	11230.6	II
ENSMUSG00000041390	1643.28	981.247	509.721	1852.43	1718.8	614.693	II
ENSMUSG00000026737	768.166	623.103	321.048	959.423	928.735	684.048	II
ENSMUSG00000052459	22986.6	18346.4	10768.9	22400.3	20052.5	9479.54	II
ENSMUSG00000034647	2680.19	2142.39	1151.1	2669.91	2548.69	1617.13	II
ENSMUSG00000031176	2522.62	2310.01	1186.84	3265.04	2654.08	2163.57	II
ENSMUSG00000070923	4509.1	4013.32	2050.47	4827.58	4099.36	2754.14	II
ENSMUSG00000028552	2817.77	2050.66	1068.52	3729.64	2592.03	1907.58	II
ENSMUSG00000005514	7303.12	6501.6	3327.55	9022	7966.86	3729	II
ENSMUSG00000026393	2663.46	2107.51	1284.53	2444.59	2690.23	1774.65	II
ENSMUSG00000012114	1345.57	1146	624.865	1142.73	1380.42	1065.64	II
ENSMUSG00000112023	28760.9	23659.4	13246.1	41723.6	35893.3	14751.6	II
ENSMUSG00000057531	1245.76	795.55	504.672	1140.58	1135.92	499.691	II
ENSMUSG00000026433	1496.67	1373.36	721.695	1688.35	1334.39	1131.66	II
ENSMUSG00000058979	386.178	329.534	165.605	430.307	284.927	238.819	II
ENSMUSG00000041654	1855.77	1618.48	867.076	1981.78	1543.79	990.953	II
ENSMUSG00000021458	5559.2	4603.64	2449.42	7037.93	5968.21	1626.11	II
ENSMUSG00000069206	330.203	205.536	119.295	473.447	334.327	327.12	II
ENSMUSG00000056019	728.597	674.324	354.457	712.672	734.305	493.388	II
ENSMUSG00000085295	479.403	324.417	206.62	814.395	518.934	202.014	II
ENSMUSG00000032431	2011.26	1737.18	918.018	2075.39	2094.27	1053.63	II
ENSMUSG00000085334	723.323	562.355	333.94	656.128	737.631	562.858	II
ENSMUSG00000066440	1202.72	812.469	443.778	1318.76	1055.92	844.424	II
ENSMUSG00000039005	1500.38	978.518	491.37	2092.25	2086.42	945.951	II
ENSMUSG00000074607	52.7679	5.61623	0	60.9616	72.7337	0	II
ENSMUSG00000064368	7862.5	5891.38	3621.95	9739.88	5394.76	4985.83	II
ENSMUSG00000036769	262.087	191.501	104.021	320.57	320.981	238.979	II
ENSMUSG00000055150	122.826	67.198	21.5924	71.882	140.494	82.2155	II
ENSMUSG00000027438	259.607	110.515	63.5772	255.996	212.373	92.6279	II
ENSMUSG00000036764	520.811	391.511	202.892	348.102	618.308	277.203	II
ENSMUSG00000064363	67150.4	46087	30310	83149.6	63823.3	35463.1	II
ENSMUSG00000041488	880.984	581.046	263.653	1687.33	694.855	167.157	II
ENSMUSG00000066595	626.906	541.413	282.706	856.368	785.675	325.168	II
ENSMUSG00000090675	44.1491	8.9458	0	131.576	67.3413	0	II
ENSMUSG00000060579	100.023	51.1424	13.0002	76.1072	100.604	60.3272	II
ENSMUSG00000050192	594.113	385.474	198.734	688.091	454.605	181.782	II
ENSMUSG00000070348	304.16	182.405	96.4292	370.2	684.9	287.585	II
ENSMUSG00000058886	744.05	628.727	363.335	781.092	764.85	464.331	II
ENSMUSG00000029735	398.657	297.527	128.69	445.35	344.47	173.966	II
ENSMUSG00000110185	99.9216	58.9853	15.7577	122.072	90.5807	74.5479	II
ENSMUSG00000072946	1174.26	1045.4	559.644	1253.34	1149.09	970.041	II
ENSMUSG00000022257	228.864	171.807	85.6076	287.608	164.1	93.5753	II
ENSMUSG00000033174	139.401	30.0891	12.7978	129.608	164.886	46.1925	II
ENSMUSG00000022637	277.728	210.508	108.049	364.345	266.645	117.9	II
ENSMUSG00000073274	72.8926	175.334	227.545	623.113	929.357	290.27	II
ENSMUSG00000009569	649.972	618.431	312.079	790.074	821.423	395.874	II
ENSMUSG00000097164	723.029	516.925	262.987	692.541	698.205	570.42	II
ENSMUSG00000024817	708.498	685.176	349.631	887.598	773.891	497.747	II
ENSMUSG00000038204	37.8566	9.72109	0	34.6168	38.8344	0	II
ENSMUSG00000062646	885.334	679.347	263.238	907.153	1031.73	537.103	II
ENSMUSG00000099632	198.131	139.172	81.4702	210.49	215.321	139.444	II
ENSMUSG00000048897	435.239	327.863	153.152	230.732	590.704	209.345	II
ENSMUSG00000021549	460.985	274.344	154.684	776.163	561.442	246.301	II
ENSMUSG00000040818	982.895	637.687	482.014	888.562	1008.23	804.385	II
ENSMUSG00000105326	74.9352	41.9233	10.6948	116.917	69.7357	24.3065	II
ENSMUSG00000105304	267.73	168.215	71.7763	336.65	314.211	150.161	II
ENSMUSG00000085006	46.635	9.38104	0	60.5131	50.5742	4.94467	II
ENSMUSG00000043909	618.407	361.529	297.043	717.987	717.912	403.003	II
ENSMUSG00000040651	374.413	304.438	141.966	650.5	554.657	508.631	II
ENSMUSG00000024177	442.98	391.435	214.08	799.13	487.605	540.05	II
ENSMUSG00000023066	711.558	398.05	227.652	851.31	862.602	276.27	II
ENSMUSG00000005371	450.96	380.869	217.695	519.639	570.437	421.417	II
ENSMUSG00000021738	226.766	159.497	71.7548	303.079	219.881	140.629	II
ENSMUSG00000086775	80.0928	18.7378	1.6717	86.1834	92.3238	14.4554	II
ENSMUSG00000027765	288.915	217.603	112.065	343.255	321.194	114.171	II
ENSMUSG00000034028	33.0805	14.7081	0.272871	13.1694	59.6424	0	II
ENSMUSG00000071037	131.695	102.151	40.9706	137.25	109.594	49.8179	II
ENSMUSG00000034538	154.241	121.125	42.3723	169.327	129.303	52.0336	II
ENSMUSG00000026812	1072.62	929.633	478.613	1326.21	1255.21	690.474	II
ENSMUSG00000039781	198.787	173.28	77.9698	283.54	375.773	106.339	II
ENSMUSG00000052369	81.8342	41.8088	13.454	72.2202	85.6977	24.0854	II
ENSMUSG00000109876	85.3273	48.4036	6.22722	117.524	78.6356	17.142	II
ENSMUSG00000028689	609.696	570.743	292.785	744.417	571.435	542.777	II
ENSMUSG00000031399	112.529	76.7435	34.9303	107.711	130.7	63.9756	II
ENSMUSG00000044258	271.708	193.54	113.302	302.194	259.049	28.0509	II
ENSMUSG00000074238	350.181	53.1697	57.5672	753.965	59.7279	61.7585	II
ENSMUSG00000038225	770.276	708.787	374.896	801.683	914.586	669.798	II
ENSMUSG00000034462	181.813	128.875	72.1719	202.636	211.885	114.64	II
ENSMUSG00000030966	136.787	118.456	39.7179	104.715	165.397	78.2119	II
ENSMUSG00000030655	1114.97	964.668	508.241	1212.76	1200.46	1043.47	II
ENSMUSG00000006235	63.8238	27.3087	6.15347	70.5218	66.3962	2.32277	II
ENSMUSG00000010461	35.2015	15.0161	1.03725	57.7528	77.3347	16.2433	II
ENSMUSG00000078889	361.591	120.135	18.3798	1212.52	64.0318	159.857	II
ENSMUSG00000028842	582.712	488.152	222.763	602.239	567.763	415.548	II
ENSMUSG00000108494	39.4635	10.5607	0.974648	49.8621	31.3976	15.8096	II
ENSMUSG00000033863	120.536	98.0481	42.6159	158.486	93.7444	55.1266	II
ENSMUSG00000000538	367.562	334.847	154.54	365.033	376.025	292.682	II
ENSMUSG00000074527	228.165	112.438	112.835	201.286	212.282	145.45	II
ENSMUSG00000032560	803.862	644.237	320.367	2384.38	1025.83	1043.99	II
ENSMUSG00000110127	19.6791	11.6208	0	16.4573	24.7404	8.7042	II
ENSMUSG00000024530	53.9672	32.4547	6.65527	79.8696	56.9562	17.4364	II
ENSMUSG00000072847	114.735	71.4869	33.2236	85.1311	138.182	68.8426	II
ENSMUSG00000104524	26.1727	8.4406	0	34.5664	27.8564	6.63169	II
ENSMUSG00000056260	290.736	187.963	138.279	323.853	218.471	223.423	II
ENSMUSG00000026792	225.044	160.569	57.1339	239.756	281.269	129.917	II
ENSMUSG00000020728	47.3363	29.5095	3.62616	32.681	66.421	9.51477	II
ENSMUSG00000025920	77.1892	45.6282	10.5048	80.9682	106.703	11.5985	II
ENSMUSG00000026389	155.459	129.774	49.6238	171.677	175.205	33.3424	II
ENSMUSG00000031465	74.024	29.0526	12.5343	37.446	90.1072	34.7022	II
ENSMUSG00000106006	20.93	3.06032	0	11.7622	22.2851	4.76654	II
ENSMUSG00000000085	132.351	110.927	45.0952	171.847	252.701	31.1929	II
ENSMUSG00000080888	33.9697	11.2212	0	59.7426	58.6396	42.2178	II
ENSMUSG00000035133	294.286	224.532	120.234	272.415	411.659	187.843	II
ENSMUSG00000030424	215.504	166.67	92.7652	218.217	241.449	186.094	II
ENSMUSG00000049536	47.6289	34.4228	5.25257	34.3212	55.052	20.665	II
ENSMUSG00000074361	103.234	69.8484	39.8894	149.373	156.977	92.3536	II
ENSMUSG00000034308	223.338	196.443	73.3709	281.808	196.743	208.864	II
ENSMUSG00000024299	630.073	588.446	297.362	641.433	612.217	507.384	II
ENSMUSG00000106706	63.7252	47.8441	8.55584	82.7767	82.4833	0	II
ENSMUSG00000030409	60.543	34.8166	7.64442	47.089	87.576	17.4321	II
ENSMUSG00000025978	160.274	144.046	47.3754	174.217	155.567	57.3737	II
ENSMUSG00000103867	136.434	104.709	36.5783	160.923	153.092	66.5838	II
ENSMUSG00000104388	170.088	89.5675	67.4984	189.24	164.07	100.483	II
ENSMUSG00000025607	422.738	201.389	94.713	402.34	412.908	228.503	II
ENSMUSG00000057182	39.2994	0	0	83.8115	1.37903	3.28763	II
ENSMUSG00000050071	36.038	14.3011	1.10914	42.1002	22.7146	4.04295	II
ENSMUSG00000103247	30.9538	11.5009	2.13896	55.4246	68.6021	16.076	II
ENSMUSG00000050994	88.7853	143.516	188.633	511.57	534.88	240.754	II
ENSMUSG00000035437	1160.13	900.07	545.136	1199.55	1297.63	895.282	II
ENSMUSG00000038024	1266.13	1080.86	341.108	1704.44	1189.01	238.564	II
ENSMUSG00000022899	212.361	139.92	55.5492	235.682	292.524	160.732	II
ENSMUSG00000035314	129.653	88.1922	36.4024	157.268	104.851	11.3407	II
ENSMUSG00000032066	125.264	124.11	43.9435	130.595	138.031	104.273	II
ENSMUSG00000030882	63.6316	46.6522	2.63283	152.658	22.1217	23.4749	II
ENSMUSG00000025491	150.66	328.798	34100	194.272	285.737	18951.9	III
ENSMUSG00000051748	705.362	1090.39	31528.9	708.033	1030.81	16432.8	III
ENSMUSG00000059657	41.9653	46.9838	7851.19	100.984	146.506	4166.73	III
ENSMUSG00000054905	17.4524	17.7015	11110.2	4.7441	7.81396	4827.45	III
ENSMUSG00000044103	328.03	487.902	4356.54	544.558	467.422	2827.32	III
ENSMUSG00000016194	164.394	194.499	4965.47	193.108	271.288	2322.4	III
ENSMUSG00000057729	1002.78	1518.18	16689.3	1053.82	1058.17	7358.12	III
ENSMUSG00000052270	150.848	256.9	5800.93	151.624	216.405	3814.87	III
ENSMUSG00000026822	6546.01	10965.4	130788	9348.45	12316.4	93681.4	III
ENSMUSG00000037095	167.808	388.594	7332.59	175.532	262.559	3723.5	III
ENSMUSG00000044734	565.839	606.919	7779.62	756.138	816.869	5769.02	III
ENSMUSG00000013974	875.454	1193.34	7052.93	1151.17	1291.81	5279.71	III
ENSMUSG00000031444	496.499	511.951	6762.22	206.183	198.406	4826.9	III
ENSMUSG00000038463	16.3068	88.5075	2172.17	60.1687	81.445	1537.18	III
ENSMUSG00000048498	10.9063	22.802	1439.62	8.3267	7.95566	1425.42	III
ENSMUSG00000020407	11.5808	25.8587	3077.77	20.5913	47.6441	1658.26	III
ENSMUSG00000023456	13541.5	12603	42891.9	12229.9	12403.4	36353.1	III
ENSMUSG00000040675	339.35	321.63	2302.43	411.222	572.411	1217.32	III
ENSMUSG00000035385	807.264	328.662	3170.32	673.417	503.887	2532.4	III
ENSMUSG00000020057	1080.85	1519.45	6736.29	1080.49	989.192	4156.31	III
ENSMUSG00000020227	935.245	1188.84	9668.16	642.781	648.441	8228.66	III
ENSMUSG00000028480	299.05	421.461	2709.52	323.835	395.516	1925.34	III
ENSMUSG00000025203	9047.98	8877.54	29230	5519.92	4491.91	23575.3	III
ENSMUSG00000022902	20.3632	17.7814	8844.02	21.2504	14.4712	4237.64	III
ENSMUSG00000003283	944.527	1686.52	5432.98	1052.5	1085.08	4514.48	III
ENSMUSG00000032369	427.183	470.706	2618.93	451.54	494.448	2085.18	III
ENSMUSG00000021025	2794.12	3943.46	15325.3	2099.58	2628.01	8472.79	III
ENSMUSG00000029322	2745.93	3986.95	20604	2627.74	3326.9	10463.8	III
ENSMUSG00000063229	20381.7	19561.8	94151	21935.7	21567.7	64343.5	III
ENSMUSG00000022584	5726.62	11046.9	55724.6	6847.64	8504.42	33555.9	III
ENSMUSG00000056054	62411.3	93277.7	572197	78177.3	103049	518095	III
ENSMUSG00000071637	1346.61	1599.04	5592.47	823.54	810.528	3220.74	III
ENSMUSG00000059108	1343.81	1871.12	8251.77	1046.73	1118.92	8551.11	III
ENSMUSG00000090164	537.376	751.177	3312.07	789.015	1016.65	2442.47	III
ENSMUSG00000022876	678.292	944.929	4480.07	868.74	1082.48	3885	III
ENSMUSG00000053338	29.88	110.08	1666.48	75.7689	63.8178	818.681	III
ENSMUSG00000056071	42231.4	60146.3	303965	42800.6	53527.6	263431	III
ENSMUSG00000032294	4228.84	4633.17	13413.4	4038.25	3829.45	10473.9	III
ENSMUSG00000036427	11199.8	12807.6	38172.3	10903.4	11304.6	32533.8	III
ENSMUSG00000004665	1451.38	2199.72	10480.4	1846.04	1855.96	11065.8	III
ENSMUSG00000071715	2793.58	3824.32	9782.86	2749.14	2850.58	9351.73	III
ENSMUSG00000028645	372.012	457.033	4342.45	391.176	341.078	2826.92	III
ENSMUSG00000024053	1450.39	1480.32	5233.48	1354.54	1056.25	4210.05	III
ENSMUSG00000034266	281.152	342.813	2124.1	204.735	209.211	1207.38	III
ENSMUSG00000004864	76.3909	96.7209	992.456	138.026	108.777	852.565	III
ENSMUSG00000035637	394.35	287.677	1259.94	344.81	255.505	1072.06	III
ENSMUSG00000033307	6380.39	5600.55	21585.9	5369.1	5150.7	14766.7	III
ENSMUSG00000112808	2680.22	2774.72	9404.48	2193.5	2502.88	5780.18	III
ENSMUSG00000050931	269.359	488.123	2402.93	346.695	387.88	1399.87	III
ENSMUSG00000011752	16619.1	12451.4	40402.7	13639.9	12356.6	29323	III
ENSMUSG00000033684	333.363	384.085	1783.76	285.89	449.413	1381.49	III
ENSMUSG00000025791	1077.41	1208.1	3743.97	989.361	1123.82	3297.59	III
ENSMUSG00000047675	5989.39	5585.51	16308.8	6342.37	7141.45	12401.2	III
ENSMUSG00000063524	28161	29191	88336.5	26571.8	26819.9	84986.9	III
ENSMUSG00000026893	112.693	270.215	1932.31	158.264	266.24	1035.47	III
ENSMUSG00000032397	511.401	631.327	2763.96	1144.78	1264.43	1747.64	III
ENSMUSG00000029084	50.7274	163.251	9891.22	42.7157	71.691	7663.4	III
ENSMUSG00000020077	3108.18	3503.5	11063.1	3088.22	2759.92	6311.37	III
ENSMUSG00000060803	554.427	933.076	3795.45	558.605	537.488	3514.42	III
ENSMUSG00000040204	1717.1	1762.1	6568.26	2271.89	2466.16	4167.17	III
ENSMUSG00000018362	3097.3	3212.58	9619.99	3247.27	3900.37	7727.47	III
ENSMUSG00000079018	173.614	219.044	1293.94	196.733	188.354	943.632	III
ENSMUSG00000050350	69.5873	169.355	1350.75	119.862	122.639	1390.04	III
ENSMUSG00000025701	276.668	522.556	1556.65	448.553	442.87	1337.45	III
ENSMUSG00000009350	3120.92	4758.74	14728.4	3242.25	3772.93	13631.6	III
ENSMUSG00000004268	1936.61	1642.43	4476.06	1767.52	1972.96	3275.81	III
ENSMUSG00000015312	572.935	534.859	1816.2	708.14	506.357	1192.99	III
ENSMUSG00000102051	1389.71	2297.39	9483.24	1534.78	1735.45	9331.85	III
ENSMUSG00000024953	4811.34	7493.9	24482.6	4686.61	4848.66	15390	III
ENSMUSG00000053113	14.1802	6.72557	478.499	11.2931	7.28912	376.124	III
ENSMUSG00000038963	125.266	184.361	1149.72	204.456	253.177	622.189	III
ENSMUSG00000015889	3926.48	4065.14	10014.8	3856.84	4042.87	7615.86	III
ENSMUSG00000021831	1758.89	1548.75	9598.75	1367.94	1160.27	5186.16	III
ENSMUSG00000057666	20213.4	20365	59253.2	22569.3	24380.4	55429.3	III
ENSMUSG00000052798	765.542	645.653	2154.09	972.65	799.676	1536.44	III
ENSMUSG00000047139	1991.72	1934.62	6153.1	1998.23	2179.92	4735.39	III
ENSMUSG00000021823	713.397	645.244	2345.85	784.503	881.382	2075.55	III
ENSMUSG00000021591	1768.39	3003.15	8305.1	2923.42	3716.16	7074.8	III
ENSMUSG00000024778	386.497	447.378	2145.22	308.822	375.009	1496.12	III
ENSMUSG00000003955	744.634	774.886	3860.49	765.909	700.788	2453.85	III
ENSMUSG00000059743	1117.43	991.392	3355.18	1398.54	1301.79	2525.35	III
ENSMUSG00000017715	873.603	707.142	2230.67	794.318	736.467	1640.5	III
ENSMUSG00000035232	703.481	881.355	2485.93	752.305	789.552	1494.18	III
ENSMUSG00000040592	414.386	710.288	2222.19	318.56	458.826	2302	III
ENSMUSG00000046908	181.496	298.805	1598.53	235.063	211.827	1103.98	III
ENSMUSG00000021990	114.859	192.881	1552.65	145.288	134.436	819.923	III
ENSMUSG00000021125	105.363	274.504	1699.67	173.488	211.709	998.761	III
ENSMUSG00000020180	695.36	665.592	2052.99	1020.46	967.287	1690.86	III
ENSMUSG00000031799	7134.21	6865.35	17288.5	7725.57	8320.75	13296.4	III
ENSMUSG00000024981	4476.99	4013.89	14247.8	4045.74	4198.96	13311.5	III
ENSMUSG00000056749	321.326	446.618	1835.57	319.443	450.732	1578.86	III
ENSMUSG00000071644	6018.49	6436	14554.6	7339.18	7222.29	11649.7	III
ENSMUSG00000030220	17854.1	18808.5	46642.6	17829.1	18131.3	45918.2	III
ENSMUSG00000033213	147.239	152.577	1034.63	77.2352	128.298	988.462	III
ENSMUSG00000019982	161.538	204.991	1024.2	264.73	297.55	604.441	III
ENSMUSG00000062867	1536.56	1938.72	6449.06	2404.14	2003.86	3680.16	III
ENSMUSG00000020340	1809.72	1846.95	6872.38	2064.73	1966.74	4405.97	III
ENSMUSG00000058794	320.345	413.418	2165.2	388.8	347.257	1299.53	III
ENSMUSG00000097195	468.699	435.466	1579.56	717.134	778.786	1256.16	III
ENSMUSG00000003038	14862.6	14035.5	33927.4	12946.5	13982.7	24866	III
ENSMUSG00000031403	179.734	346.431	1621.61	479.42	402.134	990.699	III
ENSMUSG00000066684	302.603	819.415	2736.39	397.107	680.395	2638.2	III
ENSMUSG00000035004	4884.47	7708.64	15971.4	4796.54	5053.52	11565.1	III
ENSMUSG00000031467	1209.96	978.811	2828.3	1045.22	934.507	2227.1	III
ENSMUSG00000069873	68.5183	152.953	1406.56	104.419	165.888	1452.18	III
ENSMUSG00000046434	3674.55	4583.43	11008	4611.03	5248.7	9374.78	III
ENSMUSG00000029086	58.1937	62.3065	600.071	100.827	34.045	379.834	III
ENSMUSG00000029449	124.385	126.139	860.039	78.1024	80.543	421.895	III
ENSMUSG00000098132	0.935167	7.4205	445.984	0	0	333.779	III
ENSMUSG00000030695	16547.1	17901.5	43415.9	14796.5	14144.7	38450.7	III
ENSMUSG00000016024	310.742	577.061	2539.87	228.037	429.925	2085.61	III
ENSMUSG00000042719	525.513	593.373	1650.11	653.864	714.576	1102.04	III
ENSMUSG00000027074	200.441	227.711	1368.1	390.638	366.135	739.932	III
ENSMUSG00000054717	6119.48	6429.37	21824.9	5528.29	5881.42	14020.2	III
ENSMUSG00000063623	845.695	765.998	2228.21	686.728	740.188	1666.13	III
ENSMUSG00000025817	1229.84	1248.41	2720.78	1292.31	1392.61	1870.82	III
ENSMUSG00000027952	431.869	473.492	1304.73	506.398	421.474	1091.14	III
ENSMUSG00000030717	777.793	825.725	2110.27	561.843	580.719	1375.62	III
ENSMUSG00000057113	10493	10725.4	25132.4	9592.08	10361.2	18200.7	III
ENSMUSG00000078636	17848	17957.8	50599.8	20908.5	18496.8	38060.7	III
ENSMUSG00000059714	1563.15	1816.91	4714.61	1625.42	1543.94	4405.31	III
ENSMUSG00000029063	7073.76	12186.5	30074.7	6057.6	6856.39	25652.8	III
ENSMUSG00000028322	581.262	620.556	1800.78	619.319	666.366	1152.01	III
ENSMUSG00000021196	1929.55	1699.6	4429.96	1822.47	1861.8	3479.62	III
ENSMUSG00000062232	131.028	221.625	1422.15	276.658	220.899	960.903	III
ENSMUSG00000026974	43.914	13.3522	214.441	33.0702	46.4599	123.712	III
ENSMUSG00000028420	606.214	993.566	3318.51	610.426	786.007	3051.63	III
ENSMUSG00000025959	454.551	439.384	1538.48	312.964	500.526	1031.57	III
ENSMUSG00000060470	382.174	702.539	2559.2	723.73	732.161	1988.07	III
ENSMUSG00000025007	437.598	491.157	1675.49	538.602	475.426	1296.66	III
ENSMUSG00000045826	150.576	202.82	858.689	190.318	192.418	456.328	III
ENSMUSG00000024789	221.517	207.952	758.628	293.744	387.983	552.421	III
ENSMUSG00000029082	80.78	224.63	1723.65	154.933	222.261	1617.91	III
ENSMUSG00000010406	769.974	835.515	2544.39	755.782	681.577	1977.67	III
ENSMUSG00000042265	25.927	30.0201	306.394	36.0923	51.298	178.457	III
ENSMUSG00000049327	648.964	822.21	2462.89	697.186	849.291	1525.13	III
ENSMUSG00000015950	10159.1	11142.4	22862.4	9010.62	8425.79	14922.8	III
ENSMUSG00000030203	36.2179	16.9827	468.118	47.2162	55.683	323.799	III
ENSMUSG00000030707	971.804	1618.76	3969.41	814.945	1396.49	3604.45	III
ENSMUSG00000069744	3647.41	3479.93	8374.58	3379.84	3240.26	5543.48	III
ENSMUSG00000020277	1380.14	1628.78	5159.34	1296.09	972.554	5246.28	III
ENSMUSG00000040532	561.285	706.893	1631.78	597.557	758.558	1049.7	III
ENSMUSG00000020075	708.042	755.492	2655.74	946.182	909.998	1702.97	III
ENSMUSG00000021182	115.929	170.147	789.209	236.826	245.463	647.035	III
ENSMUSG00000063316	5108.57	4778.95	10197.2	4973.09	4937.69	7728.63	III
ENSMUSG00000060639	397.092	384.913	961.984	238.94	274.056	676.29	III
ENSMUSG00000015932	6653.29	5783.23	12210	6846.1	6578.31	10745.1	III
ENSMUSG00000032518	15361.8	18837.8	40738.1	17085.7	18375.6	31493.9	III
ENSMUSG00000035678	163.092	207.256	1042.13	132.541	167.469	612.402	III
ENSMUSG00000002204	2697.15	4306.55	8867.9	2678.6	2957.03	8177.21	III
ENSMUSG00000098234	376.849	487.892	1127.11	451.645	456.815	808.801	III
ENSMUSG00000002963	2128.9	2309.9	5265.8	1867.95	1588.36	4209.53	III
ENSMUSG00000034269	618.7	805.982	1907.96	914.948	866.692	1543.91	III
ENSMUSG00000003206	1596.81	2015.29	4575.22	1162.95	1350.12	4022.61	III
ENSMUSG00000051397	39.5687	58.6446	414.821	66.4665	75.6844	239.335	III
ENSMUSG00000024856	1680.81	2199.86	4745.79	1461.52	1431.94	4444.59	III
ENSMUSG00000032946	147.037	133.65	571.789	163.633	121.033	355.124	III
ENSMUSG00000009575	747.019	1003.42	2416.67	1038.13	1590.48	2164.07	III
ENSMUSG00000038227	4.05779	10.6583	243.321	32.4038	10.8408	221.501	III
ENSMUSG00000020897	1294.46	1676.4	3478.14	1301.96	1550.89	2286.05	III
ENSMUSG00000062939	96.1718	152.462	760.149	116.995	92.4785	782.391	III
ENSMUSG00000054855	29.8991	16.9213	298.451	23.8725	20.7926	137.038	III
ENSMUSG00000074604	539.009	556.894	1994.45	346.427	390.219	1355.11	III
ENSMUSG00000048234	1313	1527.41	3664.32	1716.84	1623.09	2851.33	III
ENSMUSG00000027398	162.923	330.055	5821.75	122.878	77.7322	5272.71	III
ENSMUSG00000022221	571.649	765.508	2526	535.124	679.65	1445.68	III
ENSMUSG00000116165	85.643	91.7276	407.108	99.3811	137.016	378.749	III
ENSMUSG00000041736	8911.7	9689.09	21692	6539.97	6045.8	14131.5	III
ENSMUSG00000001588	329.413	557.713	1363.06	392.937	637.014	1191.77	III
ENSMUSG00000031754	793.573	840.274	1948.56	767.736	674.969	1339.29	III
ENSMUSG00000020787	123.645	82.7995	507.083	109.461	109.852	310.316	III
ENSMUSG00000090023	64.3973	28.9227	187.064	41.4374	58.3097	137.639	III
ENSMUSG00000025429	707.11	993.536	2409.05	688.699	578.11	1359.4	III
ENSMUSG00000027367	1565.68	1670.27	3937.29	1537.9	1515.52	3318.67	III
ENSMUSG00000027313	51.6207	37.1634	267.639	57.8947	50.0707	143.649	III
ENSMUSG00000059070	10288.7	9331.12	20722.6	8775.31	9836.3	15298.1	III
ENSMUSG00000035164	41.094	56.5887	276.51	54.2832	107.756	152.869	III
ENSMUSG00000001739	81.3767	173.177	779.178	126.065	278.979	621.559	III
ENSMUSG00000061787	9167.49	8897.35	17999.1	7812.6	7971.67	12643	III
ENSMUSG00000004880	4848.45	4843.06	12592.1	2761.82	4080.55	8723.8	III
ENSMUSG00000096472	210.716	215.506	620.199	143.383	158.645	388.225	III
ENSMUSG00000021486	4153.27	3500.52	7153.54	3242.73	3059.29	5902.49	III
ENSMUSG00000022378	2493.03	2395.76	4932.41	2150.49	2257.31	4977.09	III
ENSMUSG00000026980	46.0134	78.112	497.72	20.2242	29.1287	239.358	III
ENSMUSG00000054065	101.56	133.179	463.171	125.33	96.7233	271.981	III
ENSMUSG00000039232	570.332	928.007	2909.37	352.361	441.351	2392.84	III
ENSMUSG00000045664	133.588	319.548	1066.17	94.9311	112.772	509.106	III
ENSMUSG00000022322	535.109	487.658	1148.82	837.629	695.319	1040.99	III
ENSMUSG00000032374	31.6083	2.20295	110.791	27.3177	20.4805	81.4783	III
ENSMUSG00000036202	342.965	165.424	997.945	262.152	377.42	1042.96	III
ENSMUSG00000033107	20.7746	15.6039	236.908	23.5296	45.5082	130.085	III
ENSMUSG00000074093	398.679	368.668	1224.86	432.231	496.82	786.183	III
ENSMUSG00000003970	10069.5	10902	22348.9	10627	11048.7	17443.8	III
ENSMUSG00000043866	654.337	814.63	1982.81	884.125	837.267	1490.97	III
ENSMUSG00000022346	41.4589	65.1234	404.201	76.6633	120.657	289.81	III
ENSMUSG00000035941	872.768	890.974	2365.08	1069.93	892.197	1675.25	III
ENSMUSG00000035278	608.46	438.536	984.109	724.54	550.657	823.514	III
ENSMUSG00000030403	156.373	198.937	510.141	194.05	170.193	432.36	III
ENSMUSG00000035835	121.611	133.945	907.726	130.436	137.202	824.818	III
ENSMUSG00000032724	58.3347	78.4966	400.134	50.2663	88.2783	250.722	III
ENSMUSG00000040263	683.878	801.605	2091.51	579.453	647.737	1254.13	III
ENSMUSG00000025059	505.085	581.974	2179.91	527.158	680.593	1432.05	III
ENSMUSG00000032624	488.437	421.238	1029.8	454.773	580.943	747.327	III
ENSMUSG00000033088	843.985	923.412	1905.79	804.726	651.056	1416.82	III
ENSMUSG00000020253	909.453	1089.88	2199.8	975.788	1146.05	2002.29	III
ENSMUSG00000062157	15.1612	14.5612	142.467	17.8149	18.0123	136.484	III
ENSMUSG00000020372	10435.6	11533.7	24316.5	11822.3	11552.6	18387.8	III
ENSMUSG00000037754	54.8986	44.5139	248.249	57.098	35.3336	139.786	III
ENSMUSG00000031917	750.139	678.132	1902.12	987.538	849.661	1464.86	III
ENSMUSG00000040247	253.254	358.787	955.566	270.83	367.771	942.161	III
ENSMUSG00000059900	53.8819	127.471	729.057	131.051	96.5566	534.294	III
ENSMUSG00000042284	341.352	427.209	1081.88	334.276	338.482	702.854	III
ENSMUSG00000017697	150.389	142.135	529.857	182.908	133.68	442.606	III
ENSMUSG00000046841	88.43	56.6386	251.853	81.1817	98.5389	196.825	III
ENSMUSG00000059895	141.418	207.801	586.017	157.973	172.393	460.568	III
ENSMUSG00000031652	298.091	507.716	1538.32	308.209	319.333	941.426	III
ENSMUSG00000026784	207.581	143.735	426.69	182.401	269.683	333.674	III
ENSMUSG00000024754	551.433	743.709	1578.22	454.207	654.862	1522.35	III
ENSMUSG00000020017	41.6993	9.12114	141.076	36.5616	17.9545	92.328	III
ENSMUSG00000047676	1145.04	1469.01	3449.58	1271.05	1380.05	2476.08	III
ENSMUSG00000108414	270.884	399.092	1131.51	461.216	465.033	763.071	III
ENSMUSG00000026655	3705.54	4397.49	9284.3	3905.35	4079.35	8603.95	III
ENSMUSG00000037905	143.97	207.991	760.867	147.401	121.58	550.259	III
ENSMUSG00000115869	17.6342	17.4726	143.802	11.4039	27.9086	78.3762	III
ENSMUSG00000041324	14.8787	45.6853	354.799	18.9176	58.1773	248.695	III
ENSMUSG00000027347	4.35827	33.3258	317.184	19.6148	7.55602	216.576	III
ENSMUSG00000026519	1348.34	1301.15	2938.55	1879.95	1214.08	2239.4	III
ENSMUSG00000026662	576.825	606.14	1495.56	415.569	673.772	996.022	III
ENSMUSG00000064289	1096.67	1535.08	3131.77	1625.55	1737.64	2789.26	III
ENSMUSG00000026639	127.289	6.85658	189.1	14.637	20.6337	151.942	III
ENSMUSG00000048170	1609.96	1579.81	3287.98	2067.47	2085.08	2657.9	III
ENSMUSG00000090523	366.36	273.141	659.782	304.066	211.157	589.146	III
ENSMUSG00000024867	5.57383	6.90556	115.965	11.0927	17.7752	106.41	III
ENSMUSG00000036109	128.633	76.7376	383.673	93.8621	121.084	305.003	III
ENSMUSG00000030521	553.739	540.479	1135.44	702.446	486.627	989.427	III
ENSMUSG00000036006	454.725	518.787	1390.41	551.177	587.287	1269.14	III
ENSMUSG00000026921	32.6145	21.5329	206.464	12.2273	22.5926	106.597	III
ENSMUSG00000028277	2094.68	2061.43	4165.97	1798.28	1724.33	2868.9	III
ENSMUSG00000109036	209.539	250.681	558.316	218.508	185.198	550.347	III
ENSMUSG00000110949	176.214	159.949	388.253	189.478	143.908	279.434	III
ENSMUSG00000039747	441.277	689.334	1534.99	385.64	877.771	971.174	III
ENSMUSG00000082070	111.974	38.2635	188.85	46.5247	96.9545	142.968	III
ENSMUSG00000086583	16889.4	15718.4	31899.7	12512.7	13347.9	25431.5	III
ENSMUSG00000037548	188.564	292.3	650.707	210.606	204.042	482.552	III
ENSMUSG00000022895	69.3527	26.658	335.605	113.783	69.2	252.218	III
ENSMUSG00000085337	64.2394	108.75	358.855	70.0981	52.3842	232.555	III
ENSMUSG00000067367	262.093	365.372	1105.52	236.259	288.807	612.79	III
ENSMUSG00000062794	0	7.18071	123.301	21.4465	3.47029	83.6073	III
ENSMUSG00000030199	739.027	707.309	1550.35	739.373	766.542	1238.61	III
ENSMUSG00000053091	252.044	137.952	403.056	194.172	230.61	338.346	III
ENSMUSG00000031586	152.037	186.721	492.676	228.688	159.452	382.791	III
ENSMUSG00000034165	438.723	494.959	1434.16	391.805	471.003	964.093	III
ENSMUSG00000033147	66.0122	100.436	304.114	92.8868	91.1171	277.709	III
ENSMUSG00000028476	47.3665	21.8382	312.17	116.843	42.9326	245.631	III
ENSMUSG00000040234	496.783	654.599	1427.12	579.666	446.443	1065.69	III
ENSMUSG00000020400	115.674	124.852	482.338	230.091	160.252	357.003	III
ENSMUSG00000024525	951.943	737.43	2347.45	473.08	335.131	1405.46	III
ENSMUSG00000024925	757.33	782.714	1882.79	780.63	745.024	1395.67	III
ENSMUSG00000027379	733.299	772.047	1597.01	605.496	732.97	1112.69	III
ENSMUSG00000006494	2257.04	1903.3	5282.46	1603.1	1566.45	5628.44	III
ENSMUSG00000036158	4.41628	3.14277	87.9313	8.18619	18.5463	61.8079	III
ENSMUSG00000056962	437.087	596.873	1333.42	646.239	591.874	1037.61	III
ENSMUSG00000100210	56.3898	117.59	386.72	71.1616	129.438	239.246	III
ENSMUSG00000026922	472.832	345.809	762.211	375.491	408.243	667.554	III
ENSMUSG00000081604	1413.11	1379.54	3044.55	1103.6	1496.34	2150.14	III
ENSMUSG00000053175	155.274	363.016	986.951	165.336	205.589	893.247	III
ENSMUSG00000021018	391.928	404.05	872.482	397.209	422.239	627.694	III
ENSMUSG00000024521	179.106	239.274	568.869	157.429	163.936	361.636	III
ENSMUSG00000062619	229.675	213.459	540.936	209.412	240.651	353.645	III
ENSMUSG00000037601	1769.56	2120.39	4451.22	2221.99	1757.51	3017.32	III
ENSMUSG00000021123	116.827	168.03	462.184	267.11	164.066	351.139	III
ENSMUSG00000027368	349.534	311.004	848.615	393.697	398.293	822.167	III
ENSMUSG00000031553	4.53285	0.847039	119.555	12.6492	2.41889	52.0298	III
ENSMUSG00000032215	924.929	947.425	1897.42	958.897	913.152	1574.21	III
ENSMUSG00000106609	12.724	28.1423	156.739	6.00367	15.6988	113.421	III
ENSMUSG00000026073	72.9097	178.222	703.514	141.262	101.919	576.177	III
ENSMUSG00000075254	34.9603	62.7143	528.473	157.304	170.602	445.84	III
ENSMUSG00000041360	974.285	516.099	1458.02	764.622	792.137	1157.13	III
ENSMUSG00000094248	87.3675	85.5271	281.637	142.813	87.9838	217.516	III
ENSMUSG00000038615	1064.87	832.589	2004.77	928.846	827.713	1411.13	III
ENSMUSG00000020922	462.712	420.965	1010.15	234.286	312.947	892.172	III
ENSMUSG00000104213	25.4874	51.5974	222.85	24.4175	43.0744	172.951	III
ENSMUSG00000024011	25.3891	26.3961	182.811	29.6198	39.3999	105.742	III
ENSMUSG00000071713	3550.82	4308.91	9490.05	3715.68	3850.86	7838.4	III
ENSMUSG00000039156	202.443	164.391	473.642	94.5536	245.561	413.269	III
ENSMUSG00000085823	148.016	149.849	346.883	111.704	69.8774	271.075	III
ENSMUSG00000033099	575.312	574.566	1155.24	546.114	582.127	820.104	III
ENSMUSG00000096140	3.63543	8.32071	96.6589	16.7024	11.2134	101.815	III
ENSMUSG00000067586	29.7029	17.5416	114.176	33.2578	36.4729	103.119	III
ENSMUSG00000034640	1245.83	1059.9	2242.91	1250.62	1234.51	1845.74	III
ENSMUSG00000020788	587.558	411.185	824.537	337.23	409.553	794.616	III
ENSMUSG00000030468	60.5863	163.807	461.983	103.947	134.347	241.813	III
ENSMUSG00000021697	177.179	124.126	325.76	115.599	96.8801	215.612	III
ENSMUSG00000080703	0.882547	0	43.7539	1.16151	0	44.0835	III
ENSMUSG00000021614	4.97654	48.0773	265.65	8.60045	1.97188	261.856	III
ENSMUSG00000020798	36.8012	60.0711	219.805	44.9047	68.8159	189.241	III
ENSMUSG00000025780	82.3759	48.2647	248.009	41.6335	102.951	200.789	III
ENSMUSG00000050271	31.9842	38.4361	214.491	64.5726	76.7128	122.08	III
ENSMUSG00000024334	85.7826	90.6034	260.697	108.358	104.299	220.972	III
ENSMUSG00000071068	84.7428	142.884	477.408	98.9325	132.003	419.595	III
ENSMUSG00000039264	0	0	60.4797	2.55462	2.29163	26.9847	III
ENSMUSG00000030689	375.182	336.698	822.289	325.643	317.484	541.761	III
ENSMUSG00000042155	92.6538	38.6185	248.683	123.552	55.8693	228.646	III
ENSMUSG00000056671	160.747	106.974	286.931	109.835	101.62	303.515	III
ENSMUSG00000025140	53.6381	27.5273	140.991	121.302	60.6235	136.414	III
ENSMUSG00000026235	2.74709	1.04801	104.638	0	2.6065	73.2979	III
ENSMUSG00000043931	3.61739	0	35.3419	0	0	21.5696	III
ENSMUSG00000036111	67.372	73.3732	239.961	47.4526	47.6197	130.836	III
ENSMUSG00000036206	128.134	140.362	530.623	81.5177	155.537	398.694	III
ENSMUSG00000024948	241.356	355.375	804.258	225.928	445.234	800.324	III
ENSMUSG00000063354	45.5844	306.798	3383.82	56.0643	221.045	2389.41	III
ENSMUSG00000024740	232.686	175.482	669.307	282.466	351.288	439.601	III
ENSMUSG00000006731	341.102	321.737	763.332	312.828	264.114	546.999	III
ENSMUSG00000020785	1.78931	7.44129	108.408	2.3549	11.2955	73.4402	III
ENSMUSG00000068417	52.0895	76.3969	344.799	50.5386	18.3676	164.791	III
ENSMUSG00000022861	130.602	209.638	451.787	146.959	216.074	405.83	III
ENSMUSG00000103475	30.7959	21.8219	90.0523	41.5845	58.3097	88.4626	III
ENSMUSG00000032109	285.697	450.806	1034.59	372.378	271.877	724.019	III
ENSMUSG00000026580	6.53364	0.676698	66.1567	2.3115	0	31.3248	III
ENSMUSG00000029007	652.029	610.755	1963.99	433.495	686.929	1245.24	III
ENSMUSG00000041949	48.7145	36.9462	132.434	62.9397	43.3189	101.304	III
ENSMUSG00000046727	32.4512	5.90712	81.7611	23.3154	20.3806	61.547	III
ENSMUSG00000020849	407.951	314.983	640.715	390.365	452.557	550.281	III
ENSMUSG00000022218	46.0535	34.0661	278.852	20.4766	7.04256	222.255	III
ENSMUSG00000021694	174.833	179.628	411.6	212.539	234.96	311.403	III
ENSMUSG00000038421	44.6353	27.8614	126.837	21.7846	28.977	89.4252	III
ENSMUSG00000099583	276.766	174.255	568.094	150.993	230.123	390.829	III
ENSMUSG00000005672	113.708	153.605	578.474	207.293	43.1672	524.855	III
ENSMUSG00000062007	23.9592	51.6382	297.005	22.0165	52.0505	255.692	III
ENSMUSG00000107383	843.03	1339.02	3092.86	1608.6	1463.79	2184.05	III
ENSMUSG00000027722	278.913	216.869	611.391	291.069	354.985	459.074	III
ENSMUSG00000000794	2.8453	3.64697	94.6519	4.99289	5.27785	58.8097	III
ENSMUSG00000037172	40.6285	28.7972	163.774	30.311	78.273	121.265	III
ENSMUSG00000034987	37.4334	76.6978	259.774	60.7415	57.8132	206.812	III
ENSMUSG00000024800	560.458	543.086	1110.2	655.798	581.225	835.367	III
ENSMUSG00000041057	726.777	1129.41	2517.57	1396.13	1134.99	1708.25	III
ENSMUSG00000024399	4.42865	3.03316	47.2581	5.92016	3.47829	38.7734	III
ENSMUSG00000046598	9.53089	7.6748	97.4	38.1207	15.3446	74.5784	III
ENSMUSG00000038518	217.107	212.367	659.059	147.784	273.229	513.267	III
[truncated: 1,941 more rows]

## Sheet: Cluster I
ID	Description	GeneRatio	BgRatio	pvalue	p.adjust	geneID	Count	logP	geneList
GO:0022613	ribonucleoprotein complex biogenesis	91/942	414/21602	1.15162e-38	5.63486e-35	ENSMUSG00000021270/ENSMUSG00000021149/ENSMUSG00000029430/ENSMUSG00000028729/ENSMUSG00000035049/ENSMUSG00000002477/ENSMUSG00000022557/ENSMUSG00000038900/ENSMUSG00000026020/ENSMUSG00000028330/ENSMUSG00000024785/ENSMUSG00000001056/ENSMUSG00000027613/ENSMUSG00000020018/ENSMUSG00000058355/ENSMUSG00000054079/ENSMUSG00000037070/ENSMUSG00000044533/ENSMUSG00000027405/ENSMUSG00000023988/ENSMUSG00000030079/…	91	34.2491	Hsp90aa1/Gtpbp4/Ran/Ebna1bp2/Rrp12/Snrpd1/Bop1/Rpl12/Nop58/Ncbp1/Rcl1/Nhp2/Eif6/Snrpf/Abce1/Utp18/Rbmxl1/Rps2/Nop56/Bysl/Ruvbl1/Hsp90ab1/Ncl/Snrpg/Ltv1/Denr/Rrp15/Mrpl20/Dcaf13/Nop2/Rrs1/Ddx56/Tbl3/Nop16/Prmt5/Noc4l/C1qbp/Gemin6/Snu13/Pa2g4/Rrp1b/Utp4/Rpl24/Rrp9/Ptges3/Exosc8/Exosc1/Fam207a/Lsm4/Tsr1/Lsm6/Exosc2/Sdad1/Rbis/Wdr74/Pwp2/Mphosph6/Ppan/Ddx18/Clns1a/Nob1/Usp39/Mybbp1a/Pop5/Snrpe/Rpf2/G…
GO:0042254	ribosome biogenesis	70/942	296/21602	5.16303e-32	1.26314e-28	ENSMUSG00000021149/ENSMUSG00000029430/ENSMUSG00000028729/ENSMUSG00000035049/ENSMUSG00000022557/ENSMUSG00000038900/ENSMUSG00000026020/ENSMUSG00000024785/ENSMUSG00000001056/ENSMUSG00000027613/ENSMUSG00000058355/ENSMUSG00000054079/ENSMUSG00000044533/ENSMUSG00000027405/ENSMUSG00000023988/ENSMUSG00000026234/ENSMUSG00000019814/ENSMUSG00000001305/ENSMUSG00000029066/ENSMUSG00000022300/ENSMUSG00000038279/…	70	27.8985	Gtpbp4/Ran/Ebna1bp2/Rrp12/Bop1/Rpl12/Nop58/Rcl1/Nhp2/Eif6/Abce1/Utp18/Rps2/Nop56/Bysl/Ncl/Ltv1/Rrp15/Mrpl20/Dcaf13/Nop2/Rrs1/Ddx56/Tbl3/Nop16/Noc4l/C1qbp/Snu13/Pa2g4/Rrp1b/Utp4/Rpl24/Rrp9/Exosc8/Exosc1/Fam207a/Tsr1/Lsm6/Exosc2/Sdad1/Rbis/Wdr74/Pwp2/Mphosph6/Ppan/Ddx18/Nob1/Mybbp1a/Pop5/Rpf2/Ftsj3/Urb2/Znhit6/Heatr3/Dimt1/Pwp1/Dhx37/Gar1/Utp23/Fbl/Npm3/Rpusd3/Exosc7/Rsl1d1/Exosc5/Ddx27/Brix1/Exosc…
GO:0034660	ncRNA metabolic process	74/942	451/21602	3.48891e-23	5.69041e-20	ENSMUSG00000021149/ENSMUSG00000028729/ENSMUSG00000040354/ENSMUSG00000035049/ENSMUSG00000025746/ENSMUSG00000026615/ENSMUSG00000022557/ENSMUSG00000007029/ENSMUSG00000029777/ENSMUSG00000024785/ENSMUSG00000001056/ENSMUSG00000027613/ENSMUSG00000054079/ENSMUSG00000023988/ENSMUSG00000021595/ENSMUSG00000026234/ENSMUSG00000022241/ENSMUSG00000001305/ENSMUSG00000022300/ENSMUSG00000038279/ENSMUSG00000061024/…	74	19.2449	Gtpbp4/Ebna1bp2/Mars1/Rrp12/Il6/Eprs/Bop1/Vars/Gars/Rcl1/Nhp2/Eif6/Utp18/Bysl/Nsun2/Ncl/Tars/Rrp15/Dcaf13/Nop2/Rrs1/Ddx56/Tbl3/Snu13/Pa2g4/Hars/Rrp1b/Utp4/Rrp9/Kti12/Ddx1/Exosc8/Exosc1/Fam207a/Tsr1/Lsm6/Exosc2/Wdr74/Pwp2/Mphosph6/Ddx18/Aars/Nob1/Trir/Aarsd1/Rnf113a1/Yars/Pop5/Rpf2/Ctu2/Yars2/Pus7/Ftsj3/Ints8/Znhit6/Dimt1/Dhx37/Gar1/Utp23/Fbl/Npm3/Rpusd3/Rela/Mettl6/Exosc7/Rsl1d1/Exosc5/Ddx27/Mett…
GO:0006364	rRNA processing	49/942	207/21602	9.37256e-23	1.1465e-19	ENSMUSG00000021149/ENSMUSG00000028729/ENSMUSG00000035049/ENSMUSG00000022557/ENSMUSG00000024785/ENSMUSG00000001056/ENSMUSG00000027613/ENSMUSG00000054079/ENSMUSG00000023988/ENSMUSG00000026234/ENSMUSG00000001305/ENSMUSG00000022300/ENSMUSG00000038279/ENSMUSG00000061024/ENSMUSG00000004393/ENSMUSG00000040688/ENSMUSG00000063480/ENSMUSG00000025364/ENSMUSG00000058392/ENSMUSG00000041438/ENSMUSG00000041506/…	49	18.9406	Gtpbp4/Ebna1bp2/Rrp12/Bop1/Rcl1/Nhp2/Eif6/Utp18/Bysl/Ncl/Rrp15/Dcaf13/Nop2/Rrs1/Ddx56/Tbl3/Snu13/Pa2g4/Rrp1b/Utp4/Rrp9/Exosc8/Exosc1/Fam207a/Tsr1/Lsm6/Exosc2/Wdr74/Pwp2/Mphosph6/Ddx18/Nob1/Pop5/Rpf2/Ftsj3/Znhit6/Dimt1/Dhx37/Gar1/Utp23/Fbl/Npm3/Rpusd3/Exosc7/Rsl1d1/Exosc5/Ddx27/Exosc4/Nol9
GO:0016072	rRNA metabolic process	50/942	221/21602	2.95235e-22	2.88917e-19	ENSMUSG00000021149/ENSMUSG00000028729/ENSMUSG00000035049/ENSMUSG00000022557/ENSMUSG00000024785/ENSMUSG00000001056/ENSMUSG00000027613/ENSMUSG00000054079/ENSMUSG00000023988/ENSMUSG00000026234/ENSMUSG00000001305/ENSMUSG00000022300/ENSMUSG00000038279/ENSMUSG00000061024/ENSMUSG00000004393/ENSMUSG00000040688/ENSMUSG00000063480/ENSMUSG00000025364/ENSMUSG00000058392/ENSMUSG00000041438/ENSMUSG00000041506/…	50	18.5392	Gtpbp4/Ebna1bp2/Rrp12/Bop1/Rcl1/Nhp2/Eif6/Utp18/Bysl/Ncl/Rrp15/Dcaf13/Nop2/Rrs1/Ddx56/Tbl3/Snu13/Pa2g4/Rrp1b/Utp4/Rrp9/Exosc8/Exosc1/Fam207a/Tsr1/Lsm6/Exosc2/Wdr74/Pwp2/Mphosph6/Ddx18/Nob1/Trir/Pop5/Rpf2/Ftsj3/Znhit6/Dimt1/Dhx37/Gar1/Utp23/Fbl/Npm3/Rpusd3/Exosc7/Rsl1d1/Exosc5/Ddx27/Exosc4/Nol9
GO:0034470	ncRNA processing	62/942	357/21602	6.87784e-21	5.60888e-18	ENSMUSG00000021149/ENSMUSG00000028729/ENSMUSG00000035049/ENSMUSG00000025746/ENSMUSG00000022557/ENSMUSG00000024785/ENSMUSG00000001056/ENSMUSG00000027613/ENSMUSG00000054079/ENSMUSG00000023988/ENSMUSG00000021595/ENSMUSG00000026234/ENSMUSG00000001305/ENSMUSG00000022300/ENSMUSG00000038279/ENSMUSG00000061024/ENSMUSG00000004393/ENSMUSG00000040688/ENSMUSG00000063480/ENSMUSG00000025364/ENSMUSG00000058392/…	62	17.2511	Gtpbp4/Ebna1bp2/Rrp12/Il6/Bop1/Rcl1/Nhp2/Eif6/Utp18/Bysl/Nsun2/Ncl/Rrp15/Dcaf13/Nop2/Rrs1/Ddx56/Tbl3/Snu13/Pa2g4/Rrp1b/Utp4/Rrp9/Kti12/Ddx1/Exosc8/Exosc1/Fam207a/Tsr1/Lsm6/Exosc2/Wdr74/Pwp2/Mphosph6/Ddx18/Aars/Nob1/Rnf113a1/Pop5/Rpf2/Ctu2/Pus7/Ftsj3/Ints8/Znhit6/Dimt1/Dhx37/Gar1/Utp23/Fbl/Npm3/Rpusd3/Mettl6/Exosc7/Rsl1d1/Exosc5/Ddx27/Mettl3/Elac2/Exosc4/Pop1/Nol9
GO:0006260	DNA replication	47/942	245/21602	6.66582e-18	4.65941e-15	ENSMUSG00000020649/ENSMUSG00000021149/ENSMUSG00000005410/ENSMUSG00000002870/ENSMUSG00000000028/ENSMUSG00000025746/ENSMUSG00000002068/ENSMUSG00000022881/ENSMUSG00000026037/ENSMUSG00000031697/ENSMUSG00000017499/ENSMUSG00000028884/ENSMUSG00000028693/ENSMUSG00000024742/ENSMUSG00000022673/ENSMUSG00000012483/ENSMUSG00000029014/ENSMUSG00000028455/ENSMUSG00000027715/ENSMUSG00000014226/ENSMUSG00000019773/…	47	14.3317	Rrm2/Gtpbp4/Mcm5/Mcm2/Cdc45/Il6/Ccne1/Rfc4/Orc2/Orc6/Cdc6/Rpa2/Nasp/Fen1/Mcm4/Rpa3/Dnajc2/Stoml2/Ccna2/Cacybp/Fbxo5/Chaf1b/Mcm3/Pola2/Mms22l/Pold1/Rad51/Pole/Gins1/Grwd1/Pold2/Cenps/Wrnip1/Chaf1a/Ticrr/Rmi2/Pold3/Aicda/Mre11a/Rnf219/Cdk1/Rfc5/Trp53/Cdt1/Rpa1/Cdk2/Gen1
GO:0042273	ribosomal large subunit biogenesis	24/942	73/21602	2.59018e-15	1.58422e-12	ENSMUSG00000021149/ENSMUSG00000028729/ENSMUSG00000022557/ENSMUSG00000038900/ENSMUSG00000001056/ENSMUSG00000027613/ENSMUSG00000001305/ENSMUSG00000029066/ENSMUSG00000038279/ENSMUSG00000061024/ENSMUSG00000025869/ENSMUSG00000063480/ENSMUSG00000098274/ENSMUSG00000029415/ENSMUSG00000042729/ENSMUSG00000004100/ENSMUSG00000001674/ENSMUSG00000038510/ENSMUSG00000020706/ENSMUSG00000074182/ENSMUSG00000031657/…	24	11.8002	Gtpbp4/Ebna1bp2/Bop1/Rpl12/Nhp2/Eif6/Rrp15/Mrpl20/Nop2/Rrs1/Nop16/Snu13/Rpl24/Sdad1/Wdr74/Ppan/Ddx18/Rpf2/Ftsj3/Znhit6/Heatr3/Rsl1d1/Brix1/Nol9
GO:0022618	ribonucleoprotein complex assembly	36/942	175/21602	5.23345e-15	2.84525e-12	ENSMUSG00000021270/ENSMUSG00000002477/ENSMUSG00000022557/ENSMUSG00000038900/ENSMUSG00000028330/ENSMUSG00000027613/ENSMUSG00000020018/ENSMUSG00000037070/ENSMUSG00000044533/ENSMUSG00000030079/ENSMUSG00000023944/ENSMUSG00000057278/ENSMUSG00000023106/ENSMUSG00000029066/ENSMUSG00000038279/ENSMUSG00000061024/ENSMUSG00000023110/ENSMUSG00000055760/ENSMUSG00000063480/ENSMUSG00000098274/ENSMUSG00000071072/…	36	11.5459	Hsp90aa1/Snrpd1/Bop1/Rpl12/Ncbp1/Eif6/Snrpf/Rbmxl1/Rps2/Ruvbl1/Hsp90ab1/Snrpg/Denr/Mrpl20/Nop2/Rrs1/Prmt5/Gemin6/Snu13/Rpl24/Ptges3/Lsm4/Pwp2/Ppan/Clns1a/Usp39/Snrpe/Rpf2/Gemin5/Lsm2/Znhit6/Taf9/Srsf6/Brix1/Dhx29/Sf3a1
GO:0071826	ribonucleoprotein complex subunit organization	36/942	182/21602	1.88145e-14	9.20593e-12	ENSMUSG00000021270/ENSMUSG00000002477/ENSMUSG00000022557/ENSMUSG00000038900/ENSMUSG00000028330/ENSMUSG00000027613/ENSMUSG00000020018/ENSMUSG00000037070/ENSMUSG00000044533/ENSMUSG00000030079/ENSMUSG00000023944/ENSMUSG00000057278/ENSMUSG00000023106/ENSMUSG00000029066/ENSMUSG00000038279/ENSMUSG00000061024/ENSMUSG00000023110/ENSMUSG00000055760/ENSMUSG00000063480/ENSMUSG00000098274/ENSMUSG00000071072/…	36	11.0359	Hsp90aa1/Snrpd1/Bop1/Rpl12/Ncbp1/Eif6/Snrpf/Rbmxl1/Rps2/Ruvbl1/Hsp90ab1/Snrpg/Denr/Mrpl20/Nop2/Rrs1/Prmt5/Gemin6/Snu13/Rpl24/Ptges3/Lsm4/Pwp2/Ppan/Clns1a/Usp39/Snrpe/Rpf2/Gemin5/Lsm2/Znhit6/Taf9/Srsf6/Brix1/Dhx29/Sf3a1
GO:0007059	chromosome segregation	48/942	329/21602	1.89637e-13	8.43541e-11	ENSMUSG00000029430/ENSMUSG00000031388/ENSMUSG00000002068/ENSMUSG00000029910/ENSMUSG00000075266/ENSMUSG00000017499/ENSMUSG00000024844/ENSMUSG00000028873/ENSMUSG00000003824/ENSMUSG00000024742/ENSMUSG00000034329/ENSMUSG00000041431/ENSMUSG00000021569/ENSMUSG00000001403/ENSMUSG00000035198/ENSMUSG00000061024/ENSMUSG00000004264/ENSMUSG00000030867/ENSMUSG00000006398/ENSMUSG00000037313/ENSMUSG00000035351/…	48	10.0739	Ran/Naa10/Ccne1/Mad2l1/Cenpw/Cdc6/Banf1/Cdca8/Syce2/Fen1/Brip1/Ccnb1/Trip13/Ube2c/Tubg1/Rrs1/Phb2/Plk1/Cdc20/Tacc3/Nup37/Zwint/Cdca5/Fbxo5/Birc5/Cenph/Pinx1/Ncapg/Oip5/Fam83d/Haspin/Ska1/Cenpq/Smc2/Ndc1/Psmg2/Nup43/Cenps/Cenpk/Rmi2/Mre11a/Pcid2/Kif18b/Septin1/Cdt1/Setdb2/Msto1/Gen1
GO:0006261	DNA-dependent DNA replication	29/942	133/21602	4.93591e-13	2.01262e-10	ENSMUSG00000005410/ENSMUSG00000002870/ENSMUSG00000000028/ENSMUSG00000002068/ENSMUSG00000022881/ENSMUSG00000031697/ENSMUSG00000017499/ENSMUSG00000022673/ENSMUSG00000028455/ENSMUSG00000019773/ENSMUSG00000041859/ENSMUSG00000024833/ENSMUSG00000045751/ENSMUSG00000038644/ENSMUSG00000027323/ENSMUSG00000007080/ENSMUSG00000027454/ENSMUSG00000020471/ENSMUSG00000073705/ENSMUSG00000021400/ENSMUSG00000046591/…	29	9.69624	Mcm5/Mcm2/Cdc45/Ccne1/Rfc4/Orc6/Cdc6/Mcm4/Stoml2/Fbxo5/Mcm3/Pola2/Mms22l/Pold1/Rad51/Pole/Gins1/Pold2/Cenps/Wrnip1/Ticrr/Pold3/Aicda/Mre11a/Rfc5/Cdt1/Rpa1/Cdk2/Gen1
GO:0006281	DNA repair	59/942	484/21602	9.56679e-13	3.60079e-10	ENSMUSG00000005410/ENSMUSG00000002870/ENSMUSG00000000028/ENSMUSG00000018189/ENSMUSG00000001228/ENSMUSG00000019857/ENSMUSG00000026914/ENSMUSG00000022881/ENSMUSG00000034203/ENSMUSG00000028884/ENSMUSG00000024742/ENSMUSG00000030079/ENSMUSG00000034329/ENSMUSG00000022673/ENSMUSG00000012483/ENSMUSG00000021569/ENSMUSG00000035960/ENSMUSG00000024791/ENSMUSG00000022945/ENSMUSG00000037149/ENSMUSG00000042498/…	59	9.4436	Mcm5/Mcm2/Cdc45/Uchl5/Uhrf1/Asf1a/Psmd14/Rfc4/Chchd4/Rpa2/Fen1/Ruvbl1/Brip1/Mcm4/Rpa3/Trip13/Apex1/Cdca5/Chaf1b/Ddx1/Radx/Mcm3/Nsmce4a/Atrip/Tdg/Mms22l/Exo1/Pold1/Usp1/Rad51/Pole/Bard1/Pold2/Cenps/Wrnip1/Aunip/Chaf1a/Ticrr/Rmi2/H2ax/Pold3/Wrap53/Ppp4r2/Mre11a/Mutyh/Hmga1/Rad23a/Nthl1/Pnp/Rfc5/Trp53/Rpa1/Actl6a/Ung/Cdk2/Clspn/Faap24/Gen1/Hrob
GO:0006520	cellular amino acid metabolic process	40/942	253/21602	1.4816e-12	5.17821e-10	ENSMUSG00000053398/ENSMUSG00000042406/ENSMUSG00000029752/ENSMUSG00000024640/ENSMUSG00000040354/ENSMUSG00000028633/ENSMUSG00000026615/ENSMUSG00000007029/ENSMUSG00000029777/ENSMUSG00000027737/ENSMUSG00000025403/ENSMUSG00000026520/ENSMUSG00000027823/ENSMUSG00000022241/ENSMUSG00000022962/ENSMUSG00000011179/ENSMUSG00000001380/ENSMUSG00000027597/ENSMUSG00000029246/ENSMUSG00000030268/ENSMUSG00000076441/…	40	9.28582	Phgdh/Atf4/Asns/Psat1/Mars1/Ctps/Eprs/Vars/Gars/Slc7a11/Shmt2/Pycr2/Gmps/Tars/Gart/Odc1/Hars/Ahcy/Ppat/Bcat1/Ass1/Aars/Asrgl1/Aarsd1/Yars/Fpgs/Acy1/Hdc/Psph/Mthfd1/Yars2/Gclm/Shmt1/Txnrd1/Cad/Cth/Mtrr/Ggt1/Qrsl1/Adhfe1
GO:0098813	nuclear chromosome segregation	40/942	265/21602	6.69231e-12	1.88684e-09	ENSMUSG00000029430/ENSMUSG00000031388/ENSMUSG00000002068/ENSMUSG00000029910/ENSMUSG00000017499/ENSMUSG00000028873/ENSMUSG00000003824/ENSMUSG00000024742/ENSMUSG00000034329/ENSMUSG00000041431/ENSMUSG00000021569/ENSMUSG00000001403/ENSMUSG00000035198/ENSMUSG00000061024/ENSMUSG00000004264/ENSMUSG00000030867/ENSMUSG00000006398/ENSMUSG00000037313/ENSMUSG00000019923/ENSMUSG00000024791/ENSMUSG00000019773/…	40	8.72426	Ran/Naa10/Ccne1/Mad2l1/Cdc6/Cdca8/Syce2/Fen1/Brip1/Ccnb1/Trip13/Ube2c/Tubg1/Rrs1/Phb2/Plk1/Cdc20/Tacc3/Zwint/Cdca5/Fbxo5/Birc5/Pinx1/Ncapg/Fam83d/Haspin/Cenpq/Smc2/Ndc1/Psmg2/Cenps/Cenpk/Rmi2/Mre11a/Pcid2/Kif18b/Septin1/Cdt1/Msto1/Gen1
GO:0000375	RNA splicing, via transesterification reactions	41/942	277/21602	6.94118e-12	1.88684e-09	ENSMUSG00000005481/ENSMUSG00000002477/ENSMUSG00000030512/ENSMUSG00000028330/ENSMUSG00000034681/ENSMUSG00000020018/ENSMUSG00000037070/ENSMUSG00000026234/ENSMUSG00000057278/ENSMUSG00000024007/ENSMUSG00000059208/ENSMUSG00000038374/ENSMUSG00000057130/ENSMUSG00000023110/ENSMUSG00000018446/ENSMUSG00000055760/ENSMUSG00000063480/ENSMUSG00000044155/ENSMUSG00000026701/ENSMUSG00000030188/ENSMUSG00000025580/…	41	8.72426	Ddx39/Snrpd1/Snrpa1/Ncbp1/Rnps1/Snrpf/Rbmxl1/Ncl/Snrpg/Ppil1/Hnrnpm/Rbm8a/Txnl4a/Prmt5/C1qbp/Gemin6/Snu13/Lsm8/Prdx6/Magohb/Eif4a3/Lsm7/Lsm5/Lsm4/Lsm3/Lsm6/Clns1a/Usp39/Snrpe/Magoh/Gemin5/Lsm2/Rbmx2/U2af1/Rbfox2/Sf3b4/Rnf219/Srsf6/Rbm10/Mettl3/Sf3a1
GO:0000377	RNA splicing, via transesterification reactions with bulged adenosine as nucleophile	41/942	277/21602	6.94118e-12	1.88684e-09	ENSMUSG00000005481/ENSMUSG00000002477/ENSMUSG00000030512/ENSMUSG00000028330/ENSMUSG00000034681/ENSMUSG00000020018/ENSMUSG00000037070/ENSMUSG00000026234/ENSMUSG00000057278/ENSMUSG00000024007/ENSMUSG00000059208/ENSMUSG00000038374/ENSMUSG00000057130/ENSMUSG00000023110/ENSMUSG00000018446/ENSMUSG00000055760/ENSMUSG00000063480/ENSMUSG00000044155/ENSMUSG00000026701/ENSMUSG00000030188/ENSMUSG00000025580/…	41	8.72426	Ddx39/Snrpd1/Snrpa1/Ncbp1/Rnps1/Snrpf/Rbmxl1/Ncl/Snrpg/Ppil1/Hnrnpm/Rbm8a/Txnl4a/Prmt5/C1qbp/Gemin6/Snu13/Lsm8/Prdx6/Magohb/Eif4a3/Lsm7/Lsm5/Lsm4/Lsm3/Lsm6/Clns1a/Usp39/Snrpe/Magoh/Gemin5/Lsm2/Rbmx2/U2af1/Rbfox2/Sf3b4/Rnf219/Srsf6/Rbm10/Mettl3/Sf3a1
GO:0000398	mRNA splicing, via spliceosome	41/942	277/21602	6.94118e-12	1.88684e-09	ENSMUSG00000005481/ENSMUSG00000002477/ENSMUSG00000030512/ENSMUSG00000028330/ENSMUSG00000034681/ENSMUSG00000020018/ENSMUSG00000037070/ENSMUSG00000026234/ENSMUSG00000057278/ENSMUSG00000024007/ENSMUSG00000059208/ENSMUSG00000038374/ENSMUSG00000057130/ENSMUSG00000023110/ENSMUSG00000018446/ENSMUSG00000055760/ENSMUSG00000063480/ENSMUSG00000044155/ENSMUSG00000026701/ENSMUSG00000030188/ENSMUSG00000025580/…	41	8.72426	Ddx39/Snrpd1/Snrpa1/Ncbp1/Rnps1/Snrpf/Rbmxl1/Ncl/Snrpg/Ppil1/Hnrnpm/Rbm8a/Txnl4a/Prmt5/C1qbp/Gemin6/Snu13/Lsm8/Prdx6/Magohb/Eif4a3/Lsm7/Lsm5/Lsm4/Lsm3/Lsm6/Clns1a/Usp39/Snrpe/Magoh/Gemin5/Lsm2/Rbmx2/U2af1/Rbfox2/Sf3b4/Rnf219/Srsf6/Rbm10/Mettl3/Sf3a1
GO:0000280	nuclear division	52/942	422/21602	1.46681e-11	3.77742e-09	ENSMUSG00000024401/ENSMUSG00000029430/ENSMUSG00000005732/ENSMUSG00000031388/ENSMUSG00000002068/ENSMUSG00000029910/ENSMUSG00000017499/ENSMUSG00000028873/ENSMUSG00000003824/ENSMUSG00000022018/ENSMUSG00000019303/ENSMUSG00000034329/ENSMUSG00000041431/ENSMUSG00000017861/ENSMUSG00000021569/ENSMUSG00000001403/ENSMUSG00000035198/ENSMUSG00000061024/ENSMUSG00000004264/ENSMUSG00000030867/ENSMUSG00000000730/…	52	8.42281	Tnf/Ran/Ranbp1/Naa10/Ccne1/Mad2l1/Cdc6/Cdca8/Syce2/Rgcc/Psmc3ip/Brip1/Ccnb1/Mybl2/Trip13/Ube2c/Tubg1/Rrs1/Phb2/Plk1/Dnmt3l/Cdc20/Tacc3/Zwint/Cdca5/Fbxo5/Rpl24/Cks2/Birc5/Suv39h2/Nme6/Aurka/Pinx1/Ncapg/Haspin/Rad51/Il1a/Smc2/Ndc1/Psmg2/Edn1/Osm/Cenps/Cenpk/Mre11a/Pcid2/Kif18b/Septin1/Cdt1/Msto1/Map9/Gen1
GO:0000819	sister chromatid segregation	32/942	183/21602	1.70776e-11	4.17804e-09	ENSMUSG00000029430/ENSMUSG00000031388/ENSMUSG00000029910/ENSMUSG00000017499/ENSMUSG00000028873/ENSMUSG00000024742/ENSMUSG00000041431/ENSMUSG00000021569/ENSMUSG00000001403/ENSMUSG00000035198/ENSMUSG00000061024/ENSMUSG00000004264/ENSMUSG00000030867/ENSMUSG00000006398/ENSMUSG00000037313/ENSMUSG00000019923/ENSMUSG00000024791/ENSMUSG00000019773/ENSMUSG00000017716/ENSMUSG00000021958/ENSMUSG00000015880/…	32	8.37903	Ran/Naa10/Mad2l1/Cdc6/Cdca8/Fen1/Ccnb1/Trip13/Ube2c/Tubg1/Rrs1/Phb2/Plk1/Cdc20/Tacc3/Zwint/Cdca5/Fbxo5/Birc5/Pinx1/Ncapg/Haspin/Smc2/Psmg2/Cenpk/Rmi2/Mre11a/Pcid2/Kif18b/Cdt1/Msto1/Gen1
GO:0006397	mRNA processing	55/942	472/21602	3.37776e-11	7.87018e-09	ENSMUSG00000005481/ENSMUSG00000002477/ENSMUSG00000030512/ENSMUSG00000028330/ENSMUSG00000034681/ENSMUSG00000020018/ENSMUSG00000037070/ENSMUSG00000074088/ENSMUSG00000032423/ENSMUSG00000004642/ENSMUSG00000026234/ENSMUSG00000031256/ENSMUSG00000041431/ENSMUSG00000057278/ENSMUSG00000024007/ENSMUSG00000059208/ENSMUSG00000038374/ENSMUSG00000057130/ENSMUSG00000023110/ENSMUSG00000018446/ENSMUSG00000055760/…	55	8.10402	Ddx39/Snrpd1/Snrpa1/Ncbp1/Rnps1/Snrpf/Rbmxl1/Snrnp40/Syncrip/Slbp/Ncl/Cstf2/Ccnb1/Snrpg/Ppil1/Hnrnpm/Rbm8a/Txnl4a/Prmt5/C1qbp/Gemin6/Snu13/Rrp1b/Lsm8/Ddx1/Prdx6/Magohb/Eif4a3/Lsm7/Lsm5/Alyref/Lsm4/Lsm3/Lsm6/Nelfe/Clns1a/Usp39/Snrpe/Cpsf1/Magoh/Gemin5/Lsm2/Rbmx2/U2af1/Aicda/Ppp4r2/Rpusd3/Rbfox2/Sf3b4/Rnf219/Srsf6/Rbm10/Mettl3/Pde12/Sf3a1
GO:0008380	RNA splicing	49/942	394/21602	4.12165e-11	9.16693e-09	ENSMUSG00000005481/ENSMUSG00000002477/ENSMUSG00000030512/ENSMUSG00000028330/ENSMUSG00000034681/ENSMUSG00000020018/ENSMUSG00000037070/ENSMUSG00000074088/ENSMUSG00000032423/ENSMUSG00000026234/ENSMUSG00000057278/ENSMUSG00000024007/ENSMUSG00000059208/ENSMUSG00000038374/ENSMUSG00000057130/ENSMUSG00000023110/ENSMUSG00000018446/ENSMUSG00000055760/ENSMUSG00000063480/ENSMUSG00000058392/ENSMUSG00000044155/…	49	8.03778	Ddx39/Snrpd1/Snrpa1/Ncbp1/Rnps1/Snrpf/Rbmxl1/Snrnp40/Syncrip/Ncl/Snrpg/Ppil1/Hnrnpm/Rbm8a/Txnl4a/Prmt5/C1qbp/Gemin6/Snu13/Rrp1b/Lsm8/Ddx1/Prdx6/Magohb/Eif4a3/Lsm7/Lsm5/Alyref/Lsm4/Lsm3/Lsm6/Clns1a/Rnf113a1/Usp39/Snrpe/Magoh/Gemin5/Lsm2/Rbmx2/U2af1/Ppp4r2/Fastk/Rbfox2/Sf3b4/Rnf219/Srsf6/Rbm10/Mettl3/Sf3a1
GO:0140014	mitotic nuclear division	39/942	272/21602	6.04702e-11	1.28644e-08	ENSMUSG00000024401/ENSMUSG00000029430/ENSMUSG00000005732/ENSMUSG00000031388/ENSMUSG00000029910/ENSMUSG00000017499/ENSMUSG00000028873/ENSMUSG00000022018/ENSMUSG00000041431/ENSMUSG00000017861/ENSMUSG00000021569/ENSMUSG00000001403/ENSMUSG00000035198/ENSMUSG00000061024/ENSMUSG00000004264/ENSMUSG00000030867/ENSMUSG00000006398/ENSMUSG00000037313/ENSMUSG00000019923/ENSMUSG00000024791/ENSMUSG00000019773/…	39	7.89061	Tnf/Ran/Ranbp1/Naa10/Mad2l1/Cdc6/Cdca8/Rgcc/Ccnb1/Mybl2/Trip13/Ube2c/Tubg1/Rrs1/Phb2/Plk1/Cdc20/Tacc3/Zwint/Cdca5/Fbxo5/Rpl24/Birc5/Nme6/Aurka/Pinx1/Ncapg/Haspin/Il1a/Smc2/Psmg2/Edn1/Cenpk/Pcid2/Kif18b/Cdt1/Msto1/Map9/Gen1
GO:0000070	mitotic sister chromatid segregation	28/942	152/21602	8.86236e-11	1.80681e-08	ENSMUSG00000029430/ENSMUSG00000031388/ENSMUSG00000029910/ENSMUSG00000017499/ENSMUSG00000028873/ENSMUSG00000041431/ENSMUSG00000021569/ENSMUSG00000001403/ENSMUSG00000035198/ENSMUSG00000061024/ENSMUSG00000030867/ENSMUSG00000006398/ENSMUSG00000037313/ENSMUSG00000019923/ENSMUSG00000024791/ENSMUSG00000019773/ENSMUSG00000017716/ENSMUSG00000021958/ENSMUSG00000015880/ENSMUSG00000050107/ENSMUSG00000028312/…	28	7.74309	Ran/Naa10/Mad2l1/Cdc6/Cdca8/Ccnb1/Trip13/Ube2c/Tubg1/Rrs1/Plk1/Cdc20/Tacc3/Zwint/Cdca5/Fbxo5/Birc5/Pinx1/Ncapg/Haspin/Smc2/Psmg2/Cenpk/Pcid2/Kif18b/Cdt1/Msto1/Gen1
GO:0000470	maturation of LSU-rRNA	13/942	30/21602	1.14122e-10	2.23359e-08	ENSMUSG00000021149/ENSMUSG00000022557/ENSMUSG00000001056/ENSMUSG00000027613/ENSMUSG00000001305/ENSMUSG00000038279/ENSMUSG00000063480/ENSMUSG00000001674/ENSMUSG00000038510/ENSMUSG00000020706/ENSMUSG00000074182/ENSMUSG00000005846/ENSMUSG00000028948	13	7.651	Gtpbp4/Bop1/Nhp2/Eif6/Rrp15/Nop2/Snu13/Ddx18/Rpf2/Ftsj3/Znhit6/Rsl1d1/Nol9
GO:0006403	RNA localization	31/942	187/21602	1.43744e-10	2.70514e-08	ENSMUSG00000005481/ENSMUSG00000029430/ENSMUSG00000078812/ENSMUSG00000026020/ENSMUSG00000028330/ENSMUSG00000068039/ENSMUSG00000027613/ENSMUSG00000058355/ENSMUSG00000057388/ENSMUSG00000021595/ENSMUSG00000036992/ENSMUSG00000004642/ENSMUSG00000019814/ENSMUSG00000061024/ENSMUSG00000035351/ENSMUSG00000034024/ENSMUSG00000030188/ENSMUSG00000025134/ENSMUSG00000022338/ENSMUSG00000039356/ENSMUSG00000029415/…	31	7.56781	Ddx39/Ran/Eif5a/Nop58/Ncbp1/Tcp1/Eif6/Abce1/Mrpl18/Nsun2/Nxt1/Slbp/Ltv1/Rrs1/Nup37/Cct2/Magohb/Alyref/Eny2/Exosc2/Sdad1/Xpo5/Ndc1/Nup43/Magoh/Nup93/Znhit6/Wrap53/Pcid2/Fbl/Nup54
GO:0044772	mitotic cell cycle phase transition	47/942	385/21602	1.95059e-10	3.53491e-08	ENSMUSG00000000028/ENSMUSG00000002068/ENSMUSG00000028044/ENSMUSG00000028333/ENSMUSG00000029910/ENSMUSG00000028156/ENSMUSG00000017499/ENSMUSG00000028884/ENSMUSG00000028693/ENSMUSG00000022018/ENSMUSG00000041431/ENSMUSG00000021569/ENSMUSG00000035960/ENSMUSG00000038482/ENSMUSG00000001403/ENSMUSG00000004264/ENSMUSG00000045983/ENSMUSG00000030867/ENSMUSG00000037313/ENSMUSG00000027715/ENSMUSG00000024791/…	47	7.45162	Cdc45/Ccne1/Cks1b/Anp32b/Mad2l1/Eif4e/Cdc6/Rpa2/Nasp/Rgcc/Ccnb1/Trip13/Apex1/Tfdp1/Ube2c/Phb2/Eif4g1/Plk1/Tacc3/Ccna2/Cdca5/Fbxo5/Rpl24/Cks2/Birc5/Pinx1/Haspin/Plk3/Psmg2/Ccnd2/Fbxo31/Pole/Rbl1/Ticrr/Lmnb1/Mre11a/Pcid2/Ube2e2/Cdk1/Ccnf/Trp53/Cdt1/Cdk2/Clspn/Psme3/Gen1/Pdpn
GO:0006270	DNA replication initiation	13/942	32/21602	3.05175e-10	5.33293e-08	ENSMUSG00000005410/ENSMUSG00000002870/ENSMUSG00000000028/ENSMUSG00000002068/ENSMUSG00000031697/ENSMUSG00000017499/ENSMUSG00000022673/ENSMUSG00000041859/ENSMUSG00000024833/ENSMUSG00000021400/ENSMUSG00000046591/ENSMUSG00000006585/ENSMUSG00000025358	13	7.27303	Mcm5/Mcm2/Cdc45/Ccne1/Orc6/Cdc6/Mcm4/Mcm3/Pola2/Wrnip1/Ticrr/Cdt1/Cdk2
GO:0000469	cleavage involved in rRNA processing	12/942	27/21602	4.18487e-10	7.06089e-08	ENSMUSG00000022557/ENSMUSG00000024785/ENSMUSG00000001056/ENSMUSG00000061024/ENSMUSG00000040688/ENSMUSG00000027752/ENSMUSG00000038335/ENSMUSG00000039356/ENSMUSG00000003848/ENSMUSG00000022313/ENSMUSG00000025785/ENSMUSG00000028948	12	7.15114	Bop1/Rcl1/Nhp2/Rrs1/Tbl3/Exosc8/Tsr1/Exosc2/Nob1/Utp23/Exosc7/Nol9
GO:0048285	organelle fission	53/942	478/21602	4.80223e-10	7.83243e-08	ENSMUSG00000024401/ENSMUSG00000029430/ENSMUSG00000005732/ENSMUSG00000031388/ENSMUSG00000002068/ENSMUSG00000029910/ENSMUSG00000017499/ENSMUSG00000028873/ENSMUSG00000003824/ENSMUSG00000022018/ENSMUSG00000019303/ENSMUSG00000034329/ENSMUSG00000041431/ENSMUSG00000017861/ENSMUSG00000021569/ENSMUSG00000001403/ENSMUSG00000035198/ENSMUSG00000061024/ENSMUSG00000004264/ENSMUSG00000030867/ENSMUSG00000000730/…	53	7.1061	Tnf/Ran/Ranbp1/Naa10/Ccne1/Mad2l1/Cdc6/Cdca8/Syce2/Rgcc/Psmc3ip/Brip1/Ccnb1/Mybl2/Trip13/Ube2c/Tubg1/Rrs1/Phb2/Plk1/Dnmt3l/Cdc20/Tacc3/Zwint/Cdca5/Fbxo5/Rpl24/Cks2/Birc5/Suv39h2/Nme6/Aurka/Pinx1/Ncapg/Haspin/Rad51/Il1a/Smc2/Ndc1/Psmg2/Edn1/Osm/Cenps/Cenpk/Mre11a/Pcid2/Cox10/Kif18b/Septin1/Cdt1/Msto1/Map9/Gen1
GO:1901990	regulation of mitotic cell cycle phase transition	37/942	271/21602	7.65158e-10	1.20772e-07	ENSMUSG00000000028/ENSMUSG00000028333/ENSMUSG00000029910/ENSMUSG00000017499/ENSMUSG00000028884/ENSMUSG00000022018/ENSMUSG00000041431/ENSMUSG00000021569/ENSMUSG00000035960/ENSMUSG00000038482/ENSMUSG00000001403/ENSMUSG00000004264/ENSMUSG00000045983/ENSMUSG00000030867/ENSMUSG00000024791/ENSMUSG00000019773/ENSMUSG00000017716/ENSMUSG00000021958/ENSMUSG00000050107/ENSMUSG00000028680/ENSMUSG00000024537/…	37	6.91804	Cdc45/Anp32b/Mad2l1/Cdc6/Rpa2/Rgcc/Ccnb1/Trip13/Apex1/Tfdp1/Ube2c/Phb2/Eif4g1/Plk1/Cdca5/Fbxo5/Birc5/Pinx1/Haspin/Plk3/Psmg2/Ccnd2/Fbxo31/Rbl1/Ticrr/Lmnb1/Mre11a/Pcid2/Ube2e2/Cdk1/Trp53/Cdt1/Cdk2/Clspn/Psme3/Gen1/Pdpn
GO:0006457	protein folding	27/942	157/21602	9.51998e-10	1.45566e-07	ENSMUSG00000021270/ENSMUSG00000030357/ENSMUSG00000001416/ENSMUSG00000029447/ENSMUSG00000025980/ENSMUSG00000026864/ENSMUSG00000024538/ENSMUSG00000068039/ENSMUSG00000024359/ENSMUSG00000025613/ENSMUSG00000034203/ENSMUSG00000020328/ENSMUSG00000030007/ENSMUSG00000073676/ENSMUSG00000023944/ENSMUSG00000024007/ENSMUSG00000025130/ENSMUSG00000071072/ENSMUSG00000034024/ENSMUSG00000025823/ENSMUSG00000004460/…	27	6.83694	Hsp90aa1/Fkbp4/Cct3/Cct6a/Hspd1/Hspa5/Ppic/Tcp1/Hspa9/Cct8/Chchd4/Nudcd2/Cct7/Hspe1/Hsp90ab1/Ppil1/P4hb/Ptges3/Cct2/Pdia4/Dnajb11/Ppih/Bag1/Hsph1/Clu/Ppid/Tor1a
GO:0009124	nucleoside monophosphate biosynthetic process	12/942	29/21602	1.15225e-09	1.70847e-07	ENSMUSG00000027203/ENSMUSG00000026558/ENSMUSG00000031432/ENSMUSG00000025747/ENSMUSG00000027823/ENSMUSG00000022962/ENSMUSG00000029246/ENSMUSG00000027889/ENSMUSG00000022407/ENSMUSG00000003500/ENSMUSG00000031562/ENSMUSG00000020534	12	6.76739	Dut/Uck2/Prps1/Tyms/Gmps/Gart/Ppat/Ampd2/Adsl/Impdh1/Dctd/Shmt1
GO:0140053	mitochondrial gene expression	22/942	108/21602	1.26666e-09	1.82287e-07	ENSMUSG00000024436/ENSMUSG00000029777/ENSMUSG00000025403/ENSMUSG00000036285/ENSMUSG00000018446/ENSMUSG00000001380/ENSMUSG00000039640/ENSMUSG00000028982/ENSMUSG00000037531/ENSMUSG00000041632/ENSMUSG00000027774/ENSMUSG00000049422/ENSMUSG00000022792/ENSMUSG00000024683/ENSMUSG00000040521/ENSMUSG00000061979/ENSMUSG00000051169/ENSMUSG00000049960/ENSMUSG00000021967/ENSMUSG00000020549/ENSMUSG00000040112/…	22	6.73924	Mrps18b/Gars/Shmt2/Noa1/C1qbp/Hars/Mrpl12/Slc25a33/Mrpl47/Mrps27/Gfm1/Chchd10/Yars2/Mrpl16/Tsfm/Rcc1l/Rpusd3/Mrps16/Mrpl57/Elac2/Mrps35/Qrsl1
GO:0044770	cell cycle phase transition	48/942	425/21602	1.74527e-09	2.43989e-07	ENSMUSG00000000028/ENSMUSG00000002068/ENSMUSG00000028044/ENSMUSG00000028333/ENSMUSG00000029910/ENSMUSG00000028156/ENSMUSG00000017499/ENSMUSG00000028884/ENSMUSG00000028693/ENSMUSG00000022018/ENSMUSG00000041431/ENSMUSG00000021569/ENSMUSG00000035960/ENSMUSG00000038482/ENSMUSG00000001403/ENSMUSG00000004264/ENSMUSG00000045983/ENSMUSG00000030867/ENSMUSG00000037313/ENSMUSG00000027715/ENSMUSG00000024791/…	48	6.61263	Cdc45/Ccne1/Cks1b/Anp32b/Mad2l1/Eif4e/Cdc6/Rpa2/Nasp/Rgcc/Ccnb1/Trip13/Apex1/Tfdp1/Ube2c/Phb2/Eif4g1/Plk1/Tacc3/Ccna2/Cdca5/Fbxo5/Rpl24/Cks2/Birc5/Pinx1/Fam83d/Haspin/Plk3/Psmg2/Ccnd2/Fbxo31/Pole/Rbl1/Ticrr/Lmnb1/Mre11a/Pcid2/Ube2e2/Cdk1/Ccnf/Trp53/Cdt1/Cdk2/Clspn/Psme3/Gen1/Pdpn
GO:0032543	mitochondrial translation	18/942	77/21602	3.9759e-09	5.25785e-07	ENSMUSG00000024436/ENSMUSG00000029777/ENSMUSG00000025403/ENSMUSG00000036285/ENSMUSG00000018446/ENSMUSG00000001380/ENSMUSG00000037531/ENSMUSG00000041632/ENSMUSG00000027774/ENSMUSG00000022792/ENSMUSG00000024683/ENSMUSG00000040521/ENSMUSG00000061979/ENSMUSG00000051169/ENSMUSG00000049960/ENSMUSG00000021967/ENSMUSG00000040112/ENSMUSG00000019863	18	6.27919	Mrps18b/Gars/Shmt2/Noa1/C1qbp/Hars/Mrpl47/Mrps27/Gfm1/Yars2/Mrpl16/Tsfm/Rcc1l/Rpusd3/Mrps16/Mrpl57/Mrps35/Qrsl1
GO:0090501	RNA phosphodiester bond hydrolysis	18/942	77/21602	3.9759e-09	5.25785e-07	ENSMUSG00000022557/ENSMUSG00000028330/ENSMUSG00000024785/ENSMUSG00000001056/ENSMUSG00000031256/ENSMUSG00000061024/ENSMUSG00000040688/ENSMUSG00000027752/ENSMUSG00000038335/ENSMUSG00000039356/ENSMUSG00000003848/ENSMUSG00000041203/ENSMUSG00000022313/ENSMUSG00000025785/ENSMUSG00000043702/ENSMUSG00000020549/ENSMUSG00000022325/ENSMUSG00000028948	18	6.27919	Bop1/Ncbp1/Rcl1/Nhp2/Cstf2/Rrs1/Tbl3/Exosc8/Tsr1/Exosc2/Nob1/Trir/Utp23/Exosc7/Pde12/Elac2/Pop1/Nol9
GO:1901987	regulation of cell cycle phase transition	38/942	304/21602	5.57852e-09	7.18308e-07	ENSMUSG00000000028/ENSMUSG00000028333/ENSMUSG00000029910/ENSMUSG00000017499/ENSMUSG00000028884/ENSMUSG00000022018/ENSMUSG00000041431/ENSMUSG00000021569/ENSMUSG00000035960/ENSMUSG00000038482/ENSMUSG00000001403/ENSMUSG00000004264/ENSMUSG00000045983/ENSMUSG00000030867/ENSMUSG00000024791/ENSMUSG00000019773/ENSMUSG00000017716/ENSMUSG00000021958/ENSMUSG00000027654/ENSMUSG00000050107/ENSMUSG00000028680/…	38	6.14369	Cdc45/Anp32b/Mad2l1/Cdc6/Rpa2/Rgcc/Ccnb1/Trip13/Apex1/Tfdp1/Ube2c/Phb2/Eif4g1/Plk1/Cdca5/Fbxo5/Birc5/Pinx1/Fam83d/Haspin/Plk3/Psmg2/Ccnd2/Fbxo31/Rbl1/Ticrr/Lmnb1/Mre11a/Pcid2/Ube2e2/Cdk1/Trp53/Cdt1/Cdk2/Clspn/Psme3/Gen1/Pdpn
GO:0065004	protein-DNA complex assembly	27/942	171/21602	6.55304e-09	8.22155e-07	ENSMUSG00000005410/ENSMUSG00000054766/ENSMUSG00000002870/ENSMUSG00000000028/ENSMUSG00000019857/ENSMUSG00000075266/ENSMUSG00000028693/ENSMUSG00000027018/ENSMUSG00000005470/ENSMUSG00000022673/ENSMUSG00000028318/ENSMUSG00000020708/ENSMUSG00000022945/ENSMUSG00000041859/ENSMUSG00000045273/ENSMUSG00000067995/ENSMUSG00000072980/ENSMUSG00000027323/ENSMUSG00000074403/ENSMUSG00000053801/ENSMUSG00000073705/…	27	6.08505	Mcm5/Set/Mcm2/Cdc45/Asf1a/Cenpw/Nasp/Hat1/Asf1b/Mcm4/Polr1e/Psmc5/Chaf1b/Mcm3/Cenph/Gtf2f2/Oip5/Rad51/H3c13/Grwd1/Cenps/H3c15/Chaf1a/Cenpk/Nap1l1/Trp53/Cdt1
GO:1901605	alpha-amino acid metabolic process	28/942	183/21602	7.07584e-09	8.65553e-07	ENSMUSG00000053398/ENSMUSG00000042406/ENSMUSG00000029752/ENSMUSG00000024640/ENSMUSG00000028633/ENSMUSG00000027737/ENSMUSG00000025403/ENSMUSG00000026520/ENSMUSG00000027823/ENSMUSG00000022962/ENSMUSG00000011179/ENSMUSG00000027597/ENSMUSG00000029246/ENSMUSG00000030268/ENSMUSG00000076441/ENSMUSG00000024654/ENSMUSG00000009566/ENSMUSG00000027360/ENSMUSG00000029446/ENSMUSG00000021048/ENSMUSG00000028124/…	28	6.06271	Phgdh/Atf4/Asns/Psat1/Ctps/Slc7a11/Shmt2/Pycr2/Gmps/Gart/Odc1/Ahcy/Ppat/Bcat1/Ass1/Asrgl1/Fpgs/Hdc/Psph/Mthfd1/Gclm/Shmt1/Txnrd1/Cad/Cth/Mtrr/Ggt1/Adhfe1
GO:0045786	negative regulation of cell cycle	49/942	461/21602	8.81854e-09	1.05242e-06	ENSMUSG00000024401/ENSMUSG00000040152/ENSMUSG00000031388/ENSMUSG00000027776/ENSMUSG00000029910/ENSMUSG00000017499/ENSMUSG00000028884/ENSMUSG00000022863/ENSMUSG00000021595/ENSMUSG00000022018/ENSMUSG00000023944/ENSMUSG00000041431/ENSMUSG00000021569/ENSMUSG00000019850/ENSMUSG00000022770/ENSMUSG00000030867/ENSMUSG00000019923/ENSMUSG00000019773/ENSMUSG00000028982/ENSMUSG00000098274/ENSMUSG00000022503/…	49	5.97781	Tnf/Thbs1/Naa10/Il12a/Mad2l1/Cdc6/Rpa2/Btg3/Nsun2/Rgcc/Hsp90ab1/Ccnb1/Trip13/Tnfaip3/Dlg1/Plk1/Zwint/Fbxo5/Slc25a33/Rpl24/Nubp1/Birc5/Atrip/Cry1/Nme6/Cdk6/Aurka/Pinx1/Haspin/Plk3/Mybbp1a/Psmg2/Fbxo31/Cdkn3/Osm/Rbl1/Ticrr/Mre11a/Pcid2/Bcl2l1/Map3k20/Cdk1/Ppm1g/Ccnf/Trp53/Cdt1/Ptgs2/Clspn/Gen1
GO:0006221	pyrimidine nucleotide biosynthetic process	10/942	22/21602	9.50735e-09	1.07014e-06	ENSMUSG00000027203/ENSMUSG00000026281/ENSMUSG00000028633/ENSMUSG00000026558/ENSMUSG00000025747/ENSMUSG00000032478/ENSMUSG00000031562/ENSMUSG00000020534/ENSMUSG00000013629/ENSMUSG00000071359	10	5.97056	Dut/Dtymk/Ctps/Uck2/Tyms/Nme6/Dctd/Shmt1/Cad/Tbpl1
GO:0009165	nucleotide biosynthetic process	30/942	209/21602	9.52143e-09	1.07014e-06	ENSMUSG00000020649/ENSMUSG00000028792/ENSMUSG00000027203/ENSMUSG00000026281/ENSMUSG00000028633/ENSMUSG00000028937/ENSMUSG00000029777/ENSMUSG00000026558/ENSMUSG00000018796/ENSMUSG00000031432/ENSMUSG00000025393/ENSMUSG00000025747/ENSMUSG00000027823/ENSMUSG00000022551/ENSMUSG00000022962/ENSMUSG00000028455/ENSMUSG00000018500/ENSMUSG00000006057/ENSMUSG00000029246/ENSMUSG00000032478/ENSMUSG00000027889/…	30	5.97056	Rrm2/Ak2/Dut/Dtymk/Ctps/Acot7/Gars/Uck2/Acsl1/Prps1/Atp5b/Tyms/Gmps/Cyc1/Gart/Stoml2/Adora2b/Atp5g1/Ppat/Nme6/Ampd2/Adsl/Impdh1/Mthfd1/Dctd/Shmt1/Cad/Tbpl1/Bcl2l1/Pnp
GO:0071897	DNA biosynthetic process	27/942	174/21602	9.62319e-09	1.07014e-06	ENSMUSG00000024401/ENSMUSG00000021270/ENSMUSG00000050953/ENSMUSG00000001416/ENSMUSG00000029447/ENSMUSG00000022881/ENSMUSG00000001056/ENSMUSG00000068039/ENSMUSG00000025613/ENSMUSG00000030007/ENSMUSG00000023944/ENSMUSG00000029014/ENSMUSG00000024529/ENSMUSG00000038482/ENSMUSG00000071072/ENSMUSG00000034024/ENSMUSG00000038644/ENSMUSG00000021958/ENSMUSG00000007080/ENSMUSG00000020471/ENSMUSG00000021400/…	27	5.97056	Tnf/Hsp90aa1/Gja1/Cct3/Cct6a/Rfc4/Nhp2/Tcp1/Cct8/Cct7/Hsp90ab1/Dnajc2/Lox/Tfdp1/Ptges3/Cct2/Pold1/Pinx1/Pole/Pold2/Wrnip1/Pold3/Wrap53/Rfc5/Trp53/Rpa1/Hrob
GO:0009069	serine family amino acid metabolic process	12/942	34/21602	9.94803e-09	1.08168e-06	ENSMUSG00000053398/ENSMUSG00000024640/ENSMUSG00000027737/ENSMUSG00000025403/ENSMUSG00000022962/ENSMUSG00000029446/ENSMUSG00000021048/ENSMUSG00000028124/ENSMUSG00000020534/ENSMUSG00000020250/ENSMUSG00000028179/ENSMUSG00000006345	12	5.9659	Phgdh/Psat1/Slc7a11/Shmt2/Gart/Psph/Mthfd1/Gclm/Shmt1/Txnrd1/Cth/Ggt1
GO:0009123	nucleoside monophosphate metabolic process	13/942	41/21602	1.07413e-08	1.14255e-06	ENSMUSG00000028792/ENSMUSG00000027203/ENSMUSG00000026558/ENSMUSG00000031432/ENSMUSG00000025747/ENSMUSG00000027823/ENSMUSG00000022962/ENSMUSG00000029246/ENSMUSG00000027889/ENSMUSG00000022407/ENSMUSG00000003500/ENSMUSG00000031562/ENSMUSG00000020534	13	5.94212	Ak2/Dut/Uck2/Prps1/Tyms/Gmps/Gart/Ppat/Ampd2/Adsl/Impdh1/Dctd/Shmt1
GO:1904816	positive regulation of protein localization to chromosome, telomeric region	8/942	13/21602	1.34462e-08	1.39984e-06	ENSMUSG00000001416/ENSMUSG00000029447/ENSMUSG00000068039/ENSMUSG00000025613/ENSMUSG00000042354/ENSMUSG00000030007/ENSMUSG00000034024/ENSMUSG00000041346	8	5.85392	Cct3/Cct6a/Tcp1/Cct8/Gnl3/Cct7/Cct2/Wrap53
GO:0000460	maturation of 5.8S rRNA	12/942	35/21602	1.45393e-08	1.4821e-06	ENSMUSG00000022557/ENSMUSG00000024785/ENSMUSG00000027613/ENSMUSG00000001305/ENSMUSG00000061024/ENSMUSG00000027752/ENSMUSG00000039356/ENSMUSG00000031843/ENSMUSG00000020706/ENSMUSG00000025785/ENSMUSG00000034259/ENSMUSG00000028948	12	5.82912	Bop1/Rcl1/Eif6/Rrp15/Rrs1/Exosc8/Exosc2/Mphosph6/Ftsj3/Exosc7/Exosc4/Nol9
GO:1901293	nucleoside phosphate biosynthetic process	30/942	213/21602	1.48612e-08	1.484e-06	ENSMUSG00000020649/ENSMUSG00000028792/ENSMUSG00000027203/ENSMUSG00000026281/ENSMUSG00000028633/ENSMUSG00000028937/ENSMUSG00000029777/ENSMUSG00000026558/ENSMUSG00000018796/ENSMUSG00000031432/ENSMUSG00000025393/ENSMUSG00000025747/ENSMUSG00000027823/ENSMUSG00000022551/ENSMUSG00000022962/ENSMUSG00000028455/ENSMUSG00000018500/ENSMUSG00000006057/ENSMUSG00000029246/ENSMUSG00000032478/ENSMUSG00000027889/…	30	5.82857	Rrm2/Ak2/Dut/Dtymk/Ctps/Acot7/Gars/Uck2/Acsl1/Prps1/Atp5b/Tyms/Gmps/Cyc1/Gart/Stoml2/Adora2b/Atp5g1/Ppat/Nme6/Ampd2/Adsl/Impdh1/Mthfd1/Dctd/Shmt1/Cad/Tbpl1/Bcl2l1/Pnp
GO:0090305	nucleic acid phosphodiester bond hydrolysis	23/942	134/21602	1.71324e-08	1.64915e-06	ENSMUSG00000025746/ENSMUSG00000022557/ENSMUSG00000028330/ENSMUSG00000024785/ENSMUSG00000001056/ENSMUSG00000024742/ENSMUSG00000031256/ENSMUSG00000061024/ENSMUSG00000040688/ENSMUSG00000037149/ENSMUSG00000027752/ENSMUSG00000038335/ENSMUSG00000039356/ENSMUSG00000003848/ENSMUSG00000041203/ENSMUSG00000031928/ENSMUSG00000022313/ENSMUSG00000041429/ENSMUSG00000025785/ENSMUSG00000043702/ENSMUSG00000020549/…	23	5.78274	Il6/Bop1/Ncbp1/Rcl1/Nhp2/Fen1/Cstf2/Rrs1/Tbl3/Ddx1/Exosc8/Tsr1/Exosc2/Nob1/Trir/Mre11a/Utp23/Nthl1/Exosc7/Pde12/Elac2/Pop1/Nol9
GO:0006220	pyrimidine nucleotide metabolic process	11/942	29/21602	1.71891e-08	1.64915e-06	ENSMUSG00000027203/ENSMUSG00000026281/ENSMUSG00000028633/ENSMUSG00000026558/ENSMUSG00000025747/ENSMUSG00000032478/ENSMUSG00000031562/ENSMUSG00000020534/ENSMUSG00000013629/ENSMUSG00000071359/ENSMUSG00000029366	11	5.78274	Dut/Dtymk/Ctps/Uck2/Tyms/Nme6/Dctd/Shmt1/Cad/Tbpl1/Dck
GO:0030490	maturation of SSU-rRNA	14/942	50/21602	1.76667e-08	1.66237e-06	ENSMUSG00000024785/ENSMUSG00000023988/ENSMUSG00000022300/ENSMUSG00000061024/ENSMUSG00000040688/ENSMUSG00000063480/ENSMUSG00000041438/ENSMUSG00000032977/ENSMUSG00000038335/ENSMUSG00000031683/ENSMUSG00000032834/ENSMUSG00000003848/ENSMUSG00000029480/ENSMUSG00000022313	14	5.77927	Rcl1/Bysl/Dcaf13/Rrs1/Tbl3/Snu13/Utp4/Fam207a/Tsr1/Lsm6/Pwp2/Nob1/Dhx37/Utp23
GO:0045930	negative regulation of mitotic cell cycle	32/942	241/21602	2.10412e-08	1.94254e-06	ENSMUSG00000024401/ENSMUSG00000031388/ENSMUSG00000029910/ENSMUSG00000017499/ENSMUSG00000028884/ENSMUSG00000022863/ENSMUSG00000022018/ENSMUSG00000041431/ENSMUSG00000021569/ENSMUSG00000022770/ENSMUSG00000030867/ENSMUSG00000019923/ENSMUSG00000019773/ENSMUSG00000098274/ENSMUSG00000017716/ENSMUSG00000032478/ENSMUSG00000021958/ENSMUSG00000050107/ENSMUSG00000028680/ENSMUSG00000024537/ENSMUSG00000052934/…	32	5.71163	Tnf/Naa10/Mad2l1/Cdc6/Rpa2/Btg3/Rgcc/Ccnb1/Trip13/Dlg1/Plk1/Zwint/Fbxo5/Rpl24/Birc5/Nme6/Pinx1/Haspin/Plk3/Psmg2/Fbxo31/Rbl1/Ticrr/Mre11a/Pcid2/Bcl2l1/Map3k20/Cdk1/Trp53/Cdt1/Clspn/Gen1
GO:0045787	positive regulation of cell cycle	41/942	364/21602	2.9006e-08	2.62827e-06	ENSMUSG00000024401/ENSMUSG00000029752/ENSMUSG00000005732/ENSMUSG00000000028/ENSMUSG00000028044/ENSMUSG00000028333/ENSMUSG00000029910/ENSMUSG00000028156/ENSMUSG00000017499/ENSMUSG00000024742/ENSMUSG00000022018/ENSMUSG00000023944/ENSMUSG00000041431/ENSMUSG00000035960/ENSMUSG00000038482/ENSMUSG00000001403/ENSMUSG00000004264/ENSMUSG00000045983/ENSMUSG00000024791/ENSMUSG00000019773/ENSMUSG00000062248/…	41	5.58033	Tnf/Asns/Ranbp1/Cdc45/Cks1b/Anp32b/Mad2l1/Eif4e/Cdc6/Fen1/Rgcc/Hsp90ab1/Ccnb1/Apex1/Tfdp1/Ube2c/Phb2/Eif4g1/Cdca5/Fbxo5/Cks2/Birc5/Poc1a/Plk4/Psmd10/Aurka/Fam83d/Il1a/Mybbp1a/Ccnd2/Edn1/Lmnb1/Cxcr5/Pcid2/Ube2e2/Rad23a/Cdk1/Trp53/Cdt1/Gen1/Cspp1
GO:1904851	positive regulation of establishment of protein localization to telomere	7/942	10/21602	3.13696e-08	2.79075e-06	ENSMUSG00000001416/ENSMUSG00000029447/ENSMUSG00000068039/ENSMUSG00000025613/ENSMUSG00000030007/ENSMUSG00000034024/ENSMUSG00000041346	7	5.55428	Cct3/Cct6a/Tcp1/Cct8/Cct7/Cct2/Wrap53
GO:0090068	positive regulation of cell cycle process	33/942	259/21602	3.51555e-08	3.07171e-06	ENSMUSG00000024401/ENSMUSG00000005732/ENSMUSG00000000028/ENSMUSG00000028333/ENSMUSG00000029910/ENSMUSG00000017499/ENSMUSG00000024742/ENSMUSG00000022018/ENSMUSG00000041431/ENSMUSG00000035960/ENSMUSG00000038482/ENSMUSG00000001403/ENSMUSG00000004264/ENSMUSG00000045983/ENSMUSG00000024791/ENSMUSG00000019773/ENSMUSG00000017716/ENSMUSG00000023345/ENSMUSG00000025758/ENSMUSG00000027654/ENSMUSG00000027399/…	33	5.51262	Tnf/Ranbp1/Cdc45/Anp32b/Mad2l1/Cdc6/Fen1/Rgcc/Ccnb1/Apex1/Tfdp1/Ube2c/Phb2/Eif4g1/Cdca5/Fbxo5/Birc5/Poc1a/Plk4/Fam83d/Il1a/Mybbp1a/Ccnd2/Edn1/Lmnb1/Cxcr5/Pcid2/Ube2e2/Cdk1/Trp53/Cdt1/Gen1/Cspp1
GO:0034502	protein localization to chromosome	18/942	88/21602	3.73956e-08	3.21012e-06	ENSMUSG00000001416/ENSMUSG00000029447/ENSMUSG00000068039/ENSMUSG00000025613/ENSMUSG00000042354/ENSMUSG00000028884/ENSMUSG00000030007/ENSMUSG00000030867/ENSMUSG00000024791/ENSMUSG00000034024/ENSMUSG00000021958/ENSMUSG00000050107/ENSMUSG00000023919/ENSMUSG00000036167/ENSMUSG00000041346/ENSMUSG00000019942/ENSMUSG00000006585/ENSMUSG00000000751	18	5.49348	Cct3/Cct6a/Tcp1/Cct8/Gnl3/Rpa2/Cct7/Plk1/Cdca5/Cct2/Pinx1/Haspin/Cenpq/Pphln1/Wrap53/Cdk1/Cdt1/Rpa1
GO:0045931	positive regulation of mitotic cell cycle	26/942	174/21602	3.98444e-08	3.36136e-06	ENSMUSG00000024401/ENSMUSG00000029752/ENSMUSG00000005732/ENSMUSG00000000028/ENSMUSG00000028333/ENSMUSG00000029910/ENSMUSG00000028156/ENSMUSG00000022018/ENSMUSG00000041431/ENSMUSG00000035960/ENSMUSG00000038482/ENSMUSG00000001403/ENSMUSG00000004264/ENSMUSG00000045983/ENSMUSG00000024791/ENSMUSG00000019773/ENSMUSG00000017716/ENSMUSG00000027399/ENSMUSG00000000184/ENSMUSG00000021367/ENSMUSG00000024590/…	26	5.47349	Tnf/Asns/Ranbp1/Cdc45/Anp32b/Mad2l1/Eif4e/Rgcc/Ccnb1/Apex1/Tfdp1/Ube2c/Phb2/Eif4g1/Cdca5/Fbxo5/Birc5/Il1a/Ccnd2/Edn1/Lmnb1/Pcid2/Ube2e2/Cdk1/Cdt1/Gen1
GO:0072528	pyrimidine-containing compound biosynthetic process	10/942	25/21602	4.26418e-08	3.53637e-06	ENSMUSG00000027203/ENSMUSG00000026281/ENSMUSG00000028633/ENSMUSG00000026558/ENSMUSG00000025747/ENSMUSG00000032478/ENSMUSG00000031562/ENSMUSG00000020534/ENSMUSG00000013629/ENSMUSG00000071359	10	5.45144	Dut/Dtymk/Ctps/Uck2/Tyms/Nme6/Dctd/Shmt1/Cad/Tbpl1
GO:0015931	nucleobase-containing compound transport	28/942	200/21602	5.09518e-08	4.15512e-06	ENSMUSG00000005481/ENSMUSG00000050953/ENSMUSG00000029430/ENSMUSG00000078812/ENSMUSG00000028330/ENSMUSG00000027613/ENSMUSG00000058355/ENSMUSG00000057388/ENSMUSG00000020873/ENSMUSG00000021595/ENSMUSG00000036992/ENSMUSG00000004642/ENSMUSG00000019814/ENSMUSG00000061024/ENSMUSG00000035351/ENSMUSG00000028982/ENSMUSG00000030188/ENSMUSG00000025134/ENSMUSG00000022338/ENSMUSG00000029415/ENSMUSG00000067150/…	28	5.38142	Ddx39/Gja1/Ran/Eif5a/Ncbp1/Eif6/Abce1/Mrpl18/Slc35b1/Nsun2/Nxt1/Slbp/Ltv1/Rrs1/Nup37/Slc25a33/Magohb/Alyref/Eny2/Sdad1/Xpo5/Ndc1/Nup43/Slc25a24/Magoh/Nup93/Pcid2/Nup54
GO:0007093	mitotic cell cycle checkpoint	22/942	131/21602	5.24292e-08	4.20551e-06	ENSMUSG00000029910/ENSMUSG00000017499/ENSMUSG00000028884/ENSMUSG00000041431/ENSMUSG00000021569/ENSMUSG00000030867/ENSMUSG00000019923/ENSMUSG00000098274/ENSMUSG00000017716/ENSMUSG00000028680/ENSMUSG00000024537/ENSMUSG00000052934/ENSMUSG00000046591/ENSMUSG00000031928/ENSMUSG00000038542/ENSMUSG00000007659/ENSMUSG00000004085/ENSMUSG00000019942/ENSMUSG00000059552/ENSMUSG00000006585/ENSMUSG00000042489/…	22	5.37618	Mad2l1/Cdc6/Rpa2/Ccnb1/Trip13/Plk1/Zwint/Rpl24/Birc5/Plk3/Psmg2/Fbxo31/Ticrr/Mre11a/Pcid2/Bcl2l1/Map3k20/Cdk1/Trp53/Cdt1/Clspn/Gen1
GO:0071824	protein-DNA complex subunit organization	29/942	213/21602	5.51e-08	4.34846e-06	ENSMUSG00000005410/ENSMUSG00000054766/ENSMUSG00000002870/ENSMUSG00000000028/ENSMUSG00000019857/ENSMUSG00000075266/ENSMUSG00000028693/ENSMUSG00000027018/ENSMUSG00000005470/ENSMUSG00000022673/ENSMUSG00000028318/ENSMUSG00000020708/ENSMUSG00000022945/ENSMUSG00000041859/ENSMUSG00000045273/ENSMUSG00000015749/ENSMUSG00000067995/ENSMUSG00000072980/ENSMUSG00000027323/ENSMUSG00000074403/ENSMUSG00000053801/…	29	5.36166	Mcm5/Set/Mcm2/Cdc45/Asf1a/Cenpw/Nasp/Hat1/Asf1b/Mcm4/Polr1e/Psmc5/Chaf1b/Mcm3/Cenph/Anp32e/Gtf2f2/Oip5/Rad51/H3c13/Grwd1/Cenps/H3c15/Chaf1a/Cenpk/Nap1l1/Ptma/Trp53/Cdt1
GO:0009070	serine family amino acid biosynthetic process	8/942	15/21602	6.21736e-08	4.75336e-06	ENSMUSG00000053398/ENSMUSG00000024640/ENSMUSG00000025403/ENSMUSG00000029446/ENSMUSG00000021048/ENSMUSG00000020534/ENSMUSG00000028179/ENSMUSG00000006345	8	5.323	Phgdh/Psat1/Shmt2/Psph/Mthfd1/Shmt1/Cth/Ggt1
GO:1904814	regulation of protein localization to chromosome, telomeric region	8/942	15/21602	6.21736e-08	4.75336e-06	ENSMUSG00000001416/ENSMUSG00000029447/ENSMUSG00000068039/ENSMUSG00000025613/ENSMUSG00000042354/ENSMUSG00000030007/ENSMUSG00000034024/ENSMUSG00000041346	8	5.323	Cct3/Cct6a/Tcp1/Cct8/Gnl3/Cct7/Cct2/Wrap53
GO:0033045	regulation of sister chromatid segregation	17/942	82/21602	7.23205e-08	5.44406e-06	ENSMUSG00000031388/ENSMUSG00000029910/ENSMUSG00000017499/ENSMUSG00000024742/ENSMUSG00000041431/ENSMUSG00000021569/ENSMUSG00000001403/ENSMUSG00000030867/ENSMUSG00000037313/ENSMUSG00000024791/ENSMUSG00000019773/ENSMUSG00000017716/ENSMUSG00000024537/ENSMUSG00000037991/ENSMUSG00000038542/ENSMUSG00000006585/ENSMUSG00000051235	17	5.26408	Naa10/Mad2l1/Cdc6/Fen1/Ccnb1/Trip13/Ube2c/Plk1/Tacc3/Cdca5/Fbxo5/Birc5/Psmg2/Rmi2/Pcid2/Cdt1/Gen1
GO:0042274	ribosomal small subunit biogenesis	16/942	73/21602	7.6701e-08	5.68633e-06	ENSMUSG00000024785/ENSMUSG00000044533/ENSMUSG00000023988/ENSMUSG00000019814/ENSMUSG00000022300/ENSMUSG00000061024/ENSMUSG00000040688/ENSMUSG00000063480/ENSMUSG00000041438/ENSMUSG00000032977/ENSMUSG00000038335/ENSMUSG00000031683/ENSMUSG00000032834/ENSMUSG00000003848/ENSMUSG00000029480/ENSMUSG00000022313	16	5.24517	Rcl1/Rps2/Bysl/Ltv1/Dcaf13/Rrs1/Tbl3/Snu13/Utp4/Fam207a/Tsr1/Lsm6/Pwp2/Nob1/Dhx37/Utp23
GO:0000075	cell cycle checkpoint	26/942	180/21602	8.03282e-08	5.86635e-06	ENSMUSG00000029910/ENSMUSG00000017499/ENSMUSG00000028884/ENSMUSG00000021595/ENSMUSG00000041431/ENSMUSG00000021569/ENSMUSG00000030867/ENSMUSG00000019923/ENSMUSG00000098274/ENSMUSG00000017716/ENSMUSG00000025646/ENSMUSG00000020038/ENSMUSG00000027496/ENSMUSG00000028680/ENSMUSG00000024537/ENSMUSG00000052934/ENSMUSG00000046591/ENSMUSG00000031928/ENSMUSG00000038542/ENSMUSG00000007659/ENSMUSG00000004085/…	26	5.23163	Mad2l1/Cdc6/Rpa2/Nsun2/Ccnb1/Trip13/Plk1/Zwint/Rpl24/Birc5/Atrip/Cry1/Aurka/Plk3/Psmg2/Fbxo31/Ticrr/Mre11a/Pcid2/Bcl2l1/Map3k20/Cdk1/Trp53/Cdt1/Clspn/Gen1
GO:0070203	regulation of establishment of protein localization to telomere	7/942	11/21602	8.3004e-08	5.97263e-06	ENSMUSG00000001416/ENSMUSG00000029447/ENSMUSG00000068039/ENSMUSG00000025613/ENSMUSG00000030007/ENSMUSG00000034024/ENSMUSG00000041346	7	5.22383	Cct3/Cct6a/Tcp1/Cct8/Cct7/Cct2/Wrap53
GO:1901991	negative regulation of mitotic cell cycle phase transition	23/942	146/21602	8.91666e-08	6.32308e-06	ENSMUSG00000029910/ENSMUSG00000017499/ENSMUSG00000028884/ENSMUSG00000022018/ENSMUSG00000041431/ENSMUSG00000021569/ENSMUSG00000030867/ENSMUSG00000019773/ENSMUSG00000017716/ENSMUSG00000021958/ENSMUSG00000050107/ENSMUSG00000028680/ENSMUSG00000024537/ENSMUSG00000052934/ENSMUSG00000027641/ENSMUSG00000046591/ENSMUSG00000031928/ENSMUSG00000038542/ENSMUSG00000019942/ENSMUSG00000059552/ENSMUSG00000006585/…	23	5.19907	Mad2l1/Cdc6/Rpa2/Rgcc/Ccnb1/Trip13/Plk1/Fbxo5/Birc5/Pinx1/Haspin/Plk3/Psmg2/Fbxo31/Rbl1/Ticrr/Mre11a/Pcid2/Cdk1/Trp53/Cdt1/Clspn/Gen1
GO:0042255	ribosome assembly	15/942	65/21602	9.42458e-08	6.58778e-06	ENSMUSG00000022557/ENSMUSG00000038900/ENSMUSG00000027613/ENSMUSG00000044533/ENSMUSG00000029066/ENSMUSG00000038279/ENSMUSG00000061024/ENSMUSG00000018446/ENSMUSG00000098274/ENSMUSG00000032834/ENSMUSG00000004100/ENSMUSG00000038510/ENSMUSG00000029480/ENSMUSG00000022247/ENSMUSG00000042426	15	5.18126	Bop1/Rpl12/Eif6/Rps2/Mrpl20/Nop2/Rrs1/C1qbp/Rpl24/Pwp2/Ppan/Rpf2/Dhx37/Brix1/Dhx29
GO:1901607	alpha-amino acid biosynthetic process	14/942	57/21602	1.09026e-07	7.51356e-06	ENSMUSG00000053398/ENSMUSG00000029752/ENSMUSG00000024640/ENSMUSG00000025403/ENSMUSG00000026520/ENSMUSG00000030268/ENSMUSG00000076441/ENSMUSG00000029446/ENSMUSG00000021048/ENSMUSG00000020534/ENSMUSG00000013629/ENSMUSG00000028179/ENSMUSG00000034617/ENSMUSG00000006345	14	5.12415	Phgdh/Asns/Psat1/Shmt2/Pycr2/Bcat1/Ass1/Psph/Mthfd1/Shmt1/Cad/Cth/Mtrr/Ggt1
GO:0045454	cell redox homeostasis	15/942	66/21602	1.1709e-07	7.95722e-06	ENSMUSG00000031584/ENSMUSG00000025746/ENSMUSG00000075701/ENSMUSG00000022498/ENSMUSG00000021102/ENSMUSG00000035960/ENSMUSG00000025130/ENSMUSG00000025823/ENSMUSG00000026701/ENSMUSG00000028367/ENSMUSG00000022844/ENSMUSG00000026820/ENSMUSG00000020250/ENSMUSG00000020844/ENSMUSG00000024583	15	5.09924	Gsr/Il6/Selenos/Txndc11/Glrx5/Apex1/P4hb/Pdia4/Prdx6/Txn1/Pdia5/Ptges2/Txnrd1/Nxn/Txnl1
GO:0050657	nucleic acid transport	24/942	162/21602	1.55162e-07	1.02596e-05	ENSMUSG00000005481/ENSMUSG00000029430/ENSMUSG00000078812/ENSMUSG00000028330/ENSMUSG00000027613/ENSMUSG00000058355/ENSMUSG00000057388/ENSMUSG00000021595/ENSMUSG00000036992/ENSMUSG00000004642/ENSMUSG00000019814/ENSMUSG00000061024/ENSMUSG00000035351/ENSMUSG00000030188/ENSMUSG00000025134/ENSMUSG00000022338/ENSMUSG00000029415/ENSMUSG00000067150/ENSMUSG00000028614/ENSMUSG00000040034/ENSMUSG00000028609/…	24	4.98887	Ddx39/Ran/Eif5a/Ncbp1/Eif6/Abce1/Mrpl18/Nsun2/Nxt1/Slbp/Ltv1/Rrs1/Nup37/Magohb/Alyref/Eny2/Sdad1/Xpo5/Ndc1/Nup43/Magoh/Nup93/Pcid2/Nup54
GO:0050658	RNA transport	24/942	162/21602	1.55162e-07	1.02596e-05	ENSMUSG00000005481/ENSMUSG00000029430/ENSMUSG00000078812/ENSMUSG00000028330/ENSMUSG00000027613/ENSMUSG00000058355/ENSMUSG00000057388/ENSMUSG00000021595/ENSMUSG00000036992/ENSMUSG00000004642/ENSMUSG00000019814/ENSMUSG00000061024/ENSMUSG00000035351/ENSMUSG00000030188/ENSMUSG00000025134/ENSMUSG00000022338/ENSMUSG00000029415/ENSMUSG00000067150/ENSMUSG00000028614/ENSMUSG00000040034/ENSMUSG00000028609/…	24	4.98887	Ddx39/Ran/Eif5a/Ncbp1/Eif6/Abce1/Mrpl18/Nsun2/Nxt1/Slbp/Ltv1/Rrs1/Nup37/Magohb/Alyref/Eny2/Sdad1/Xpo5/Ndc1/Nup43/Magoh/Nup93/Pcid2/Nup54
GO:0006401	RNA catabolic process	32/942	264/21602	1.81335e-07	1.18303e-05	ENSMUSG00000028330/ENSMUSG00000034681/ENSMUSG00000016528/ENSMUSG00000021595/ENSMUSG00000024742/ENSMUSG00000032423/ENSMUSG00000035960/ENSMUSG00000024360/ENSMUSG00000059208/ENSMUSG00000038374/ENSMUSG00000027752/ENSMUSG00000030188/ENSMUSG00000025580/ENSMUSG00000035215/ENSMUSG00000091625/ENSMUSG00000031848/ENSMUSG00000034192/ENSMUSG00000031683/ENSMUSG00000039356/ENSMUSG00000041203/ENSMUSG00000062203/…	32	4.927	Ncbp1/Rnps1/Mapkapk2/Nsun2/Fen1/Syncrip/Apex1/Etf1/Hnrnpm/Rbm8a/Exosc8/Magohb/Eif4a3/Lsm7/Lsm5/Lsm4/Lsm3/Lsm6/Exosc2/Trir/Gspt1/Magoh/Lsm2/Pcid2/Pabpc4/Exosc7/Exosc5/Rbm10/Mettl3/Pde12/Exosc4/Pop1
GO:0070202	regulation of establishment of protein localization to chromosome	7/942	12/21602	1.9168e-07	1.23407e-05	ENSMUSG00000001416/ENSMUSG00000029447/ENSMUSG00000068039/ENSMUSG00000025613/ENSMUSG00000030007/ENSMUSG00000034024/ENSMUSG00000041346	7	4.90866	Cct3/Cct6a/Tcp1/Cct8/Cct7/Cct2/Wrap53
GO:0007088	regulation of mitotic nuclear division	24/942	164/21602	1.96188e-07	1.24668e-05	ENSMUSG00000024401/ENSMUSG00000005732/ENSMUSG00000031388/ENSMUSG00000029910/ENSMUSG00000017499/ENSMUSG00000022018/ENSMUSG00000041431/ENSMUSG00000021569/ENSMUSG00000001403/ENSMUSG00000035198/ENSMUSG00000004264/ENSMUSG00000030867/ENSMUSG00000037313/ENSMUSG00000024791/ENSMUSG00000019773/ENSMUSG00000017716/ENSMUSG00000032478/ENSMUSG00000027399/ENSMUSG00000024537/ENSMUSG00000021367/ENSMUSG00000038542/…	24	4.90424	Tnf/Ranbp1/Naa10/Mad2l1/Cdc6/Rgcc/Ccnb1/Trip13/Ube2c/Tubg1/Phb2/Plk1/Tacc3/Cdca5/Fbxo5/Birc5/Nme6/Il1a/Psmg2/Edn1/Pcid2/Cdt1/Map9/Gen1
GO:0006310	DNA recombination	34/942	292/21602	1.99371e-07	1.25067e-05	ENSMUSG00000005410/ENSMUSG00000002870/ENSMUSG00000000028/ENSMUSG00000025980/ENSMUSG00000018189/ENSMUSG00000026914/ENSMUSG00000028884/ENSMUSG00000030079/ENSMUSG00000019303/ENSMUSG00000034329/ENSMUSG00000022673/ENSMUSG00000012483/ENSMUSG00000021569/ENSMUSG00000035960/ENSMUSG00000042498/ENSMUSG00000041859/ENSMUSG00000015217/ENSMUSG00000045751/ENSMUSG00000039748/ENSMUSG00000027323/ENSMUSG00000073705/…	34	4.90286	Mcm5/Mcm2/Cdc45/Hspd1/Uchl5/Psmd14/Rpa2/Ruvbl1/Psmc3ip/Brip1/Mcm4/Rpa3/Trip13/Apex1/Radx/Mcm3/Hmgb3/Mms22l/Exo1/Rad51/Cenps/Aunip/Rmi2/H2ax/Aicda/Wrap53/Ppp4r2/Mre11a/Rpa1/Actl6a/Ung/Il27ra/Gen1/Hrob
GO:0034655	nucleobase-containing compound catabolic process	39/942	362/21602	2.04648e-07	1.26752e-05	ENSMUSG00000027203/ENSMUSG00000025746/ENSMUSG00000028937/ENSMUSG00000028330/ENSMUSG00000034681/ENSMUSG00000016528/ENSMUSG00000021595/ENSMUSG00000024742/ENSMUSG00000032423/ENSMUSG00000023961/ENSMUSG00000035960/ENSMUSG00000024360/ENSMUSG00000059208/ENSMUSG00000038374/ENSMUSG00000027597/ENSMUSG00000027752/ENSMUSG00000030188/ENSMUSG00000025580/ENSMUSG00000035215/ENSMUSG00000091625/ENSMUSG00000031848/…	39	4.89705	Dut/Il6/Acot7/Ncbp1/Rnps1/Mapkapk2/Nsun2/Fen1/Syncrip/Enpp4/Apex1/Etf1/Hnrnpm/Rbm8a/Ahcy/Exosc8/Magohb/Eif4a3/Lsm7/Lsm5/Lsm4/Lsm3/Lsm6/Exosc2/Trir/Gspt1/Magoh/Lsm2/Aicda/Pcid2/Pabpc4/Pnp/Exosc7/Exosc5/Rbm10/Mettl3/Pde12/Exosc4/Pop1
GO:1901992	positive regulation of mitotic cell cycle phase transition	17/942	88/21602	2.13966e-07	1.30867e-05	ENSMUSG00000000028/ENSMUSG00000028333/ENSMUSG00000022018/ENSMUSG00000041431/ENSMUSG00000035960/ENSMUSG00000038482/ENSMUSG00000001403/ENSMUSG00000004264/ENSMUSG00000045983/ENSMUSG00000024791/ENSMUSG00000019773/ENSMUSG00000017716/ENSMUSG00000000184/ENSMUSG00000024590/ENSMUSG00000058317/ENSMUSG00000019942/ENSMUSG00000006585	17	4.88317	Cdc45/Anp32b/Rgcc/Ccnb1/Apex1/Tfdp1/Ube2c/Phb2/Eif4g1/Cdca5/Fbxo5/Birc5/Ccnd2/Lmnb1/Ube2e2/Cdk1/Cdt1
GO:0051236	establishment of RNA localization	24/942	165/21602	2.20261e-07	1.323e-05	ENSMUSG00000005481/ENSMUSG00000029430/ENSMUSG00000078812/ENSMUSG00000028330/ENSMUSG00000027613/ENSMUSG00000058355/ENSMUSG00000057388/ENSMUSG00000021595/ENSMUSG00000036992/ENSMUSG00000004642/ENSMUSG00000019814/ENSMUSG00000061024/ENSMUSG00000035351/ENSMUSG00000030188/ENSMUSG00000025134/ENSMUSG00000022338/ENSMUSG00000029415/ENSMUSG00000067150/ENSMUSG00000028614/ENSMUSG00000040034/ENSMUSG00000028609/…	24	4.87844	Ddx39/Ran/Eif5a/Ncbp1/Eif6/Abce1/Mrpl18/Nsun2/Nxt1/Slbp/Ltv1/Rrs1/Nup37/Magohb/Alyref/Eny2/Sdad1/Xpo5/Ndc1/Nup43/Magoh/Nup93/Pcid2/Nup54
GO:0010948	negative regulation of cell cycle process	29/942	227/21602	2.21717e-07	1.323e-05	ENSMUSG00000031388/ENSMUSG00000029910/ENSMUSG00000017499/ENSMUSG00000028884/ENSMUSG00000022018/ENSMUSG00000023944/ENSMUSG00000041431/ENSMUSG00000021569/ENSMUSG00000030867/ENSMUSG00000019773/ENSMUSG00000022503/ENSMUSG00000017716/ENSMUSG00000032478/ENSMUSG00000021958/ENSMUSG00000050107/ENSMUSG00000028680/ENSMUSG00000024537/ENSMUSG00000052934/ENSMUSG00000058755/ENSMUSG00000027641/ENSMUSG00000046591/…	29	4.87844	Naa10/Mad2l1/Cdc6/Rpa2/Rgcc/Hsp90ab1/Ccnb1/Trip13/Plk1/Fbxo5/Nubp1/Birc5/Nme6/Pinx1/Haspin/Plk3/Psmg2/Fbxo31/Osm/Rbl1/Ticrr/Mre11a/Pcid2/Cdk1/Ccnf/Trp53/Cdt1/Clspn/Gen1
GO:0000462	maturation of SSU-rRNA from tricistronic rRNA transcript (SSU-rRNA, 5.8S rRNA, LSU-rRNA)	11/942	36/21602	2.2544e-07	1.32901e-05	ENSMUSG00000024785/ENSMUSG00000023988/ENSMUSG00000022300/ENSMUSG00000061024/ENSMUSG00000040688/ENSMUSG00000041438/ENSMUSG00000032977/ENSMUSG00000038335/ENSMUSG00000032834/ENSMUSG00000029480/ENSMUSG00000022313	11	4.87647	Rcl1/Bysl/Dcaf13/Rrs1/Tbl3/Utp4/Fam207a/Tsr1/Pwp2/Dhx37/Utp23
GO:0006611	protein export from nucleus	21/942	131/21602	2.37424e-07	1.383e-05	ENSMUSG00000005481/ENSMUSG00000029430/ENSMUSG00000078812/ENSMUSG00000028330/ENSMUSG00000024359/ENSMUSG00000027613/ENSMUSG00000058355/ENSMUSG00000034203/ENSMUSG00000021595/ENSMUSG00000036992/ENSMUSG00000019814/ENSMUSG00000061024/ENSMUSG00000022391/ENSMUSG00000028367/ENSMUSG00000022338/ENSMUSG00000029415/ENSMUSG00000067150/ENSMUSG00000026196/ENSMUSG00000032939/ENSMUSG00000022472/ENSMUSG00000038542	21	4.85918	Ddx39/Ran/Eif5a/Ncbp1/Hspa9/Eif6/Abce1/Chchd4/Nsun2/Nxt1/Ltv1/Rrs1/Rangap1/Txn1/Eny2/Sdad1/Xpo5/Bard1/Nup93/Desi1/Pcid2
GO:0045839	negative regulation of mitotic nuclear division	13/942	52/21602	2.47895e-07	1.427e-05	ENSMUSG00000031388/ENSMUSG00000029910/ENSMUSG00000022018/ENSMUSG00000041431/ENSMUSG00000021569/ENSMUSG00000030867/ENSMUSG00000019773/ENSMUSG00000017716/ENSMUSG00000032478/ENSMUSG00000024537/ENSMUSG00000038542/ENSMUSG00000006585/ENSMUSG00000051235	13	4.84558	Naa10/Mad2l1/Rgcc/Ccnb1/Trip13/Plk1/Fbxo5/Birc5/Nme6/Psmg2/Pcid2/Cdt1/Gen1
GO:0008652	cellular amino acid biosynthetic process	14/942	61/21602	2.71123e-07	1.54256e-05	ENSMUSG00000053398/ENSMUSG00000029752/ENSMUSG00000024640/ENSMUSG00000025403/ENSMUSG00000026520/ENSMUSG00000030268/ENSMUSG00000076441/ENSMUSG00000029446/ENSMUSG00000021048/ENSMUSG00000020534/ENSMUSG00000013629/ENSMUSG00000028179/ENSMUSG00000034617/ENSMUSG00000006345	14	4.81176	Phgdh/Asns/Psat1/Shmt2/Pycr2/Bcat1/Ass1/Psph/Mthfd1/Shmt1/Cad/Cth/Mtrr/Ggt1
GO:0006913	nucleocytoplasmic transport	35/942	312/21602	3.27462e-07	1.82076e-05	ENSMUSG00000005481/ENSMUSG00000021270/ENSMUSG00000029430/ENSMUSG00000078812/ENSMUSG00000025746/ENSMUSG00000028330/ENSMUSG00000024359/ENSMUSG00000027613/ENSMUSG00000058355/ENSMUSG00000034203/ENSMUSG00000021595/ENSMUSG00000023944/ENSMUSG00000036992/ENSMUSG00000019814/ENSMUSG00000061024/ENSMUSG00000004264/ENSMUSG00000022391/ENSMUSG00000027746/ENSMUSG00000024833/ENSMUSG00000028367/ENSMUSG00000022338/…	35	4.73975	Ddx39/Hsp90aa1/Ran/Eif5a/Il6/Ncbp1/Hspa9/Eif6/Abce1/Chchd4/Nsun2/Hsp90ab1/Nxt1/Ltv1/Rrs1/Phb2/Rangap1/Ufm1/Pola2/Txn1/Eny2/Sdad1/Xpo5/Anp32a/Rangrf/Bard1/Nup93/Desi1/Heatr3/Pcid2/Malt1/Cdk1/Trp53/Ptgs2/Nup54
GO:0051169	nuclear transport	35/942	312/21602	3.27462e-07	1.82076e-05	ENSMUSG00000005481/ENSMUSG00000021270/ENSMUSG00000029430/ENSMUSG00000078812/ENSMUSG00000025746/ENSMUSG00000028330/ENSMUSG00000024359/ENSMUSG00000027613/ENSMUSG00000058355/ENSMUSG00000034203/ENSMUSG00000021595/ENSMUSG00000023944/ENSMUSG00000036992/ENSMUSG00000019814/ENSMUSG00000061024/ENSMUSG00000004264/ENSMUSG00000022391/ENSMUSG00000027746/ENSMUSG00000024833/ENSMUSG00000028367/ENSMUSG00000022338/…	35	4.73975	Ddx39/Hsp90aa1/Ran/Eif5a/Il6/Ncbp1/Hspa9/Eif6/Abce1/Chchd4/Nsun2/Hsp90ab1/Nxt1/Ltv1/Rrs1/Phb2/Rangap1/Ufm1/Pola2/Txn1/Eny2/Sdad1/Xpo5/Anp32a/Rangrf/Bard1/Nup93/Desi1/Heatr3/Pcid2/Malt1/Cdk1/Trp53/Ptgs2/Nup54
GO:0051784	negative regulation of nuclear division	14/942	62/21602	3.3626e-07	1.84867e-05	ENSMUSG00000031388/ENSMUSG00000029910/ENSMUSG00000022018/ENSMUSG00000041431/ENSMUSG00000021569/ENSMUSG00000030867/ENSMUSG00000019773/ENSMUSG00000017716/ENSMUSG00000032478/ENSMUSG00000024537/ENSMUSG00000058755/ENSMUSG00000038542/ENSMUSG00000006585/ENSMUSG00000051235	14	4.73314	Naa10/Mad2l1/Rgcc/Ccnb1/Trip13/Plk1/Fbxo5/Birc5/Nme6/Psmg2/Osm/Pcid2/Cdt1/Gen1
GO:0051783	regulation of nuclear division	26/942	194/21602	3.6349e-07	1.97617e-05	ENSMUSG00000024401/ENSMUSG00000005732/ENSMUSG00000031388/ENSMUSG00000029910/ENSMUSG00000017499/ENSMUSG00000022018/ENSMUSG00000041431/ENSMUSG00000021569/ENSMUSG00000001403/ENSMUSG00000035198/ENSMUSG00000004264/ENSMUSG00000030867/ENSMUSG00000006398/ENSMUSG00000037313/ENSMUSG00000024791/ENSMUSG00000019773/ENSMUSG00000017716/ENSMUSG00000032478/ENSMUSG00000027399/ENSMUSG00000024537/ENSMUSG00000021367/…	26	4.70417	Tnf/Ranbp1/Naa10/Mad2l1/Cdc6/Rgcc/Ccnb1/Trip13/Ube2c/Tubg1/Phb2/Plk1/Cdc20/Tacc3/Cdca5/Fbxo5/Birc5/Nme6/Il1a/Psmg2/Edn1/Osm/Pcid2/Cdt1/Map9/Gen1
GO:0002544	chronic inflammatory response	8/942	18/21602	3.76037e-07	2.02192e-05	ENSMUSG00000024401/ENSMUSG00000050953/ENSMUSG00000057948/ENSMUSG00000019850/ENSMUSG00000018500/ENSMUSG00000027597/ENSMUSG00000056501/ENSMUSG00000024402	8	4.69424	Tnf/Gja1/Unc13d/Tnfaip3/Adora2b/Ahcy/Cebpb/Lta
GO:0006399	tRNA metabolic process	24/942	170/21602	3.87011e-07	2.05831e-05	ENSMUSG00000040354/ENSMUSG00000026615/ENSMUSG00000007029/ENSMUSG00000029777/ENSMUSG00000021595/ENSMUSG00000022241/ENSMUSG00000001380/ENSMUSG00000073775/ENSMUSG00000037149/ENSMUSG00000027752/ENSMUSG00000031683/ENSMUSG00000039356/ENSMUSG00000031960/ENSMUSG00000075528/ENSMUSG00000028811/ENSMUSG00000060152/ENSMUSG00000049482/ENSMUSG00000022792/ENSMUSG00000057541/ENSMUSG00000021891/ENSMUSG00000025785/…	24	4.68649	Mars1/Eprs/Vars/Gars/Nsun2/Tars/Hars/Kti12/Ddx1/Exosc8/Lsm6/Exosc2/Aars/Aarsd1/Yars/Pop5/Ctu2/Yars2/Pus7/Mettl6/Exosc7/Elac2/Pop1/Qrsl1
GO:1901989	positive regulation of cell cycle phase transition	18/942	102/21602	3.9408e-07	2.07337e-05	ENSMUSG00000000028/ENSMUSG00000028333/ENSMUSG00000022018/ENSMUSG00000041431/ENSMUSG00000035960/ENSMUSG00000038482/ENSMUSG00000001403/ENSMUSG00000004264/ENSMUSG00000045983/ENSMUSG00000024791/ENSMUSG00000019773/ENSMUSG00000017716/ENSMUSG00000027654/ENSMUSG00000000184/ENSMUSG00000024590/ENSMUSG00000058317/ENSMUSG00000019942/ENSMUSG00000006585	18	4.68332	Cdc45/Anp32b/Rgcc/Ccnb1/Apex1/Tfdp1/Ube2c/Phb2/Eif4g1/Cdca5/Fbxo5/Birc5/Fam83d/Ccnd2/Lmnb1/Ube2e2/Cdk1/Cdt1
GO:0009263	deoxyribonucleotide biosynthetic process	7/942	13/21602	3.9962e-07	2.08015e-05	ENSMUSG00000020649/ENSMUSG00000027203/ENSMUSG00000026281/ENSMUSG00000025747/ENSMUSG00000031562/ENSMUSG00000020534/ENSMUSG00000071359	7	4.68191	Rrm2/Dut/Dtymk/Tyms/Dctd/Shmt1/Tbpl1
GO:0044270	cellular nitrogen compound catabolic process	41/942	401/21602	4.09388e-07	2.10857e-05	ENSMUSG00000027203/ENSMUSG00000058624/ENSMUSG00000025746/ENSMUSG00000028937/ENSMUSG00000028330/ENSMUSG00000034681/ENSMUSG00000016528/ENSMUSG00000021595/ENSMUSG00000024742/ENSMUSG00000032423/ENSMUSG00000023961/ENSMUSG00000035960/ENSMUSG00000024360/ENSMUSG00000059208/ENSMUSG00000038374/ENSMUSG00000027597/ENSMUSG00000027752/ENSMUSG00000030188/ENSMUSG00000025580/ENSMUSG00000035215/ENSMUSG00000091625/…	41	4.67601	Dut/Gda/Il6/Acot7/Ncbp1/Rnps1/Mapkapk2/Nsun2/Fen1/Syncrip/Enpp4/Apex1/Etf1/Hnrnpm/Rbm8a/Ahcy/Exosc8/Magohb/Eif4a3/Lsm7/Lsm5/Lsm4/Lsm3/Lsm6/Exosc2/Trir/Gspt1/Magoh/Lsm2/Hdc/Aicda/Pcid2/Pabpc4/Pnp/Exosc7/Exosc5/Rbm10/Mettl3/Pde12/Exosc4/Pop1
GO:0006284	base-excision repair	11/942	38/21602	4.16767e-07	2.12011e-05	ENSMUSG00000028884/ENSMUSG00000012483/ENSMUSG00000035960/ENSMUSG00000034674/ENSMUSG00000038644/ENSMUSG00000007080/ENSMUSG00000028687/ENSMUSG00000046711/ENSMUSG00000041429/ENSMUSG00000000751/ENSMUSG00000029591	11	4.67364	Rpa2/Rpa3/Apex1/Tdg/Pold1/Pole/Mutyh/Hmga1/Nthl1/Rpa1/Ung
GO:0009117	nucleotide metabolic process	43/942	431/21602	4.20295e-07	2.12011e-05	ENSMUSG00000020649/ENSMUSG00000028792/ENSMUSG00000029430/ENSMUSG00000030747/ENSMUSG00000027203/ENSMUSG00000026281/ENSMUSG00000028633/ENSMUSG00000020766/ENSMUSG00000028937/ENSMUSG00000021109/ENSMUSG00000005683/ENSMUSG00000029777/ENSMUSG00000026558/ENSMUSG00000018796/ENSMUSG00000036067/ENSMUSG00000027613/ENSMUSG00000031432/ENSMUSG00000025393/ENSMUSG00000025747/ENSMUSG00000027823/ENSMUSG00000022551/…	43	4.67364	Rrm2/Ak2/Ran/Dgat2/Dut/Dtymk/Ctps/Galk1/Acot7/Hif1a/Cs/Gars/Uck2/Acsl1/Slc2a6/Eif6/Prps1/Atp5b/Tyms/Gmps/Cyc1/Gart/Stoml2/Mvd/Adora2b/Atp5g1/Ppat/Gale/Nme6/Ampd2/Adsl/Gpat4/Impdh1/Fasn/Mthfd1/Dctd/Shmt1/Cad/Tbpl1/Bcl2l1/Pnp/Dck/Nt5c3
GO:0051168	nuclear export	22/942	150/21602	6.03451e-07	3.01043e-05	ENSMUSG00000005481/ENSMUSG00000029430/ENSMUSG00000078812/ENSMUSG00000028330/ENSMUSG00000024359/ENSMUSG00000027613/ENSMUSG00000058355/ENSMUSG00000034203/ENSMUSG00000021595/ENSMUSG00000036992/ENSMUSG00000019814/ENSMUSG00000061024/ENSMUSG00000022391/ENSMUSG00000028367/ENSMUSG00000022338/ENSMUSG00000029415/ENSMUSG00000067150/ENSMUSG00000026196/ENSMUSG00000032939/ENSMUSG00000022472/ENSMUSG00000038542/…	22	4.52137	Ddx39/Ran/Eif5a/Ncbp1/Hspa9/Eif6/Abce1/Chchd4/Nsun2/Nxt1/Ltv1/Rrs1/Rangap1/Txn1/Eny2/Sdad1/Xpo5/Bard1/Nup93/Desi1/Pcid2/Malt1
GO:0006402	mRNA catabolic process	28/942	225/21602	6.13634e-07	3.01043e-05	ENSMUSG00000028330/ENSMUSG00000034681/ENSMUSG00000016528/ENSMUSG00000032423/ENSMUSG00000035960/ENSMUSG00000024360/ENSMUSG00000059208/ENSMUSG00000038374/ENSMUSG00000027752/ENSMUSG00000030188/ENSMUSG00000025580/ENSMUSG00000035215/ENSMUSG00000091625/ENSMUSG00000031848/ENSMUSG00000034192/ENSMUSG00000031683/ENSMUSG00000039356/ENSMUSG00000062203/ENSMUSG00000028609/ENSMUSG00000007050/ENSMUSG00000038542/…	28	4.52137	Ncbp1/Rnps1/Mapkapk2/Syncrip/Apex1/Etf1/Hnrnpm/Rbm8a/Exosc8/Magohb/Eif4a3/Lsm7/Lsm5/Lsm4/Lsm3/Lsm6/Exosc2/Gspt1/Magoh/Lsm2/Pcid2/Pabpc4/Exosc7/Exosc5/Rbm10/Mettl3/Pde12/Exosc4
GO:0006413	translational initiation	18/942	105/21602	6.16194e-07	3.01043e-05	ENSMUSG00000024401/ENSMUSG00000028330/ENSMUSG00000027613/ENSMUSG00000058355/ENSMUSG00000028156/ENSMUSG00000044533/ENSMUSG00000067194/ENSMUSG00000070319/ENSMUSG00000005610/ENSMUSG00000023106/ENSMUSG00000056076/ENSMUSG00000045983/ENSMUSG00000024841/ENSMUSG00000028683/ENSMUSG00000004788/ENSMUSG00000003235/ENSMUSG00000022160/ENSMUSG00000042426	18	4.52137	Tnf/Ncbp1/Eif6/Abce1/Eif4e/Rps2/Eif1ax/Eif3g/Eif4g2/Denr/Eif3b/Eif4g1/Eif1ad/Eif2b3/Eif2b2/Eif2b5/Mettl3/Dhx29
GO:0009064	glutamine family amino acid metabolic process	14/942	65/21602	6.24406e-07	3.01043e-05	ENSMUSG00000053398/ENSMUSG00000029752/ENSMUSG00000028633/ENSMUSG00000027737/ENSMUSG00000026520/ENSMUSG00000027823/ENSMUSG00000029246/ENSMUSG00000076441/ENSMUSG00000024654/ENSMUSG00000009566/ENSMUSG00000028124/ENSMUSG00000013629/ENSMUSG00000006345/ENSMUSG00000025911	14	4.52137	Phgdh/Asns/Ctps/Slc7a11/Pycr2/Gmps/Ppat/Ass1/Asrgl1/Fpgs/Gclm/Cad/Ggt1/Adhfe1
GO:0007091	metaphase/anaphase transition of mitotic cell cycle	13/942	56/21602	6.27558e-07	3.01043e-05	ENSMUSG00000029910/ENSMUSG00000017499/ENSMUSG00000041431/ENSMUSG00000021569/ENSMUSG00000001403/ENSMUSG00000030867/ENSMUSG00000037313/ENSMUSG00000019773/ENSMUSG00000017716/ENSMUSG00000024537/ENSMUSG00000038542/ENSMUSG00000006585/ENSMUSG00000051235	13	4.52137	Mad2l1/Cdc6/Ccnb1/Trip13/Ube2c/Plk1/Tacc3/Fbxo5/Birc5/Psmg2/Pcid2/Cdt1/Gen1
GO:0046700	heterocycle catabolic process	41/942	408/21602	6.4512e-07	3.06463e-05	ENSMUSG00000027203/ENSMUSG00000058624/ENSMUSG00000025746/ENSMUSG00000028937/ENSMUSG00000028330/ENSMUSG00000034681/ENSMUSG00000016528/ENSMUSG00000021595/ENSMUSG00000024742/ENSMUSG00000032423/ENSMUSG00000023961/ENSMUSG00000035960/ENSMUSG00000024360/ENSMUSG00000059208/ENSMUSG00000038374/ENSMUSG00000027597/ENSMUSG00000027752/ENSMUSG00000030188/ENSMUSG00000025580/ENSMUSG00000035215/ENSMUSG00000091625/…	41	4.51362	Dut/Gda/Il6/Acot7/Ncbp1/Rnps1/Mapkapk2/Nsun2/Fen1/Syncrip/Enpp4/Apex1/Etf1/Hnrnpm/Rbm8a/Ahcy/Exosc8/Magohb/Eif4a3/Lsm7/Lsm5/Lsm4/Lsm3/Lsm6/Exosc2/Trir/Gspt1/Magoh/Lsm2/Hdc/Aicda/Pcid2/Pabpc4/Pnp/Exosc7/Exosc5/Rbm10/Mettl3/Pde12/Exosc4/Pop1
GO:1901988	negative regulation of cell cycle phase transition	23/942	163/21602	6.79002e-07	3.19458e-05	ENSMUSG00000029910/ENSMUSG00000017499/ENSMUSG00000028884/ENSMUSG00000022018/ENSMUSG00000041431/ENSMUSG00000021569/ENSMUSG00000030867/ENSMUSG00000019773/ENSMUSG00000017716/ENSMUSG00000021958/ENSMUSG00000050107/ENSMUSG00000028680/ENSMUSG00000024537/ENSMUSG00000052934/ENSMUSG00000027641/ENSMUSG00000046591/ENSMUSG00000031928/ENSMUSG00000038542/ENSMUSG00000019942/ENSMUSG00000059552/ENSMUSG00000006585/…	23	4.49559	Mad2l1/Cdc6/Rpa2/Rgcc/Ccnb1/Trip13/Plk1/Fbxo5/Birc5/Pinx1/Haspin/Plk3/Psmg2/Fbxo31/Rbl1/Ticrr/Mre11a/Pcid2/Cdk1/Trp53/Cdt1/Clspn/Gen1
GO:0006753	nucleoside phosphate metabolic process	43/942	439/21602	6.91179e-07	3.2209e-05	ENSMUSG00000020649/ENSMUSG00000028792/ENSMUSG00000029430/ENSMUSG00000030747/ENSMUSG00000027203/ENSMUSG00000026281/ENSMUSG00000028633/ENSMUSG00000020766/ENSMUSG00000028937/ENSMUSG00000021109/ENSMUSG00000005683/ENSMUSG00000029777/ENSMUSG00000026558/ENSMUSG00000018796/ENSMUSG00000036067/ENSMUSG00000027613/ENSMUSG00000031432/ENSMUSG00000025393/ENSMUSG00000025747/ENSMUSG00000027823/ENSMUSG00000022551/…	43	4.49202	Rrm2/Ak2/Ran/Dgat2/Dut/Dtymk/Ctps/Galk1/Acot7/Hif1a/Cs/Gars/Uck2/Acsl1/Slc2a6/Eif6/Prps1/Atp5b/Tyms/Gmps/Cyc1/Gart/Stoml2/Mvd/Adora2b/Atp5g1/Ppat/Gale/Nme6/Ampd2/Adsl/Gpat4/Impdh1/Fasn/Mthfd1/Dctd/Shmt1/Cad/Tbpl1/Bcl2l1/Pnp/Dck/Nt5c3
GO:0010965	regulation of mitotic sister chromatid separation	13/942	57/21602	7.8076e-07	3.60402e-05	ENSMUSG00000029910/ENSMUSG00000017499/ENSMUSG00000041431/ENSMUSG00000021569/ENSMUSG00000001403/ENSMUSG00000030867/ENSMUSG00000037313/ENSMUSG00000019773/ENSMUSG00000017716/ENSMUSG00000024537/ENSMUSG00000038542/ENSMUSG00000006585/ENSMUSG00000051235	13	4.44321	Mad2l1/Cdc6/Ccnb1/Trip13/Ube2c/Plk1/Tacc3/Fbxo5/Birc5/Psmg2/Pcid2/Cdt1/Gen1
GO:0000387	spliceosomal snRNP assembly	10/942	33/21602	8.78274e-07	4.01626e-05	ENSMUSG00000002477/ENSMUSG00000020018/ENSMUSG00000057278/ENSMUSG00000023110/ENSMUSG00000055760/ENSMUSG00000031848/ENSMUSG00000025439/ENSMUSG00000090553/ENSMUSG00000037275/ENSMUSG00000007050	10	4.39618	Snrpd1/Snrpf/Snrpg/Prmt5/Gemin6/Lsm4/Clns1a/Snrpe/Gemin5/Lsm2
GO:0071103	DNA conformation change	29/942	243/21602	9.33961e-07	4.23136e-05	ENSMUSG00000054766/ENSMUSG00000002870/ENSMUSG00000019857/ENSMUSG00000024844/ENSMUSG00000028693/ENSMUSG00000027018/ENSMUSG00000005470/ENSMUSG00000041431/ENSMUSG00000022673/ENSMUSG00000024791/ENSMUSG00000022945/ENSMUSG00000037149/ENSMUSG00000015880/ENSMUSG00000072980/ENSMUSG00000027323/ENSMUSG00000074403/ENSMUSG00000028312/ENSMUSG00000053801/ENSMUSG00000036167/ENSMUSG00000081058/ENSMUSG00000002835/…	29	4.37352	Set/Mcm2/Asf1a/Banf1/Nasp/Hat1/Asf1b/Ccnb1/Mcm4/Cdca5/Chaf1b/Ddx1/Ncapg/Oip5/Rad51/H3c13/Smc2/Grwd1/Pphln1/H3c15/Chaf1a/Aicda/Mbd3/Mre11a/Nap1l1/Cdk1/Trp53/Rpa1/Setdb2
GO:0044784	metaphase/anaphase transition of cell cycle	13/942	58/21602	9.66449e-07	4.31683e-05	ENSMUSG00000029910/ENSMUSG00000017499/ENSMUSG00000041431/ENSMUSG00000021569/ENSMUSG00000001403/ENSMUSG00000030867/ENSMUSG00000037313/ENSMUSG00000019773/ENSMUSG00000017716/ENSMUSG00000024537/ENSMUSG00000038542/ENSMUSG00000006585/ENSMUSG00000051235	13	4.36483	Mad2l1/Cdc6/Ccnb1/Trip13/Ube2c/Plk1/Tacc3/Fbxo5/Birc5/Psmg2/Pcid2/Cdt1/Gen1
GO:0033048	negative regulation of mitotic sister chromatid segregation	11/942	41/21602	9.70471e-07	4.31683e-05	ENSMUSG00000031388/ENSMUSG00000029910/ENSMUSG00000041431/ENSMUSG00000021569/ENSMUSG00000030867/ENSMUSG00000019773/ENSMUSG00000017716/ENSMUSG00000024537/ENSMUSG00000038542/ENSMUSG00000006585/ENSMUSG00000051235	11	4.36483	Naa10/Mad2l1/Ccnb1/Trip13/Plk1/Fbxo5/Birc5/Psmg2/Pcid2/Cdt1/Gen1
GO:0072527	pyrimidine-containing compound metabolic process	12/942	50/21602	1.15573e-06	5.09457e-05	ENSMUSG00000027203/ENSMUSG00000026281/ENSMUSG00000028633/ENSMUSG00000026558/ENSMUSG00000025747/ENSMUSG00000032478/ENSMUSG00000031562/ENSMUSG00000020534/ENSMUSG00000013629/ENSMUSG00000040627/ENSMUSG00000071359/ENSMUSG00000029366	12	4.29289	Dut/Dtymk/Ctps/Uck2/Tyms/Nme6/Dctd/Shmt1/Cad/Aicda/Tbpl1/Dck
GO:0009265	2'-deoxyribonucleotide biosynthetic process	6/942	10/21602	1.22249e-06	5.29349e-05	ENSMUSG00000027203/ENSMUSG00000026281/ENSMUSG00000025747/ENSMUSG00000031562/ENSMUSG00000020534/ENSMUSG00000071359	6	4.27626	Dut/Dtymk/Tyms/Dctd/Shmt1/Tbpl1
GO:0046385	deoxyribose phosphate biosynthetic process	6/942	10/21602	1.22249e-06	5.29349e-05	ENSMUSG00000027203/ENSMUSG00000026281/ENSMUSG00000025747/ENSMUSG00000031562/ENSMUSG00000020534/ENSMUSG00000071359	6	4.27626	Dut/Dtymk/Tyms/Dctd/Shmt1/Tbpl1
GO:0000956	nuclear-transcribed mRNA catabolic process	18/942	110/21602	1.24912e-06	5.36134e-05	ENSMUSG00000028330/ENSMUSG00000034681/ENSMUSG00000024360/ENSMUSG00000038374/ENSMUSG00000027752/ENSMUSG00000030188/ENSMUSG00000025580/ENSMUSG00000035215/ENSMUSG00000031848/ENSMUSG00000034192/ENSMUSG00000039356/ENSMUSG00000062203/ENSMUSG00000028609/ENSMUSG00000038542/ENSMUSG00000025785/ENSMUSG00000061286/ENSMUSG00000043702/ENSMUSG00000034259	18	4.27073	Ncbp1/Rnps1/Etf1/Rbm8a/Exosc8/Magohb/Eif4a3/Lsm7/Lsm4/Lsm3/Exosc2/Gspt1/Magoh/Pcid2/Exosc7/Exosc5/Pde12/Exosc4
GO:0090407	organophosphate biosynthetic process	42/942	434/21602	1.27468e-06	5.4235e-05	ENSMUSG00000020649/ENSMUSG00000028792/ENSMUSG00000027203/ENSMUSG00000026281/ENSMUSG00000028633/ENSMUSG00000028937/ENSMUSG00000029777/ENSMUSG00000026558/ENSMUSG00000038732/ENSMUSG00000032540/ENSMUSG00000018796/ENSMUSG00000031432/ENSMUSG00000025393/ENSMUSG00000025747/ENSMUSG00000019139/ENSMUSG00000027823/ENSMUSG00000022551/ENSMUSG00000022962/ENSMUSG00000028455/ENSMUSG00000006517/ENSMUSG00000014245/…	42	4.26572	Rrm2/Ak2/Dut/Dtymk/Ctps/Acot7/Gars/Uck2/Mboat1/Abhd5/Acsl1/Prps1/Atp5b/Tyms/Isyna1/Gmps/Cyc1/Gart/Stoml2/Mvd/Pigl/Adora2b/Atp5g1/Ppat/Nme6/Ampd2/Adsl/Gpat4/Ippk/Impdh1/Pla2g4a/Mthfd1/Dctd/Shmt1/Selenoi/Cad/Pigf/Tbpl1/Bcl2l1/Pnp/Lpcat4/Agpat4
GO:0033047	regulation of mitotic sister chromatid segregation	14/942	69/21602	1.3456e-06	5.6759e-05	ENSMUSG00000031388/ENSMUSG00000029910/ENSMUSG00000017499/ENSMUSG00000041431/ENSMUSG00000021569/ENSMUSG00000001403/ENSMUSG00000030867/ENSMUSG00000037313/ENSMUSG00000019773/ENSMUSG00000017716/ENSMUSG00000024537/ENSMUSG00000038542/ENSMUSG00000006585/ENSMUSG00000051235	14	4.24597	Naa10/Mad2l1/Cdc6/Ccnb1/Trip13/Ube2c/Plk1/Tacc3/Fbxo5/Birc5/Psmg2/Pcid2/Cdt1/Gen1
GO:0000478	endonucleolytic cleavage involved in rRNA processing	7/942	15/21602	1.3876e-06	5.75385e-05	ENSMUSG00000022557/ENSMUSG00000024785/ENSMUSG00000061024/ENSMUSG00000040688/ENSMUSG00000038335/ENSMUSG00000022313/ENSMUSG00000028948	7	4.24004	Bop1/Rcl1/Rrs1/Tbl3/Tsr1/Utp23/Nol9
GO:0000479	endonucleolytic cleavage of tricistronic rRNA transcript (SSU-rRNA, 5.8S rRNA, LSU-rRNA)	7/942	15/21602	1.3876e-06	5.75385e-05	ENSMUSG00000022557/ENSMUSG00000024785/ENSMUSG00000061024/ENSMUSG00000040688/ENSMUSG00000038335/ENSMUSG00000022313/ENSMUSG00000028948	7	4.24004	Bop1/Rcl1/Rrs1/Tbl3/Tsr1/Utp23/Nol9
GO:0051306	mitotic sister chromatid separation	13/942	60/21602	1.45959e-06	6.00149e-05	ENSMUSG00000029910/ENSMUSG00000017499/ENSMUSG00000041431/ENSMUSG00000021569/ENSMUSG00000001403/ENSMUSG00000030867/ENSMUSG00000037313/ENSMUSG00000019773/ENSMUSG00000017716/ENSMUSG00000024537/ENSMUSG00000038542/ENSMUSG00000006585/ENSMUSG00000051235	13	4.22174	Mad2l1/Cdc6/Ccnb1/Trip13/Ube2c/Plk1/Tacc3/Fbxo5/Birc5/Psmg2/Pcid2/Cdt1/Gen1
GO:0019439	aromatic compound catabolic process	41/942	422/21602	1.53976e-06	6.27839e-05	ENSMUSG00000027203/ENSMUSG00000058624/ENSMUSG00000025746/ENSMUSG00000028937/ENSMUSG00000028330/ENSMUSG00000034681/ENSMUSG00000016528/ENSMUSG00000021595/ENSMUSG00000024742/ENSMUSG00000032423/ENSMUSG00000023961/ENSMUSG00000035960/ENSMUSG00000024360/ENSMUSG00000059208/ENSMUSG00000038374/ENSMUSG00000027597/ENSMUSG00000027752/ENSMUSG00000030188/ENSMUSG00000025580/ENSMUSG00000035215/ENSMUSG00000091625/…	41	4.20215	Dut/Gda/Il6/Acot7/Ncbp1/Rnps1/Mapkapk2/Nsun2/Fen1/Syncrip/Enpp4/Apex1/Etf1/Hnrnpm/Rbm8a/Ahcy/Exosc8/Magohb/Eif4a3/Lsm7/Lsm5/Lsm4/Lsm3/Lsm6/Exosc2/Trir/Gspt1/Magoh/Lsm2/Hdc/Aicda/Pcid2/Pabpc4/Pnp/Exosc7/Exosc5/Rbm10/Mettl3/Pde12/Exosc4/Pop1
GO:0033046	negative regulation of sister chromatid segregation	11/942	43/21602	1.631e-06	6.54138e-05	ENSMUSG00000031388/ENSMUSG00000029910/ENSMUSG00000041431/ENSMUSG00000021569/ENSMUSG00000030867/ENSMUSG00000019773/ENSMUSG00000017716/ENSMUSG00000024537/ENSMUSG00000038542/ENSMUSG00000006585/ENSMUSG00000051235	11	4.18433	Naa10/Mad2l1/Ccnb1/Trip13/Plk1/Fbxo5/Birc5/Psmg2/Pcid2/Cdt1/Gen1
GO:0043039	tRNA aminoacylation	11/942	43/21602	1.631e-06	6.54138e-05	ENSMUSG00000040354/ENSMUSG00000026615/ENSMUSG00000007029/ENSMUSG00000029777/ENSMUSG00000022241/ENSMUSG00000001380/ENSMUSG00000031960/ENSMUSG00000075528/ENSMUSG00000028811/ENSMUSG00000022792/ENSMUSG00000019863	11	4.18433	Mars1/Eprs/Vars/Gars/Tars/Hars/Aars/Aarsd1/Yars/Yars2/Qrsl1
GO:0043038	amino acid activation	11/942	44/21602	2.08946e-06	8.31197e-05	ENSMUSG00000040354/ENSMUSG00000026615/ENSMUSG00000007029/ENSMUSG00000029777/ENSMUSG00000022241/ENSMUSG00000001380/ENSMUSG00000031960/ENSMUSG00000075528/ENSMUSG00000028811/ENSMUSG00000022792/ENSMUSG00000019863	11	4.0803	Mars1/Eprs/Vars/Gars/Tars/Hars/Aars/Aarsd1/Yars/Yars2/Qrsl1
GO:1905818	regulation of chromosome separation	13/942	62/21602	2.16489e-06	8.54258e-05	ENSMUSG00000029910/ENSMUSG00000017499/ENSMUSG00000041431/ENSMUSG00000021569/ENSMUSG00000001403/ENSMUSG00000030867/ENSMUSG00000037313/ENSMUSG00000019773/ENSMUSG00000017716/ENSMUSG00000024537/ENSMUSG00000038542/ENSMUSG00000006585/ENSMUSG00000051235	13	4.06841	Mad2l1/Cdc6/Ccnb1/Trip13/Ube2c/Plk1/Tacc3/Fbxo5/Birc5/Psmg2/Pcid2/Cdt1/Gen1
GO:0030071	regulation of mitotic metaphase/anaphase transition	12/942	53/21602	2.25122e-06	8.81217e-05	ENSMUSG00000029910/ENSMUSG00000017499/ENSMUSG00000041431/ENSMUSG00000021569/ENSMUSG00000001403/ENSMUSG00000030867/ENSMUSG00000019773/ENSMUSG00000017716/ENSMUSG00000024537/ENSMUSG00000038542/ENSMUSG00000006585/ENSMUSG00000051235	12	4.05492	Mad2l1/Cdc6/Ccnb1/Trip13/Ube2c/Plk1/Fbxo5/Birc5/Psmg2/Pcid2/Cdt1/Gen1
GO:0000723	telomere maintenance	19/942	126/21602	2.27984e-06	8.85337e-05	ENSMUSG00000021270/ENSMUSG00000001416/ENSMUSG00000029447/ENSMUSG00000002068/ENSMUSG00000001056/ENSMUSG00000068039/ENSMUSG00000025613/ENSMUSG00000042354/ENSMUSG00000028884/ENSMUSG00000030007/ENSMUSG00000023944/ENSMUSG00000035960/ENSMUSG00000071072/ENSMUSG00000034024/ENSMUSG00000021958/ENSMUSG00000027323/ENSMUSG00000041346/ENSMUSG00000031928/ENSMUSG00000000751	19	4.05289	Hsp90aa1/Cct3/Cct6a/Ccne1/Nhp2/Tcp1/Cct8/Gnl3/Rpa2/Cct7/Hsp90ab1/Apex1/Ptges3/Cct2/Pinx1/Rad51/Wrap53/Mre11a/Rpa1
GO:0000463	maturation of LSU-rRNA from tricistronic rRNA transcript (SSU-rRNA, 5.8S rRNA, LSU-rRNA)	7/942	16/21602	2.37384e-06	9.07438e-05	ENSMUSG00000021149/ENSMUSG00000022557/ENSMUSG00000001674/ENSMUSG00000038510/ENSMUSG00000020706/ENSMUSG00000074182/ENSMUSG00000028948	7	4.04218	Gtpbp4/Bop1/Ddx18/Rpf2/Ftsj3/Znhit6/Nol9
GO:0070200	establishment of protein localization to telomere	7/942	16/21602	2.37384e-06	9.07438e-05	ENSMUSG00000001416/ENSMUSG00000029447/ENSMUSG00000068039/ENSMUSG00000025613/ENSMUSG00000030007/ENSMUSG00000034024/ENSMUSG00000041346	7	4.04218	Cct3/Cct6a/Tcp1/Cct8/Cct7/Cct2/Wrap53
GO:0000027	ribosomal large subunit assembly	9/942	29/21602	2.49747e-06	9.40009e-05	ENSMUSG00000022557/ENSMUSG00000038900/ENSMUSG00000029066/ENSMUSG00000038279/ENSMUSG00000061024/ENSMUSG00000098274/ENSMUSG00000004100/ENSMUSG00000038510/ENSMUSG00000022247	9	4.02687	Bop1/Rpl12/Mrpl20/Nop2/Rrs1/Rpl24/Ppan/Rpf2/Brix1
GO:0070198	protein localization to chromosome, telomeric region	9/942	29/21602	2.49747e-06	9.40009e-05	ENSMUSG00000001416/ENSMUSG00000029447/ENSMUSG00000068039/ENSMUSG00000025613/ENSMUSG00000042354/ENSMUSG00000030007/ENSMUSG00000034024/ENSMUSG00000021958/ENSMUSG00000041346	9	4.02687	Cct3/Cct6a/Tcp1/Cct8/Gnl3/Cct7/Cct2/Pinx1/Wrap53
GO:0009219	pyrimidine deoxyribonucleotide metabolic process	6/942	11/21602	2.58988e-06	9.6382e-05	ENSMUSG00000027203/ENSMUSG00000026281/ENSMUSG00000025747/ENSMUSG00000031562/ENSMUSG00000020534/ENSMUSG00000071359	6	4.016	Dut/Dtymk/Tyms/Dctd/Shmt1/Tbpl1
GO:0006278	RNA-dependent DNA biosynthetic process	13/942	63/21602	2.61983e-06	9.6382e-05	ENSMUSG00000021270/ENSMUSG00000001416/ENSMUSG00000029447/ENSMUSG00000001056/ENSMUSG00000068039/ENSMUSG00000025613/ENSMUSG00000030007/ENSMUSG00000023944/ENSMUSG00000071072/ENSMUSG00000034024/ENSMUSG00000021958/ENSMUSG00000041346/ENSMUSG00000000751	13	4.016	Hsp90aa1/Cct3/Cct6a/Nhp2/Tcp1/Cct8/Cct7/Hsp90ab1/Ptges3/Cct2/Pinx1/Wrap53/Rpa1
GO:0007004	telomere maintenance via telomerase	13/942	63/21602	2.61983e-06	9.6382e-05	ENSMUSG00000021270/ENSMUSG00000001416/ENSMUSG00000029447/ENSMUSG00000001056/ENSMUSG00000068039/ENSMUSG00000025613/ENSMUSG00000030007/ENSMUSG00000023944/ENSMUSG00000071072/ENSMUSG00000034024/ENSMUSG00000021958/ENSMUSG00000041346/ENSMUSG00000000751	13	4.016	Hsp90aa1/Cct3/Cct6a/Nhp2/Tcp1/Cct8/Cct7/Hsp90ab1/Ptges3/Cct2/Pinx1/Wrap53/Rpa1
GO:0051985	negative regulation of chromosome segregation	11/942	45/21602	2.65713e-06	9.70251e-05	ENSMUSG00000031388/ENSMUSG00000029910/ENSMUSG00000041431/ENSMUSG00000021569/ENSMUSG00000030867/ENSMUSG00000019773/ENSMUSG00000017716/ENSMUSG00000024537/ENSMUSG00000038542/ENSMUSG00000006585/ENSMUSG00000051235	11	4.01312	Naa10/Mad2l1/Ccnb1/Trip13/Plk1/Fbxo5/Birc5/Psmg2/Pcid2/Cdt1/Gen1
GO:0045841	negative regulation of mitotic metaphase/anaphase transition	10/942	37/21602	2.81977e-06	0.000102201	ENSMUSG00000029910/ENSMUSG00000041431/ENSMUSG00000021569/ENSMUSG00000030867/ENSMUSG00000019773/ENSMUSG00000017716/ENSMUSG00000024537/ENSMUSG00000038542/ENSMUSG00000006585/ENSMUSG00000051235	10	3.99055	Mad2l1/Ccnb1/Trip13/Plk1/Fbxo5/Birc5/Psmg2/Pcid2/Cdt1/Gen1
GO:0051983	regulation of chromosome segregation	17/942	105/21602	2.8517e-06	0.000102598	ENSMUSG00000031388/ENSMUSG00000029910/ENSMUSG00000017499/ENSMUSG00000024742/ENSMUSG00000041431/ENSMUSG00000021569/ENSMUSG00000001403/ENSMUSG00000030867/ENSMUSG00000037313/ENSMUSG00000024791/ENSMUSG00000019773/ENSMUSG00000017716/ENSMUSG00000024537/ENSMUSG00000037991/ENSMUSG00000038542/ENSMUSG00000006585/ENSMUSG00000051235	17	3.98886	Naa10/Mad2l1/Cdc6/Fen1/Ccnb1/Trip13/Ube2c/Plk1/Tacc3/Cdca5/Fbxo5/Birc5/Psmg2/Rmi2/Pcid2/Cdt1/Gen1
GO:0032200	telomere organization	19/942	128/21602	2.89996e-06	0.000103573	ENSMUSG00000021270/ENSMUSG00000001416/ENSMUSG00000029447/ENSMUSG00000002068/ENSMUSG00000001056/ENSMUSG00000068039/ENSMUSG00000025613/ENSMUSG00000042354/ENSMUSG00000028884/ENSMUSG00000030007/ENSMUSG00000023944/ENSMUSG00000035960/ENSMUSG00000071072/ENSMUSG00000034024/ENSMUSG00000021958/ENSMUSG00000027323/ENSMUSG00000041346/ENSMUSG00000031928/ENSMUSG00000000751	19	3.98475	Hsp90aa1/Cct3/Cct6a/Ccne1/Nhp2/Tcp1/Cct8/Gnl3/Rpa2/Cct7/Hsp90ab1/Apex1/Ptges3/Cct2/Pinx1/Rad51/Wrap53/Mre11a/Rpa1
GO:0072594	establishment of protein localization to organelle	41/942	434/21602	3.11917e-06	0.000110595	ENSMUSG00000021270/ENSMUSG00000029430/ENSMUSG00000001416/ENSMUSG00000048007/ENSMUSG00000029447/ENSMUSG00000025980/ENSMUSG00000025746/ENSMUSG00000013701/ENSMUSG00000026864/ENSMUSG00000068039/ENSMUSG00000025613/ENSMUSG00000034203/ENSMUSG00000030007/ENSMUSG00000023944/ENSMUSG00000036992/ENSMUSG00000062580/ENSMUSG00000053317/ENSMUSG00000019850/ENSMUSG00000004264/ENSMUSG00000034024/ENSMUSG00000027746/…	41	3.95627	Hsp90aa1/Ran/Cct3/Timm8a1/Cct6a/Hspd1/Il6/Timm23/Hspa5/Tcp1/Cct8/Chchd4/Cct7/Hsp90ab1/Nxt1/Timm17a/Sec61b/Tnfaip3/Phb2/Cct2/Ufm1/Tomm40/Cox18/Pola2/Srp19/Tomm70a/Parl/Snf8/Sec61g/Hsph1/Nup93/Heatr3/Mipep/Ssr3/Wrap53/Cdk1/Trp53/Ptgs2/Timm9/Srp68/Nup54
GO:0061077	chaperone-mediated protein folding	12/942	55/21602	3.41634e-06	0.000119034	ENSMUSG00000030357/ENSMUSG00000026864/ENSMUSG00000024359/ENSMUSG00000073676/ENSMUSG00000071072/ENSMUSG00000034024/ENSMUSG00000025823/ENSMUSG00000028416/ENSMUSG00000029657/ENSMUSG00000022037/ENSMUSG00000027804/ENSMUSG00000026849	12	3.92433	Fkbp4/Hspa5/Hspa9/Hspe1/Ptges3/Cct2/Pdia4/Bag1/Hsph1/Clu/Ppid/Tor1a
GO:1902099	regulation of metaphase/anaphase transition of cell cycle	12/942	55/21602	3.41634e-06	0.000119034	ENSMUSG00000029910/ENSMUSG00000017499/ENSMUSG00000041431/ENSMUSG00000021569/ENSMUSG00000001403/ENSMUSG00000030867/ENSMUSG00000019773/ENSMUSG00000017716/ENSMUSG00000024537/ENSMUSG00000038542/ENSMUSG00000006585/ENSMUSG00000051235	12	3.92433	Mad2l1/Cdc6/Ccnb1/Trip13/Ube2c/Plk1/Fbxo5/Birc5/Psmg2/Pcid2/Cdt1/Gen1
GO:0009262	deoxyribonucleotide metabolic process	9/942	30/21602	3.43016e-06	0.000119034	ENSMUSG00000020649/ENSMUSG00000028792/ENSMUSG00000027203/ENSMUSG00000026281/ENSMUSG00000025747/ENSMUSG00000031562/ENSMUSG00000020534/ENSMUSG00000071359/ENSMUSG00000115338	9	3.92433	Rrm2/Ak2/Dut/Dtymk/Tyms/Dctd/Shmt1/Tbpl1/Pnp
GO:0006839	mitochondrial transport	25/942	205/21602	3.50224e-06	0.000120679	ENSMUSG00000021270/ENSMUSG00000048007/ENSMUSG00000025980/ENSMUSG00000013701/ENSMUSG00000057388/ENSMUSG00000034203/ENSMUSG00000021474/ENSMUSG00000025393/ENSMUSG00000022551/ENSMUSG00000062580/ENSMUSG00000028455/ENSMUSG00000064326/ENSMUSG00000028982/ENSMUSG00000002984/ENSMUSG00000035505/ENSMUSG00000022752/ENSMUSG00000033918/ENSMUSG00000040322/ENSMUSG00000049422/ENSMUSG00000027010/ENSMUSG00000021993/…	25	3.91837	Hsp90aa1/Timm8a1/Hspd1/Timm23/Mrpl18/Chchd4/Sfxn1/Atp5b/Cyc1/Timm17a/Stoml2/Siva1/Slc25a33/Tomm40/Cox18/Tomm70a/Parl/Slc25a24/Chchd10/Slc25a12/Mipep/Bcl2l1/Trp53/Timm9/Psen2
GO:1902100	negative regulation of metaphase/anaphase transition of cell cycle	10/942	38/21602	3.67798e-06	0.000124975	ENSMUSG00000029910/ENSMUSG00000041431/ENSMUSG00000021569/ENSMUSG00000030867/ENSMUSG00000019773/ENSMUSG00000017716/ENSMUSG00000024537/ENSMUSG00000038542/ENSMUSG00000006585/ENSMUSG00000051235	10	3.90318	Mad2l1/Ccnb1/Trip13/Plk1/Fbxo5/Birc5/Psmg2/Pcid2/Cdt1/Gen1
GO:2000816	negative regulation of mitotic sister chromatid separation	10/942	38/21602	3.67798e-06	0.000124975	ENSMUSG00000029910/ENSMUSG00000041431/ENSMUSG00000021569/ENSMUSG00000030867/ENSMUSG00000019773/ENSMUSG00000017716/ENSMUSG00000024537/ENSMUSG00000038542/ENSMUSG00000006585/ENSMUSG00000051235	10	3.90318	Mad2l1/Ccnb1/Trip13/Plk1/Fbxo5/Birc5/Psmg2/Pcid2/Cdt1/Gen1
GO:0000724	double-strand break repair via homologous recombination	19/942	131/21602	4.11877e-06	0.000138987	ENSMUSG00000005410/ENSMUSG00000002870/ENSMUSG00000000028/ENSMUSG00000026914/ENSMUSG00000028884/ENSMUSG00000022673/ENSMUSG00000012483/ENSMUSG00000042498/ENSMUSG00000041859/ENSMUSG00000045751/ENSMUSG00000027323/ENSMUSG00000078521/ENSMUSG00000037991/ENSMUSG00000049932/ENSMUSG00000041346/ENSMUSG00000052144/ENSMUSG00000031928/ENSMUSG00000000751/ENSMUSG00000051235	19	3.85703	Mcm5/Mcm2/Cdc45/Psmd14/Rpa2/Mcm4/Rpa3/Radx/Mcm3/Mms22l/Rad51/Aunip/Rmi2/H2ax/Wrap53/Ppp4r2/Mre11a/Rpa1/Gen1
GO:0000725	recombinational repair	19/942	132/21602	4.6178e-06	0.00015476	ENSMUSG00000005410/ENSMUSG00000002870/ENSMUSG00000000028/ENSMUSG00000026914/ENSMUSG00000028884/ENSMUSG00000022673/ENSMUSG00000012483/ENSMUSG00000042498/ENSMUSG00000041859/ENSMUSG00000045751/ENSMUSG00000027323/ENSMUSG00000078521/ENSMUSG00000037991/ENSMUSG00000049932/ENSMUSG00000041346/ENSMUSG00000052144/ENSMUSG00000031928/ENSMUSG00000000751/ENSMUSG00000051235	19	3.81034	Mcm5/Mcm2/Cdc45/Psmd14/Rpa2/Mcm4/Rpa3/Radx/Mcm3/Mms22l/Rad51/Aunip/Rmi2/H2ax/Wrap53/Ppp4r2/Mre11a/Rpa1/Gen1
GO:0031577	spindle checkpoint	10/942	39/21602	4.75393e-06	0.000157169	ENSMUSG00000029910/ENSMUSG00000041431/ENSMUSG00000021569/ENSMUSG00000030867/ENSMUSG00000017716/ENSMUSG00000027496/ENSMUSG00000024537/ENSMUSG00000038542/ENSMUSG00000006585/ENSMUSG00000051235	10	3.80363	Mad2l1/Ccnb1/Trip13/Plk1/Birc5/Aurka/Psmg2/Pcid2/Cdt1/Gen1
GO:1905819	negative regulation of chromosome separation	10/942	39/21602	4.75393e-06	0.000157169	ENSMUSG00000029910/ENSMUSG00000041431/ENSMUSG00000021569/ENSMUSG00000030867/ENSMUSG00000019773/ENSMUSG00000017716/ENSMUSG00000024537/ENSMUSG00000038542/ENSMUSG00000006585/ENSMUSG00000051235	10	3.80363	Mad2l1/Ccnb1/Trip13/Plk1/Fbxo5/Birc5/Psmg2/Pcid2/Cdt1/Gen1
GO:0000466	maturation of 5.8S rRNA from tricistronic rRNA transcript (SSU-rRNA, 5.8S rRNA, LSU-rRNA)	8/942	24/21602	5.00266e-06	0.000163187	ENSMUSG00000022557/ENSMUSG00000024785/ENSMUSG00000061024/ENSMUSG00000027752/ENSMUSG00000039356/ENSMUSG00000020706/ENSMUSG00000025785/ENSMUSG00000028948	8	3.78732	Bop1/Rcl1/Rrs1/Exosc8/Exosc2/Ftsj3/Exosc7/Nol9
GO:0009156	ribonucleoside monophosphate biosynthetic process	8/942	24/21602	5.00266e-06	0.000163187	ENSMUSG00000026558/ENSMUSG00000031432/ENSMUSG00000027823/ENSMUSG00000022962/ENSMUSG00000029246/ENSMUSG00000027889/ENSMUSG00000022407/ENSMUSG00000003500	8	3.78732	Uck2/Prps1/Gmps/Gart/Ppat/Ampd2/Adsl/Impdh1
GO:0010833	telomere maintenance via telomere lengthening	14/942	77/21602	5.28646e-06	0.000171302	ENSMUSG00000021270/ENSMUSG00000001416/ENSMUSG00000029447/ENSMUSG00000001056/ENSMUSG00000068039/ENSMUSG00000025613/ENSMUSG00000030007/ENSMUSG00000023944/ENSMUSG00000071072/ENSMUSG00000034024/ENSMUSG00000021958/ENSMUSG00000027323/ENSMUSG00000041346/ENSMUSG00000000751	14	3.76624	Hsp90aa1/Cct3/Cct6a/Nhp2/Tcp1/Cct8/Cct7/Hsp90ab1/Ptges3/Cct2/Pinx1/Rad51/Wrap53/Rpa1
GO:0034248	regulation of cellular amide metabolic process	39/942	413/21602	5.45197e-06	0.000175503	ENSMUSG00000024401/ENSMUSG00000040152/ENSMUSG00000078812/ENSMUSG00000025746/ENSMUSG00000026615/ENSMUSG00000028330/ENSMUSG00000027737/ENSMUSG00000027613/ENSMUSG00000028156/ENSMUSG00000025403/ENSMUSG00000025747/ENSMUSG00000032423/ENSMUSG00000026234/ENSMUSG00000005610/ENSMUSG00000024360/ENSMUSG00000056076/ENSMUSG00000045983/ENSMUSG00000018446/ENSMUSG00000025364/ENSMUSG00000025580/ENSMUSG00000039934/…	39	3.75572	Tnf/Thbs1/Eif5a/Il6/Eprs/Ncbp1/Slc7a11/Eif6/Eif4e/Shmt2/Tyms/Syncrip/Ncl/Eif4g2/Etf1/Eif3b/Eif4g1/C1qbp/Pa2g4/Eif4a3/Gsap/Aars/Mrps27/Gspt1/Magoh/Eif2b2/Eif2b5/Gemin5/Pus7/Shmt1/Eefsec/Tsfm/Rcc1l/Rpusd3/Rela/Clu/Trp53/Mettl3/Pin1
GO:0006405	RNA export from nucleus	15/942	88/21602	5.65313e-06	0.000180789	ENSMUSG00000005481/ENSMUSG00000029430/ENSMUSG00000078812/ENSMUSG00000028330/ENSMUSG00000027613/ENSMUSG00000058355/ENSMUSG00000021595/ENSMUSG00000036992/ENSMUSG00000019814/ENSMUSG00000061024/ENSMUSG00000022338/ENSMUSG00000029415/ENSMUSG00000067150/ENSMUSG00000032939/ENSMUSG00000038542	15	3.74283	Ddx39/Ran/Eif5a/Ncbp1/Eif6/Abce1/Nsun2/Nxt1/Ltv1/Rrs1/Eny2/Sdad1/Xpo5/Nup93/Pcid2
GO:0006418	tRNA aminoacylation for protein translation	10/942	40/21602	6.09222e-06	0.000193052	ENSMUSG00000040354/ENSMUSG00000026615/ENSMUSG00000007029/ENSMUSG00000029777/ENSMUSG00000022241/ENSMUSG00000001380/ENSMUSG00000031960/ENSMUSG00000075528/ENSMUSG00000028811/ENSMUSG00000022792	10	3.71433	Mars1/Eprs/Vars/Gars/Tars/Hars/Aars/Aarsd1/Yars/Yars2
GO:0051131	chaperone-mediated protein complex assembly	7/942	18/21602	6.11548e-06	0.000193052	ENSMUSG00000021270/ENSMUSG00000023944/ENSMUSG00000071072/ENSMUSG00000022913/ENSMUSG00000034024/ENSMUSG00000024537/ENSMUSG00000022037	7	3.71433	Hsp90aa1/Hsp90ab1/Ptges3/Psmg1/Cct2/Psmg2/Clu
GO:2000278	regulation of DNA biosynthetic process	18/942	123/21602	6.44944e-06	0.000202289	ENSMUSG00000024401/ENSMUSG00000021270/ENSMUSG00000050953/ENSMUSG00000001416/ENSMUSG00000029447/ENSMUSG00000022881/ENSMUSG00000068039/ENSMUSG00000025613/ENSMUSG00000030007/ENSMUSG00000023944/ENSMUSG00000029014/ENSMUSG00000038482/ENSMUSG00000071072/ENSMUSG00000034024/ENSMUSG00000021958/ENSMUSG00000041346/ENSMUSG00000029363/ENSMUSG00000059552	18	3.69403	Tnf/Hsp90aa1/Gja1/Cct3/Cct6a/Rfc4/Tcp1/Cct8/Cct7/Hsp90ab1/Dnajc2/Tfdp1/Ptges3/Cct2/Pinx1/Wrap53/Rfc5/Trp53
GO:0045333	cellular respiration	21/942	160/21602	6.60148e-06	0.000204934	ENSMUSG00000006818/ENSMUSG00000032279/ENSMUSG00000063694/ENSMUSG00000019179/ENSMUSG00000021109/ENSMUSG00000005683/ENSMUSG00000025403/ENSMUSG00000034203/ENSMUSG00000022551/ENSMUSG00000041431/ENSMUSG00000036285/ENSMUSG00000025981/ENSMUSG00000021764/ENSMUSG00000022407/ENSMUSG00000037710/ENSMUSG00000040463/ENSMUSG00000059363/ENSMUSG00000027010/ENSMUSG00000068184/ENSMUSG00000042148/ENSMUSG00000019942	21	3.68839	Sod2/Idh3a/Cycs/Mdh2/Hif1a/Cs/Shmt2/Chchd4/Cyc1/Ccnb1/Noa1/Coq10b/Ndufs4/Adsl/Cisd1/Mybbp1a/Fxn/Slc25a12/Ndufaf2/Cox10/Cdk1
GO:0006323	DNA packaging	24/942	199/21602	6.61752e-06	0.000204934	ENSMUSG00000054766/ENSMUSG00000002870/ENSMUSG00000019857/ENSMUSG00000024844/ENSMUSG00000028693/ENSMUSG00000027018/ENSMUSG00000005470/ENSMUSG00000041431/ENSMUSG00000024791/ENSMUSG00000022945/ENSMUSG00000015880/ENSMUSG00000072980/ENSMUSG00000074403/ENSMUSG00000028312/ENSMUSG00000053801/ENSMUSG00000036167/ENSMUSG00000081058/ENSMUSG00000002835/ENSMUSG00000040627/ENSMUSG00000035478/ENSMUSG00000058799/…	24	3.68839	Set/Mcm2/Asf1a/Banf1/Nasp/Hat1/Asf1b/Ccnb1/Cdca5/Chaf1b/Ncapg/Oip5/H3c13/Smc2/Grwd1/Pphln1/H3c15/Chaf1a/Aicda/Mbd3/Nap1l1/Cdk1/Trp53/Setdb2
GO:0006760	folic acid-containing compound metabolic process	8/942	25/21602	7.07619e-06	0.000215055	ENSMUSG00000005667/ENSMUSG00000025403/ENSMUSG00000025747/ENSMUSG00000022962/ENSMUSG00000009566/ENSMUSG00000021048/ENSMUSG00000020534/ENSMUSG00000034617	8	3.66745	Mthfd2/Shmt2/Tyms/Gart/Fpgs/Mthfd1/Shmt1/Mtrr
GO:0009394	2'-deoxyribonucleotide metabolic process	8/942	25/21602	7.07619e-06	0.000215055	ENSMUSG00000028792/ENSMUSG00000027203/ENSMUSG00000026281/ENSMUSG00000025747/ENSMUSG00000031562/ENSMUSG00000020534/ENSMUSG00000071359/ENSMUSG00000115338	8	3.66745	Ak2/Dut/Dtymk/Tyms/Dctd/Shmt1/Tbpl1/Pnp
GO:0019692	deoxyribose phosphate metabolic process	8/942	25/21602	7.07619e-06	0.000215055	ENSMUSG00000028792/ENSMUSG00000027203/ENSMUSG00000026281/ENSMUSG00000025747/ENSMUSG00000031562/ENSMUSG00000020534/ENSMUSG00000071359/ENSMUSG00000115338	8	3.66745	Ak2/Dut/Dtymk/Tyms/Dctd/Shmt1/Tbpl1/Pnp
GO:0044786	cell cycle DNA replication	10/942	41/21602	7.74439e-06	0.000233909	ENSMUSG00000005410/ENSMUSG00000002870/ENSMUSG00000000028/ENSMUSG00000022673/ENSMUSG00000019773/ENSMUSG00000041859/ENSMUSG00000027323/ENSMUSG00000027454/ENSMUSG00000040627/ENSMUSG00000006585	10	3.63095	Mcm5/Mcm2/Cdc45/Mcm4/Fbxo5/Mcm3/Rad51/Gins1/Aicda/Cdt1
GO:0009161	ribonucleoside monophosphate metabolic process	9/942	33/21602	8.21785e-06	0.000246687	ENSMUSG00000028792/ENSMUSG00000026558/ENSMUSG00000031432/ENSMUSG00000027823/ENSMUSG00000022962/ENSMUSG00000029246/ENSMUSG00000027889/ENSMUSG00000022407/ENSMUSG00000003500	9	3.60785	Ak2/Uck2/Prps1/Gmps/Gart/Ppat/Ampd2/Adsl/Impdh1
GO:0071027	nuclear RNA surveillance	6/942	13/21602	8.92103e-06	0.000264549	ENSMUSG00000027752/ENSMUSG00000039356/ENSMUSG00000038542/ENSMUSG00000025785/ENSMUSG00000061286/ENSMUSG00000034259	6	3.57749	Exosc8/Exosc2/Pcid2/Exosc7/Exosc5/Exosc4
GO:0071028	nuclear mRNA surveillance	6/942	13/21602	8.92103e-06	0.000264549	ENSMUSG00000027752/ENSMUSG00000039356/ENSMUSG00000038542/ENSMUSG00000025785/ENSMUSG00000061286/ENSMUSG00000034259	6	3.57749	Exosc8/Exosc2/Pcid2/Exosc7/Exosc5/Exosc4
GO:1901361	organic cyclic compound catabolic process	41/942	454/21602	9.37983e-06	0.000276479	ENSMUSG00000027203/ENSMUSG00000058624/ENSMUSG00000025746/ENSMUSG00000028937/ENSMUSG00000028330/ENSMUSG00000034681/ENSMUSG00000016528/ENSMUSG00000021595/ENSMUSG00000024742/ENSMUSG00000032423/ENSMUSG00000023961/ENSMUSG00000035960/ENSMUSG00000024360/ENSMUSG00000059208/ENSMUSG00000038374/ENSMUSG00000027597/ENSMUSG00000027752/ENSMUSG00000030188/ENSMUSG00000025580/ENSMUSG00000035215/ENSMUSG00000091625/…	41	3.55834	Dut/Gda/Il6/Acot7/Ncbp1/Rnps1/Mapkapk2/Nsun2/Fen1/Syncrip/Enpp4/Apex1/Etf1/Hnrnpm/Rbm8a/Ahcy/Exosc8/Magohb/Eif4a3/Lsm7/Lsm5/Lsm4/Lsm3/Lsm6/Exosc2/Trir/Gspt1/Magoh/Lsm2/Hdc/Aicda/Pcid2/Pabpc4/Pnp/Exosc7/Exosc5/Rbm10/Mettl3/Pde12/Exosc4/Pop1
GO:0006091	generation of precursor metabolites and energy	38/942	409/21602	1.04063e-05	0.000304898	ENSMUSG00000006818/ENSMUSG00000024401/ENSMUSG00000032279/ENSMUSG00000063694/ENSMUSG00000020766/ENSMUSG00000019179/ENSMUSG00000021109/ENSMUSG00000005683/ENSMUSG00000036067/ENSMUSG00000027613/ENSMUSG00000025403/ENSMUSG00000034203/ENSMUSG00000025393/ENSMUSG00000022551/ENSMUSG00000041431/ENSMUSG00000028455/ENSMUSG00000004264/ENSMUSG00000036285/ENSMUSG00000025981/ENSMUSG00000028982/ENSMUSG00000071072/…	38	3.51585	Sod2/Tnf/Idh3a/Cycs/Galk1/Mdh2/Hif1a/Cs/Slc2a6/Eif6/Shmt2/Chchd4/Atp5b/Cyc1/Ccnb1/Stoml2/Phb2/Noa1/Coq10b/Slc25a33/Ptges3/Ndufs4/Rpe/Ppp1cb/Gale/Cox17/Adsl/Gbe1/Cisd1/Mybbp1a/Chchd10/Fxn/Slc25a12/Ndufaf2/Cox10/Cdk1/Trp53/Pde12
GO:0090502	RNA phosphodiester bond hydrolysis, endonucleolytic	9/942	34/21602	1.07458e-05	0.000312972	ENSMUSG00000022557/ENSMUSG00000024785/ENSMUSG00000061024/ENSMUSG00000040688/ENSMUSG00000038335/ENSMUSG00000022313/ENSMUSG00000020549/ENSMUSG00000022325/ENSMUSG00000028948	9	3.5045	Bop1/Rcl1/Rrs1/Tbl3/Tsr1/Utp23/Elac2/Pop1/Nol9
GO:0071426	ribonucleoprotein complex export from nucleus	13/942	72/21602	1.23445e-05	0.000357405	ENSMUSG00000005481/ENSMUSG00000029430/ENSMUSG00000078812/ENSMUSG00000028330/ENSMUSG00000027613/ENSMUSG00000058355/ENSMUSG00000021595/ENSMUSG00000019814/ENSMUSG00000061024/ENSMUSG00000022338/ENSMUSG00000029415/ENSMUSG00000032939/ENSMUSG00000038542	13	3.44684	Ddx39/Ran/Eif5a/Ncbp1/Eif6/Abce1/Nsun2/Ltv1/Rrs1/Eny2/Sdad1/Nup93/Pcid2
GO:0009127	purine nucleoside monophosphate biosynthetic process	7/942	20/21602	1.37969e-05	0.00039338	ENSMUSG00000031432/ENSMUSG00000027823/ENSMUSG00000022962/ENSMUSG00000029246/ENSMUSG00000027889/ENSMUSG00000022407/ENSMUSG00000003500	7	3.40519	Prps1/Gmps/Gart/Ppat/Ampd2/Adsl/Impdh1
GO:0009168	purine ribonucleoside monophosphate biosynthetic process	7/942	20/21602	1.37969e-05	0.00039338	ENSMUSG00000031432/ENSMUSG00000027823/ENSMUSG00000022962/ENSMUSG00000029246/ENSMUSG00000027889/ENSMUSG00000022407/ENSMUSG00000003500	7	3.40519	Prps1/Gmps/Gart/Ppat/Ampd2/Adsl/Impdh1
GO:0007094	mitotic spindle assembly checkpoint	9/942	35/21602	1.39086e-05	0.00039338	ENSMUSG00000029910/ENSMUSG00000041431/ENSMUSG00000021569/ENSMUSG00000030867/ENSMUSG00000017716/ENSMUSG00000024537/ENSMUSG00000038542/ENSMUSG00000006585/ENSMUSG00000051235	9	3.40519	Mad2l1/Ccnb1/Trip13/Plk1/Birc5/Psmg2/Pcid2/Cdt1/Gen1
GO:0071173	spindle assembly checkpoint	9/942	35/21602	1.39086e-05	0.00039338	ENSMUSG00000029910/ENSMUSG00000041431/ENSMUSG00000021569/ENSMUSG00000030867/ENSMUSG00000017716/ENSMUSG00000024537/ENSMUSG00000038542/ENSMUSG00000006585/ENSMUSG00000051235	9	3.40519	Mad2l1/Ccnb1/Trip13/Plk1/Birc5/Psmg2/Pcid2/Cdt1/Gen1
GO:0071166	ribonucleoprotein complex localization	13/942	73/21602	1.44262e-05	0.000405676	ENSMUSG00000005481/ENSMUSG00000029430/ENSMUSG00000078812/ENSMUSG00000028330/ENSMUSG00000027613/ENSMUSG00000058355/ENSMUSG00000021595/ENSMUSG00000019814/ENSMUSG00000061024/ENSMUSG00000022338/ENSMUSG00000029415/ENSMUSG00000032939/ENSMUSG00000038542	13	3.39182	Ddx39/Ran/Eif5a/Ncbp1/Eif6/Abce1/Nsun2/Ltv1/Rrs1/Eny2/Sdad1/Nup93/Pcid2
GO:0006271	DNA strand elongation involved in DNA replication	6/942	14/21602	1.5035e-05	0.000420379	ENSMUSG00000022673/ENSMUSG00000041859/ENSMUSG00000007080/ENSMUSG00000027454/ENSMUSG00000020471/ENSMUSG00000030726	6	3.37636	Mcm4/Mcm3/Pole/Gins1/Pold2/Pold3
GO:0072522	purine-containing compound biosynthetic process	21/942	169/21602	1.55253e-05	0.000431621	ENSMUSG00000028792/ENSMUSG00000028937/ENSMUSG00000018796/ENSMUSG00000025403/ENSMUSG00000031432/ENSMUSG00000025393/ENSMUSG00000027823/ENSMUSG00000022551/ENSMUSG00000022962/ENSMUSG00000028455/ENSMUSG00000018500/ENSMUSG00000006057/ENSMUSG00000029246/ENSMUSG00000032478/ENSMUSG00000027889/ENSMUSG00000022407/ENSMUSG00000003500/ENSMUSG00000021048/ENSMUSG00000020534/ENSMUSG00000007659/ENSMUSG00000115338	21	3.3649	Ak2/Acot7/Acsl1/Shmt2/Prps1/Atp5b/Gmps/Cyc1/Gart/Stoml2/Adora2b/Atp5g1/Ppat/Nme6/Ampd2/Adsl/Impdh1/Mthfd1/Shmt1/Bcl2l1/Pnp
GO:0051052	regulation of DNA metabolic process	36/942	386/21602	1.62557e-05	0.000449374	ENSMUSG00000024401/ENSMUSG00000021270/ENSMUSG00000050953/ENSMUSG00000001416/ENSMUSG00000029447/ENSMUSG00000025746/ENSMUSG00000022881/ENSMUSG00000068039/ENSMUSG00000025613/ENSMUSG00000042354/ENSMUSG00000028884/ENSMUSG00000030007/ENSMUSG00000023944/ENSMUSG00000029014/ENSMUSG00000038482/ENSMUSG00000000730/ENSMUSG00000023110/ENSMUSG00000071072/ENSMUSG00000034024/ENSMUSG00000042498/ENSMUSG00000028560/…	36	3.34739	Tnf/Hsp90aa1/Gja1/Cct3/Cct6a/Il6/Rfc4/Tcp1/Cct8/Gnl3/Rpa2/Cct7/Hsp90ab1/Dnajc2/Tfdp1/Dnmt3l/Prmt5/Ptges3/Cct2/Radx/Usp1/Pinx1/Rad51/Wrnip1/Aunip/Ticrr/Rmi2/Wrap53/Ppp4r2/Mre11a/Pnp/Rfc5/Trp53/Cdt1/Cdk2/Il27ra
GO:0009141	nucleoside triphosphate metabolic process	16/942	108/21602	1.77528e-05	0.000481195	ENSMUSG00000028792/ENSMUSG00000029430/ENSMUSG00000027203/ENSMUSG00000026281/ENSMUSG00000028633/ENSMUSG00000025393/ENSMUSG00000022551/ENSMUSG00000028455/ENSMUSG00000006057/ENSMUSG00000032478/ENSMUSG00000027889/ENSMUSG00000003500/ENSMUSG00000013629/ENSMUSG00000071359/ENSMUSG00000007659/ENSMUSG00000115338	16	3.31768	Ak2/Ran/Dut/Dtymk/Ctps/Atp5b/Cyc1/Stoml2/Atp5g1/Nme6/Ampd2/Impdh1/Cad/Tbpl1/Bcl2l1/Pnp
GO:0006458	'de novo' protein folding	9/942	36/21602	1.78311e-05	0.000481195	ENSMUSG00000026864/ENSMUSG00000024359/ENSMUSG00000034203/ENSMUSG00000073676/ENSMUSG00000071072/ENSMUSG00000034024/ENSMUSG00000028416/ENSMUSG00000029657/ENSMUSG00000026849	9	3.31768	Hspa5/Hspa9/Chchd4/Hspe1/Ptges3/Cct2/Bag1/Hsph1/Tor1a
GO:0033260	nuclear DNA replication	9/942	36/21602	1.78311e-05	0.000481195	ENSMUSG00000005410/ENSMUSG00000002870/ENSMUSG00000000028/ENSMUSG00000022673/ENSMUSG00000041859/ENSMUSG00000027323/ENSMUSG00000027454/ENSMUSG00000040627/ENSMUSG00000006585	9	3.31768	Mcm5/Mcm2/Cdc45/Mcm4/Mcm3/Rad51/Gins1/Aicda/Cdt1
GO:0051084	'de novo' posttranslational protein folding	9/942	36/21602	1.78311e-05	0.000481195	ENSMUSG00000026864/ENSMUSG00000024359/ENSMUSG00000034203/ENSMUSG00000073676/ENSMUSG00000071072/ENSMUSG00000034024/ENSMUSG00000028416/ENSMUSG00000029657/ENSMUSG00000026849	9	3.31768	Hspa5/Hspa9/Chchd4/Hspe1/Ptges3/Cct2/Bag1/Hsph1/Tor1a
GO:0044843	cell cycle G1/S phase transition	24/942	211/21602	1.78985e-05	0.000481195	ENSMUSG00000000028/ENSMUSG00000002068/ENSMUSG00000028333/ENSMUSG00000028156/ENSMUSG00000028884/ENSMUSG00000028693/ENSMUSG00000022018/ENSMUSG00000035960/ENSMUSG00000038482/ENSMUSG00000004264/ENSMUSG00000045983/ENSMUSG00000027715/ENSMUSG00000027654/ENSMUSG00000050107/ENSMUSG00000028680/ENSMUSG00000000184/ENSMUSG00000052934/ENSMUSG00000007080/ENSMUSG00000027641/ENSMUSG00000058317/ENSMUSG00000059552/…	24	3.31768	Cdc45/Ccne1/Anp32b/Eif4e/Rpa2/Nasp/Rgcc/Apex1/Tfdp1/Phb2/Eif4g1/Ccna2/Fam83d/Haspin/Plk3/Ccnd2/Fbxo31/Pole/Rbl1/Ube2e2/Trp53/Cdk2/Psme3/Pdpn
GO:0033044	regulation of chromosome organization	35/942	374/21602	1.97462e-05	0.000523961	ENSMUSG00000002870/ENSMUSG00000001416/ENSMUSG00000000028/ENSMUSG00000029447/ENSMUSG00000031388/ENSMUSG00000029910/ENSMUSG00000068039/ENSMUSG00000025613/ENSMUSG00000017499/ENSMUSG00000042354/ENSMUSG00000024742/ENSMUSG00000030007/ENSMUSG00000041431/ENSMUSG00000021569/ENSMUSG00000001403/ENSMUSG00000030867/ENSMUSG00000037313/ENSMUSG00000024791/ENSMUSG00000019773/ENSMUSG00000034024/ENSMUSG00000017716/…	35	3.2807	Mcm2/Cct3/Cdc45/Cct6a/Naa10/Mad2l1/Tcp1/Cct8/Cdc6/Gnl3/Fen1/Cct7/Ccnb1/Trip13/Ube2c/Plk1/Tacc3/Cdca5/Fbxo5/Cct2/Birc5/L3mbtl2/Pinx1/Psmg2/Gfi1/Pphln1/Rmi2/Aicda/Mre11a/Pcid2/Phf19/Trp53/Cdt1/Setdb2/Gen1
GO:0043648	dicarboxylic acid metabolic process	14/942	86/21602	1.98462e-05	0.000523961	ENSMUSG00000032279/ENSMUSG00000019179/ENSMUSG00000005683/ENSMUSG00000027737/ENSMUSG00000024556/ENSMUSG00000025403/ENSMUSG00000076441/ENSMUSG00000009566/ENSMUSG00000021048/ENSMUSG00000028124/ENSMUSG00000020534/ENSMUSG00000034617/ENSMUSG00000006345/ENSMUSG00000025911	14	3.2807	Idh3a/Mdh2/Cs/Slc7a11/Me2/Shmt2/Ass1/Fpgs/Mthfd1/Gclm/Shmt1/Mtrr/Ggt1/Adhfe1
GO:1904029	regulation of cyclin-dependent protein kinase activity	14/942	86/21602	1.98462e-05	0.000523961	ENSMUSG00000021149/ENSMUSG00000002068/ENSMUSG00000028044/ENSMUSG00000017499/ENSMUSG00000022018/ENSMUSG00000023944/ENSMUSG00000041431/ENSMUSG00000019850/ENSMUSG00000030867/ENSMUSG00000027715/ENSMUSG00000062248/ENSMUSG00000031429/ENSMUSG00000000184/ENSMUSG00000072082	14	3.2807	Gtpbp4/Ccne1/Cks1b/Cdc6/Rgcc/Hsp90ab1/Ccnb1/Tnfaip3/Plk1/Ccna2/Cks2/Psmd10/Ccnd2/Ccnf
GO:0022616	DNA strand elongation	7/942	21/21602	1.99176e-05	0.000523961	ENSMUSG00000022673/ENSMUSG00000041859/ENSMUSG00000007080/ENSMUSG00000027454/ENSMUSG00000020471/ENSMUSG00000030726/ENSMUSG00000031928	7	3.2807	Mcm4/Mcm3/Pole/Gins1/Pold2/Pold3/Mre11a
GO:0046394	carboxylic acid biosynthetic process	30/942	300/21602	2.19866e-05	0.000575297	ENSMUSG00000053398/ENSMUSG00000029752/ENSMUSG00000024640/ENSMUSG00000050737/ENSMUSG00000028937/ENSMUSG00000027613/ENSMUSG00000025403/ENSMUSG00000026520/ENSMUSG00000022962/ENSMUSG00000071072/ENSMUSG00000024665/ENSMUSG00000030268/ENSMUSG00000076441/ENSMUSG00000053846/ENSMUSG00000032715/ENSMUSG00000056220/ENSMUSG00000025153/ENSMUSG00000026820/ENSMUSG00000009566/ENSMUSG00000021367/ENSMUSG00000029446/…	30	3.24011	Phgdh/Asns/Psat1/Ptges/Acot7/Eif6/Shmt2/Pycr2/Gart/Ptges3/Fads2/Bcat1/Ass1/Lipg/Trib3/Pla2g4a/Fasn/Ptges2/Fpgs/Edn1/Psph/Mthfd1/Shmt1/Cad/Aldh1a3/Cth/Mtrr/Elovl7/Ptgs2/Ggt1
GO:0006275	regulation of DNA replication	16/942	110/21602	2.24461e-05	0.000584197	ENSMUSG00000021149/ENSMUSG00000025746/ENSMUSG00000022881/ENSMUSG00000028455/ENSMUSG00000027715/ENSMUSG00000014226/ENSMUSG00000019773/ENSMUSG00000021400/ENSMUSG00000046591/ENSMUSG00000040627/ENSMUSG00000022120/ENSMUSG00000019942/ENSMUSG00000029363/ENSMUSG00000059552/ENSMUSG00000006585/ENSMUSG00000025358	16	3.23344	Gtpbp4/Il6/Rfc4/Stoml2/Ccna2/Cacybp/Fbxo5/Wrnip1/Ticrr/Aicda/Rnf219/Cdk1/Rfc5/Trp53/Cdt1/Cdk2
GO:0071174	mitotic spindle checkpoint	9/942	37/21602	2.26562e-05	0.000586544	ENSMUSG00000029910/ENSMUSG00000041431/ENSMUSG00000021569/ENSMUSG00000030867/ENSMUSG00000017716/ENSMUSG00000024537/ENSMUSG00000038542/ENSMUSG00000006585/ENSMUSG00000051235	9	3.2317	Mad2l1/Ccnb1/Trip13/Plk1/Birc5/Psmg2/Pcid2/Cdt1/Gen1
GO:0016053	organic acid biosynthetic process	30/942	301/21602	2.34277e-05	0.000603325	ENSMUSG00000053398/ENSMUSG00000029752/ENSMUSG00000024640/ENSMUSG00000050737/ENSMUSG00000028937/ENSMUSG00000027613/ENSMUSG00000025403/ENSMUSG00000026520/ENSMUSG00000022962/ENSMUSG00000071072/ENSMUSG00000024665/ENSMUSG00000030268/ENSMUSG00000076441/ENSMUSG00000053846/ENSMUSG00000032715/ENSMUSG00000056220/ENSMUSG00000025153/ENSMUSG00000026820/ENSMUSG00000009566/ENSMUSG00000021367/ENSMUSG00000029446/…	30	3.21945	Phgdh/Asns/Psat1/Ptges/Acot7/Eif6/Shmt2/Pycr2/Gart/Ptges3/Fads2/Bcat1/Ass1/Lipg/Trib3/Pla2g4a/Fasn/Ptges2/Fpgs/Edn1/Psph/Mthfd1/Shmt1/Cad/Aldh1a3/Cth/Mtrr/Elovl7/Ptgs2/Ggt1
GO:0009167	purine ribonucleoside monophosphate metabolic process	8/942	29/21602	2.40402e-05	0.000605559	ENSMUSG00000028792/ENSMUSG00000031432/ENSMUSG00000027823/ENSMUSG00000022962/ENSMUSG00000029246/ENSMUSG00000027889/ENSMUSG00000022407/ENSMUSG00000003500	8	3.21784	Ak2/Prps1/Gmps/Gart/Ppat/Ampd2/Adsl/Impdh1
GO:0046112	nucleobase biosynthetic process	6/942	15/21602	2.41333e-05	0.000605559	ENSMUSG00000028633/ENSMUSG00000025403/ENSMUSG00000031432/ENSMUSG00000022962/ENSMUSG00000020534/ENSMUSG00000013629	6	3.21784	Ctps/Shmt2/Prps1/Gart/Shmt1/Cad
GO:0071025	RNA surveillance	6/942	15/21602	2.41333e-05	0.000605559	ENSMUSG00000027752/ENSMUSG00000039356/ENSMUSG00000038542/ENSMUSG00000025785/ENSMUSG00000061286/ENSMUSG00000034259	6	3.21784	Exosc8/Exosc2/Pcid2/Exosc7/Exosc5/Exosc4
GO:0090231	regulation of spindle checkpoint	6/942	15/21602	2.41333e-05	0.000605559	ENSMUSG00000029910/ENSMUSG00000041431/ENSMUSG00000027496/ENSMUSG00000038542/ENSMUSG00000006585/ENSMUSG00000051235	6	3.21784	Mad2l1/Ccnb1/Aurka/Pcid2/Cdt1/Gen1
GO:1902969	mitotic DNA replication	6/942	15/21602	2.41333e-05	0.000605559	ENSMUSG00000002870/ENSMUSG00000000028/ENSMUSG00000022673/ENSMUSG00000041859/ENSMUSG00000027323/ENSMUSG00000027454	6	3.21784	Mcm2/Cdc45/Mcm4/Mcm3/Rad51/Gins1
GO:0001819	positive regulation of cytokine production	40/942	457/21602	2.47315e-05	0.000617405	ENSMUSG00000030142/ENSMUSG00000000982/ENSMUSG00000018930/ENSMUSG00000024401/ENSMUSG00000042406/ENSMUSG00000040152/ENSMUSG00000029915/ENSMUSG00000025980/ENSMUSG00000025746/ENSMUSG00000021109/ENSMUSG00000027776/ENSMUSG00000022018/ENSMUSG00000072244/ENSMUSG00000026234/ENSMUSG00000004264/ENSMUSG00000018500/ENSMUSG00000018446/ENSMUSG00000015314/ENSMUSG00000037149/ENSMUSG00000068105/ENSMUSG00000056501/…	40	3.20943	Clec4e/Ccl3/Ccl4/Tnf/Atf4/Thbs1/Clec5a/Hspd1/Il6/Hif1a/Il12a/Rgcc/Trim6/Ncl/Phb2/Adora2b/C1qbp/Slamf6/Ddx1/Tnfrsf13c/Cebpb/H2-Q7/P2ry2/Il1f6/Il1a/Hdac2/Hilpda/Osm/Pou2af1/Slc7a5/Malt1/Rela/Clu/Lta/Ccl5/Cd14/Tlr2/Ptgs2/Il27ra/Cd2
GO:2000573	positive regulation of DNA biosynthetic process	13/942	78/21602	3.01512e-05	0.000748882	ENSMUSG00000024401/ENSMUSG00000021270/ENSMUSG00000001416/ENSMUSG00000029447/ENSMUSG00000022881/ENSMUSG00000068039/ENSMUSG00000025613/ENSMUSG00000030007/ENSMUSG00000023944/ENSMUSG00000071072/ENSMUSG00000034024/ENSMUSG00000041346/ENSMUSG00000029363	13	3.12559	Tnf/Hsp90aa1/Cct3/Cct6a/Rfc4/Tcp1/Cct8/Cct7/Hsp90ab1/Ptges3/Cct2/Wrap53/Rfc5
GO:0009126	purine nucleoside monophosphate metabolic process	8/942	30/21602	3.15347e-05	0.000768069	ENSMUSG00000028792/ENSMUSG00000031432/ENSMUSG00000027823/ENSMUSG00000022962/ENSMUSG00000029246/ENSMUSG00000027889/ENSMUSG00000022407/ENSMUSG00000003500	8	3.1146	Ak2/Prps1/Gmps/Gart/Ppat/Ampd2/Adsl/Impdh1
GO:0009303	rRNA transcription	8/942	30/21602	3.15347e-05	0.000768069	ENSMUSG00000040354/ENSMUSG00000026234/ENSMUSG00000028318/ENSMUSG00000021385/ENSMUSG00000027395/ENSMUSG00000001785/ENSMUSG00000056209/ENSMUSG00000059552	8	3.1146	Mars1/Ncl/Polr1e/Ippk/Polr1b/Pwp1/Npm3/Trp53
GO:0042558	pteridine-containing compound metabolic process	8/942	30/21602	3.15347e-05	0.000768069	ENSMUSG00000005667/ENSMUSG00000025403/ENSMUSG00000025747/ENSMUSG00000022962/ENSMUSG00000009566/ENSMUSG00000021048/ENSMUSG00000020534/ENSMUSG00000034617	8	3.1146	Mthfd2/Shmt2/Tyms/Gart/Fpgs/Mthfd1/Shmt1/Mtrr
GO:0051028	mRNA transport	16/942	113/21602	3.15516e-05	0.000768069	ENSMUSG00000005481/ENSMUSG00000078812/ENSMUSG00000028330/ENSMUSG00000021595/ENSMUSG00000036992/ENSMUSG00000004642/ENSMUSG00000035351/ENSMUSG00000030188/ENSMUSG00000025134/ENSMUSG00000022338/ENSMUSG00000028614/ENSMUSG00000040034/ENSMUSG00000028609/ENSMUSG00000032939/ENSMUSG00000038542/ENSMUSG00000034826	16	3.1146	Ddx39/Eif5a/Ncbp1/Nsun2/Nxt1/Slbp/Nup37/Magohb/Alyref/Eny2/Ndc1/Nup43/Magoh/Nup93/Pcid2/Nup54
GO:0009260	ribonucleotide biosynthetic process	19/942	151/21602	3.26209e-05	0.000788958	ENSMUSG00000028792/ENSMUSG00000028633/ENSMUSG00000028937/ENSMUSG00000026558/ENSMUSG00000018796/ENSMUSG00000031432/ENSMUSG00000025393/ENSMUSG00000027823/ENSMUSG00000022551/ENSMUSG00000022962/ENSMUSG00000028455/ENSMUSG00000006057/ENSMUSG00000032478/ENSMUSG00000027889/ENSMUSG00000022407/ENSMUSG00000003500/ENSMUSG00000013629/ENSMUSG00000007659/ENSMUSG00000115338	19	3.10295	Ak2/Ctps/Acot7/Uck2/Acsl1/Prps1/Atp5b/Gmps/Cyc1/Gart/Stoml2/Atp5g1/Nme6/Ampd2/Adsl/Impdh1/Cad/Bcl2l1/Pnp
GO:0034427	nuclear-transcribed mRNA catabolic process, exonucleolytic, 3'-5'	5/942	10/21602	3.27322e-05	0.000788958	ENSMUSG00000027752/ENSMUSG00000039356/ENSMUSG00000025785/ENSMUSG00000061286/ENSMUSG00000034259	5	3.10295	Exosc8/Exosc2/Exosc7/Exosc5/Exosc4
GO:2001234	negative regulation of apoptotic signaling pathway	25/942	234/21602	3.50942e-05	0.000841744	ENSMUSG00000006818/ENSMUSG00000024401/ENSMUSG00000038412/ENSMUSG00000021109/ENSMUSG00000075701/ENSMUSG00000019850/ENSMUSG00000030189/ENSMUSG00000031429/ENSMUSG00000033918/ENSMUSG00000019777/ENSMUSG00000029657/ENSMUSG00000059363/ENSMUSG00000028124/ENSMUSG00000039130/ENSMUSG00000007659/ENSMUSG00000024927/ENSMUSG00000036432/ENSMUSG00000028179/ENSMUSG00000042474/ENSMUSG00000022037/ENSMUSG00000037405/…	25	3.07482	Sod2/Tnf/Higd1a/Hif1a/Selenos/Tnfaip3/Ybx3/Psmd10/Parl/Hdac2/Hsph1/Fxn/Gclm/Zc3hc1/Bcl2l1/Rela/Siah2/Cth/Fcmr/Clu/Icam1/Ptgs2/Psen2/Hyou1/Psme3
GO:0000054	ribosomal subunit export from nucleus	6/942	16/21602	3.71889e-05	0.00087906	ENSMUSG00000029430/ENSMUSG00000027613/ENSMUSG00000058355/ENSMUSG00000019814/ENSMUSG00000061024/ENSMUSG00000029415	6	3.05598	Ran/Eif6/Abce1/Ltv1/Rrs1/Sdad1
GO:0009147	pyrimidine nucleoside triphosphate metabolic process	6/942	16/21602	3.71889e-05	0.00087906	ENSMUSG00000027203/ENSMUSG00000026281/ENSMUSG00000028633/ENSMUSG00000032478/ENSMUSG00000013629/ENSMUSG00000071359	6	3.05598	Dut/Dtymk/Ctps/Nme6/Cad/Tbpl1
GO:0033750	ribosome localization	6/942	16/21602	3.71889e-05	0.00087906	ENSMUSG00000029430/ENSMUSG00000027613/ENSMUSG00000058355/ENSMUSG00000019814/ENSMUSG00000061024/ENSMUSG00000029415	6	3.05598	Ran/Eif6/Abce1/Ltv1/Rrs1/Sdad1
GO:0051304	chromosome separation	14/942	91/21602	3.81709e-05	0.000897933	ENSMUSG00000029910/ENSMUSG00000017499/ENSMUSG00000041431/ENSMUSG00000021569/ENSMUSG00000001403/ENSMUSG00000030867/ENSMUSG00000037313/ENSMUSG00000019773/ENSMUSG00000017716/ENSMUSG00000024537/ENSMUSG00000073705/ENSMUSG00000038542/ENSMUSG00000006585/ENSMUSG00000051235	14	3.04676	Mad2l1/Cdc6/Ccnb1/Trip13/Ube2c/Plk1/Tacc3/Fbxo5/Birc5/Psmg2/Cenps/Pcid2/Cdt1/Gen1
GO:0072521	purine-containing compound metabolic process	36/942	402/21602	3.86088e-05	0.000903889	ENSMUSG00000028792/ENSMUSG00000029430/ENSMUSG00000030747/ENSMUSG00000058624/ENSMUSG00000020766/ENSMUSG00000028937/ENSMUSG00000021109/ENSMUSG00000005683/ENSMUSG00000018796/ENSMUSG00000036067/ENSMUSG00000027613/ENSMUSG00000025403/ENSMUSG00000031432/ENSMUSG00000025393/ENSMUSG00000027823/ENSMUSG00000022551/ENSMUSG00000023961/ENSMUSG00000022962/ENSMUSG00000028455/ENSMUSG00000006517/ENSMUSG00000018500/…	36	3.04388	Ak2/Ran/Dgat2/Gda/Galk1/Acot7/Hif1a/Cs/Acsl1/Slc2a6/Eif6/Shmt2/Prps1/Atp5b/Gmps/Cyc1/Enpp4/Gart/Stoml2/Mvd/Adora2b/Atp5g1/Ahcy/Ppat/Gale/Nme6/Ampd2/Adsl/Gpat4/Impdh1/Fasn/Mthfd1/Shmt1/Bcl2l1/Pnp/Nt5c3
GO:0006335	DNA replication-dependent nucleosome assembly	8/942	31/21602	4.0887e-05	0.000948151	ENSMUSG00000019857/ENSMUSG00000028693/ENSMUSG00000027018/ENSMUSG00000005470/ENSMUSG00000022945/ENSMUSG00000074403/ENSMUSG00000081058/ENSMUSG00000002835	8	3.02312	Asf1a/Nasp/Hat1/Asf1b/Chaf1b/H3c13/H3c15/Chaf1a
GO:0034723	DNA replication-dependent nucleosome organization	8/942	31/21602	4.0887e-05	0.000948151	ENSMUSG00000019857/ENSMUSG00000028693/ENSMUSG00000027018/ENSMUSG00000005470/ENSMUSG00000022945/ENSMUSG00000074403/ENSMUSG00000081058/ENSMUSG00000002835	8	3.02312	Asf1a/Nasp/Hat1/Asf1b/Chaf1b/H3c13/H3c15/Chaf1a
GO:1902808	positive regulation of cell cycle G1/S phase transition	10/942	49/21602	4.13671e-05	0.00095476	ENSMUSG00000000028/ENSMUSG00000028333/ENSMUSG00000022018/ENSMUSG00000035960/ENSMUSG00000038482/ENSMUSG00000004264/ENSMUSG00000045983/ENSMUSG00000027654/ENSMUSG00000000184/ENSMUSG00000058317	10	3.02011	Cdc45/Anp32b/Rgcc/Apex1/Tfdp1/Phb2/Eif4g1/Fam83d/Ccnd2/Ube2e2
GO:1902806	regulation of cell cycle G1/S phase transition	18/942	141/21602	4.29818e-05	0.000987371	ENSMUSG00000000028/ENSMUSG00000028333/ENSMUSG00000028884/ENSMUSG00000022018/ENSMUSG00000035960/ENSMUSG00000038482/ENSMUSG00000004264/ENSMUSG00000045983/ENSMUSG00000027654/ENSMUSG00000050107/ENSMUSG00000028680/ENSMUSG00000000184/ENSMUSG00000052934/ENSMUSG00000027641/ENSMUSG00000058317/ENSMUSG00000059552/ENSMUSG00000078652/ENSMUSG00000028583	18	3.00552	Cdc45/Anp32b/Rpa2/Rgcc/Apex1/Tfdp1/Phb2/Eif4g1/Fam83d/Haspin/Plk3/Ccnd2/Fbxo31/Rbl1/Ube2e2/Trp53/Psme3/Pdpn
GO:0006417	regulation of translation	33/942	358/21602	4.55861e-05	0.0010423	ENSMUSG00000024401/ENSMUSG00000040152/ENSMUSG00000078812/ENSMUSG00000025746/ENSMUSG00000026615/ENSMUSG00000028330/ENSMUSG00000027613/ENSMUSG00000028156/ENSMUSG00000025403/ENSMUSG00000025747/ENSMUSG00000032423/ENSMUSG00000026234/ENSMUSG00000005610/ENSMUSG00000024360/ENSMUSG00000056076/ENSMUSG00000045983/ENSMUSG00000018446/ENSMUSG00000025364/ENSMUSG00000025580/ENSMUSG00000031960/ENSMUSG00000041632/…	33	2.98201	Tnf/Thbs1/Eif5a/Il6/Eprs/Ncbp1/Eif6/Eif4e/Shmt2/Tyms/Syncrip/Ncl/Eif4g2/Etf1/Eif3b/Eif4g1/C1qbp/Pa2g4/Eif4a3/Aars/Mrps27/Gspt1/Magoh/Eif2b2/Eif2b5/Gemin5/Pus7/Shmt1/Eefsec/Tsfm/Rcc1l/Rpusd3/Mettl3
GO:0000079	regulation of cyclin-dependent protein serine/threonine kinase activity	13/942	82/21602	5.1942e-05	0.0011821	ENSMUSG00000021149/ENSMUSG00000002068/ENSMUSG00000028044/ENSMUSG00000017499/ENSMUSG00000022018/ENSMUSG00000041431/ENSMUSG00000019850/ENSMUSG00000030867/ENSMUSG00000027715/ENSMUSG00000062248/ENSMUSG00000031429/ENSMUSG00000000184/ENSMUSG00000072082	13	2.92734	Gtpbp4/Ccne1/Cks1b/Cdc6/Rgcc/Ccnb1/Tnfaip3/Plk1/Ccna2/Cks2/Psmd10/Ccnd2/Ccnf
GO:0070199	establishment of protein localization to chromosome	7/942	24/21602	5.28558e-05	0.00119733	ENSMUSG00000001416/ENSMUSG00000029447/ENSMUSG00000068039/ENSMUSG00000025613/ENSMUSG00000030007/ENSMUSG00000034024/ENSMUSG00000041346	7	2.92179	Cct3/Cct6a/Tcp1/Cct8/Cct7/Cct2/Wrap53
GO:0006730	one-carbon metabolic process	9/942	41/21602	5.45488e-05	0.00122999	ENSMUSG00000005667/ENSMUSG00000027562/ENSMUSG00000025403/ENSMUSG00000021474/ENSMUSG00000025747/ENSMUSG00000027555/ENSMUSG00000009566/ENSMUSG00000021048/ENSMUSG00000020534	9	2.9101	Mthfd2/Car2/Shmt2/Sfxn1/Tyms/Car13/Fpgs/Mthfd1/Shmt1
GO:0071428	rRNA-containing ribonucleoprotein complex export from nucleus	6/942	17/21602	5.53555e-05	0.00124245	ENSMUSG00000029430/ENSMUSG00000027613/ENSMUSG00000058355/ENSMUSG00000019814/ENSMUSG00000061024/ENSMUSG00000029415	6	2.90572	Ran/Eif6/Abce1/Ltv1/Rrs1/Sdad1
GO:0006575	cellular modified amino acid metabolic process	20/942	171/21602	5.88845e-05	0.00131562	ENSMUSG00000006818/ENSMUSG00000031584/ENSMUSG00000005667/ENSMUSG00000027737/ENSMUSG00000025403/ENSMUSG00000025747/ENSMUSG00000022962/ENSMUSG00000027597/ENSMUSG00000076441/ENSMUSG00000020334/ENSMUSG00000009566/ENSMUSG00000021048/ENSMUSG00000028124/ENSMUSG00000020534/ENSMUSG00000033318/ENSMUSG00000001663/ENSMUSG00000031245/ENSMUSG00000028179/ENSMUSG00000034617/ENSMUSG00000006345	20	2.88087	Sod2/Gsr/Mthfd2/Slc7a11/Shmt2/Tyms/Gart/Ahcy/Ass1/Slc22a4/Fpgs/Mthfd1/Gclm/Shmt1/Gstt2/Gstt1/Hmgn5/Cth/Mtrr/Ggt1
GO:0046390	ribose phosphate biosynthetic process	19/942	158/21602	6.11959e-05	0.00136105	ENSMUSG00000028792/ENSMUSG00000028633/ENSMUSG00000028937/ENSMUSG00000026558/ENSMUSG00000018796/ENSMUSG00000031432/ENSMUSG00000025393/ENSMUSG00000027823/ENSMUSG00000022551/ENSMUSG00000022962/ENSMUSG00000028455/ENSMUSG00000006057/ENSMUSG00000032478/ENSMUSG00000027889/ENSMUSG00000022407/ENSMUSG00000003500/ENSMUSG00000013629/ENSMUSG00000007659/ENSMUSG00000115338	19	2.86612	Ak2/Ctps/Acot7/Uck2/Acsl1/Prps1/Atp5b/Gmps/Cyc1/Gart/Stoml2/Atp5g1/Nme6/Ampd2/Adsl/Impdh1/Cad/Bcl2l1/Pnp
GO:1901976	regulation of cell cycle checkpoint	8/942	33/21602	6.65962e-05	0.00147446	ENSMUSG00000029910/ENSMUSG00000028884/ENSMUSG00000041431/ENSMUSG00000020038/ENSMUSG00000027496/ENSMUSG00000038542/ENSMUSG00000006585/ENSMUSG00000051235	8	2.83137	Mad2l1/Rpa2/Ccnb1/Cry1/Aurka/Pcid2/Cdt1/Gen1
GO:0031647	regulation of protein stability	28/942	288/21602	6.71541e-05	0.00148011	ENSMUSG00000021270/ENSMUSG00000021149/ENSMUSG00000001416/ENSMUSG00000029447/ENSMUSG00000025980/ENSMUSG00000068039/ENSMUSG00000025613/ENSMUSG00000025858/ENSMUSG00000030007/ENSMUSG00000023944/ENSMUSG00000004264/ENSMUSG00000030867/ENSMUSG00000030265/ENSMUSG00000071072/ENSMUSG00000034024/ENSMUSG00000027496/ENSMUSG00000021958/ENSMUSG00000028416/ENSMUSG00000042215/ENSMUSG00000052293/ENSMUSG00000033105/…	28	2.82971	Hsp90aa1/Gtpbp4/Cct3/Cct6a/Hspd1/Tcp1/Cct8/Get4/Cct7/Hsp90ab1/Phb2/Plk1/Kras/Ptges3/Cct2/Aurka/Pinx1/Bag1/Bag2/Taf9/Lss/Mtrr/Rad23a/Clu/Trp53/Pin1/Ncln/Qrsl1
GO:0006979	response to oxidative stress	36/942	413/21602	6.7482e-05	0.00148067	ENSMUSG00000031722/ENSMUSG00000006818/ENSMUSG00000024401/ENSMUSG00000031584/ENSMUSG00000042406/ENSMUSG00000040152/ENSMUSG00000025746/ENSMUSG00000021109/ENSMUSG00000031112/ENSMUSG00000027737/ENSMUSG00000075701/ENSMUSG00000026520/ENSMUSG00000034203/ENSMUSG00000022193/ENSMUSG00000035960/ENSMUSG00000059208/ENSMUSG00000019850/ENSMUSG00000025130/ENSMUSG00000026701/ENSMUSG00000028367/ENSMUSG00000028680/…	36	2.82954	Hp/Sod2/Tnf/Gsr/Atf4/Thbs1/Il6/Hif1a/Stk26/Slc7a11/Selenos/Pycr2/Chchd4/Psmb5/Apex1/Hnrnpm/Tnfaip3/P4hb/Prdx6/Txn1/Plk3/Slc25a24/Mmp2/Hdac2/Hsph1/Fxn/Gclm/Txnrd1/Mtf1/Mutyh/Rela/Trp53/Tor1a/Ptgs2/Stc2/Lck
GO:1990542	mitochondrial transmembrane transport	13/942	85/21602	7.62581e-05	0.00166576	ENSMUSG00000025980/ENSMUSG00000013701/ENSMUSG00000057388/ENSMUSG00000034203/ENSMUSG00000021474/ENSMUSG00000025393/ENSMUSG00000022551/ENSMUSG00000062580/ENSMUSG00000028455/ENSMUSG00000028982/ENSMUSG00000002984/ENSMUSG00000027010/ENSMUSG00000010609	13	2.77839	Hspd1/Timm23/Mrpl18/Chchd4/Sfxn1/Atp5b/Cyc1/Timm17a/Stoml2/Slc25a33/Tomm40/Slc25a12/Psen2
GO:2000045	regulation of G1/S transition of mitotic cell cycle	16/942	122/21602	8.13086e-05	0.00176819	ENSMUSG00000000028/ENSMUSG00000028333/ENSMUSG00000028884/ENSMUSG00000022018/ENSMUSG00000035960/ENSMUSG00000038482/ENSMUSG00000045983/ENSMUSG00000050107/ENSMUSG00000028680/ENSMUSG00000000184/ENSMUSG00000052934/ENSMUSG00000027641/ENSMUSG00000058317/ENSMUSG00000059552/ENSMUSG00000078652/ENSMUSG00000028583	16	2.75247	Cdc45/Anp32b/Rpa2/Rgcc/Apex1/Tfdp1/Eif4g1/Haspin/Plk3/Ccnd2/Fbxo31/Rbl1/Ube2e2/Trp53/Psme3/Pdpn
GO:0045069	regulation of viral genome replication	14/942	98/21602	8.79122e-05	0.00190334	ENSMUSG00000017002/ENSMUSG00000024401/ENSMUSG00000024844/ENSMUSG00000072244/ENSMUSG00000060288/ENSMUSG00000040627/ENSMUSG00000002845/ENSMUSG00000003813/ENSMUSG00000035042/ENSMUSG00000041827/ENSMUSG00000027804/ENSMUSG00000043702/ENSMUSG00000035692/ENSMUSG00000065968	14	2.72048	Slpi/Tnf/Banf1/Trim6/Ppih/Aicda/Tmem39a/Rad23a/Ccl5/Oasl1/Ppid/Pde12/Isg15/Ifitm7
GO:0072593	reactive oxygen species metabolic process	28/942	293/21602	9.05517e-05	0.00195185	ENSMUSG00000031722/ENSMUSG00000022126/ENSMUSG00000006818/ENSMUSG00000024401/ENSMUSG00000021270/ENSMUSG00000040152/ENSMUSG00000078812/ENSMUSG00000025980/ENSMUSG00000063694/ENSMUSG00000025746/ENSMUSG00000021109/ENSMUSG00000075701/ENSMUSG00000027613/ENSMUSG00000006057/ENSMUSG00000028982/ENSMUSG00000021764/ENSMUSG00000026701/ENSMUSG00000009013/ENSMUSG00000076441/ENSMUSG00000033918/ENSMUSG00000021367/…	28	2.70955	Hp/Acod1/Sod2/Tnf/Hsp90aa1/Thbs1/Eif5a/Hspd1/Cycs/Il6/Hif1a/Selenos/Eif6/Atp5g1/Slc25a33/Ndufs4/Prdx6/Dynll1/Ass1/Parl/Edn1/Txnrd1/Ndufaf2/Clu/Tlr2/Icam1/Trp53/Ptgs2
GO:0006302	double-strand break repair	24/942	234/21602	9.53539e-05	0.00201646	ENSMUSG00000005410/ENSMUSG00000002870/ENSMUSG00000000028/ENSMUSG00000026914/ENSMUSG00000028884/ENSMUSG00000034329/ENSMUSG00000022673/ENSMUSG00000012483/ENSMUSG00000021569/ENSMUSG00000024791/ENSMUSG00000037149/ENSMUSG00000042498/ENSMUSG00000041859/ENSMUSG00000045751/ENSMUSG00000027323/ENSMUSG00000078521/ENSMUSG00000037991/ENSMUSG00000049932/ENSMUSG00000041346/ENSMUSG00000052144/ENSMUSG00000031928/…	24	2.69541	Mcm5/Mcm2/Cdc45/Psmd14/Rpa2/Brip1/Mcm4/Rpa3/Trip13/Cdca5/Ddx1/Radx/Mcm3/Mms22l/Rad51/Aunip/Rmi2/H2ax/Wrap53/Ppp4r2/Mre11a/Trp53/Rpa1/Gen1
GO:0000727	double-strand break repair via break-induced replication	5/942	12/21602	9.56098e-05	0.00201646	ENSMUSG00000005410/ENSMUSG00000002870/ENSMUSG00000000028/ENSMUSG00000022673/ENSMUSG00000041859	5	2.69541	Mcm5/Mcm2/Cdc45/Mcm4/Mcm3
GO:0006534	cysteine metabolic process	5/942	12/21602	9.56098e-05	0.00201646	ENSMUSG00000027737/ENSMUSG00000021048/ENSMUSG00000028124/ENSMUSG00000028179/ENSMUSG00000006345	5	2.69541	Slc7a11/Mthfd1/Gclm/Cth/Ggt1
GO:0016078	tRNA catabolic process	5/942	12/21602	9.56098e-05	0.00201646	ENSMUSG00000021595/ENSMUSG00000027752/ENSMUSG00000039356/ENSMUSG00000025785/ENSMUSG00000022325	5	2.69541	Nsun2/Exosc8/Exosc2/Exosc7/Pop1
GO:0035999	tetrahydrofolate interconversion	5/942	12/21602	9.56098e-05	0.00201646	ENSMUSG00000005667/ENSMUSG00000025403/ENSMUSG00000025747/ENSMUSG00000021048/ENSMUSG00000020534	5	2.69541	Mthfd2/Shmt2/Tyms/Mthfd1/Shmt1
GO:0046148	pigment biosynthetic process	10/942	54/21602	9.88942e-05	0.00207678	ENSMUSG00000032786/ENSMUSG00000027737/ENSMUSG00000025403/ENSMUSG00000031432/ENSMUSG00000032126/ENSMUSG00000022962/ENSMUSG00000059363/ENSMUSG00000022742/ENSMUSG00000020534/ENSMUSG00000042148	10	2.68261	Alas1/Slc7a11/Shmt2/Prps1/Hmbs/Gart/Fxn/Cpox/Shmt1/Cox10
GO:0006164	purine nucleotide biosynthetic process	19/942	164/21602	0.000101481	0.002122	ENSMUSG00000028792/ENSMUSG00000028937/ENSMUSG00000018796/ENSMUSG00000031432/ENSMUSG00000025393/ENSMUSG00000027823/ENSMUSG00000022551/ENSMUSG00000022962/ENSMUSG00000028455/ENSMUSG00000018500/ENSMUSG00000006057/ENSMUSG00000029246/ENSMUSG00000032478/ENSMUSG00000027889/ENSMUSG00000022407/ENSMUSG00000003500/ENSMUSG00000021048/ENSMUSG00000007659/ENSMUSG00000115338	19	2.67325	Ak2/Acot7/Acsl1/Prps1/Atp5b/Gmps/Cyc1/Gart/Stoml2/Adora2b/Atp5g1/Ppat/Nme6/Ampd2/Adsl/Impdh1/Mthfd1/Bcl2l1/Pnp
GO:0000082	G1/S transition of mitotic cell cycle	21/942	192/21602	0.000103395	0.00215282	ENSMUSG00000000028/ENSMUSG00000002068/ENSMUSG00000028333/ENSMUSG00000028156/ENSMUSG00000028884/ENSMUSG00000028693/ENSMUSG00000022018/ENSMUSG00000035960/ENSMUSG00000038482/ENSMUSG00000045983/ENSMUSG00000050107/ENSMUSG00000028680/ENSMUSG00000000184/ENSMUSG00000052934/ENSMUSG00000007080/ENSMUSG00000027641/ENSMUSG00000058317/ENSMUSG00000059552/ENSMUSG00000025358/ENSMUSG00000078652/ENSMUSG00000028583	21	2.66699	Cdc45/Ccne1/Anp32b/Eif4e/Rpa2/Nasp/Rgcc/Apex1/Tfdp1/Eif4g1/Haspin/Plk3/Ccnd2/Fbxo31/Pole/Rbl1/Ube2e2/Trp53/Cdk2/Psme3/Pdpn
GO:0016032	viral process	29/942	311/21602	0.000105435	0.00218598	ENSMUSG00000017002/ENSMUSG00000018930/ENSMUSG00000024401/ENSMUSG00000035235/ENSMUSG00000024844/ENSMUSG00000023944/ENSMUSG00000070319/ENSMUSG00000072244/ENSMUSG00000023106/ENSMUSG00000024360/ENSMUSG00000056076/ENSMUSG00000004264/ENSMUSG00000025130/ENSMUSG00000058392/ENSMUSG00000060288/ENSMUSG00000006058/ENSMUSG00000040627/ENSMUSG00000031928/ENSMUSG00000007659/ENSMUSG00000002845/ENSMUSG00000003813/…	29	2.66035	Slpi/Ccl4/Tnf/Trim13/Banf1/Hsp90ab1/Eif3g/Trim6/Denr/Etf1/Eif3b/Phb2/P4hb/Rrp1b/Ppih/Snf8/Aicda/Mre11a/Bcl2l1/Tmem39a/Rad23a/Ccl5/Oasl1/Ppid/Icam1/Trp53/Pde12/Isg15/Ifitm7
GO:0031497	chromatin assembly	18/942	151/21602	0.000106092	0.00219032	ENSMUSG00000054766/ENSMUSG00000002870/ENSMUSG00000019857/ENSMUSG00000028693/ENSMUSG00000027018/ENSMUSG00000005470/ENSMUSG00000022945/ENSMUSG00000072980/ENSMUSG00000074403/ENSMUSG00000053801/ENSMUSG00000036167/ENSMUSG00000081058/ENSMUSG00000002835/ENSMUSG00000040627/ENSMUSG00000035478/ENSMUSG00000058799/ENSMUSG00000059552/ENSMUSG00000071350	18	2.65949	Set/Mcm2/Asf1a/Nasp/Hat1/Asf1b/Chaf1b/Oip5/H3c13/Grwd1/Pphln1/H3c15/Chaf1a/Aicda/Mbd3/Nap1l1/Trp53/Setdb2
GO:0050821	protein stabilization	20/942	179/21602	0.000111726	0.00229695	ENSMUSG00000021270/ENSMUSG00000021149/ENSMUSG00000001416/ENSMUSG00000029447/ENSMUSG00000025980/ENSMUSG00000068039/ENSMUSG00000025613/ENSMUSG00000030007/ENSMUSG00000023944/ENSMUSG00000004264/ENSMUSG00000071072/ENSMUSG00000034024/ENSMUSG00000028416/ENSMUSG00000042215/ENSMUSG00000052293/ENSMUSG00000034617/ENSMUSG00000022037/ENSMUSG00000059552/ENSMUSG00000032171/ENSMUSG00000020238	20	2.63885	Hsp90aa1/Gtpbp4/Cct3/Cct6a/Hspd1/Tcp1/Cct8/Cct7/Hsp90ab1/Phb2/Ptges3/Cct2/Bag1/Bag2/Taf9/Mtrr/Clu/Trp53/Pin1/Ncln
GO:0007005	mitochondrion organization	40/942	490/21602	0.00011481	0.00235048	ENSMUSG00000006818/ENSMUSG00000021270/ENSMUSG00000038412/ENSMUSG00000048007/ENSMUSG00000025980/ENSMUSG00000013701/ENSMUSG00000023020/ENSMUSG00000021109/ENSMUSG00000034203/ENSMUSG00000062580/ENSMUSG00000028455/ENSMUSG00000028261/ENSMUSG00000004264/ENSMUSG00000064326/ENSMUSG00000028982/ENSMUSG00000021764/ENSMUSG00000019689/ENSMUSG00000002984/ENSMUSG00000035505/ENSMUSG00000022752/ENSMUSG00000070283/…	40	2.62884	Sod2/Hsp90aa1/Higd1a/Timm8a1/Hspd1/Timm23/Cox14/Hif1a/Chchd4/Timm17a/Stoml2/Ndufaf4/Phb2/Siva1/Slc25a33/Ndufs4/Fmc1/Tomm40/Cox18/Tomm70a/Ndufaf3/Cox17/Psmd10/Parl/Ndufaf6/Chchd10/Ggct/Fxn/Gclm/Gabpb1/Mipep/Bcl2l1/Rcc1l/Cox10/Pnp/Trp53/Dap3/Mrpl17/Timm9/Msto1
GO:0034976	response to endoplasmic reticulum stress	25/942	252/21602	0.00011746	0.00239472	ENSMUSG00000042406/ENSMUSG00000032575/ENSMUSG00000040152/ENSMUSG00000026864/ENSMUSG00000075701/ENSMUSG00000035235/ENSMUSG00000025858/ENSMUSG00000053317/ENSMUSG00000022769/ENSMUSG00000045983/ENSMUSG00000014959/ENSMUSG00000025130/ENSMUSG00000025823/ENSMUSG00000027746/ENSMUSG00000056501/ENSMUSG00000005374/ENSMUSG00000032715/ENSMUSG00000030104/ENSMUSG00000003235/ENSMUSG00000007659/ENSMUSG00000022037/…	25	2.62074	Atf4/Manf/Thbs1/Hspa5/Selenos/Trim13/Get4/Sec61b/Sdf2l1/Eif4g1/Gorasp2/P4hb/Pdia4/Ufm1/Cebpb/Tbl2/Trib3/Edem1/Eif2b5/Bcl2l1/Clu/Trp53/Tor1a/Hyou1/Stc2
GO:0009116	nucleoside metabolic process	12/942	77/21602	0.000118599	0.0024079	ENSMUSG00000029430/ENSMUSG00000031432/ENSMUSG00000027823/ENSMUSG00000023961/ENSMUSG00000027597/ENSMUSG00000032478/ENSMUSG00000027889/ENSMUSG00000003500/ENSMUSG00000040627/ENSMUSG00000115338/ENSMUSG00000029366/ENSMUSG00000029780	12	2.61836	Ran/Prps1/Gmps/Enpp4/Ahcy/Nme6/Ampd2/Impdh1/Aicda/Pnp/Dck/Nt5c3
GO:0070585	protein localization to mitochondrion	14/942	101/21602	0.000122487	0.00247656	ENSMUSG00000021270/ENSMUSG00000048007/ENSMUSG00000025980/ENSMUSG00000013701/ENSMUSG00000034203/ENSMUSG00000062580/ENSMUSG00000002984/ENSMUSG00000035505/ENSMUSG00000022752/ENSMUSG00000033918/ENSMUSG00000028416/ENSMUSG00000029657/ENSMUSG00000021993/ENSMUSG00000021079	14	2.60615	Hsp90aa1/Timm8a1/Hspd1/Timm23/Chchd4/Timm17a/Tomm40/Cox18/Tomm70a/Parl/Bag1/Hsph1/Mipep/Timm9
GO:0015980	energy derivation by oxidation of organic compounds	25/942	253/21602	0.000125075	0.00251848	ENSMUSG00000006818/ENSMUSG00000032279/ENSMUSG00000063694/ENSMUSG00000019179/ENSMUSG00000021109/ENSMUSG00000005683/ENSMUSG00000025403/ENSMUSG00000034203/ENSMUSG00000022551/ENSMUSG00000041431/ENSMUSG00000036285/ENSMUSG00000025981/ENSMUSG00000071072/ENSMUSG00000021764/ENSMUSG00000014956/ENSMUSG00000022407/ENSMUSG00000022707/ENSMUSG00000037710/ENSMUSG00000040463/ENSMUSG00000059363/ENSMUSG00000027010/…	25	2.59886	Sod2/Idh3a/Cycs/Mdh2/Hif1a/Cs/Shmt2/Chchd4/Cyc1/Ccnb1/Noa1/Coq10b/Ptges3/Ndufs4/Ppp1cb/Adsl/Gbe1/Cisd1/Mybbp1a/Fxn/Slc25a12/Ndufaf2/Cox10/Cdk1/Trp53
GO:2000377	regulation of reactive oxygen species metabolic process	22/942	209/21602	0.000125915	0.00252501	ENSMUSG00000031722/ENSMUSG00000022126/ENSMUSG00000006818/ENSMUSG00000024401/ENSMUSG00000021270/ENSMUSG00000040152/ENSMUSG00000078812/ENSMUSG00000025980/ENSMUSG00000025746/ENSMUSG00000021109/ENSMUSG00000075701/ENSMUSG00000027613/ENSMUSG00000006057/ENSMUSG00000028982/ENSMUSG00000009013/ENSMUSG00000076441/ENSMUSG00000033918/ENSMUSG00000022037/ENSMUSG00000027995/ENSMUSG00000037405/ENSMUSG00000059552/…	22	2.59774	Hp/Acod1/Sod2/Tnf/Hsp90aa1/Thbs1/Eif5a/Hspd1/Il6/Hif1a/Selenos/Eif6/Atp5g1/Slc25a33/Dynll1/Ass1/Parl/Clu/Tlr2/Icam1/Trp53/Ptgs2
GO:0019693	ribose phosphate metabolic process	31/942	346/21602	0.000128946	0.00256025	ENSMUSG00000028792/ENSMUSG00000029430/ENSMUSG00000030747/ENSMUSG00000028633/ENSMUSG00000020766/ENSMUSG00000028937/ENSMUSG00000021109/ENSMUSG00000005683/ENSMUSG00000026558/ENSMUSG00000018796/ENSMUSG00000036067/ENSMUSG00000027613/ENSMUSG00000031432/ENSMUSG00000025393/ENSMUSG00000027823/ENSMUSG00000022551/ENSMUSG00000022962/ENSMUSG00000028455/ENSMUSG00000006517/ENSMUSG00000006057/ENSMUSG00000029246/…	31	2.59172	Ak2/Ran/Dgat2/Ctps/Galk1/Acot7/Hif1a/Cs/Uck2/Acsl1/Slc2a6/Eif6/Prps1/Atp5b/Gmps/Cyc1/Gart/Stoml2/Mvd/Atp5g1/Ppat/Gale/Nme6/Ampd2/Adsl/Gpat4/Impdh1/Fasn/Cad/Bcl2l1/Pnp
GO:0000184	nuclear-transcribed mRNA catabolic process, nonsense-mediated decay	8/942	36/21602	0.000129242	0.00256025	ENSMUSG00000028330/ENSMUSG00000034681/ENSMUSG00000024360/ENSMUSG00000038374/ENSMUSG00000030188/ENSMUSG00000025580/ENSMUSG00000062203/ENSMUSG00000028609	8	2.59172	Ncbp1/Rnps1/Etf1/Rbm8a/Magohb/Eif4a3/Gspt1/Magoh
GO:0010573	vascular endothelial growth factor production	8/942	36/21602	0.000129242	0.00256025	ENSMUSG00000024401/ENSMUSG00000042406/ENSMUSG00000025746/ENSMUSG00000021109/ENSMUSG00000018500/ENSMUSG00000031785/ENSMUSG00000027399/ENSMUSG00000032487	8	2.59172	Tnf/Atf4/Il6/Hif1a/Adora2b/Adgrg1/Il1a/Ptgs2
GO:0009142	nucleoside triphosphate biosynthetic process	12/942	78/21602	0.00013468	0.00265722	ENSMUSG00000026281/ENSMUSG00000028633/ENSMUSG00000025393/ENSMUSG00000022551/ENSMUSG00000028455/ENSMUSG00000006057/ENSMUSG00000032478/ENSMUSG00000003500/ENSMUSG00000013629/ENSMUSG00000071359/ENSMUSG00000007659/ENSMUSG00000115338	12	2.57557	Dtymk/Ctps/Atp5b/Cyc1/Stoml2/Atp5g1/Nme6/Impdh1/Cad/Tbpl1/Bcl2l1/Pnp
GO:0006289	nucleotide-excision repair	10/942	56/21602	0.000135996	0.00267241	ENSMUSG00000028884/ENSMUSG00000034329/ENSMUSG00000012483/ENSMUSG00000038644/ENSMUSG00000007080/ENSMUSG00000030726/ENSMUSG00000003813/ENSMUSG00000041429/ENSMUSG00000059552/ENSMUSG00000000751	10	2.5731	Rpa2/Brip1/Rpa3/Pold1/Pole/Pold3/Rad23a/Nthl1/Trp53/Rpa1
GO:0044403	symbiotic process	33/942	380/21602	0.000143264	0.00280396	ENSMUSG00000017002/ENSMUSG00000040314/ENSMUSG00000018930/ENSMUSG00000024401/ENSMUSG00000041754/ENSMUSG00000025980/ENSMUSG00000068039/ENSMUSG00000035235/ENSMUSG00000024844/ENSMUSG00000023944/ENSMUSG00000070319/ENSMUSG00000072244/ENSMUSG00000023106/ENSMUSG00000024360/ENSMUSG00000056076/ENSMUSG00000004264/ENSMUSG00000025130/ENSMUSG00000058392/ENSMUSG00000060288/ENSMUSG00000006058/ENSMUSG00000040627/…	33	2.55223	Slpi/Ctsg/Ccl4/Tnf/Trem3/Hspd1/Tcp1/Trim13/Banf1/Hsp90ab1/Eif3g/Trim6/Denr/Etf1/Eif3b/Phb2/P4hb/Rrp1b/Ppih/Snf8/Aicda/Mre11a/Bcl2l1/Tmem39a/Rad23a/Ccl5/Oasl1/Ppid/Icam1/Trp53/Pde12/Isg15/Ifitm7
GO:0009148	pyrimidine nucleoside triphosphate biosynthetic process	5/942	13/21602	0.00014979	0.00289693	ENSMUSG00000026281/ENSMUSG00000028633/ENSMUSG00000032478/ENSMUSG00000013629/ENSMUSG00000071359	5	2.53806	Dtymk/Ctps/Nme6/Cad/Tbpl1
GO:0090266	regulation of mitotic cell cycle spindle assembly checkpoint	5/942	13/21602	0.00014979	0.00289693	ENSMUSG00000029910/ENSMUSG00000041431/ENSMUSG00000038542/ENSMUSG00000006585/ENSMUSG00000051235	5	2.53806	Mad2l1/Ccnb1/Pcid2/Cdt1/Gen1
GO:1903504	regulation of mitotic spindle checkpoint	5/942	13/21602	0.00014979	0.00289693	ENSMUSG00000029910/ENSMUSG00000041431/ENSMUSG00000038542/ENSMUSG00000006585/ENSMUSG00000051235	5	2.53806	Mad2l1/Ccnb1/Pcid2/Cdt1/Gen1
GO:0006541	glutamine metabolic process	6/942	20/21602	0.000154925	0.00296112	ENSMUSG00000053398/ENSMUSG00000029752/ENSMUSG00000028633/ENSMUSG00000027823/ENSMUSG00000029246/ENSMUSG00000013629	6	2.52854	Phgdh/Asns/Ctps/Gmps/Ppat/Cad
GO:0034472	snRNA 3'-end processing	6/942	20/21602	0.000154925	0.00296112	ENSMUSG00000027752/ENSMUSG00000039356/ENSMUSG00000040738/ENSMUSG00000025785/ENSMUSG00000061286/ENSMUSG00000034259	6	2.52854	Exosc8/Exosc2/Ints8/Exosc7/Exosc5/Exosc4
GO:0046653	tetrahydrofolate metabolic process	6/942	20/21602	0.000154925	0.00296112	ENSMUSG00000005667/ENSMUSG00000025403/ENSMUSG00000025747/ENSMUSG00000022962/ENSMUSG00000021048/ENSMUSG00000020534	6	2.52854	Mthfd2/Shmt2/Tyms/Gart/Mthfd1/Shmt1
GO:0009119	ribonucleoside metabolic process	10/942	57/21602	0.000158563	0.00301887	ENSMUSG00000029430/ENSMUSG00000027823/ENSMUSG00000023961/ENSMUSG00000027597/ENSMUSG00000032478/ENSMUSG00000027889/ENSMUSG00000003500/ENSMUSG00000040627/ENSMUSG00000115338/ENSMUSG00000029780	10	2.52016	Ran/Gmps/Enpp4/Ahcy/Nme6/Ampd2/Impdh1/Aicda/Pnp/Nt5c3
GO:0007051	spindle organization	20/942	184/21602	0.000162966	0.00309067	ENSMUSG00000005732/ENSMUSG00000075266/ENSMUSG00000041431/ENSMUSG00000017861/ENSMUSG00000052397/ENSMUSG00000035198/ENSMUSG00000022770/ENSMUSG00000030867/ENSMUSG00000006398/ENSMUSG00000037313/ENSMUSG00000019773/ENSMUSG00000017716/ENSMUSG00000023345/ENSMUSG00000045273/ENSMUSG00000027496/ENSMUSG00000032479/ENSMUSG00000078521/ENSMUSG00000000486/ENSMUSG00000068922/ENSMUSG00000033900	20	2.50995	Ranbp1/Cenpw/Ccnb1/Mybl2/Ezr/Tubg1/Dlg1/Plk1/Cdc20/Tacc3/Fbxo5/Birc5/Poc1a/Cenph/Aurka/Map4/Aunip/Septin1/Msto1/Map9
GO:0009259	ribonucleotide metabolic process	30/942	335/21602	0.000165888	0.00313394	ENSMUSG00000028792/ENSMUSG00000029430/ENSMUSG00000030747/ENSMUSG00000028633/ENSMUSG00000020766/ENSMUSG00000028937/ENSMUSG00000021109/ENSMUSG00000005683/ENSMUSG00000026558/ENSMUSG00000018796/ENSMUSG00000036067/ENSMUSG00000027613/ENSMUSG00000031432/ENSMUSG00000025393/ENSMUSG00000027823/ENSMUSG00000022551/ENSMUSG00000022962/ENSMUSG00000028455/ENSMUSG00000006517/ENSMUSG00000006057/ENSMUSG00000028671/…	30	2.50391	Ak2/Ran/Dgat2/Ctps/Galk1/Acot7/Hif1a/Cs/Uck2/Acsl1/Slc2a6/Eif6/Prps1/Atp5b/Gmps/Cyc1/Gart/Stoml2/Mvd/Atp5g1/Gale/Nme6/Ampd2/Adsl/Gpat4/Impdh1/Fasn/Cad/Bcl2l1/Pnp
GO:0031123	RNA 3'-end processing	14/942	104/21602	0.000168269	0.00316669	ENSMUSG00000028330/ENSMUSG00000004642/ENSMUSG00000031256/ENSMUSG00000041431/ENSMUSG00000027752/ENSMUSG00000039356/ENSMUSG00000024369/ENSMUSG00000034022/ENSMUSG00000040738/ENSMUSG00000046865/ENSMUSG00000025785/ENSMUSG00000061286/ENSMUSG00000020549/ENSMUSG00000034259	14	2.4994	Ncbp1/Slbp/Cstf2/Ccnb1/Exosc8/Exosc2/Nelfe/Cpsf1/Ints8/Fbl/Exosc7/Exosc5/Elac2/Exosc4
GO:1903320	regulation of protein modification by small protein conjugation or removal	24/942	243/21602	0.000170636	0.00319894	ENSMUSG00000021270/ENSMUSG00000021149/ENSMUSG00000029910/ENSMUSG00000029610/ENSMUSG00000026864/ENSMUSG00000044533/ENSMUSG00000042354/ENSMUSG00000023944/ENSMUSG00000019850/ENSMUSG00000030867/ENSMUSG00000006398/ENSMUSG00000019773/ENSMUSG00000052833/ENSMUSG00000020038/ENSMUSG00000031429/ENSMUSG00000021958/ENSMUSG00000032715/ENSMUSG00000020844/ENSMUSG00000042215/ENSMUSG00000024927/ENSMUSG00000036432/…	24	2.49499	Hsp90aa1/Gtpbp4/Mad2l1/Aimp2/Hspa5/Rps2/Gnl3/Hsp90ab1/Tnfaip3/Plk1/Cdc20/Fbxo5/Sae1/Cry1/Psmd10/Pinx1/Trib3/Nxn/Bag2/Rela/Siah2/Pin1/Psen2/Isg15
GO:0045429	positive regulation of nitric oxide biosynthetic process	9/942	48/21602	0.000198633	0.00369547	ENSMUSG00000006818/ENSMUSG00000024401/ENSMUSG00000021270/ENSMUSG00000025746/ENSMUSG00000076441/ENSMUSG00000022037/ENSMUSG00000027995/ENSMUSG00000037405/ENSMUSG00000032487	9	2.43233	Sod2/Tnf/Hsp90aa1/Il6/Ass1/Clu/Tlr2/Icam1/Ptgs2
GO:0090329	regulation of DNA-dependent DNA replication	9/942	48/21602	0.000198633	0.00369547	ENSMUSG00000022881/ENSMUSG00000028455/ENSMUSG00000019773/ENSMUSG00000021400/ENSMUSG00000046591/ENSMUSG00000040627/ENSMUSG00000029363/ENSMUSG00000006585/ENSMUSG00000025358	9	2.43233	Rfc4/Stoml2/Fbxo5/Wrnip1/Ticrr/Aicda/Rfc5/Cdt1/Cdk2
GO:2001233	regulation of apoptotic signaling pathway	35/942	420/21602	0.000203372	0.00376931	ENSMUSG00000006818/ENSMUSG00000024401/ENSMUSG00000040152/ENSMUSG00000038412/ENSMUSG00000021109/ENSMUSG00000075701/ENSMUSG00000019850/ENSMUSG00000025130/ENSMUSG00000001707/ENSMUSG00000064326/ENSMUSG00000026875/ENSMUSG00000030189/ENSMUSG00000031429/ENSMUSG00000033918/ENSMUSG00000049422/ENSMUSG00000019777/ENSMUSG00000029657/ENSMUSG00000058755/ENSMUSG00000059363/ENSMUSG00000028124/ENSMUSG00000039130/…	35	2.42374	Sod2/Tnf/Thbs1/Higd1a/Hif1a/Selenos/Tnfaip3/P4hb/Eef1e1/Siva1/Traf1/Ybx3/Psmd10/Parl/Chchd10/Hdac2/Hsph1/Osm/Fxn/Gclm/Zc3hc1/Bcl2l1/Rela/Siah2/Cth/Fcmr/Clu/Icam1/Trp53/Ptgs2/Psen2/Hyou1/Lck/Ppp2r1b/Psme3
GO:0006333	chromatin assembly or disassembly	19/942	173/21602	0.000205622	0.00379664	ENSMUSG00000054766/ENSMUSG00000002870/ENSMUSG00000019857/ENSMUSG00000028693/ENSMUSG00000027018/ENSMUSG00000005470/ENSMUSG00000022945/ENSMUSG00000026646/ENSMUSG00000072980/ENSMUSG00000074403/ENSMUSG00000053801/ENSMUSG00000036167/ENSMUSG00000081058/ENSMUSG00000002835/ENSMUSG00000040627/ENSMUSG00000035478/ENSMUSG00000058799/ENSMUSG00000059552/ENSMUSG00000071350	19	2.4206	Set/Mcm2/Asf1a/Nasp/Hat1/Asf1b/Chaf1b/Suv39h2/Oip5/H3c13/Grwd1/Pphln1/H3c15/Chaf1a/Aicda/Mbd3/Nap1l1/Trp53/Setdb2
GO:0051383	kinetochore organization	6/942	21/21602	0.000208928	0.00384317	ENSMUSG00000075266/ENSMUSG00000045273/ENSMUSG00000028312/ENSMUSG00000073705/ENSMUSG00000021714/ENSMUSG00000006585	6	2.41531	Cenpw/Cenph/Smc2/Cenps/Cenpk/Cdt1
GO:1903046	meiotic cell cycle process	21/942	202/21602	0.000211272	0.00387173	ENSMUSG00000002068/ENSMUSG00000003824/ENSMUSG00000021595/ENSMUSG00000019303/ENSMUSG00000034329/ENSMUSG00000021569/ENSMUSG00000035198/ENSMUSG00000030867/ENSMUSG00000000730/ENSMUSG00000006398/ENSMUSG00000019773/ENSMUSG00000062248/ENSMUSG00000026646/ENSMUSG00000027496/ENSMUSG00000027323/ENSMUSG00000028312/ENSMUSG00000028614/ENSMUSG00000058755/ENSMUSG00000073705/ENSMUSG00000031928/ENSMUSG00000000486	21	2.41209	Ccne1/Syce2/Nsun2/Psmc3ip/Brip1/Trip13/Tubg1/Plk1/Dnmt3l/Cdc20/Fbxo5/Cks2/Suv39h2/Aurka/Rad51/Smc2/Ndc1/Osm/Cenps/Mre11a/Septin1
GO:1903900	regulation of viral life cycle	18/942	160/21602	0.000221726	0.00404816	ENSMUSG00000017002/ENSMUSG00000024401/ENSMUSG00000035235/ENSMUSG00000024844/ENSMUSG00000072244/ENSMUSG00000025130/ENSMUSG00000060288/ENSMUSG00000006058/ENSMUSG00000040627/ENSMUSG00000031928/ENSMUSG00000002845/ENSMUSG00000003813/ENSMUSG00000035042/ENSMUSG00000041827/ENSMUSG00000027804/ENSMUSG00000043702/ENSMUSG00000035692/ENSMUSG00000065968	18	2.39274	Slpi/Tnf/Trim13/Banf1/Trim6/P4hb/Ppih/Snf8/Aicda/Mre11a/Tmem39a/Rad23a/Ccl5/Oasl1/Ppid/Pde12/Isg15/Ifitm7
GO:1904407	positive regulation of nitric oxide metabolic process	9/942	49/21602	0.000234017	0.00424101	ENSMUSG00000006818/ENSMUSG00000024401/ENSMUSG00000021270/ENSMUSG00000025746/ENSMUSG00000076441/ENSMUSG00000022037/ENSMUSG00000027995/ENSMUSG00000037405/ENSMUSG00000032487	9	2.37253	Sod2/Tnf/Hsp90aa1/Il6/Ass1/Clu/Tlr2/Icam1/Ptgs2
GO:1900087	positive regulation of G1/S transition of mitotic cell cycle	8/942	39/21602	0.000234023	0.00424101	ENSMUSG00000000028/ENSMUSG00000028333/ENSMUSG00000022018/ENSMUSG00000035960/ENSMUSG00000038482/ENSMUSG00000045983/ENSMUSG00000000184/ENSMUSG00000058317	8	2.37253	Cdc45/Anp32b/Rgcc/Apex1/Tfdp1/Eif4g1/Ccnd2/Ube2e2
GO:0072655	establishment of protein localization to mitochondrion	13/942	95/21602	0.000241251	0.00435587	ENSMUSG00000021270/ENSMUSG00000048007/ENSMUSG00000025980/ENSMUSG00000013701/ENSMUSG00000034203/ENSMUSG00000062580/ENSMUSG00000002984/ENSMUSG00000035505/ENSMUSG00000022752/ENSMUSG00000033918/ENSMUSG00000029657/ENSMUSG00000021993/ENSMUSG00000021079	13	2.36092	Hsp90aa1/Timm8a1/Hspd1/Timm23/Chchd4/Timm17a/Tomm40/Cox18/Tomm70a/Parl/Hsph1/Mipep/Timm9
GO:0034504	protein localization to nucleus	27/942	296/21602	0.000256957	0.00462238	ENSMUSG00000021270/ENSMUSG00000029430/ENSMUSG00000025746/ENSMUSG00000023944/ENSMUSG00000036992/ENSMUSG00000059208/ENSMUSG00000061024/ENSMUSG00000004264/ENSMUSG00000030867/ENSMUSG00000022391/ENSMUSG00000027746/ENSMUSG00000024833/ENSMUSG00000028367/ENSMUSG00000021958/ENSMUSG00000038510/ENSMUSG00000049422/ENSMUSG00000026196/ENSMUSG00000032939/ENSMUSG00000031657/ENSMUSG00000041346/ENSMUSG00000019942/…	27	2.33513	Hsp90aa1/Ran/Il6/Hsp90ab1/Nxt1/Hnrnpm/Rrs1/Phb2/Plk1/Rangap1/Ufm1/Pola2/Txn1/Pinx1/Rpf2/Chchd10/Bard1/Nup93/Heatr3/Wrap53/Cdk1/Trp53/Tor1a/Pin1/Ptgs2/Nup54/Six1
GO:0051438	regulation of ubiquitin-protein transferase activity	9/942	50/21602	0.000274476	0.00491945	ENSMUSG00000029910/ENSMUSG00000044533/ENSMUSG00000030867/ENSMUSG00000006398/ENSMUSG00000019773/ENSMUSG00000032715/ENSMUSG00000042215/ENSMUSG00000032171/ENSMUSG00000010609	9	2.30808	Mad2l1/Rps2/Plk1/Cdc20/Fbxo5/Trib3/Bag2/Pin1/Psen2
GO:0009199	ribonucleoside triphosphate metabolic process	12/942	84/21602	0.000275873	0.00492383	ENSMUSG00000029430/ENSMUSG00000028633/ENSMUSG00000025393/ENSMUSG00000022551/ENSMUSG00000028455/ENSMUSG00000006057/ENSMUSG00000032478/ENSMUSG00000027889/ENSMUSG00000003500/ENSMUSG00000013629/ENSMUSG00000007659/ENSMUSG00000115338	12	2.3077	Ran/Ctps/Atp5b/Cyc1/Stoml2/Atp5g1/Nme6/Ampd2/Impdh1/Cad/Bcl2l1/Pnp
GO:0000413	protein peptidyl-prolyl isomerization	6/942	22/21602	0.000276733	0.00492383	ENSMUSG00000030357/ENSMUSG00000024538/ENSMUSG00000024007/ENSMUSG00000060288/ENSMUSG00000027804/ENSMUSG00000032171	6	2.3077	Fkbp4/Ppic/Ppil1/Ppih/Ppid/Pin1
GO:0017038	protein import	22/942	221/21602	0.000280275	0.00496879	ENSMUSG00000021270/ENSMUSG00000029430/ENSMUSG00000025980/ENSMUSG00000025746/ENSMUSG00000013701/ENSMUSG00000034203/ENSMUSG00000023944/ENSMUSG00000036992/ENSMUSG00000062580/ENSMUSG00000059208/ENSMUSG00000004264/ENSMUSG00000027746/ENSMUSG00000002984/ENSMUSG00000024833/ENSMUSG00000022752/ENSMUSG00000032939/ENSMUSG00000031657/ENSMUSG00000022037/ENSMUSG00000019942/ENSMUSG00000059552/ENSMUSG00000032487/…	22	2.30375	Hsp90aa1/Ran/Hspd1/Il6/Timm23/Chchd4/Hsp90ab1/Nxt1/Timm17a/Hnrnpm/Phb2/Ufm1/Tomm40/Pola2/Tomm70a/Nup93/Heatr3/Clu/Cdk1/Trp53/Ptgs2/Nup54
GO:0043628	ncRNA 3'-end processing	8/942	40/21602	0.00028146	0.00497178	ENSMUSG00000027752/ENSMUSG00000039356/ENSMUSG00000040738/ENSMUSG00000046865/ENSMUSG00000025785/ENSMUSG00000061286/ENSMUSG00000020549/ENSMUSG00000034259	8	2.30349	Exosc8/Exosc2/Ints8/Fbl/Exosc7/Exosc5/Elac2/Exosc4
GO:0000154	rRNA modification	7/942	31/21602	0.000307512	0.00537378	ENSMUSG00000001056/ENSMUSG00000038279/ENSMUSG00000020706/ENSMUSG00000021692/ENSMUSG00000028010/ENSMUSG00000046865/ENSMUSG00000051169	7	2.26972	Nhp2/Nop2/Ftsj3/Dimt1/Gar1/Fbl/Rpusd3
GO:0043457	regulation of cellular respiration	7/942	31/21602	0.000307512	0.00537378	ENSMUSG00000021109/ENSMUSG00000025403/ENSMUSG00000034203/ENSMUSG00000041431/ENSMUSG00000036285/ENSMUSG00000037710/ENSMUSG00000019942	7	2.26972	Hif1a/Shmt2/Chchd4/Ccnb1/Noa1/Cisd1/Cdk1
GO:0051085	chaperone cofactor-dependent protein refolding	7/942	31/21602	0.000307512	0.00537378	ENSMUSG00000026864/ENSMUSG00000024359/ENSMUSG00000073676/ENSMUSG00000071072/ENSMUSG00000028416/ENSMUSG00000029657/ENSMUSG00000026849	7	2.26972	Hspa5/Hspa9/Hspe1/Ptges3/Bag1/Hsph1/Tor1a
GO:0046128	purine ribonucleoside metabolic process	9/942	51/21602	0.000320556	0.00558177	ENSMUSG00000029430/ENSMUSG00000027823/ENSMUSG00000023961/ENSMUSG00000027597/ENSMUSG00000032478/ENSMUSG00000027889/ENSMUSG00000003500/ENSMUSG00000115338/ENSMUSG00000029780	9	2.25323	Ran/Gmps/Enpp4/Ahcy/Nme6/Ampd2/Impdh1/Pnp/Nt5c3
GO:0000291	nuclear-transcribed mRNA catabolic process, exonucleolytic	5/942	15/21602	0.000324915	0.00559792	ENSMUSG00000027752/ENSMUSG00000039356/ENSMUSG00000025785/ENSMUSG00000061286/ENSMUSG00000034259	5	2.25197	Exosc8/Exosc2/Exosc7/Exosc5/Exosc4
GO:0032308	positive regulation of prostaglandin secretion	5/942	15/21602	0.000324915	0.00559792	ENSMUSG00000050737/ENSMUSG00000032860/ENSMUSG00000027399/ENSMUSG00000056220/ENSMUSG00000021367	5	2.25197	Ptges/P2ry2/Il1a/Pla2g4a/Edn1
GO:0043144	snoRNA processing	5/942	15/21602	0.000324915	0.00559792	ENSMUSG00000039356/ENSMUSG00000036537/ENSMUSG00000046865/ENSMUSG00000061286/ENSMUSG00000034259	5	2.25197	Exosc2/Rnf113a1/Fbl/Exosc5/Exosc4
GO:0006334	nucleosome assembly	13/942	98/21602	0.000329485	0.00565673	ENSMUSG00000054766/ENSMUSG00000002870/ENSMUSG00000019857/ENSMUSG00000028693/ENSMUSG00000027018/ENSMUSG00000005470/ENSMUSG00000022945/ENSMUSG00000072980/ENSMUSG00000074403/ENSMUSG00000053801/ENSMUSG00000081058/ENSMUSG00000002835/ENSMUSG00000058799	13	2.24743	Set/Mcm2/Asf1a/Nasp/Hat1/Asf1b/Chaf1b/Oip5/H3c13/Grwd1/H3c15/Chaf1a/Nap1l1
GO:0006790	sulfur compound metabolic process	26/942	285/21602	0.000330798	0.00565942	ENSMUSG00000006818/ENSMUSG00000053398/ENSMUSG00000031584/ENSMUSG00000030747/ENSMUSG00000028937/ENSMUSG00000005683/ENSMUSG00000027737/ENSMUSG00000018796/ENSMUSG00000024359/ENSMUSG00000047721/ENSMUSG00000031781/ENSMUSG00000006517/ENSMUSG00000022503/ENSMUSG00000027597/ENSMUSG00000031545/ENSMUSG00000025153/ENSMUSG00000034612/ENSMUSG00000021048/ENSMUSG00000059363/ENSMUSG00000028124/ENSMUSG00000033318/…	26	2.24723	Sod2/Phgdh/Gsr/Dgat2/Acot7/Cs/Slc7a11/Acsl1/Hspa9/Bola2/Ciapin1/Mvd/Nubp1/Ahcy/Gpat4/Fasn/Chst11/Mthfd1/Fxn/Gclm/Gstt2/Gstt1/Hmgn5/Cth/Mtrr/Ggt1
GO:0006953	acute-phase response	8/942	41/21602	0.000336469	0.00570125	ENSMUSG00000031722/ENSMUSG00000040026/ENSMUSG00000024401/ENSMUSG00000025746/ENSMUSG00000027399/ENSMUSG00000074115/ENSMUSG00000035042/ENSMUSG00000032487	8	2.24403	Hp/Saa3/Tnf/Il6/Il1a/Saa1/Ccl5/Ptgs2
GO:0034661	ncRNA catabolic process	8/942	41/21602	0.000336469	0.00570125	ENSMUSG00000021595/ENSMUSG00000027752/ENSMUSG00000039356/ENSMUSG00000041203/ENSMUSG00000025785/ENSMUSG00000061286/ENSMUSG00000034259/ENSMUSG00000022325	8	2.24403	Nsun2/Exosc8/Exosc2/Trir/Exosc7/Exosc5/Exosc4/Pop1
GO:0031396	regulation of protein ubiquitination	21/942	209/21602	0.000336738	0.00570125	ENSMUSG00000021270/ENSMUSG00000021149/ENSMUSG00000029910/ENSMUSG00000029610/ENSMUSG00000026864/ENSMUSG00000044533/ENSMUSG00000023944/ENSMUSG00000019850/ENSMUSG00000030867/ENSMUSG00000006398/ENSMUSG00000019773/ENSMUSG00000020038/ENSMUSG00000031429/ENSMUSG00000021958/ENSMUSG00000032715/ENSMUSG00000020844/ENSMUSG00000042215/ENSMUSG00000036432/ENSMUSG00000032171/ENSMUSG00000010609/ENSMUSG00000035692	21	2.24403	Hsp90aa1/Gtpbp4/Mad2l1/Aimp2/Hspa5/Rps2/Hsp90ab1/Tnfaip3/Plk1/Cdc20/Fbxo5/Cry1/Psmd10/Pinx1/Trib3/Nxn/Bag2/Siah2/Pin1/Psen2/Isg15
GO:0048026	positive regulation of mRNA splicing, via spliceosome	7/942	32/21602	0.000378932	0.00637152	ENSMUSG00000028330/ENSMUSG00000037070/ENSMUSG00000026234/ENSMUSG00000026701/ENSMUSG00000025580/ENSMUSG00000068856/ENSMUSG00000022120	7	2.19576	Ncbp1/Rbmxl1/Ncl/Prdx6/Eif4a3/Sf3b4/Rnf219
GO:1904031	positive regulation of cyclin-dependent protein kinase activity	7/942	32/21602	0.000378932	0.00637152	ENSMUSG00000028044/ENSMUSG00000017499/ENSMUSG00000022018/ENSMUSG00000023944/ENSMUSG00000062248/ENSMUSG00000031429/ENSMUSG00000000184	7	2.19576	Cks1b/Cdc6/Rgcc/Hsp90ab1/Cks2/Psmd10/Ccnd2
GO:1904951	positive regulation of establishment of protein localization	31/942	368/21602	0.000381543	0.00639346	ENSMUSG00000030142/ENSMUSG00000024401/ENSMUSG00000021270/ENSMUSG00000050953/ENSMUSG00000029430/ENSMUSG00000029915/ENSMUSG00000001416/ENSMUSG00000029447/ENSMUSG00000025746/ENSMUSG00000021109/ENSMUSG00000068039/ENSMUSG00000025613/ENSMUSG00000030007/ENSMUSG00000022018/ENSMUSG00000023944/ENSMUSG00000052397/ENSMUSG00000059208/ENSMUSG00000034024/ENSMUSG00000009013/ENSMUSG00000022752/ENSMUSG00000029482/…	31	2.19426	Clec4e/Tnf/Hsp90aa1/Gja1/Ran/Clec5a/Cct3/Cct6a/Il6/Hif1a/Tcp1/Cct8/Cct7/Rgcc/Hsp90ab1/Ezr/Hnrnpm/Cct2/Dynll1/Tomm70a/Aacs/Il1a/Plk3/Edem1/Wrap53/Cd14/Tlr2/Ppid/Cdk1/Ptgs2/Blk
GO:0006626	protein targeting to mitochondrion	11/942	75/21602	0.000389079	0.00649749	ENSMUSG00000021270/ENSMUSG00000048007/ENSMUSG00000025980/ENSMUSG00000013701/ENSMUSG00000034203/ENSMUSG00000062580/ENSMUSG00000002984/ENSMUSG00000022752/ENSMUSG00000033918/ENSMUSG00000021993/ENSMUSG00000021079	11	2.18725	Hsp90aa1/Timm8a1/Hspd1/Timm23/Chchd4/Timm17a/Tomm40/Tomm70a/Parl/Mipep/Timm9
GO:0043467	regulation of generation of precursor metabolites and energy	16/942	140/21602	0.000406943	0.0067727	ENSMUSG00000024401/ENSMUSG00000021109/ENSMUSG00000036067/ENSMUSG00000027613/ENSMUSG00000025403/ENSMUSG00000034203/ENSMUSG00000041431/ENSMUSG00000004264/ENSMUSG00000036285/ENSMUSG00000028982/ENSMUSG00000014956/ENSMUSG00000046516/ENSMUSG00000037710/ENSMUSG00000019942/ENSMUSG00000059552/ENSMUSG00000043702	16	2.16924	Tnf/Hif1a/Slc2a6/Eif6/Shmt2/Chchd4/Ccnb1/Phb2/Noa1/Slc25a33/Ppp1cb/Cox17/Cisd1/Cdk1/Trp53/Pde12
GO:0008637	apoptotic mitochondrial changes	14/942	114/21602	0.000442665	0.00734223	ENSMUSG00000006818/ENSMUSG00000038412/ENSMUSG00000025980/ENSMUSG00000064326/ENSMUSG00000031429/ENSMUSG00000033918/ENSMUSG00000049422/ENSMUSG00000002797/ENSMUSG00000059363/ENSMUSG00000028124/ENSMUSG00000007659/ENSMUSG00000115338/ENSMUSG00000059552/ENSMUSG00000068921	14	2.13417	Sod2/Higd1a/Hspd1/Siva1/Psmd10/Parl/Chchd10/Ggct/Fxn/Gclm/Bcl2l1/Pnp/Trp53/Dap3
GO:0140013	meiotic nuclear division	19/942	184/21602	0.000451417	0.00746211	ENSMUSG00000002068/ENSMUSG00000003824/ENSMUSG00000019303/ENSMUSG00000034329/ENSMUSG00000021569/ENSMUSG00000030867/ENSMUSG00000000730/ENSMUSG00000006398/ENSMUSG00000019773/ENSMUSG00000062248/ENSMUSG00000026646/ENSMUSG00000027496/ENSMUSG00000027323/ENSMUSG00000028312/ENSMUSG00000028614/ENSMUSG00000058755/ENSMUSG00000073705/ENSMUSG00000031928/ENSMUSG00000000486	19	2.12714	Ccne1/Syce2/Psmc3ip/Brip1/Trip13/Plk1/Dnmt3l/Cdc20/Fbxo5/Cks2/Suv39h2/Aurka/Rad51/Smc2/Ndc1/Osm/Cenps/Mre11a/Septin1
GO:0090503	RNA phosphodiester bond hydrolysis, exonucleolytic	5/942	16/21602	0.000455699	0.00750753	ENSMUSG00000027752/ENSMUSG00000039356/ENSMUSG00000041203/ENSMUSG00000025785/ENSMUSG00000043702	5	2.1245	Exosc8/Exosc2/Trir/Exosc7/Pde12
GO:0062125	regulation of mitochondrial gene expression	7/942	33/21602	0.000463022	0.00760257	ENSMUSG00000025403/ENSMUSG00000018446/ENSMUSG00000041632/ENSMUSG00000049422/ENSMUSG00000040521/ENSMUSG00000061979/ENSMUSG00000051169	7	2.11904	Shmt2/C1qbp/Mrps27/Chchd10/Tsfm/Rcc1l/Rpusd3
GO:0009152	purine ribonucleotide biosynthetic process	16/942	142/21602	0.000477155	0.00780843	ENSMUSG00000028792/ENSMUSG00000028937/ENSMUSG00000018796/ENSMUSG00000031432/ENSMUSG00000025393/ENSMUSG00000027823/ENSMUSG00000022551/ENSMUSG00000022962/ENSMUSG00000028455/ENSMUSG00000006057/ENSMUSG00000032478/ENSMUSG00000027889/ENSMUSG00000022407/ENSMUSG00000003500/ENSMUSG00000007659/ENSMUSG00000115338	16	2.10744	Ak2/Acot7/Acsl1/Prps1/Atp5b/Gmps/Cyc1/Gart/Stoml2/Atp5g1/Nme6/Ampd2/Adsl/Impdh1/Bcl2l1/Pnp
GO:0006163	purine nucleotide metabolic process	30/942	357/21602	0.000489822	0.007989	ENSMUSG00000028792/ENSMUSG00000029430/ENSMUSG00000030747/ENSMUSG00000020766/ENSMUSG00000028937/ENSMUSG00000021109/ENSMUSG00000005683/ENSMUSG00000018796/ENSMUSG00000036067/ENSMUSG00000027613/ENSMUSG00000031432/ENSMUSG00000025393/ENSMUSG00000027823/ENSMUSG00000022551/ENSMUSG00000022962/ENSMUSG00000028455/ENSMUSG00000006517/ENSMUSG00000018500/ENSMUSG00000006057/ENSMUSG00000029246/ENSMUSG00000028671/…	30	2.09751	Ak2/Ran/Dgat2/Galk1/Acot7/Hif1a/Cs/Acsl1/Slc2a6/Eif6/Prps1/Atp5b/Gmps/Cyc1/Gart/Stoml2/Mvd/Adora2b/Atp5g1/Ppat/Gale/Nme6/Ampd2/Adsl/Gpat4/Impdh1/Fasn/Mthfd1/Bcl2l1/Pnp
GO:0042113	B cell activation	30/942	358/21602	0.000512972	0.00833878	ENSMUSG00000076937/ENSMUSG00000025980/ENSMUSG00000025746/ENSMUSG00000024673/ENSMUSG00000028633/ENSMUSG00000003379/ENSMUSG00000105547/ENSMUSG00000019850/ENSMUSG00000004264/ENSMUSG00000030724/ENSMUSG00000015217/ENSMUSG00000068105/ENSMUSG00000039748/ENSMUSG00000105906/ENSMUSG00000076609/ENSMUSG00000090019/ENSMUSG00000032053/ENSMUSG00000040627/ENSMUSG00000094088/ENSMUSG00000047880/ENSMUSG00000076666/…	30	2.0789	Iglc2/Hspd1/Il6/Ms4a1/Ctps/Cd79a/Iglc3/Tnfaip3/Phb2/Cd19/Hmgb3/Tnfrsf13c/Exo1/Iglc1/Igkc/Gimap1/Pou2af1/Aicda/Ighv1-64/Cxcr5/Ighv14-4/Pcid2/Malt1/Ikzf3/Pnp/Trp53/Ung/Blk/Il27ra/Mzb1
GO:0010498	proteasomal protein catabolic process	37/942	476/21602	0.000523367	0.00847958	ENSMUSG00000018189/ENSMUSG00000021024/ENSMUSG00000026914/ENSMUSG00000026864/ENSMUSG00000075701/ENSMUSG00000035235/ENSMUSG00000025858/ENSMUSG00000039067/ENSMUSG00000023944/ENSMUSG00000022193/ENSMUSG00000053317/ENSMUSG00000022769/ENSMUSG00000001403/ENSMUSG00000005779/ENSMUSG00000030867/ENSMUSG00000006398/ENSMUSG00000015671/ENSMUSG00000020708/ENSMUSG00000031429/ENSMUSG00000027496/ENSMUSG00000032715/…	37	2.07163	Uchl5/Psma6/Psmd14/Hspa5/Selenos/Trim13/Get4/Psmd7/Hsp90ab1/Psmb5/Sec61b/Sdf2l1/Ube2c/Psmb4/Plk1/Cdc20/Psma2/Psmc5/Psmd10/Aurka/Trib3/Plk3/Edem1/Fbxo31/Cdc34/Desi1/Znrf1/Bag2/Taf9/Siah2/Rad23a/Clu/Ccnf/Tor1a/Ube2cbp/Psen2/Psme3
GO:0019079	viral genome replication	14/942	116/21602	0.000529011	0.00854274	ENSMUSG00000017002/ENSMUSG00000024401/ENSMUSG00000024844/ENSMUSG00000072244/ENSMUSG00000060288/ENSMUSG00000040627/ENSMUSG00000002845/ENSMUSG00000003813/ENSMUSG00000035042/ENSMUSG00000041827/ENSMUSG00000027804/ENSMUSG00000043702/ENSMUSG00000035692/ENSMUSG00000065968	14	2.0684	Slpi/Tnf/Banf1/Trim6/Ppih/Aicda/Tmem39a/Rad23a/Ccl5/Oasl1/Ppid/Pde12/Isg15/Ifitm7
GO:0050685	positive regulation of mRNA processing	8/942	44/21602	0.000556032	0.0088872	ENSMUSG00000028330/ENSMUSG00000037070/ENSMUSG00000026234/ENSMUSG00000041431/ENSMUSG00000026701/ENSMUSG00000025580/ENSMUSG00000068856/ENSMUSG00000022120	8	2.05124	Ncbp1/Rbmxl1/Ncl/Ccnb1/Prdx6/Eif4a3/Sf3b4/Rnf219
GO:1901998	toxin transport	8/942	44/21602	0.000556032	0.0088872	ENSMUSG00000001416/ENSMUSG00000029447/ENSMUSG00000026864/ENSMUSG00000068039/ENSMUSG00000025613/ENSMUSG00000030007/ENSMUSG00000034024/ENSMUSG00000033420	8	2.05124	Cct3/Cct6a/Hspa5/Tcp1/Cct8/Cct7/Cct2/Antxr1
GO:0009451	RNA modification	16/942	144/21602	0.000557519	0.0088872	ENSMUSG00000001056/ENSMUSG00000021595/ENSMUSG00000038279/ENSMUSG00000073775/ENSMUSG00000004460/ENSMUSG00000031960/ENSMUSG00000049482/ENSMUSG00000057541/ENSMUSG00000020706/ENSMUSG00000021692/ENSMUSG00000040627/ENSMUSG00000028010/ENSMUSG00000046865/ENSMUSG00000051169/ENSMUSG00000021891/ENSMUSG00000022160	16	2.05124	Nhp2/Nsun2/Nop2/Kti12/Dnajb11/Aars/Ctu2/Pus7/Ftsj3/Dimt1/Aicda/Gar1/Fbl/Rpusd3/Mettl6/Mettl3
GO:0050792	regulation of viral process	20/942	202/21602	0.000557607	0.0088872	ENSMUSG00000017002/ENSMUSG00000018930/ENSMUSG00000024401/ENSMUSG00000035235/ENSMUSG00000024844/ENSMUSG00000072244/ENSMUSG00000025130/ENSMUSG00000058392/ENSMUSG00000060288/ENSMUSG00000006058/ENSMUSG00000040627/ENSMUSG00000031928/ENSMUSG00000002845/ENSMUSG00000003813/ENSMUSG00000035042/ENSMUSG00000041827/ENSMUSG00000027804/ENSMUSG00000043702/ENSMUSG00000035692/ENSMUSG00000065968	20	2.05124	Slpi/Ccl4/Tnf/Trim13/Banf1/Trim6/P4hb/Rrp1b/Ppih/Snf8/Aicda/Mre11a/Tmem39a/Rad23a/Ccl5/Oasl1/Ppid/Pde12/Isg15/Ifitm7
GO:0016073	snRNA metabolic process	7/942	34/21602	0.000561344	0.00891771	ENSMUSG00000001056/ENSMUSG00000027752/ENSMUSG00000039356/ENSMUSG00000040738/ENSMUSG00000025785/ENSMUSG00000061286/ENSMUSG00000034259	7	2.04975	Nhp2/Exosc8/Exosc2/Ints8/Exosc7/Exosc5/Exosc4
GO:0016075	rRNA catabolic process	6/942	25/21602	0.000587265	0.00926932	ENSMUSG00000027752/ENSMUSG00000039356/ENSMUSG00000041203/ENSMUSG00000025785/ENSMUSG00000061286/ENSMUSG00000034259	6	2.03295	Exosc8/Exosc2/Trir/Exosc7/Exosc5/Exosc4
GO:0016180	snRNA processing	6/942	25/21602	0.000587265	0.00926932	ENSMUSG00000027752/ENSMUSG00000039356/ENSMUSG00000040738/ENSMUSG00000025785/ENSMUSG00000061286/ENSMUSG00000034259	6	2.03295	Exosc8/Exosc2/Ints8/Exosc7/Exosc5/Exosc4
GO:1902850	microtubule cytoskeleton organization involved in mitosis	16/942	145/21602	0.000601868	0.00946926	ENSMUSG00000050953/ENSMUSG00000029910/ENSMUSG00000041431/ENSMUSG00000017861/ENSMUSG00000035198/ENSMUSG00000030867/ENSMUSG00000006398/ENSMUSG00000037313/ENSMUSG00000017716/ENSMUSG00000023345/ENSMUSG00000045273/ENSMUSG00000027496/ENSMUSG00000032479/ENSMUSG00000026955/ENSMUSG00000068922/ENSMUSG00000033900	16	2.02368	Gja1/Mad2l1/Ccnb1/Mybl2/Tubg1/Plk1/Cdc20/Tacc3/Birc5/Poc1a/Cenph/Aurka/Map4/Sapcd2/Msto1/Map9
GO:0000492	box C/D snoRNP assembly	4/942	10/21602	0.000610941	0.0095506	ENSMUSG00000030079/ENSMUSG00000063480/ENSMUSG00000074182/ENSMUSG00000052293	4	2.01997	Ruvbl1/Snu13/Znhit6/Taf9
GO:1901838	positive regulation of transcription of nucleolar large rRNA by RNA polymerase I	4/942	10/21602	0.000610941	0.0095506	ENSMUSG00000040354/ENSMUSG00000026234/ENSMUSG00000021385/ENSMUSG00000001785	4	2.01997	Mars1/Ncl/Ippk/Pwp1
GO:0042440	pigment metabolic process	10/942	67/21602	0.000614781	0.00958001	ENSMUSG00000032786/ENSMUSG00000027737/ENSMUSG00000025403/ENSMUSG00000031432/ENSMUSG00000032126/ENSMUSG00000022962/ENSMUSG00000059363/ENSMUSG00000022742/ENSMUSG00000020534/ENSMUSG00000042148	10	2.01863	Alas1/Slc7a11/Shmt2/Prps1/Hmbs/Gart/Fxn/Cpox/Shmt1/Cox10
GO:0007096	regulation of exit from mitosis	5/942	17/21602	0.000622509	0.00960864	ENSMUSG00000022018/ENSMUSG00000001403/ENSMUSG00000004264/ENSMUSG00000024791/ENSMUSG00000017716	5	2.01734	Rgcc/Ube2c/Phb2/Cdca5/Birc5
GO:0016074	snoRNA metabolic process	5/942	17/21602	0.000622509	0.00960864	ENSMUSG00000039356/ENSMUSG00000036537/ENSMUSG00000046865/ENSMUSG00000061286/ENSMUSG00000034259	5	2.01734	Exosc2/Rnf113a1/Fbl/Exosc5/Exosc4
GO:0032306	regulation of prostaglandin secretion	5/942	17/21602	0.000622509	0.00960864	ENSMUSG00000050737/ENSMUSG00000032860/ENSMUSG00000027399/ENSMUSG00000056220/ENSMUSG00000021367	5	2.01734	Ptges/P2ry2/Il1a/Pla2g4a/Edn1
GO:0007127	meiosis I	14/942	118/21602	0.000629269	0.00968244	ENSMUSG00000002068/ENSMUSG00000003824/ENSMUSG00000019303/ENSMUSG00000034329/ENSMUSG00000021569/ENSMUSG00000030867/ENSMUSG00000000730/ENSMUSG00000019773/ENSMUSG00000062248/ENSMUSG00000027496/ENSMUSG00000027323/ENSMUSG00000028614/ENSMUSG00000073705/ENSMUSG00000031928	14	2.01402	Ccne1/Syce2/Psmc3ip/Brip1/Trip13/Plk1/Dnmt3l/Fbxo5/Cks2/Aurka/Rad51/Ndc1/Cenps/Mre11a
GO:0050851	antigen receptor-mediated signaling pathway	22/942	235/21602	0.000652028	0.0100012	ENSMUSG00000076937/ENSMUSG00000024673/ENSMUSG00000099974/ENSMUSG00000003379/ENSMUSG00000105547/ENSMUSG00000052397/ENSMUSG00000028455/ENSMUSG00000030724/ENSMUSG00000032011/ENSMUSG00000105906/ENSMUSG00000076609/ENSMUSG00000028683/ENSMUSG00000004788/ENSMUSG00000003235/ENSMUSG00000042345/ENSMUSG00000094088/ENSMUSG00000076666/ENSMUSG00000032688/ENSMUSG00000024927/ENSMUSG00000010609/ENSMUSG00000014453/…	22	1.99995	Iglc2/Ms4a1/Bcl2a1d/Cd79a/Iglc3/Ezr/Stoml2/Cd19/Thy1/Iglc1/Igkc/Eif2b3/Eif2b2/Eif2b5/Ubash3a/Ighv1-64/Ighv14-4/Malt1/Rela/Psen2/Blk/Lck
GO:0042278	purine nucleoside metabolic process	9/942	56/21602	0.000657141	0.0100481	ENSMUSG00000029430/ENSMUSG00000027823/ENSMUSG00000023961/ENSMUSG00000027597/ENSMUSG00000032478/ENSMUSG00000027889/ENSMUSG00000003500/ENSMUSG00000115338/ENSMUSG00000029780	9	1.99792	Ran/Gmps/Enpp4/Ahcy/Nme6/Ampd2/Impdh1/Pnp/Nt5c3
GO:0009112	nucleobase metabolic process	7/942	35/21602	0.000675558	0.0102656	ENSMUSG00000058624/ENSMUSG00000028633/ENSMUSG00000025403/ENSMUSG00000031432/ENSMUSG00000022962/ENSMUSG00000020534/ENSMUSG00000013629	7	1.98862	Gda/Ctps/Shmt2/Prps1/Gart/Shmt1/Cad
GO:0032660	regulation of interleukin-17 production	7/942	35/21602	0.000675558	0.0102656	ENSMUSG00000025746/ENSMUSG00000027776/ENSMUSG00000015314/ENSMUSG00000058755/ENSMUSG00000040010/ENSMUSG00000027995/ENSMUSG00000005465	7	1.98862	Il6/Il12a/Slamf6/Osm/Slc7a5/Tlr2/Il27ra
GO:0034250	positive regulation of cellular amide metabolic process	17/942	161/21602	0.000684909	0.0103153	ENSMUSG00000024401/ENSMUSG00000040152/ENSMUSG00000078812/ENSMUSG00000025746/ENSMUSG00000027613/ENSMUSG00000005610/ENSMUSG00000045983/ENSMUSG00000018446/ENSMUSG00000025580/ENSMUSG00000039934/ENSMUSG00000041632/ENSMUSG00000003235/ENSMUSG00000061979/ENSMUSG00000051169/ENSMUSG00000024927/ENSMUSG00000022037/ENSMUSG00000022160	17	1.98652	Tnf/Thbs1/Eif5a/Il6/Eif6/Eif4g2/Eif4g1/C1qbp/Eif4a3/Gsap/Mrps27/Eif2b5/Rcc1l/Rpusd3/Rela/Clu/Mettl3
GO:0048024	regulation of mRNA splicing, via spliceosome	14/942	119/21602	0.000685155	0.0103153	ENSMUSG00000028330/ENSMUSG00000034681/ENSMUSG00000037070/ENSMUSG00000026234/ENSMUSG00000038374/ENSMUSG00000018446/ENSMUSG00000026701/ENSMUSG00000025580/ENSMUSG00000028609/ENSMUSG00000033565/ENSMUSG00000068856/ENSMUSG00000022120/ENSMUSG00000016921/ENSMUSG00000031060	14	1.98652	Ncbp1/Rnps1/Rbmxl1/Ncl/Rbm8a/C1qbp/Prdx6/Eif4a3/Magoh/Rbfox2/Sf3b4/Rnf219/Srsf6/Rbm10
GO:0071346	cellular response to interferon-gamma	14/942	119/21602	0.000685155	0.0103153	ENSMUSG00000022126/ENSMUSG00000000982/ENSMUSG00000018930/ENSMUSG00000026615/ENSMUSG00000035373/ENSMUSG00000032423/ENSMUSG00000060550/ENSMUSG00000025278/ENSMUSG00000035042/ENSMUSG00000027995/ENSMUSG00000031504/ENSMUSG00000059552/ENSMUSG00000043702/ENSMUSG00000031779	14	1.98652	Acod1/Ccl3/Ccl4/Eprs/Ccl7/Syncrip/H2-Q7/Flnb/Ccl5/Tlr2/Rab20/Trp53/Pde12/Ccl22
GO:0045840	positive regulation of mitotic nuclear division	10/942	68/21602	0.000693078	0.0104025	ENSMUSG00000024401/ENSMUSG00000005732/ENSMUSG00000022018/ENSMUSG00000001403/ENSMUSG00000004264/ENSMUSG00000024791/ENSMUSG00000017716/ENSMUSG00000027399/ENSMUSG00000021367/ENSMUSG00000006585	10	1.98286	Tnf/Ranbp1/Rgcc/Ube2c/Phb2/Cdca5/Birc5/Il1a/Edn1/Cdt1
GO:0006298	mismatch repair	6/942	26/21602	0.000735524	0.0109723	ENSMUSG00000028884/ENSMUSG00000012483/ENSMUSG00000034674/ENSMUSG00000039748/ENSMUSG00000028687/ENSMUSG00000000751	6	1.9597	Rpa2/Rpa3/Tdg/Exo1/Mutyh/Rpa1
GO:0010575	positive regulation of vascular endothelial growth factor production	6/942	26/21602	0.000735524	0.0109723	ENSMUSG00000042406/ENSMUSG00000025746/ENSMUSG00000021109/ENSMUSG00000018500/ENSMUSG00000027399/ENSMUSG00000032487	6	1.9597	Atf4/Il6/Hif1a/Adora2b/Il1a/Ptgs2
GO:0032729	positive regulation of interferon-gamma production	11/942	81/21602	0.000759878	0.0112329	ENSMUSG00000024401/ENSMUSG00000025980/ENSMUSG00000027776/ENSMUSG00000015314/ENSMUSG00000068105/ENSMUSG00000060550/ENSMUSG00000040010/ENSMUSG00000024402/ENSMUSG00000051439/ENSMUSG00000005465/ENSMUSG00000027863	11	1.94951	Tnf/Hspd1/Il12a/Slamf6/Tnfrsf13c/H2-Q7/Slc7a5/Lta/Cd14/Il27ra/Cd2
GO:0046209	nitric oxide metabolic process	11/942	81/21602	0.000759878	0.0112329	ENSMUSG00000006818/ENSMUSG00000024401/ENSMUSG00000021270/ENSMUSG00000025746/ENSMUSG00000075701/ENSMUSG00000009013/ENSMUSG00000076441/ENSMUSG00000022037/ENSMUSG00000027995/ENSMUSG00000037405/ENSMUSG00000032487	11	1.94951	Sod2/Tnf/Hsp90aa1/Il6/Selenos/Dynll1/Ass1/Clu/Tlr2/Icam1/Ptgs2
GO:0071347	cellular response to interleukin-1	11/942	81/21602	0.000759878	0.0112329	ENSMUSG00000040026/ENSMUSG00000022126/ENSMUSG00000000982/ENSMUSG00000018930/ENSMUSG00000025746/ENSMUSG00000035373/ENSMUSG00000056501/ENSMUSG00000027399/ENSMUSG00000024927/ENSMUSG00000035042/ENSMUSG00000031779	11	1.94951	Saa3/Acod1/Ccl3/Ccl4/Il6/Ccl7/Cebpb/Il1a/Rela/Ccl5/Ccl22
GO:1903426	regulation of reactive oxygen species biosynthetic process	13/942	107/21602	0.000775307	0.0114181	ENSMUSG00000006818/ENSMUSG00000024401/ENSMUSG00000021270/ENSMUSG00000025980/ENSMUSG00000025746/ENSMUSG00000006057/ENSMUSG00000028982/ENSMUSG00000009013/ENSMUSG00000076441/ENSMUSG00000022037/ENSMUSG00000027995/ENSMUSG00000037405/ENSMUSG00000032487	13	1.9424	Sod2/Tnf/Hsp90aa1/Hspd1/Il6/Atp5g1/Slc25a33/Dynll1/Ass1/Clu/Tlr2/Icam1/Ptgs2
GO:0009201	ribonucleoside triphosphate biosynthetic process	10/942	69/21602	0.000779412	0.0114181	ENSMUSG00000028633/ENSMUSG00000025393/ENSMUSG00000022551/ENSMUSG00000028455/ENSMUSG00000006057/ENSMUSG00000032478/ENSMUSG00000003500/ENSMUSG00000013629/ENSMUSG00000007659/ENSMUSG00000115338	10	1.9424	Ctps/Atp5b/Cyc1/Stoml2/Atp5g1/Nme6/Impdh1/Cad/Bcl2l1/Pnp
GO:0045428	regulation of nitric oxide biosynthetic process	10/942	69/21602	0.000779412	0.0114181	ENSMUSG00000006818/ENSMUSG00000024401/ENSMUSG00000021270/ENSMUSG00000025746/ENSMUSG00000009013/ENSMUSG00000076441/ENSMUSG00000022037/ENSMUSG00000027995/ENSMUSG00000037405/ENSMUSG00000032487	10	1.9424	Sod2/Tnf/Hsp90aa1/Il6/Dynll1/Ass1/Clu/Tlr2/Icam1/Ptgs2
GO:2000191	regulation of fatty acid transport	7/942	36/21602	0.000807428	0.0117898	ENSMUSG00000040152/ENSMUSG00000050737/ENSMUSG00000026615/ENSMUSG00000032860/ENSMUSG00000027399/ENSMUSG00000056220/ENSMUSG00000021367	7	1.92849	Thbs1/Ptges/Eprs/P2ry2/Il1a/Pla2g4a/Edn1
GO:0042542	response to hydrogen peroxide	14/942	121/21602	0.000809599	0.0117898	ENSMUSG00000031722/ENSMUSG00000006818/ENSMUSG00000025746/ENSMUSG00000031112/ENSMUSG00000035960/ENSMUSG00000019850/ENSMUSG00000028367/ENSMUSG00000031740/ENSMUSG00000019777/ENSMUSG00000029657/ENSMUSG00000059363/ENSMUSG00000024927/ENSMUSG00000059552/ENSMUSG00000000409	14	1.92849	Hp/Sod2/Il6/Stk26/Apex1/Tnfaip3/Txn1/Mmp2/Hdac2/Hsph1/Fxn/Rela/Trp53/Lck
GO:0042790	nucleolar large rRNA transcription by RNA polymerase I	5/942	18/21602	0.000831176	0.0120681	ENSMUSG00000040354/ENSMUSG00000026234/ENSMUSG00000028318/ENSMUSG00000021385/ENSMUSG00000001785	5	1.91836	Mars1/Ncl/Polr1e/Ippk/Pwp1
GO:0045071	negative regulation of viral genome replication	9/942	58/21602	0.000854661	0.0123724	ENSMUSG00000017002/ENSMUSG00000024401/ENSMUSG00000024844/ENSMUSG00000072244/ENSMUSG00000040627/ENSMUSG00000035042/ENSMUSG00000041827/ENSMUSG00000035692/ENSMUSG00000065968	9	1.90755	Slpi/Tnf/Banf1/Trim6/Aicda/Ccl5/Oasl1/Isg15/Ifitm7
GO:0051321	meiotic cell cycle	26/942	304/21602	0.000873927	0.0126139	ENSMUSG00000002068/ENSMUSG00000003824/ENSMUSG00000021595/ENSMUSG00000019303/ENSMUSG00000034329/ENSMUSG00000021569/ENSMUSG00000035198/ENSMUSG00000030867/ENSMUSG00000000730/ENSMUSG00000006398/ENSMUSG00000019773/ENSMUSG00000062248/ENSMUSG00000026646/ENSMUSG00000039748/ENSMUSG00000027496/ENSMUSG00000027323/ENSMUSG00000028312/ENSMUSG00000028614/ENSMUSG00000058755/ENSMUSG00000073705/ENSMUSG00000049932/…	26	1.89915	Ccne1/Syce2/Nsun2/Psmc3ip/Brip1/Trip13/Tubg1/Plk1/Dnmt3l/Cdc20/Fbxo5/Cks2/Suv39h2/Exo1/Aurka/Rad51/Smc2/Ndc1/Osm/Cenps/H2ax/Mre11a/Septin1/Mettl3/Rpa1/Cdk2
GO:0034728	nucleosome organization	15/942	136/21602	0.000884892	0.0127346	ENSMUSG00000054766/ENSMUSG00000002870/ENSMUSG00000019857/ENSMUSG00000028693/ENSMUSG00000027018/ENSMUSG00000005470/ENSMUSG00000022945/ENSMUSG00000015749/ENSMUSG00000072980/ENSMUSG00000074403/ENSMUSG00000053801/ENSMUSG00000081058/ENSMUSG00000002835/ENSMUSG00000058799/ENSMUSG00000026238	15	1.89501	Set/Mcm2/Asf1a/Nasp/Hat1/Asf1b/Chaf1b/Anp32e/Oip5/H3c13/Grwd1/H3c15/Chaf1a/Nap1l1/Ptma
GO:0002676	regulation of chronic inflammatory response	4/942	11/21602	0.000926993	0.0132863	ENSMUSG00000024401/ENSMUSG00000019850/ENSMUSG00000018500/ENSMUSG00000024402	4	1.87659	Tnf/Tnfaip3/Adora2b/Lta
GO:1903311	regulation of mRNA metabolic process	24/942	273/21602	0.000928659	0.0132863	ENSMUSG00000028330/ENSMUSG00000034681/ENSMUSG00000037070/ENSMUSG00000016528/ENSMUSG00000032423/ENSMUSG00000026234/ENSMUSG00000041431/ENSMUSG00000035960/ENSMUSG00000059208/ENSMUSG00000038374/ENSMUSG00000018446/ENSMUSG00000026701/ENSMUSG00000025580/ENSMUSG00000024369/ENSMUSG00000028609/ENSMUSG00000038542/ENSMUSG00000011257/ENSMUSG00000033565/ENSMUSG00000068856/ENSMUSG00000022120/ENSMUSG00000016921/…	24	1.87659	Ncbp1/Rnps1/Rbmxl1/Mapkapk2/Syncrip/Ncl/Ccnb1/Apex1/Hnrnpm/Rbm8a/C1qbp/Prdx6/Eif4a3/Nelfe/Magoh/Pcid2/Pabpc4/Rbfox2/Sf3b4/Rnf219/Srsf6/Rbm10/Mettl3/Pde12
GO:1903901	negative regulation of viral life cycle	11/942	83/21602	0.000934968	0.0133376	ENSMUSG00000017002/ENSMUSG00000024401/ENSMUSG00000035235/ENSMUSG00000024844/ENSMUSG00000072244/ENSMUSG00000040627/ENSMUSG00000031928/ENSMUSG00000035042/ENSMUSG00000041827/ENSMUSG00000035692/ENSMUSG00000065968	11	1.87492	Slpi/Tnf/Trim13/Banf1/Trim6/Aicda/Mre11a/Ccl5/Oasl1/Isg15/Ifitm7
GO:0061982	meiosis I cell cycle process	14/942	123/21602	0.000952597	0.0135496	ENSMUSG00000002068/ENSMUSG00000003824/ENSMUSG00000019303/ENSMUSG00000034329/ENSMUSG00000021569/ENSMUSG00000030867/ENSMUSG00000000730/ENSMUSG00000019773/ENSMUSG00000062248/ENSMUSG00000027496/ENSMUSG00000027323/ENSMUSG00000028614/ENSMUSG00000073705/ENSMUSG00000031928	14	1.86807	Ccne1/Syce2/Psmc3ip/Brip1/Trip13/Plk1/Dnmt3l/Fbxo5/Cks2/Aurka/Rad51/Ndc1/Cenps/Mre11a
GO:0051785	positive regulation of nuclear division	11/942	84/21602	0.00103428	0.0146688	ENSMUSG00000024401/ENSMUSG00000005732/ENSMUSG00000022018/ENSMUSG00000001403/ENSMUSG00000004264/ENSMUSG00000024791/ENSMUSG00000019773/ENSMUSG00000017716/ENSMUSG00000027399/ENSMUSG00000021367/ENSMUSG00000006585	11	1.8336	Tnf/Ranbp1/Rgcc/Ube2c/Phb2/Cdca5/Fbxo5/Birc5/Il1a/Edn1/Cdt1
GO:0070555	response to interleukin-1	12/942	97/21602	0.00103844	0.0146853	ENSMUSG00000040026/ENSMUSG00000022126/ENSMUSG00000000982/ENSMUSG00000018930/ENSMUSG00000025746/ENSMUSG00000035373/ENSMUSG00000056501/ENSMUSG00000027399/ENSMUSG00000052293/ENSMUSG00000024927/ENSMUSG00000035042/ENSMUSG00000031779	12	1.83312	Saa3/Acod1/Ccl3/Ccl4/Il6/Ccl7/Cebpb/Il1a/Taf9/Rela/Ccl5/Ccl22
GO:0009150	purine ribonucleotide metabolic process	27/942	325/21602	0.00108523	0.0152512	ENSMUSG00000028792/ENSMUSG00000029430/ENSMUSG00000030747/ENSMUSG00000020766/ENSMUSG00000028937/ENSMUSG00000021109/ENSMUSG00000005683/ENSMUSG00000018796/ENSMUSG00000036067/ENSMUSG00000027613/ENSMUSG00000031432/ENSMUSG00000025393/ENSMUSG00000027823/ENSMUSG00000022551/ENSMUSG00000022962/ENSMUSG00000028455/ENSMUSG00000006517/ENSMUSG00000006057/ENSMUSG00000028671/ENSMUSG00000032478/ENSMUSG00000027889/…	27	1.8167	Ak2/Ran/Dgat2/Galk1/Acot7/Hif1a/Cs/Acsl1/Slc2a6/Eif6/Prps1/Atp5b/Gmps/Cyc1/Gart/Stoml2/Mvd/Atp5g1/Gale/Nme6/Ampd2/Adsl/Gpat4/Impdh1/Fasn/Bcl2l1/Pnp
GO:0043161	proteasome-mediated ubiquitin-dependent protein catabolic process	32/942	409/21602	0.00108767	0.0152512	ENSMUSG00000018189/ENSMUSG00000021024/ENSMUSG00000026914/ENSMUSG00000026864/ENSMUSG00000075701/ENSMUSG00000035235/ENSMUSG00000039067/ENSMUSG00000023944/ENSMUSG00000022193/ENSMUSG00000053317/ENSMUSG00000001403/ENSMUSG00000005779/ENSMUSG00000030867/ENSMUSG00000006398/ENSMUSG00000015671/ENSMUSG00000020708/ENSMUSG00000031429/ENSMUSG00000027496/ENSMUSG00000032715/ENSMUSG00000028680/ENSMUSG00000030104/…	32	1.8167	Uchl5/Psma6/Psmd14/Hspa5/Selenos/Trim13/Psmd7/Hsp90ab1/Psmb5/Sec61b/Ube2c/Psmb4/Plk1/Cdc20/Psma2/Psmc5/Psmd10/Aurka/Trib3/Plk3/Edem1/Fbxo31/Cdc34/Desi1/Znrf1/Taf9/Siah2/Rad23a/Clu/Ccnf/Ube2cbp/Psen2
GO:0009200	deoxyribonucleoside triphosphate metabolic process	5/942	19/21602	0.00108782	0.0152512	ENSMUSG00000028792/ENSMUSG00000027203/ENSMUSG00000026281/ENSMUSG00000071359/ENSMUSG00000115338	5	1.8167	Ak2/Dut/Dtymk/Tbpl1/Pnp
GO:0006749	glutathione metabolic process	9/942	60/21602	0.0010979	0.0153486	ENSMUSG00000006818/ENSMUSG00000031584/ENSMUSG00000027737/ENSMUSG00000028124/ENSMUSG00000033318/ENSMUSG00000001663/ENSMUSG00000031245/ENSMUSG00000028179/ENSMUSG00000006345	9	1.81393	Sod2/Gsr/Slc7a11/Gclm/Gstt2/Gstt1/Hmgn5/Cth/Ggt1
GO:0010458	exit from mitosis	6/942	28/21602	0.00111727	0.0155307	ENSMUSG00000022018/ENSMUSG00000001403/ENSMUSG00000004264/ENSMUSG00000024791/ENSMUSG00000098274/ENSMUSG00000017716	6	1.80881	Rgcc/Ube2c/Phb2/Cdca5/Rpl24/Birc5
GO:0070129	regulation of mitochondrial translation	6/942	28/21602	0.00111727	0.0155307	ENSMUSG00000025403/ENSMUSG00000018446/ENSMUSG00000041632/ENSMUSG00000040521/ENSMUSG00000061979/ENSMUSG00000051169	6	1.80881	Shmt2/C1qbp/Mrps27/Tsfm/Rcc1l/Rpusd3
GO:0009066	aspartate family amino acid metabolic process	7/942	38/21602	0.00113166	0.0156418	ENSMUSG00000053398/ENSMUSG00000042406/ENSMUSG00000029752/ENSMUSG00000076441/ENSMUSG00000024654/ENSMUSG00000021048/ENSMUSG00000034617	7	1.80571	Phgdh/Atf4/Asns/Ass1/Asrgl1/Mthfd1/Mtrr
GO:0018208	peptidyl-proline modification	7/942	38/21602	0.00113166	0.0156418	ENSMUSG00000030357/ENSMUSG00000024538/ENSMUSG00000024007/ENSMUSG00000025130/ENSMUSG00000060288/ENSMUSG00000027804/ENSMUSG00000032171	7	1.80571	Fkbp4/Ppic/Ppil1/P4hb/Ppih/Ppid/Pin1
GO:0098781	ncRNA transcription	8/942	49/21602	0.00116764	0.0160937	ENSMUSG00000040354/ENSMUSG00000026234/ENSMUSG00000028318/ENSMUSG00000021385/ENSMUSG00000027395/ENSMUSG00000001785/ENSMUSG00000056209/ENSMUSG00000059552	8	1.79335	Mars1/Ncl/Polr1e/Ippk/Polr1b/Pwp1/Npm3/Trp53
GO:0002768	immune response-regulating cell surface receptor signaling pathway	24/942	278/21602	0.00119228	0.0163872	ENSMUSG00000030142/ENSMUSG00000076937/ENSMUSG00000024673/ENSMUSG00000099974/ENSMUSG00000003379/ENSMUSG00000105547/ENSMUSG00000052397/ENSMUSG00000028455/ENSMUSG00000030724/ENSMUSG00000032011/ENSMUSG00000105906/ENSMUSG00000076609/ENSMUSG00000028683/ENSMUSG00000004788/ENSMUSG00000003235/ENSMUSG00000042345/ENSMUSG00000094088/ENSMUSG00000076666/ENSMUSG00000032688/ENSMUSG00000024927/ENSMUSG00000027995/…	24	1.7855	Clec4e/Iglc2/Ms4a1/Bcl2a1d/Cd79a/Iglc3/Ezr/Stoml2/Cd19/Thy1/Iglc1/Igkc/Eif2b3/Eif2b2/Eif2b5/Ubash3a/Ighv1-64/Ighv14-4/Malt1/Rela/Tlr2/Psen2/Blk/Lck
GO:0051310	metaphase plate congression	9/942	61/21602	0.00123896	0.016981	ENSMUSG00000028873/ENSMUSG00000041431/ENSMUSG00000061024/ENSMUSG00000024791/ENSMUSG00000021958/ENSMUSG00000027654/ENSMUSG00000023919/ENSMUSG00000000486/ENSMUSG00000006585	9	1.77004	Cdca8/Ccnb1/Rrs1/Cdca5/Pinx1/Fam83d/Cenpq/Septin1/Cdt1
GO:2001057	reactive nitrogen species metabolic process	11/942	86/21602	0.00125909	0.0172088	ENSMUSG00000006818/ENSMUSG00000024401/ENSMUSG00000021270/ENSMUSG00000025746/ENSMUSG00000075701/ENSMUSG00000009013/ENSMUSG00000076441/ENSMUSG00000022037/ENSMUSG00000027995/ENSMUSG00000037405/ENSMUSG00000032487	11	1.76425	Sod2/Tnf/Hsp90aa1/Il6/Selenos/Dynll1/Ass1/Clu/Tlr2/Icam1/Ptgs2
GO:1901214	regulation of neuron death	30/942	379/21602	0.00127942	0.0174379	ENSMUSG00000000982/ENSMUSG00000006818/ENSMUSG00000024401/ENSMUSG00000042406/ENSMUSG00000054766/ENSMUSG00000025980/ENSMUSG00000025746/ENSMUSG00000021109/ENSMUSG00000029610/ENSMUSG00000027737/ENSMUSG00000023944/ENSMUSG00000017861/ENSMUSG00000006057/ENSMUSG00000030265/ENSMUSG00000017716/ENSMUSG00000056501/ENSMUSG00000022707/ENSMUSG00000031960/ENSMUSG00000020307/ENSMUSG00000028416/ENSMUSG00000029657/…	30	1.7585	Ccl3/Sod2/Tnf/Atf4/Set/Hspd1/Il6/Hif1a/Aimp2/Slc7a11/Hsp90ab1/Mybl2/Atp5g1/Kras/Birc5/Cebpb/Gbe1/Aars/Cdc34/Bag1/Hsph1/Gclm/Bcl2l1/Clu/Ccl5/Trp53/Pin1/Six1/Hyou1/Grin2b
GO:0046822	regulation of nucleocytoplasmic transport	14/942	127/21602	0.0013029	0.0177086	ENSMUSG00000021270/ENSMUSG00000029430/ENSMUSG00000025746/ENSMUSG00000034203/ENSMUSG00000021595/ENSMUSG00000023944/ENSMUSG00000022391/ENSMUSG00000027746/ENSMUSG00000028367/ENSMUSG00000067150/ENSMUSG00000026196/ENSMUSG00000019942/ENSMUSG00000032487/ENSMUSG00000034826	14	1.75181	Hsp90aa1/Ran/Il6/Chchd4/Nsun2/Hsp90ab1/Rangap1/Ufm1/Txn1/Xpo5/Bard1/Cdk1/Ptgs2/Nup54
GO:0050715	positive regulation of cytokine secretion	7/942	39/21602	0.00132802	0.0179993	ENSMUSG00000030142/ENSMUSG00000024401/ENSMUSG00000029915/ENSMUSG00000022018/ENSMUSG00000027399/ENSMUSG00000051439/ENSMUSG00000027995	7	1.74474	Clec4e/Tnf/Clec5a/Rgcc/Il1a/Cd14/Tlr2
GO:0006692	prostanoid metabolic process	8/942	50/21602	0.00133776	0.0179993	ENSMUSG00000050737/ENSMUSG00000028378/ENSMUSG00000071072/ENSMUSG00000056220/ENSMUSG00000026820/ENSMUSG00000021367/ENSMUSG00000032487/ENSMUSG00000028583	8	1.74474	Ptges/Ptgr1/Ptges3/Pla2g4a/Ptges2/Edn1/Ptgs2/Pdpn
GO:0006693	prostaglandin metabolic process	8/942	50/21602	0.00133776	0.0179993	ENSMUSG00000050737/ENSMUSG00000028378/ENSMUSG00000071072/ENSMUSG00000056220/ENSMUSG00000026820/ENSMUSG00000021367/ENSMUSG00000032487/ENSMUSG00000028583	8	1.74474	Ptges/Ptgr1/Ptges3/Pla2g4a/Ptges2/Edn1/Ptgs2/Pdpn
GO:0000491	small nucleolar ribonucleoprotein complex assembly	4/942	12/21602	0.00134268	0.0179993	ENSMUSG00000030079/ENSMUSG00000063480/ENSMUSG00000074182/ENSMUSG00000052293	4	1.74474	Ruvbl1/Snu13/Znhit6/Taf9
GO:0072697	protein localization to cell cortex	4/942	12/21602	0.00134268	0.0179993	ENSMUSG00000052397/ENSMUSG00000030867/ENSMUSG00000022503/ENSMUSG00000026955	4	1.74474	Ezr/Plk1/Nubp1/Sapcd2
GO:0001516	prostaglandin biosynthetic process	6/942	29/21602	0.00135736	0.018017	ENSMUSG00000050737/ENSMUSG00000071072/ENSMUSG00000056220/ENSMUSG00000026820/ENSMUSG00000021367/ENSMUSG00000032487	6	1.74432	Ptges/Ptges3/Pla2g4a/Ptges2/Edn1/Ptgs2
GO:0045737	positive regulation of cyclin-dependent protein serine/threonine kinase activity	6/942	29/21602	0.00135736	0.018017	ENSMUSG00000028044/ENSMUSG00000017499/ENSMUSG00000022018/ENSMUSG00000062248/ENSMUSG00000031429/ENSMUSG00000000184	6	1.74432	Cks1b/Cdc6/Rgcc/Cks2/Psmd10/Ccnd2
GO:0046457	prostanoid biosynthetic process	6/942	29/21602	0.00135736	0.018017	ENSMUSG00000050737/ENSMUSG00000071072/ENSMUSG00000056220/ENSMUSG00000026820/ENSMUSG00000021367/ENSMUSG00000032487	6	1.74432	Ptges/Ptges3/Pla2g4a/Ptges2/Edn1/Ptgs2
GO:1901657	glycosyl compound metabolic process	12/942	100/21602	0.00135873	0.018017	ENSMUSG00000029430/ENSMUSG00000031432/ENSMUSG00000027823/ENSMUSG00000023961/ENSMUSG00000027597/ENSMUSG00000032478/ENSMUSG00000027889/ENSMUSG00000003500/ENSMUSG00000040627/ENSMUSG00000115338/ENSMUSG00000029366/ENSMUSG00000029780	12	1.74432	Ran/Prps1/Gmps/Enpp4/Ahcy/Nme6/Ampd2/Impdh1/Aicda/Pnp/Dck/Nt5c3
GO:0034341	response to interferon-gamma	15/942	142/21602	0.00137635	0.0181949	ENSMUSG00000022126/ENSMUSG00000000982/ENSMUSG00000018930/ENSMUSG00000026615/ENSMUSG00000035373/ENSMUSG00000032423/ENSMUSG00000060550/ENSMUSG00000025278/ENSMUSG00000035042/ENSMUSG00000027995/ENSMUSG00000031504/ENSMUSG00000059552/ENSMUSG00000043702/ENSMUSG00000065968/ENSMUSG00000031779	15	1.74005	Acod1/Ccl3/Ccl4/Eprs/Ccl7/Syncrip/H2-Q7/Flnb/Ccl5/Tlr2/Rab20/Trp53/Pde12/Ifitm7/Ccl22
GO:0002764	immune response-regulating signaling pathway	24/942	281/21602	0.00137959	0.0181949	ENSMUSG00000030142/ENSMUSG00000076937/ENSMUSG00000024673/ENSMUSG00000099974/ENSMUSG00000003379/ENSMUSG00000105547/ENSMUSG00000052397/ENSMUSG00000028455/ENSMUSG00000030724/ENSMUSG00000032011/ENSMUSG00000105906/ENSMUSG00000076609/ENSMUSG00000028683/ENSMUSG00000004788/ENSMUSG00000003235/ENSMUSG00000042345/ENSMUSG00000094088/ENSMUSG00000076666/ENSMUSG00000032688/ENSMUSG00000024927/ENSMUSG00000027995/…	24	1.74005	Clec4e/Iglc2/Ms4a1/Bcl2a1d/Cd79a/Iglc3/Ezr/Stoml2/Cd19/Thy1/Iglc1/Igkc/Eif2b3/Eif2b2/Eif2b5/Ubash3a/Ighv1-64/Ighv14-4/Malt1/Rela/Tlr2/Psen2/Blk/Lck
GO:0032310	prostaglandin secretion	5/942	20/21602	0.00139878	0.0183985	ENSMUSG00000050737/ENSMUSG00000032860/ENSMUSG00000027399/ENSMUSG00000056220/ENSMUSG00000021367	5	1.73522	Ptges/P2ry2/Il1a/Pla2g4a/Edn1
GO:0031570	DNA integrity checkpoint	13/942	114/21602	0.00140343	0.0184102	ENSMUSG00000017499/ENSMUSG00000028884/ENSMUSG00000030867/ENSMUSG00000025646/ENSMUSG00000020038/ENSMUSG00000052934/ENSMUSG00000046591/ENSMUSG00000031928/ENSMUSG00000004085/ENSMUSG00000019942/ENSMUSG00000059552/ENSMUSG00000006585/ENSMUSG00000042489	13	1.73494	Cdc6/Rpa2/Plk1/Atrip/Cry1/Fbxo31/Ticrr/Mre11a/Map3k20/Cdk1/Trp53/Cdt1/Clspn
GO:0002429	immune response-activating cell surface receptor signaling pathway	23/942	266/21602	0.00146234	0.0191317	ENSMUSG00000076937/ENSMUSG00000024673/ENSMUSG00000099974/ENSMUSG00000003379/ENSMUSG00000105547/ENSMUSG00000052397/ENSMUSG00000028455/ENSMUSG00000030724/ENSMUSG00000032011/ENSMUSG00000105906/ENSMUSG00000076609/ENSMUSG00000028683/ENSMUSG00000004788/ENSMUSG00000003235/ENSMUSG00000042345/ENSMUSG00000094088/ENSMUSG00000076666/ENSMUSG00000032688/ENSMUSG00000024927/ENSMUSG00000027995/ENSMUSG00000010609/…	23	1.71825	Iglc2/Ms4a1/Bcl2a1d/Cd79a/Iglc3/Ezr/Stoml2/Cd19/Thy1/Iglc1/Igkc/Eif2b3/Eif2b2/Eif2b5/Ubash3a/Ighv1-64/Ighv14-4/Malt1/Rela/Tlr2/Psen2/Blk/Lck
GO:0050684	regulation of mRNA processing	16/942	158/21602	0.00151458	0.0196832	ENSMUSG00000028330/ENSMUSG00000034681/ENSMUSG00000037070/ENSMUSG00000026234/ENSMUSG00000041431/ENSMUSG00000038374/ENSMUSG00000018446/ENSMUSG00000026701/ENSMUSG00000025580/ENSMUSG00000024369/ENSMUSG00000028609/ENSMUSG00000033565/ENSMUSG00000068856/ENSMUSG00000022120/ENSMUSG00000016921/ENSMUSG00000031060	16	1.7059	Ncbp1/Rnps1/Rbmxl1/Ncl/Ccnb1/Rbm8a/C1qbp/Prdx6/Eif4a3/Nelfe/Magoh/Rbfox2/Sf3b4/Rnf219/Srsf6/Rbm10
GO:0043903	regulation of symbiotic process	20/942	219/21602	0.00151806	0.0196832	ENSMUSG00000017002/ENSMUSG00000018930/ENSMUSG00000024401/ENSMUSG00000035235/ENSMUSG00000024844/ENSMUSG00000072244/ENSMUSG00000025130/ENSMUSG00000058392/ENSMUSG00000060288/ENSMUSG00000006058/ENSMUSG00000040627/ENSMUSG00000031928/ENSMUSG00000002845/ENSMUSG00000003813/ENSMUSG00000035042/ENSMUSG00000041827/ENSMUSG00000027804/ENSMUSG00000043702/ENSMUSG00000035692/ENSMUSG00000065968	20	1.7059	Slpi/Ccl4/Tnf/Trim13/Banf1/Trim6/P4hb/Rrp1b/Ppih/Snf8/Aicda/Mre11a/Tmem39a/Rad23a/Ccl5/Oasl1/Ppid/Pde12/Isg15/Ifitm7
GO:0032649	regulation of interferon-gamma production	13/942	115/21602	0.00152059	0.0196832	ENSMUSG00000024401/ENSMUSG00000025980/ENSMUSG00000027776/ENSMUSG00000018446/ENSMUSG00000015314/ENSMUSG00000068105/ENSMUSG00000060550/ENSMUSG00000040010/ENSMUSG00000024402/ENSMUSG00000051439/ENSMUSG00000035692/ENSMUSG00000005465/ENSMUSG00000027863	13	1.7059	Tnf/Hspd1/Il12a/C1qbp/Slamf6/Tnfrsf13c/H2-Q7/Slc7a5/Lta/Cd14/Isg15/Il27ra/Cd2
GO:2000379	positive regulation of reactive oxygen species metabolic process	13/942	115/21602	0.00152059	0.0196832	ENSMUSG00000022126/ENSMUSG00000006818/ENSMUSG00000024401/ENSMUSG00000021270/ENSMUSG00000040152/ENSMUSG00000078812/ENSMUSG00000025746/ENSMUSG00000076441/ENSMUSG00000022037/ENSMUSG00000027995/ENSMUSG00000037405/ENSMUSG00000059552/ENSMUSG00000032487	13	1.7059	Acod1/Sod2/Tnf/Hsp90aa1/Thbs1/Eif5a/Il6/Ass1/Clu/Tlr2/Icam1/Trp53/Ptgs2
GO:0051972	regulation of telomerase activity	8/942	51/21602	0.00152701	0.0197142	ENSMUSG00000021270/ENSMUSG00000068039/ENSMUSG00000023944/ENSMUSG00000071072/ENSMUSG00000034024/ENSMUSG00000021958/ENSMUSG00000041346/ENSMUSG00000059552	8	1.70522	Hsp90aa1/Tcp1/Hsp90ab1/Ptges3/Cct2/Pinx1/Wrap53/Trp53
GO:0002757	immune response-activating signal transduction	23/942	267/21602	0.00153607	0.0197789	ENSMUSG00000076937/ENSMUSG00000024673/ENSMUSG00000099974/ENSMUSG00000003379/ENSMUSG00000105547/ENSMUSG00000052397/ENSMUSG00000028455/ENSMUSG00000030724/ENSMUSG00000032011/ENSMUSG00000105906/ENSMUSG00000076609/ENSMUSG00000028683/ENSMUSG00000004788/ENSMUSG00000003235/ENSMUSG00000042345/ENSMUSG00000094088/ENSMUSG00000076666/ENSMUSG00000032688/ENSMUSG00000024927/ENSMUSG00000027995/ENSMUSG00000010609/…	23	1.7038	Iglc2/Ms4a1/Bcl2a1d/Cd79a/Iglc3/Ezr/Stoml2/Cd19/Thy1/Iglc1/Igkc/Eif2b3/Eif2b2/Eif2b5/Ubash3a/Ighv1-64/Ighv14-4/Malt1/Rela/Tlr2/Psen2/Blk/Lck
GO:0032392	DNA geometric change	7/942	40/21602	0.00155001	0.019854	ENSMUSG00000002870/ENSMUSG00000022673/ENSMUSG00000037149/ENSMUSG00000027323/ENSMUSG00000031928/ENSMUSG00000059552/ENSMUSG00000000751	7	1.70215	Mcm2/Mcm4/Ddx1/Rad51/Mre11a/Trp53/Rpa1
GO:0045005	DNA-dependent DNA replication maintenance of fidelity	7/942	40/21602	0.00155001	0.019854	ENSMUSG00000045751/ENSMUSG00000038644/ENSMUSG00000027323/ENSMUSG00000007080/ENSMUSG00000073705/ENSMUSG00000031928/ENSMUSG00000051235	7	1.70215	Mms22l/Pold1/Rad51/Pole/Cenps/Mre11a/Gen1
GO:1903428	positive regulation of reactive oxygen species biosynthetic process	9/942	63/21602	0.00156487	0.0199919	ENSMUSG00000006818/ENSMUSG00000024401/ENSMUSG00000021270/ENSMUSG00000025746/ENSMUSG00000076441/ENSMUSG00000022037/ENSMUSG00000027995/ENSMUSG00000037405/ENSMUSG00000032487	9	1.69915	Sod2/Tnf/Hsp90aa1/Il6/Ass1/Clu/Tlr2/Icam1/Ptgs2
GO:0035966	response to topologically incorrect protein	15/942	144/21602	0.0015841	0.020185	ENSMUSG00000021270/ENSMUSG00000042406/ENSMUSG00000032575/ENSMUSG00000040152/ENSMUSG00000025980/ENSMUSG00000026864/ENSMUSG00000075701/ENSMUSG00000024359/ENSMUSG00000022769/ENSMUSG00000005374/ENSMUSG00000030104/ENSMUSG00000029657/ENSMUSG00000022037/ENSMUSG00000026849/ENSMUSG00000020303	15	1.69497	Hsp90aa1/Atf4/Manf/Thbs1/Hspd1/Hspa5/Selenos/Hspa9/Sdf2l1/Tbl2/Edem1/Hsph1/Clu/Tor1a/Stc2
GO:0034508	centromere complex assembly	6/942	30/21602	0.00163487	0.0207239	ENSMUSG00000075266/ENSMUSG00000028693/ENSMUSG00000045273/ENSMUSG00000072980/ENSMUSG00000073705/ENSMUSG00000021714	6	1.68353	Cenpw/Nasp/Cenph/Oip5/Cenps/Cenpk
GO:1901068	guanosine-containing compound metabolic process	6/942	30/21602	0.00163487	0.0207239	ENSMUSG00000029430/ENSMUSG00000027823/ENSMUSG00000032478/ENSMUSG00000027889/ENSMUSG00000003500/ENSMUSG00000115338	6	1.68353	Ran/Gmps/Nme6/Ampd2/Impdh1/Pnp
GO:0009060	aerobic respiration	10/942	76/21602	0.00166407	0.0210098	ENSMUSG00000032279/ENSMUSG00000063694/ENSMUSG00000019179/ENSMUSG00000021109/ENSMUSG00000005683/ENSMUSG00000025403/ENSMUSG00000021764/ENSMUSG00000022407/ENSMUSG00000059363/ENSMUSG00000042148	10	1.67758	Idh3a/Cycs/Mdh2/Hif1a/Cs/Shmt2/Ndufs4/Adsl/Fxn/Cox10
GO:0009144	purine nucleoside triphosphate metabolic process	11/942	89/21602	0.0016703	0.0210098	ENSMUSG00000028792/ENSMUSG00000029430/ENSMUSG00000025393/ENSMUSG00000022551/ENSMUSG00000028455/ENSMUSG00000006057/ENSMUSG00000032478/ENSMUSG00000027889/ENSMUSG00000003500/ENSMUSG00000007659/ENSMUSG00000115338	11	1.67758	Ak2/Ran/Atp5b/Cyc1/Stoml2/Atp5g1/Nme6/Ampd2/Impdh1/Bcl2l1/Pnp
GO:1903321	negative regulation of protein modification by small protein conjugation or removal	11/942	89/21602	0.0016703	0.0210098	ENSMUSG00000021149/ENSMUSG00000029910/ENSMUSG00000019850/ENSMUSG00000019773/ENSMUSG00000020038/ENSMUSG00000021958/ENSMUSG00000020844/ENSMUSG00000042215/ENSMUSG00000024927/ENSMUSG00000010609/ENSMUSG00000035692	11	1.67758	Gtpbp4/Mad2l1/Tnfaip3/Fbxo5/Cry1/Pinx1/Nxn/Bag2/Rela/Psen2/Isg15
GO:0070997	neuron death	32/942	421/21602	0.00173314	0.0217352	ENSMUSG00000000982/ENSMUSG00000006818/ENSMUSG00000024401/ENSMUSG00000042406/ENSMUSG00000054766/ENSMUSG00000025980/ENSMUSG00000025746/ENSMUSG00000021109/ENSMUSG00000029610/ENSMUSG00000027737/ENSMUSG00000023944/ENSMUSG00000017861/ENSMUSG00000006057/ENSMUSG00000030265/ENSMUSG00000021764/ENSMUSG00000017716/ENSMUSG00000056501/ENSMUSG00000022707/ENSMUSG00000031960/ENSMUSG00000020307/ENSMUSG00000028416/…	32	1.66284	Ccl3/Sod2/Tnf/Atf4/Set/Hspd1/Il6/Hif1a/Aimp2/Slc7a11/Hsp90ab1/Mybl2/Atp5g1/Kras/Ndufs4/Birc5/Cebpb/Gbe1/Aars/Cdc34/Bag1/Hsph1/Cxcl2/Gclm/Bcl2l1/Clu/Ccl5/Trp53/Pin1/Six1/Hyou1/Grin2b
GO:0032206	positive regulation of telomere maintenance	8/942	52/21602	0.00173686	0.0217352	ENSMUSG00000001416/ENSMUSG00000029447/ENSMUSG00000068039/ENSMUSG00000025613/ENSMUSG00000042354/ENSMUSG00000030007/ENSMUSG00000034024/ENSMUSG00000031928	8	1.66284	Cct3/Cct6a/Tcp1/Cct8/Gnl3/Cct7/Cct2/Mre11a
GO:0045727	positive regulation of translation	14/942	131/21602	0.00175498	0.0219059	ENSMUSG00000024401/ENSMUSG00000040152/ENSMUSG00000078812/ENSMUSG00000025746/ENSMUSG00000027613/ENSMUSG00000005610/ENSMUSG00000045983/ENSMUSG00000018446/ENSMUSG00000025580/ENSMUSG00000041632/ENSMUSG00000003235/ENSMUSG00000061979/ENSMUSG00000051169/ENSMUSG00000022160	14	1.65944	Tnf/Thbs1/Eif5a/Il6/Eif6/Eif4g2/Eif4g1/C1qbp/Eif4a3/Mrps27/Eif2b5/Rcc1l/Rpusd3/Mettl3
GO:0032305	positive regulation of icosanoid secretion	5/942	21/21602	0.00177061	0.0220447	ENSMUSG00000050737/ENSMUSG00000032860/ENSMUSG00000027399/ENSMUSG00000056220/ENSMUSG00000021367	5	1.6567	Ptges/P2ry2/Il1a/Pla2g4a/Edn1
GO:0051054	positive regulation of DNA metabolic process	20/942	222/21602	0.00178611	0.0221813	ENSMUSG00000024401/ENSMUSG00000021270/ENSMUSG00000001416/ENSMUSG00000029447/ENSMUSG00000025746/ENSMUSG00000022881/ENSMUSG00000068039/ENSMUSG00000025613/ENSMUSG00000042354/ENSMUSG00000030007/ENSMUSG00000023944/ENSMUSG00000000730/ENSMUSG00000071072/ENSMUSG00000034024/ENSMUSG00000027323/ENSMUSG00000041346/ENSMUSG00000031928/ENSMUSG00000115338/ENSMUSG00000029363/ENSMUSG00000025358	20	1.65401	Tnf/Hsp90aa1/Cct3/Cct6a/Il6/Rfc4/Tcp1/Cct8/Gnl3/Cct7/Hsp90ab1/Dnmt3l/Ptges3/Cct2/Rad51/Wrap53/Mre11a/Pnp/Rfc5/Cdk2
GO:0006809	nitric oxide biosynthetic process	10/942	77/21602	0.00183924	0.0227258	ENSMUSG00000006818/ENSMUSG00000024401/ENSMUSG00000021270/ENSMUSG00000025746/ENSMUSG00000009013/ENSMUSG00000076441/ENSMUSG00000022037/ENSMUSG00000027995/ENSMUSG00000037405/ENSMUSG00000032487	10	1.64348	Sod2/Tnf/Hsp90aa1/Il6/Dynll1/Ass1/Clu/Tlr2/Icam1/Ptgs2
GO:1903201	regulation of oxidative stress-induced cell death	10/942	77/21602	0.00183924	0.0227258	ENSMUSG00000006818/ENSMUSG00000024401/ENSMUSG00000042406/ENSMUSG00000021109/ENSMUSG00000031112/ENSMUSG00000027737/ENSMUSG00000025130/ENSMUSG00000028367/ENSMUSG00000029657/ENSMUSG00000059552	10	1.64348	Sod2/Tnf/Atf4/Hif1a/Stk26/Slc7a11/P4hb/Txn1/Hsph1/Trp53
GO:0001660	fever generation	4/942	13/21602	0.00187286	0.0229098	ENSMUSG00000024401/ENSMUSG00000027399/ENSMUSG00000035042/ENSMUSG00000032487	4	1.63998	Tnf/Il1a/Ccl5/Ptgs2
GO:0006544	glycine metabolic process	4/942	13/21602	0.00187286	0.0229098	ENSMUSG00000053398/ENSMUSG00000025403/ENSMUSG00000022962/ENSMUSG00000020534	4	1.63998	Phgdh/Shmt2/Gart/Shmt1
GO:0031126	snoRNA 3'-end processing	4/942	13/21602	0.00187286	0.0229098	ENSMUSG00000039356/ENSMUSG00000046865/ENSMUSG00000061286/ENSMUSG00000034259	4	1.63998	Exosc2/Fbl/Exosc5/Exosc4
GO:1901070	guanosine-containing compound biosynthetic process	4/942	13/21602	0.00187286	0.0229098	ENSMUSG00000027823/ENSMUSG00000032478/ENSMUSG00000003500/ENSMUSG00000115338	4	1.63998	Gmps/Nme6/Impdh1/Pnp
GO:0019058	viral life cycle	20/942	223/21602	0.00188393	0.0229877	ENSMUSG00000017002/ENSMUSG00000024401/ENSMUSG00000035235/ENSMUSG00000024844/ENSMUSG00000023944/ENSMUSG00000072244/ENSMUSG00000025130/ENSMUSG00000060288/ENSMUSG00000006058/ENSMUSG00000040627/ENSMUSG00000031928/ENSMUSG00000002845/ENSMUSG00000003813/ENSMUSG00000035042/ENSMUSG00000041827/ENSMUSG00000027804/ENSMUSG00000037405/ENSMUSG00000043702/ENSMUSG00000035692/ENSMUSG00000065968	20	1.6385	Slpi/Tnf/Trim13/Banf1/Hsp90ab1/Trim6/P4hb/Ppih/Snf8/Aicda/Mre11a/Tmem39a/Rad23a/Ccl5/Oasl1/Ppid/Icam1/Pde12/Isg15/Ifitm7
GO:0048525	negative regulation of viral process	12/942	104/21602	0.00190872	0.0232322	ENSMUSG00000017002/ENSMUSG00000018930/ENSMUSG00000024401/ENSMUSG00000035235/ENSMUSG00000024844/ENSMUSG00000072244/ENSMUSG00000040627/ENSMUSG00000031928/ENSMUSG00000035042/ENSMUSG00000041827/ENSMUSG00000035692/ENSMUSG00000065968	12	1.63391	Slpi/Ccl4/Tnf/Trim13/Banf1/Trim6/Aicda/Mre11a/Ccl5/Oasl1/Isg15/Ifitm7
GO:0043523	regulation of neuron apoptotic process	23/942	272/21602	0.00195429	0.0237279	ENSMUSG00000000982/ENSMUSG00000006818/ENSMUSG00000024401/ENSMUSG00000042406/ENSMUSG00000054766/ENSMUSG00000025980/ENSMUSG00000021109/ENSMUSG00000023944/ENSMUSG00000017861/ENSMUSG00000030265/ENSMUSG00000017716/ENSMUSG00000056501/ENSMUSG00000022707/ENSMUSG00000031960/ENSMUSG00000020307/ENSMUSG00000028416/ENSMUSG00000029657/ENSMUSG00000028124/ENSMUSG00000007659/ENSMUSG00000059552/ENSMUSG00000032171/…	23	1.62474	Ccl3/Sod2/Tnf/Atf4/Set/Hspd1/Hif1a/Hsp90ab1/Mybl2/Kras/Birc5/Cebpb/Gbe1/Aars/Cdc34/Bag1/Hsph1/Gclm/Bcl2l1/Trp53/Pin1/Six1/Hyou1
GO:0043484	regulation of RNA splicing	16/942	162/21602	0.00196268	0.0237707	ENSMUSG00000028330/ENSMUSG00000034681/ENSMUSG00000037070/ENSMUSG00000026234/ENSMUSG00000038374/ENSMUSG00000018446/ENSMUSG00000058392/ENSMUSG00000026701/ENSMUSG00000025580/ENSMUSG00000028609/ENSMUSG00000028959/ENSMUSG00000033565/ENSMUSG00000068856/ENSMUSG00000022120/ENSMUSG00000016921/ENSMUSG00000031060	16	1.62396	Ncbp1/Rnps1/Rbmxl1/Ncl/Rbm8a/C1qbp/Rrp1b/Prdx6/Eif4a3/Magoh/Fastk/Rbfox2/Sf3b4/Rnf219/Srsf6/Rbm10
GO:0031397	negative regulation of protein ubiquitination	10/942	78/21602	0.00202901	0.0245135	ENSMUSG00000021149/ENSMUSG00000029910/ENSMUSG00000019850/ENSMUSG00000019773/ENSMUSG00000020038/ENSMUSG00000021958/ENSMUSG00000020844/ENSMUSG00000042215/ENSMUSG00000010609/ENSMUSG00000035692	10	1.61059	Gtpbp4/Mad2l1/Tnfaip3/Fbxo5/Cry1/Pinx1/Nxn/Bag2/Psen2/Isg15
GO:0007052	mitotic spindle organization	13/942	119/21602	0.00207333	0.0248212	ENSMUSG00000041431/ENSMUSG00000017861/ENSMUSG00000035198/ENSMUSG00000030867/ENSMUSG00000006398/ENSMUSG00000037313/ENSMUSG00000017716/ENSMUSG00000023345/ENSMUSG00000045273/ENSMUSG00000027496/ENSMUSG00000032479/ENSMUSG00000068922/ENSMUSG00000033900	13	1.60518	Ccnb1/Mybl2/Tubg1/Plk1/Cdc20/Tacc3/Birc5/Poc1a/Cenph/Aurka/Map4/Msto1/Map9
GO:0046034	ATP metabolic process	22/942	257/21602	0.00207869	0.0248212	ENSMUSG00000024401/ENSMUSG00000028792/ENSMUSG00000063694/ENSMUSG00000020766/ENSMUSG00000021109/ENSMUSG00000036067/ENSMUSG00000027613/ENSMUSG00000025403/ENSMUSG00000025393/ENSMUSG00000022551/ENSMUSG00000041431/ENSMUSG00000028455/ENSMUSG00000006057/ENSMUSG00000028982/ENSMUSG00000028671/ENSMUSG00000027889/ENSMUSG00000049422/ENSMUSG00000059363/ENSMUSG00000007659/ENSMUSG00000019942/ENSMUSG00000059552/…	22	1.60518	Tnf/Ak2/Cycs/Galk1/Hif1a/Slc2a6/Eif6/Shmt2/Atp5b/Cyc1/Ccnb1/Stoml2/Atp5g1/Slc25a33/Gale/Ampd2/Chchd10/Fxn/Bcl2l1/Cdk1/Trp53/Pde12
GO:2001251	negative regulation of chromosome organization	15/942	148/21602	0.00207882	0.0248212	ENSMUSG00000002870/ENSMUSG00000031388/ENSMUSG00000029910/ENSMUSG00000041431/ENSMUSG00000021569/ENSMUSG00000030867/ENSMUSG00000019773/ENSMUSG00000017716/ENSMUSG00000022394/ENSMUSG00000021958/ENSMUSG00000024537/ENSMUSG00000040627/ENSMUSG00000038542/ENSMUSG00000006585/ENSMUSG00000051235	15	1.60518	Mcm2/Naa10/Mad2l1/Ccnb1/Trip13/Plk1/Fbxo5/Birc5/L3mbtl2/Pinx1/Psmg2/Aicda/Pcid2/Cdt1/Gen1
GO:0072595	maintenance of protein localization in organelle	7/942	42/21602	0.00207985	0.0248212	ENSMUSG00000050953/ENSMUSG00000026864/ENSMUSG00000022391/ENSMUSG00000079111/ENSMUSG00000028367/ENSMUSG00000049422/ENSMUSG00000026196	7	1.60518	Gja1/Hspa5/Rangap1/Kdelr2/Txn1/Chchd10/Bard1
GO:2000772	regulation of cellular senescence	7/942	42/21602	0.00207985	0.0248212	ENSMUSG00000001707/ENSMUSG00000030265/ENSMUSG00000019773/ENSMUSG00000040274/ENSMUSG00000027641/ENSMUSG00000005846/ENSMUSG00000059552	7	1.60518	Eef1e1/Kras/Fbxo5/Cdk6/Rbl1/Rsl1d1/Trp53
GO:0006144	purine nucleobase metabolic process	5/942	22/21602	0.00220998	0.0260565	ENSMUSG00000058624/ENSMUSG00000025403/ENSMUSG00000031432/ENSMUSG00000022962/ENSMUSG00000020534	5	1.58408	Gda/Shmt2/Prps1/Gart/Shmt1
GO:0006783	heme biosynthetic process	5/942	22/21602	0.00220998	0.0260565	ENSMUSG00000032786/ENSMUSG00000032126/ENSMUSG00000059363/ENSMUSG00000022742/ENSMUSG00000042148	5	1.58408	Alas1/Hmbs/Fxn/Cpox/Cox10
GO:0016226	iron-sulfur cluster assembly	5/942	22/21602	0.00220998	0.0260565	ENSMUSG00000024359/ENSMUSG00000047721/ENSMUSG00000031781/ENSMUSG00000022503/ENSMUSG00000059363	5	1.58408	Hspa9/Bola2/Ciapin1/Nubp1/Fxn
GO:0031163	metallo-sulfur cluster assembly	5/942	22/21602	0.00220998	0.0260565	ENSMUSG00000024359/ENSMUSG00000047721/ENSMUSG00000031781/ENSMUSG00000022503/ENSMUSG00000059363	5	1.58408	Hspa9/Bola2/Ciapin1/Nubp1/Fxn
GO:0045943	positive regulation of transcription by RNA polymerase I	5/942	22/21602	0.00220998	0.0260565	ENSMUSG00000042406/ENSMUSG00000040354/ENSMUSG00000026234/ENSMUSG00000021385/ENSMUSG00000001785	5	1.58408	Atf4/Mars1/Ncl/Ippk/Pwp1
GO:0065002	intracellular protein transmembrane transport	8/942	54/21602	0.00222454	0.0261651	ENSMUSG00000025980/ENSMUSG00000013701/ENSMUSG00000026864/ENSMUSG00000034203/ENSMUSG00000062580/ENSMUSG00000053317/ENSMUSG00000002984/ENSMUSG00000078974	8	1.58228	Hspd1/Timm23/Hspa5/Chchd4/Timm17a/Sec61b/Tomm40/Sec61g
GO:0000086	G2/M transition of mitotic cell cycle	13/942	120/21602	0.00223469	0.0262215	ENSMUSG00000017499/ENSMUSG00000041431/ENSMUSG00000030867/ENSMUSG00000027715/ENSMUSG00000019773/ENSMUSG00000017716/ENSMUSG00000021958/ENSMUSG00000046591/ENSMUSG00000024590/ENSMUSG00000031928/ENSMUSG00000019942/ENSMUSG00000025358/ENSMUSG00000042489	13	1.58134	Cdc6/Ccnb1/Plk1/Ccna2/Fbxo5/Birc5/Pinx1/Ticrr/Lmnb1/Mre11a/Cdk1/Cdk2/Clspn
GO:0010574	regulation of vascular endothelial growth factor production	6/942	32/21602	0.00231678	0.0270549	ENSMUSG00000042406/ENSMUSG00000025746/ENSMUSG00000021109/ENSMUSG00000018500/ENSMUSG00000027399/ENSMUSG00000032487	6	1.56775	Atf4/Il6/Hif1a/Adora2b/Il1a/Ptgs2
GO:0050686	negative regulation of mRNA processing	6/942	32/21602	0.00231678	0.0270549	ENSMUSG00000034681/ENSMUSG00000037070/ENSMUSG00000018446/ENSMUSG00000024369/ENSMUSG00000016921/ENSMUSG00000031060	6	1.56775	Rnps1/Rbmxl1/C1qbp/Nelfe/Srsf6/Rbm10
GO:0032620	interleukin-17 production	7/942	43/21602	0.00239233	0.0278707	ENSMUSG00000025746/ENSMUSG00000027776/ENSMUSG00000015314/ENSMUSG00000058755/ENSMUSG00000040010/ENSMUSG00000027995/ENSMUSG00000005465	7	1.55485	Il6/Il12a/Slamf6/Osm/Slc7a5/Tlr2/Il27ra
GO:0009205	purine ribonucleoside triphosphate metabolic process	10/942	80/21602	0.00245584	0.0284076	ENSMUSG00000029430/ENSMUSG00000025393/ENSMUSG00000022551/ENSMUSG00000028455/ENSMUSG00000006057/ENSMUSG00000032478/ENSMUSG00000027889/ENSMUSG00000003500/ENSMUSG00000007659/ENSMUSG00000115338	10	1.54657	Ran/Atp5b/Cyc1/Stoml2/Atp5g1/Nme6/Ampd2/Impdh1/Bcl2l1/Pnp
GO:0050000	chromosome localization	10/942	80/21602	0.00245584	0.0284076	ENSMUSG00000028873/ENSMUSG00000041431/ENSMUSG00000061024/ENSMUSG00000024791/ENSMUSG00000017716/ENSMUSG00000021958/ENSMUSG00000027654/ENSMUSG00000023919/ENSMUSG00000000486/ENSMUSG00000006585	10	1.54657	Cdca8/Ccnb1/Rrs1/Cdca5/Birc5/Pinx1/Fam83d/Cenpq/Septin1/Cdt1
GO:0051303	establishment of chromosome localization	10/942	80/21602	0.00245584	0.0284076	ENSMUSG00000028873/ENSMUSG00000041431/ENSMUSG00000061024/ENSMUSG00000024791/ENSMUSG00000017716/ENSMUSG00000021958/ENSMUSG00000027654/ENSMUSG00000023919/ENSMUSG00000000486/ENSMUSG00000006585	10	1.54657	Cdca8/Ccnb1/Rrs1/Cdca5/Birc5/Pinx1/Fam83d/Cenpq/Septin1/Cdt1
GO:0034599	cellular response to oxidative stress	23/942	277/21602	0.00246582	0.0284558	ENSMUSG00000006818/ENSMUSG00000024401/ENSMUSG00000031584/ENSMUSG00000042406/ENSMUSG00000040152/ENSMUSG00000025746/ENSMUSG00000021109/ENSMUSG00000031112/ENSMUSG00000027737/ENSMUSG00000075701/ENSMUSG00000026520/ENSMUSG00000034203/ENSMUSG00000035960/ENSMUSG00000019850/ENSMUSG00000025130/ENSMUSG00000028367/ENSMUSG00000040322/ENSMUSG00000031740/ENSMUSG00000019777/ENSMUSG00000029657/ENSMUSG00000059363/…	23	1.54583	Sod2/Tnf/Gsr/Atf4/Thbs1/Il6/Hif1a/Stk26/Slc7a11/Selenos/Pycr2/Chchd4/Apex1/Tnfaip3/P4hb/Txn1/Slc25a24/Mmp2/Hdac2/Hsph1/Fxn/Rela/Trp53
GO:0034393	positive regulation of smooth muscle cell apoptotic process	4/942	14/21602	0.00253214	0.029084	ENSMUSG00000006818/ENSMUSG00000042406/ENSMUSG00000027776/ENSMUSG00000031060	4	1.53635	Sod2/Atf4/Il12a/Rbm10
GO:0042454	ribonucleoside catabolic process	4/942	14/21602	0.00253214	0.029084	ENSMUSG00000023961/ENSMUSG00000027597/ENSMUSG00000040627/ENSMUSG00000115338	4	1.53635	Enpp4/Ahcy/Aicda/Pnp
GO:0032465	regulation of cytokinesis	10/942	81/21602	0.00269471	0.0308787	ENSMUSG00000017499/ENSMUSG00000030867/ENSMUSG00000025758/ENSMUSG00000027496/ENSMUSG00000028680/ENSMUSG00000047880/ENSMUSG00000007659/ENSMUSG00000032171/ENSMUSG00000033900/ENSMUSG00000056763	10	1.51034	Cdc6/Plk1/Plk4/Aurka/Plk3/Cxcr5/Bcl2l1/Pin1/Map9/Cspp1
GO:0046931	pore complex assembly	5/942	23/21602	0.00272368	0.0310504	ENSMUSG00000001416/ENSMUSG00000025613/ENSMUSG00000006057/ENSMUSG00000028614/ENSMUSG00000032939	5	1.50793	Cct3/Cct8/Atp5g1/Ndc1/Nup93
GO:1904666	regulation of ubiquitin protein ligase activity	5/942	23/21602	0.00272368	0.0310504	ENSMUSG00000029910/ENSMUSG00000030867/ENSMUSG00000006398/ENSMUSG00000019773/ENSMUSG00000042215	5	1.50793	Mad2l1/Plk1/Cdc20/Fbxo5/Bag2
GO:0032212	positive regulation of telomere maintenance via telomerase	6/942	33/21602	0.00272873	0.0310504	ENSMUSG00000001416/ENSMUSG00000029447/ENSMUSG00000068039/ENSMUSG00000025613/ENSMUSG00000030007/ENSMUSG00000034024	6	1.50793	Cct3/Cct6a/Tcp1/Cct8/Cct7/Cct2
GO:0043524	negative regulation of neuron apoptotic process	17/942	183/21602	0.00277093	0.0314575	ENSMUSG00000006818/ENSMUSG00000054766/ENSMUSG00000025980/ENSMUSG00000021109/ENSMUSG00000023944/ENSMUSG00000030265/ENSMUSG00000017716/ENSMUSG00000056501/ENSMUSG00000022707/ENSMUSG00000031960/ENSMUSG00000028416/ENSMUSG00000029657/ENSMUSG00000028124/ENSMUSG00000007659/ENSMUSG00000032171/ENSMUSG00000051367/ENSMUSG00000032115	17	1.50228	Sod2/Set/Hspd1/Hif1a/Hsp90ab1/Kras/Birc5/Cebpb/Gbe1/Aars/Bag1/Hsph1/Gclm/Bcl2l1/Pin1/Six1/Hyou1
GO:0042531	positive regulation of tyrosine phosphorylation of STAT protein	8/942	56/21602	0.00281366	0.031795	ENSMUSG00000024401/ENSMUSG00000025746/ENSMUSG00000027776/ENSMUSG00000060034/ENSMUSG00000019777/ENSMUSG00000058755/ENSMUSG00000035042/ENSMUSG00000000409	8	1.49764	Tnf/Il6/Il12a/Ctf2/Hdac2/Osm/Ccl5/Lck
GO:0071806	protein transmembrane transport	8/942	56/21602	0.00281366	0.031795	ENSMUSG00000025980/ENSMUSG00000013701/ENSMUSG00000026864/ENSMUSG00000034203/ENSMUSG00000062580/ENSMUSG00000053317/ENSMUSG00000002984/ENSMUSG00000078974	8	1.49764	Hspd1/Timm23/Hspa5/Chchd4/Timm17a/Sec61b/Tomm40/Sec61g
GO:0010389	regulation of G2/M transition of mitotic cell cycle	10/942	82/21602	0.0029518	0.0332026	ENSMUSG00000017499/ENSMUSG00000041431/ENSMUSG00000019773/ENSMUSG00000021958/ENSMUSG00000046591/ENSMUSG00000024590/ENSMUSG00000031928/ENSMUSG00000019942/ENSMUSG00000025358/ENSMUSG00000042489	10	1.47883	Cdc6/Ccnb1/Fbxo5/Pinx1/Ticrr/Lmnb1/Mre11a/Cdk1/Cdk2/Clspn
GO:1904589	regulation of protein import	10/942	82/21602	0.0029518	0.0332026	ENSMUSG00000021270/ENSMUSG00000029430/ENSMUSG00000025746/ENSMUSG00000023944/ENSMUSG00000059208/ENSMUSG00000027746/ENSMUSG00000022752/ENSMUSG00000019942/ENSMUSG00000032487/ENSMUSG00000034826	10	1.47883	Hsp90aa1/Ran/Il6/Hsp90ab1/Hnrnpm/Ufm1/Tomm70a/Cdk1/Ptgs2/Nup54
GO:0042176	regulation of protein catabolic process	30/942	401/21602	0.00300042	0.0336722	ENSMUSG00000024401/ENSMUSG00000021270/ENSMUSG00000050953/ENSMUSG00000018189/ENSMUSG00000026914/ENSMUSG00000029910/ENSMUSG00000023944/ENSMUSG00000052397/ENSMUSG00000019850/ENSMUSG00000030867/ENSMUSG00000011179/ENSMUSG00000017221/ENSMUSG00000006398/ENSMUSG00000031429/ENSMUSG00000006058/ENSMUSG00000027496/ENSMUSG00000027654/ENSMUSG00000032715/ENSMUSG00000028680/ENSMUSG00000030104/ENSMUSG00000026249/…	30	1.47273	Tnf/Hsp90aa1/Gja1/Uchl5/Psmd14/Mad2l1/Hsp90ab1/Ezr/Tnfaip3/Plk1/Odc1/Psmd3/Cdc20/Psmd10/Snf8/Aurka/Fam83d/Trib3/Plk3/Edem1/Serpine2/Desi1/Bag2/Taf9/Rela/Rad23a/Clu/Pin1/Psen2/Psme3
GO:0000959	mitochondrial RNA metabolic process	7/942	45/21602	0.00312456	0.0349052	ENSMUSG00000029777/ENSMUSG00000039640/ENSMUSG00000028982/ENSMUSG00000049422/ENSMUSG00000022792/ENSMUSG00000043702/ENSMUSG00000020549	7	1.45711	Gars/Mrpl12/Slc25a33/Chchd10/Yars2/Pde12/Elac2
GO:0042149	cellular response to glucose starvation	7/942	45/21602	0.00312456	0.0349052	ENSMUSG00000042406/ENSMUSG00000029752/ENSMUSG00000038412/ENSMUSG00000026864/ENSMUSG00000005374/ENSMUSG00000040463/ENSMUSG00000059552	7	1.45711	Atf4/Asns/Higd1a/Hspa5/Tbl2/Mybbp1a/Trp53
GO:0032508	DNA duplex unwinding	6/942	34/21602	0.00319317	0.0355904	ENSMUSG00000002870/ENSMUSG00000022673/ENSMUSG00000037149/ENSMUSG00000027323/ENSMUSG00000031928/ENSMUSG00000000751	6	1.44867	Mcm2/Mcm4/Ddx1/Rad51/Mre11a/Rpa1
GO:1903409	reactive oxygen species biosynthetic process	13/942	125/21602	0.00320381	0.0356278	ENSMUSG00000006818/ENSMUSG00000024401/ENSMUSG00000021270/ENSMUSG00000025980/ENSMUSG00000025746/ENSMUSG00000006057/ENSMUSG00000028982/ENSMUSG00000009013/ENSMUSG00000076441/ENSMUSG00000022037/ENSMUSG00000027995/ENSMUSG00000037405/ENSMUSG00000032487	13	1.44821	Sod2/Tnf/Hsp90aa1/Hspd1/Il6/Atp5g1/Slc25a33/Dynll1/Ass1/Clu/Tlr2/Icam1/Ptgs2
GO:0097193	intrinsic apoptotic signaling pathway	24/942	300/21602	0.00325604	0.0360996	ENSMUSG00000006818/ENSMUSG00000024401/ENSMUSG00000042406/ENSMUSG00000099974/ENSMUSG00000021109/ENSMUSG00000075701/ENSMUSG00000025130/ENSMUSG00000030189/ENSMUSG00000056501/ENSMUSG00000033918/ENSMUSG00000032715/ENSMUSG00000040463/ENSMUSG00000026181/ENSMUSG00000019777/ENSMUSG00000029657/ENSMUSG00000102037/ENSMUSG00000007659/ENSMUSG00000022037/ENSMUSG00000115338/ENSMUSG00000059552/ENSMUSG00000032487/…	24	1.4425	Sod2/Tnf/Atf4/Bcl2a1d/Hif1a/Selenos/P4hb/Ybx3/Cebpb/Parl/Trib3/Mybbp1a/Ppm1f/Hdac2/Hsph1/Bcl2a1a/Bcl2l1/Clu/Pnp/Trp53/Ptgs2/Hyou1/Perp/Lck
GO:0015732	prostaglandin transport	5/942	24/21602	0.00331852	0.0360996	ENSMUSG00000050737/ENSMUSG00000032860/ENSMUSG00000027399/ENSMUSG00000056220/ENSMUSG00000021367	5	1.4425	Ptges/P2ry2/Il1a/Pla2g4a/Edn1
GO:0019400	alditol metabolic process	5/942	24/21602	0.00331852	0.0360996	ENSMUSG00000043445/ENSMUSG00000030747/ENSMUSG00000020766/ENSMUSG00000029319/ENSMUSG00000056220	5	1.4425	Pgp/Dgat2/Galk1/Coq2/Pla2g4a
GO:0048025	negative regulation of mRNA splicing, via spliceosome	5/942	24/21602	0.00331852	0.0360996	ENSMUSG00000034681/ENSMUSG00000037070/ENSMUSG00000018446/ENSMUSG00000016921/ENSMUSG00000031060	5	1.4425	Rnps1/Rbmxl1/C1qbp/Srsf6/Rbm10
GO:2001243	negative regulation of intrinsic apoptotic signaling pathway	11/942	97/21602	0.00332349	0.0360996	ENSMUSG00000006818/ENSMUSG00000021109/ENSMUSG00000075701/ENSMUSG00000030189/ENSMUSG00000033918/ENSMUSG00000019777/ENSMUSG00000029657/ENSMUSG00000007659/ENSMUSG00000022037/ENSMUSG00000032487/ENSMUSG00000032115	11	1.4425	Sod2/Hif1a/Selenos/Ybx3/Parl/Hdac2/Hsph1/Bcl2l1/Clu/Ptgs2/Hyou1
GO:0000097	sulfur amino acid biosynthetic process	4/942	15/21602	0.00333477	0.0360996	ENSMUSG00000021048/ENSMUSG00000028179/ENSMUSG00000034617/ENSMUSG00000006345	4	1.4425	Mthfd1/Cth/Mtrr/Ggt1
GO:0006268	DNA unwinding involved in DNA replication	4/942	15/21602	0.00333477	0.0360996	ENSMUSG00000002870/ENSMUSG00000022673/ENSMUSG00000027323/ENSMUSG00000000751	4	1.4425	Mcm2/Mcm4/Rad51/Rpa1
GO:0006415	translational termination	4/942	15/21602	0.00333477	0.0360996	ENSMUSG00000078812/ENSMUSG00000058355/ENSMUSG00000024360/ENSMUSG00000062203	4	1.4425	Eif5a/Abce1/Etf1/Gspt1
GO:0009220	pyrimidine ribonucleotide biosynthetic process	4/942	15/21602	0.00333477	0.0360996	ENSMUSG00000028633/ENSMUSG00000026558/ENSMUSG00000032478/ENSMUSG00000013629	4	1.4425	Ctps/Uck2/Nme6/Cad
GO:0043248	proteasome assembly	4/942	15/21602	0.00333477	0.0360996	ENSMUSG00000039041/ENSMUSG00000022913/ENSMUSG00000031429/ENSMUSG00000024537	4	1.4425	Adrm1/Psmg1/Psmd10/Psmg2
GO:1901836	regulation of transcription of nucleolar large rRNA by RNA polymerase I	4/942	15/21602	0.00333477	0.0360996	ENSMUSG00000040354/ENSMUSG00000026234/ENSMUSG00000021385/ENSMUSG00000001785	4	1.4425	Mars1/Ncl/Ippk/Pwp1
GO:1902570	protein localization to nucleolus	4/942	15/21602	0.00333477	0.0360996	ENSMUSG00000029430/ENSMUSG00000061024/ENSMUSG00000021958/ENSMUSG00000038510	4	1.4425	Ran/Rrs1/Pinx1/Rpf2
GO:0006414	translational elongation	7/942	46/21602	0.00354932	0.0383373	ENSMUSG00000078812/ENSMUSG00000055762/ENSMUSG00000025580/ENSMUSG00000031960/ENSMUSG00000027774/ENSMUSG00000033216/ENSMUSG00000040521	7	1.41638	Eif5a/Eef1d/Eif4a3/Aars/Gfm1/Eefsec/Tsfm
GO:1901215	negative regulation of neuron death	21/942	252/21602	0.0035594	0.0383616	ENSMUSG00000006818/ENSMUSG00000042406/ENSMUSG00000054766/ENSMUSG00000025980/ENSMUSG00000025746/ENSMUSG00000021109/ENSMUSG00000027737/ENSMUSG00000023944/ENSMUSG00000030265/ENSMUSG00000017716/ENSMUSG00000056501/ENSMUSG00000022707/ENSMUSG00000031960/ENSMUSG00000028416/ENSMUSG00000029657/ENSMUSG00000028124/ENSMUSG00000007659/ENSMUSG00000035042/ENSMUSG00000032171/ENSMUSG00000051367/ENSMUSG00000032115	21	1.4161	Sod2/Atf4/Set/Hspd1/Il6/Hif1a/Slc7a11/Hsp90ab1/Kras/Birc5/Cebpb/Gbe1/Aars/Bag1/Hsph1/Gclm/Bcl2l1/Ccl5/Pin1/Six1/Hyou1
GO:1902749	regulation of cell cycle G2/M phase transition	11/942	98/21602	0.00359989	0.0387082	ENSMUSG00000017499/ENSMUSG00000041431/ENSMUSG00000030867/ENSMUSG00000019773/ENSMUSG00000021958/ENSMUSG00000046591/ENSMUSG00000024590/ENSMUSG00000031928/ENSMUSG00000019942/ENSMUSG00000025358/ENSMUSG00000042489	11	1.4122	Cdc6/Ccnb1/Plk1/Fbxo5/Pinx1/Ticrr/Lmnb1/Mre11a/Cdk1/Cdk2/Clspn
GO:1990868	response to chemokine	9/942	71/21602	0.0036153	0.0387082	ENSMUSG00000000982/ENSMUSG00000018930/ENSMUSG00000035373/ENSMUSG00000024529/ENSMUSG00000058427/ENSMUSG00000068015/ENSMUSG00000034855/ENSMUSG00000035042/ENSMUSG00000031779	9	1.4122	Ccl3/Ccl4/Ccl7/Lox/Cxcl2/Lrch1/Cxcl10/Ccl5/Ccl22
GO:1990869	cellular response to chemokine	9/942	71/21602	0.0036153	0.0387082	ENSMUSG00000000982/ENSMUSG00000018930/ENSMUSG00000035373/ENSMUSG00000024529/ENSMUSG00000058427/ENSMUSG00000068015/ENSMUSG00000034855/ENSMUSG00000035042/ENSMUSG00000031779	9	1.4122	Ccl3/Ccl4/Ccl7/Lox/Cxcl2/Lrch1/Cxcl10/Ccl5/Ccl22
GO:0051656	establishment of organelle localization	29/942	389/21602	0.00366425	0.0391466	ENSMUSG00000050953/ENSMUSG00000029430/ENSMUSG00000021109/ENSMUSG00000029910/ENSMUSG00000027613/ENSMUSG00000058355/ENSMUSG00000028873/ENSMUSG00000057948/ENSMUSG00000041431/ENSMUSG00000019814/ENSMUSG00000052397/ENSMUSG00000024480/ENSMUSG00000061024/ENSMUSG00000022770/ENSMUSG00000030867/ENSMUSG00000018500/ENSMUSG00000037313/ENSMUSG00000024791/ENSMUSG00000017716/ENSMUSG00000029415/ENSMUSG00000021958/…	29	1.40731	Gja1/Ran/Hif1a/Mad2l1/Eif6/Abce1/Cdca8/Unc13d/Ccnb1/Ltv1/Ezr/Ap3s1/Rrs1/Dlg1/Plk1/Adora2b/Tacc3/Cdca5/Birc5/Sdad1/Pinx1/Fam83d/Cenpq/Map4/Sapcd2/Septin1/Tor1a/Cdt1/Blk
GO:0000302	response to reactive oxygen species	18/942	204/21602	0.00368483	0.0392678	ENSMUSG00000031722/ENSMUSG00000006818/ENSMUSG00000024401/ENSMUSG00000040152/ENSMUSG00000025746/ENSMUSG00000031112/ENSMUSG00000035960/ENSMUSG00000019850/ENSMUSG00000026701/ENSMUSG00000028367/ENSMUSG00000028680/ENSMUSG00000031740/ENSMUSG00000019777/ENSMUSG00000029657/ENSMUSG00000059363/ENSMUSG00000024927/ENSMUSG00000059552/ENSMUSG00000000409	18	1.40596	Hp/Sod2/Tnf/Thbs1/Il6/Stk26/Apex1/Tnfaip3/Prdx6/Txn1/Plk3/Mmp2/Hdac2/Hsph1/Fxn/Rela/Trp53/Lck
GO:1903829	positive regulation of cellular protein localization	25/942	320/21602	0.00369164	0.0392678	ENSMUSG00000024401/ENSMUSG00000021270/ENSMUSG00000029430/ENSMUSG00000001416/ENSMUSG00000029447/ENSMUSG00000025746/ENSMUSG00000068039/ENSMUSG00000025613/ENSMUSG00000042354/ENSMUSG00000030007/ENSMUSG00000023944/ENSMUSG00000052397/ENSMUSG00000059208/ENSMUSG00000022770/ENSMUSG00000034024/ENSMUSG00000021958/ENSMUSG00000023919/ENSMUSG00000028680/ENSMUSG00000030104/ENSMUSG00000032892/ENSMUSG00000041346/…	25	1.40596	Tnf/Hsp90aa1/Ran/Cct3/Cct6a/Il6/Tcp1/Cct8/Gnl3/Cct7/Hsp90ab1/Ezr/Hnrnpm/Dlg1/Cct2/Pinx1/Cenpq/Plk3/Edem1/Rangrf/Wrap53/Cdk1/Cdt1/Ptgs2/Ramp3
GO:0000096	sulfur amino acid metabolic process	6/942	35/21602	0.00371405	0.0394205	ENSMUSG00000027737/ENSMUSG00000021048/ENSMUSG00000028124/ENSMUSG00000028179/ENSMUSG00000034617/ENSMUSG00000006345	6	1.40428	Slc7a11/Mthfd1/Gclm/Cth/Mtrr/Ggt1
GO:0006119	oxidative phosphorylation	12/942	113/21602	0.00382545	0.0405149	ENSMUSG00000024401/ENSMUSG00000063694/ENSMUSG00000025403/ENSMUSG00000025393/ENSMUSG00000022551/ENSMUSG00000041431/ENSMUSG00000028455/ENSMUSG00000028982/ENSMUSG00000049422/ENSMUSG00000059363/ENSMUSG00000019942/ENSMUSG00000043702	12	1.39238	Tnf/Cycs/Shmt2/Atp5b/Cyc1/Ccnb1/Stoml2/Slc25a33/Chchd10/Fxn/Cdk1/Pde12
GO:0002183	cytoplasmic translational initiation	5/942	25/21602	0.00400133	0.0421044	ENSMUSG00000044533/ENSMUSG00000023106/ENSMUSG00000028683/ENSMUSG00000022160/ENSMUSG00000042426	5	1.37567	Rps2/Denr/Eif2b3/Mettl3/Dhx29
GO:0046039	GTP metabolic process	5/942	25/21602	0.00400133	0.0421044	ENSMUSG00000029430/ENSMUSG00000032478/ENSMUSG00000027889/ENSMUSG00000003500/ENSMUSG00000115338	5	1.37567	Ran/Nme6/Ampd2/Impdh1/Pnp
GO:2000193	positive regulation of fatty acid transport	5/942	25/21602	0.00400133	0.0421044	ENSMUSG00000050737/ENSMUSG00000032860/ENSMUSG00000027399/ENSMUSG00000056220/ENSMUSG00000021367	5	1.37567	Ptges/P2ry2/Il1a/Pla2g4a/Edn1
GO:0032609	interferon-gamma production	13/942	129/21602	0.00420429	0.044087	ENSMUSG00000024401/ENSMUSG00000025980/ENSMUSG00000027776/ENSMUSG00000018446/ENSMUSG00000015314/ENSMUSG00000068105/ENSMUSG00000060550/ENSMUSG00000040010/ENSMUSG00000024402/ENSMUSG00000051439/ENSMUSG00000035692/ENSMUSG00000005465/ENSMUSG00000027863	13	1.35569	Tnf/Hspd1/Il12a/C1qbp/Slamf6/Tnfrsf13c/H2-Q7/Slc7a5/Lta/Cd14/Isg15/Il27ra/Cd2
GO:1903578	regulation of ATP metabolic process	11/942	100/21602	0.00420778	0.044087	ENSMUSG00000024401/ENSMUSG00000021109/ENSMUSG00000036067/ENSMUSG00000027613/ENSMUSG00000025403/ENSMUSG00000041431/ENSMUSG00000028982/ENSMUSG00000007659/ENSMUSG00000019942/ENSMUSG00000059552/ENSMUSG00000043702	11	1.35569	Tnf/Hif1a/Slc2a6/Eif6/Shmt2/Ccnb1/Slc25a33/Bcl2l1/Cdk1/Trp53/Pde12
GO:0000212	meiotic spindle organization	4/942	16/21602	0.00429446	0.0443402	ENSMUSG00000035198/ENSMUSG00000019773/ENSMUSG00000027496/ENSMUSG00000000486	4	1.3532	Tubg1/Fbxo5/Aurka/Septin1
GO:0009218	pyrimidine ribonucleotide metabolic process	4/942	16/21602	0.00429446	0.0443402	ENSMUSG00000028633/ENSMUSG00000026558/ENSMUSG00000032478/ENSMUSG00000013629	4	1.3532	Ctps/Uck2/Nme6/Cad
GO:0046033	AMP metabolic process	4/942	16/21602	0.00429446	0.0443402	ENSMUSG00000028792/ENSMUSG00000031432/ENSMUSG00000027889/ENSMUSG00000022407	4	1.3532	Ak2/Prps1/Ampd2/Adsl
GO:0051382	kinetochore assembly	4/942	16/21602	0.00429446	0.0443402	ENSMUSG00000075266/ENSMUSG00000045273/ENSMUSG00000073705/ENSMUSG00000021714	4	1.3532	Cenpw/Cenph/Cenps/Cenpk
GO:0017004	cytochrome complex assembly	6/942	36/21602	0.00429538	0.0443402	ENSMUSG00000023020/ENSMUSG00000028982/ENSMUSG00000035505/ENSMUSG00000031352/ENSMUSG00000046516/ENSMUSG00000042148	6	1.3532	Cox14/Slc25a33/Cox18/Hccs/Cox17/Cox10
GO:0045047	protein targeting to ER	6/942	36/21602	0.00429538	0.0443402	ENSMUSG00000026864/ENSMUSG00000053317/ENSMUSG00000014504/ENSMUSG00000078974/ENSMUSG00000027828/ENSMUSG00000020780	6	1.3532	Hspa5/Sec61b/Srp19/Sec61g/Ssr3/Srp68
GO:0051973	positive regulation of telomerase activity	6/942	36/21602	0.00429538	0.0443402	ENSMUSG00000021270/ENSMUSG00000068039/ENSMUSG00000023944/ENSMUSG00000071072/ENSMUSG00000034024/ENSMUSG00000041346	6	1.3532	Hsp90aa1/Tcp1/Hsp90ab1/Ptges3/Cct2/Wrap53
GO:1904591	positive regulation of protein import	8/942	60/21602	0.00435124	0.0448223	ENSMUSG00000021270/ENSMUSG00000029430/ENSMUSG00000025746/ENSMUSG00000023944/ENSMUSG00000059208/ENSMUSG00000022752/ENSMUSG00000019942/ENSMUSG00000032487	8	1.34851	Hsp90aa1/Ran/Il6/Hsp90ab1/Hnrnpm/Tomm70a/Cdk1/Ptgs2
GO:0089718	amino acid import across plasma membrane	7/942	48/21602	0.00452904	0.0465558	ENSMUSG00000024401/ENSMUSG00000027737/ENSMUSG00000030108/ENSMUSG00000041313/ENSMUSG00000020334/ENSMUSG00000001918/ENSMUSG00000040010	7	1.33203	Tnf/Slc7a11/Slc6a13/Slc7a1/Slc22a4/Slc1a5/Slc7a5
GO:2001237	negative regulation of extrinsic apoptotic signaling pathway	11/942	101/21602	0.00454091	0.0465801	ENSMUSG00000024401/ENSMUSG00000019850/ENSMUSG00000028124/ENSMUSG00000039130/ENSMUSG00000007659/ENSMUSG00000024927/ENSMUSG00000036432/ENSMUSG00000042474/ENSMUSG00000037405/ENSMUSG00000010609/ENSMUSG00000078652	11	1.3318	Tnf/Tnfaip3/Gclm/Zc3hc1/Bcl2l1/Rela/Siah2/Fcmr/Icam1/Psen2/Psme3
GO:0061136	regulation of proteasomal protein catabolic process	17/942	193/21602	0.00476996	0.048715	ENSMUSG00000018189/ENSMUSG00000026914/ENSMUSG00000023944/ENSMUSG00000030867/ENSMUSG00000006398/ENSMUSG00000031429/ENSMUSG00000027496/ENSMUSG00000032715/ENSMUSG00000028680/ENSMUSG00000030104/ENSMUSG00000022472/ENSMUSG00000042215/ENSMUSG00000052293/ENSMUSG00000003813/ENSMUSG00000022037/ENSMUSG00000010609/ENSMUSG00000078652	17	1.31234	Uchl5/Psmd14/Hsp90ab1/Plk1/Cdc20/Psmd10/Aurka/Trib3/Plk3/Edem1/Desi1/Bag2/Taf9/Rad23a/Clu/Psen2/Psme3
GO:0000002	mitochondrial genome maintenance	5/942	26/21602	0.00477891	0.048715	ENSMUSG00000034203/ENSMUSG00000028982/ENSMUSG00000059552/ENSMUSG00000030879/ENSMUSG00000068922	5	1.31234	Chchd4/Slc25a33/Trp53/Mrpl17/Msto1
GO:0032303	regulation of icosanoid secretion	5/942	26/21602	0.00477891	0.048715	ENSMUSG00000050737/ENSMUSG00000032860/ENSMUSG00000027399/ENSMUSG00000056220/ENSMUSG00000021367	5	1.31234	Ptges/P2ry2/Il1a/Pla2g4a/Edn1
GO:0002460	adaptive immune response based on somatic recombination of immune receptors built from immunoglobulin superfamily domains	28/942	379/21602	0.0048075	0.0489045	ENSMUSG00000024401/ENSMUSG00000076937/ENSMUSG00000025980/ENSMUSG00000025746/ENSMUSG00000027776/ENSMUSG00000105547/ENSMUSG00000057948/ENSMUSG00000019850/ENSMUSG00000022770/ENSMUSG00000018446/ENSMUSG00000030724/ENSMUSG00000015314/ENSMUSG00000068105/ENSMUSG00000060550/ENSMUSG00000039748/ENSMUSG00000105906/ENSMUSG00000076609/ENSMUSG00000056220/ENSMUSG00000040627/ENSMUSG00000073409/ENSMUSG00000094088/…	28	1.31065	Tnf/Iglc2/Hspd1/Il6/Il12a/Iglc3/Unc13d/Tnfaip3/Dlg1/C1qbp/Cd19/Slamf6/Tnfrsf13c/H2-Q7/Exo1/Iglc1/Igkc/Pla2g4a/Aicda/H2-Q6/Ighv1-64/Ighv14-4/Malt1/Lta/Pnp/Icam1/Ung/Il27ra
GO:0001836	release of cytochrome c from mitochondria	8/942	61/21602	0.00482101	0.0489403	ENSMUSG00000006818/ENSMUSG00000038412/ENSMUSG00000031429/ENSMUSG00000033918/ENSMUSG00000002797/ENSMUSG00000059363/ENSMUSG00000007659/ENSMUSG00000059552	8	1.31033	Sod2/Higd1a/Psmd10/Parl/Ggct/Fxn/Bcl2l1/Trp53
GO:0045185	maintenance of protein location	11/942	102/21602	0.00489465	0.0495849	ENSMUSG00000050953/ENSMUSG00000026864/ENSMUSG00000025858/ENSMUSG00000022391/ENSMUSG00000037313/ENSMUSG00000079111/ENSMUSG00000028367/ENSMUSG00000031429/ENSMUSG00000049422/ENSMUSG00000026196/ENSMUSG00000072955	11	1.30465	Gja1/Hspa5/Get4/Rangap1/Tacc3/Kdelr2/Txn1/Psmd10/Chchd10/Bard1/Tmsb15l
GO:0002082	regulation of oxidative phosphorylation	6/942	37/21602	0.00494116	0.0498497	ENSMUSG00000024401/ENSMUSG00000025403/ENSMUSG00000041431/ENSMUSG00000028982/ENSMUSG00000019942/ENSMUSG00000043702	6	1.30234	Tnf/Shmt2/Ccnb1/Slc25a33/Cdk1/Pde12
GO:1904358	positive regulation of telomere maintenance via telomere lengthening	6/942	37/21602	0.00494116	0.0498497	ENSMUSG00000001416/ENSMUSG00000029447/ENSMUSG00000068039/ENSMUSG00000025613/ENSMUSG00000030007/ENSMUSG00000034024	6	1.30234	Cct3/Cct6a/Tcp1/Cct8/Cct7/Cct2

## Sheet: Cluster II
ID	Description	GeneRatio	BgRatio	pvalue	p.adjust	geneID	Count	logP	geneList
GO:0050678	regulation of epithelial cell proliferation	31/522	377/21602	3.40858e-09	1.49568e-05	ENSMUSG00000020053/ENSMUSG00000022150/ENSMUSG00000022105/ENSMUSG00000007613/ENSMUSG00000025932/ENSMUSG00000024066/ENSMUSG00000021477/ENSMUSG00000006800/ENSMUSG00000022353/ENSMUSG00000049723/ENSMUSG00000000440/ENSMUSG00000056758/ENSMUSG00000005871/ENSMUSG00000035448/ENSMUSG00000021822/ENSMUSG00000049871/ENSMUSG00000010051/ENSMUSG00000024985/ENSMUSG00000030201/ENSMUSG00000025583/ENSMUSG00000031870/…	31	4.82516	Igf1/Dab2/Rb1/Tgfbr1/Eya1/Xdh/Ctsl/Sulf2/Mtss1/Mmp12/Pparg/Hmga2/Apc/Ccr3/Plau/Nlrc3/Hyal1/Tcf7l2/Lrp6/Rptor/Pgr/Bmpr2/Ift122/Htr2b/Ift172/Ift74/Tlr4/Ccnd1/Deaf1/Klf9/C5ar2
GO:0050673	epithelial cell proliferation	32/522	444/21602	4.44317e-08	9.74831e-05	ENSMUSG00000020053/ENSMUSG00000022150/ENSMUSG00000022105/ENSMUSG00000007613/ENSMUSG00000025932/ENSMUSG00000024066/ENSMUSG00000021477/ENSMUSG00000006800/ENSMUSG00000022353/ENSMUSG00000049723/ENSMUSG00000000440/ENSMUSG00000056758/ENSMUSG00000005871/ENSMUSG00000035448/ENSMUSG00000021822/ENSMUSG00000049871/ENSMUSG00000010051/ENSMUSG00000024985/ENSMUSG00000030201/ENSMUSG00000025583/ENSMUSG00000031870/…	32	4.01107	Igf1/Dab2/Rb1/Tgfbr1/Eya1/Xdh/Ctsl/Sulf2/Mtss1/Mmp12/Pparg/Hmga2/Apc/Ccr3/Plau/Nlrc3/Hyal1/Tcf7l2/Lrp6/Rptor/Pgr/Bmpr2/Hgf/Ift122/Htr2b/Ift172/Ift74/Tlr4/Ccnd1/Deaf1/Klf9/C5ar2
GO:0006898	receptor-mediated endocytosis	22/522	242/21602	1.16252e-07	0.000128734	ENSMUSG00000002944/ENSMUSG00000026712/ENSMUSG00000031214/ENSMUSG00000022150/ENSMUSG00000040249/ENSMUSG00000030342/ENSMUSG00000047126/ENSMUSG00000041685/ENSMUSG00000028249/ENSMUSG00000046080/ENSMUSG00000048677/ENSMUSG00000022957/ENSMUSG00000059923/ENSMUSG00000023923/ENSMUSG00000030201/ENSMUSG00000026228/ENSMUSG00000029512/ENSMUSG00000052783/ENSMUSG00000028552/ENSMUSG00000057531/ENSMUSG00000027438/…	22	3.89031	Cd36/Mrc1/Ophn1/Dab2/Lrp1/Cd9/Cltc/Fcho2/Sdcbp/Clec9a/Tpcn2/Itsn1/Grb2/Tbc1d5/Lrp6/Htr2b/Ulk1/Grk4/Eps15/Dtnbp1/Napb/Dnajc13
GO:0055094	response to lipoprotein particle	8/522	26/21602	1.17351e-07	0.000128734	ENSMUSG00000002944/ENSMUSG00000015568/ENSMUSG00000024413/ENSMUSG00000030342/ENSMUSG00000038175/ENSMUSG00000000440/ENSMUSG00000031906/ENSMUSG00000039005	8	3.89031	Cd36/Lpl/Npc1/Cd9/Mylip/Pparg/Smpd3/Tlr4
GO:0032635	interleukin-6 production	18/522	169/21602	1.56896e-07	0.000137692	ENSMUSG00000002944/ENSMUSG00000023992/ENSMUSG00000034947/ENSMUSG00000038147/ENSMUSG00000022667/ENSMUSG00000040522/ENSMUSG00000056529/ENSMUSG00000015568/ENSMUSG00000020399/ENSMUSG00000022488/ENSMUSG00000052688/ENSMUSG00000037902/ENSMUSG00000022708/ENSMUSG00000049871/ENSMUSG00000049709/ENSMUSG00000028864/ENSMUSG00000039005/ENSMUSG00000074361	18	3.86109	Cd36/Trem2/Tmem106a/Cd84/Cd200r1/Tlr8/Ptafr/Lpl/Havcr2/Nckap1l/Rab7b/Sirpa/Zbtb20/Nlrc3/Nlrp10/Hgf/Tlr4/C5ar2
GO:0071402	cellular response to lipoprotein particle stimulus	8/522	28/21602	2.23734e-07	0.000145896	ENSMUSG00000002944/ENSMUSG00000015568/ENSMUSG00000024413/ENSMUSG00000030342/ENSMUSG00000038175/ENSMUSG00000000440/ENSMUSG00000031906/ENSMUSG00000039005	8	3.83596	Cd36/Lpl/Npc1/Cd9/Mylip/Pparg/Smpd3/Tlr4
GO:0006914	autophagy	30/522	434/21602	2.89863e-07	0.000145896	ENSMUSG00000023992/ENSMUSG00000038147/ENSMUSG00000057554/ENSMUSG00000027900/ENSMUSG00000034247/ENSMUSG00000024413/ENSMUSG00000066621/ENSMUSG00000004798/ENSMUSG00000047126/ENSMUSG00000041236/ENSMUSG00000021701/ENSMUSG00000061455/ENSMUSG00000028278/ENSMUSG00000004567/ENSMUSG00000063253/ENSMUSG00000028646/ENSMUSG00000048677/ENSMUSG00000019302/ENSMUSG00000045875/ENSMUSG00000023923/ENSMUSG00000025583/…	30	3.83596	Trem2/Cd84/Lgals8/Dram2/Plekhm1/Npc1/Tecpr1/Ulk2/Cltc/Vps41/Plk2/Stx17/Rragd/Mcoln1/Scoc/Rragc/Tpcn2/Atp6v0a1/Adra1a/Tbc1d5/Rptor/Htr2b/Prkn/Ulk1/Nbr1/Pip4k2a/Tsc1/Trim21/Smg1/Lrsam1
GO:0061919	process utilizing autophagic mechanism	30/522	434/21602	2.89863e-07	0.000145896	ENSMUSG00000023992/ENSMUSG00000038147/ENSMUSG00000057554/ENSMUSG00000027900/ENSMUSG00000034247/ENSMUSG00000024413/ENSMUSG00000066621/ENSMUSG00000004798/ENSMUSG00000047126/ENSMUSG00000041236/ENSMUSG00000021701/ENSMUSG00000061455/ENSMUSG00000028278/ENSMUSG00000004567/ENSMUSG00000063253/ENSMUSG00000028646/ENSMUSG00000048677/ENSMUSG00000019302/ENSMUSG00000045875/ENSMUSG00000023923/ENSMUSG00000025583/…	30	3.83596	Trem2/Cd84/Lgals8/Dram2/Plekhm1/Npc1/Tecpr1/Ulk2/Cltc/Vps41/Plk2/Stx17/Rragd/Mcoln1/Scoc/Rragc/Tpcn2/Atp6v0a1/Adra1a/Tbc1d5/Rptor/Htr2b/Prkn/Ulk1/Nbr1/Pip4k2a/Tsc1/Trim21/Smg1/Lrsam1
GO:0032675	regulation of interleukin-6 production	17/522	158/21602	2.99241e-07	0.000145896	ENSMUSG00000002944/ENSMUSG00000023992/ENSMUSG00000038147/ENSMUSG00000022667/ENSMUSG00000040522/ENSMUSG00000056529/ENSMUSG00000015568/ENSMUSG00000020399/ENSMUSG00000022488/ENSMUSG00000052688/ENSMUSG00000037902/ENSMUSG00000022708/ENSMUSG00000049871/ENSMUSG00000049709/ENSMUSG00000028864/ENSMUSG00000039005/ENSMUSG00000074361	17	3.83596	Cd36/Trem2/Cd84/Cd200r1/Tlr8/Ptafr/Lpl/Havcr2/Nckap1l/Rab7b/Sirpa/Zbtb20/Nlrc3/Nlrp10/Hgf/Tlr4/C5ar2
GO:0032612	interleukin-1 production	14/522	118/21602	1.01821e-06	0.000446791	ENSMUSG00000002944/ENSMUSG00000020053/ENSMUSG00000023992/ENSMUSG00000034947/ENSMUSG00000040522/ENSMUSG00000015568/ENSMUSG00000020399/ENSMUSG00000026471/ENSMUSG00000037902/ENSMUSG00000070390/ENSMUSG00000049871/ENSMUSG00000071203/ENSMUSG00000049709/ENSMUSG00000039005	14	3.3499	Cd36/Igf1/Trem2/Tmem106a/Tlr8/Lpl/Havcr2/Mr1/Sirpa/Nlrp1b/Nlrc3/Naip5/Nlrp10/Tlr4
GO:0043112	receptor metabolic process	19/522	214/21602	1.2108e-06	0.000461045	ENSMUSG00000002944/ENSMUSG00000031214/ENSMUSG00000022150/ENSMUSG00000030342/ENSMUSG00000038175/ENSMUSG00000047126/ENSMUSG00000028249/ENSMUSG00000000440/ENSMUSG00000059923/ENSMUSG00000041961/ENSMUSG00000023923/ENSMUSG00000026228/ENSMUSG00000029512/ENSMUSG00000052783/ENSMUSG00000028552/ENSMUSG00000057531/ENSMUSG00000026433/ENSMUSG00000027438/ENSMUSG00000074238	19	3.33626	Cd36/Ophn1/Dab2/Cd9/Mylip/Cltc/Sdcbp/Pparg/Grb2/Znrf3/Tbc1d5/Htr2b/Ulk1/Grk4/Eps15/Dtnbp1/Rab29/Napb/Ap1ar
GO:0071404	cellular response to low-density lipoprotein particle stimulus	6/522	16/21602	1.26083e-06	0.000461045	ENSMUSG00000002944/ENSMUSG00000015568/ENSMUSG00000024413/ENSMUSG00000030342/ENSMUSG00000038175/ENSMUSG00000000440	6	3.33626	Cd36/Lpl/Npc1/Cd9/Mylip/Pparg
GO:1901653	cellular response to peptide	23/522	302/21602	1.39566e-06	0.000471089	ENSMUSG00000002944/ENSMUSG00000020053/ENSMUSG00000023992/ENSMUSG00000020263/ENSMUSG00000015568/ENSMUSG00000040249/ENSMUSG00000034593/ENSMUSG00000027303/ENSMUSG00000034656/ENSMUSG00000025586/ENSMUSG00000000440/ENSMUSG00000005871/ENSMUSG00000036943/ENSMUSG00000059923/ENSMUSG00000038967/ENSMUSG00000038859/ENSMUSG00000000127/ENSMUSG00000004698/ENSMUSG00000031906/ENSMUSG00000023259/ENSMUSG00000039005/…	23	3.3269	Cd36/Igf1/Trem2/Appl2/Lpl/Lrp1/Myo5a/Ptpra/Cacna1a/Cpeb1/Pparg/Apc/Rab8b/Grb2/Pdk2/Baiap2l1/Fer/Hdac9/Smpd3/Slc26a6/Tlr4/Tsc1/Dennd4c
GO:0032715	negative regulation of interleukin-6 production	9/522	51/21602	3.23372e-06	0.00101354	ENSMUSG00000038147/ENSMUSG00000022667/ENSMUSG00000020399/ENSMUSG00000022488/ENSMUSG00000037902/ENSMUSG00000049871/ENSMUSG00000028864/ENSMUSG00000039005/ENSMUSG00000074361	9	2.99416	Cd84/Cd200r1/Havcr2/Nckap1l/Sirpa/Nlrc3/Hgf/Tlr4/C5ar2
GO:0031623	receptor internalization	14/522	133/21602	4.2921e-06	0.00118082	ENSMUSG00000002944/ENSMUSG00000031214/ENSMUSG00000022150/ENSMUSG00000030342/ENSMUSG00000047126/ENSMUSG00000028249/ENSMUSG00000059923/ENSMUSG00000023923/ENSMUSG00000026228/ENSMUSG00000029512/ENSMUSG00000052783/ENSMUSG00000028552/ENSMUSG00000057531/ENSMUSG00000027438	14	2.92782	Cd36/Ophn1/Dab2/Cd9/Cltc/Sdcbp/Grb2/Tbc1d5/Htr2b/Ulk1/Grk4/Eps15/Dtnbp1/Napb
GO:0032611	interleukin-1 beta production	12/522	98/21602	4.30564e-06	0.00118082	ENSMUSG00000002944/ENSMUSG00000020053/ENSMUSG00000023992/ENSMUSG00000034947/ENSMUSG00000040522/ENSMUSG00000015568/ENSMUSG00000026471/ENSMUSG00000037902/ENSMUSG00000070390/ENSMUSG00000049871/ENSMUSG00000071203/ENSMUSG00000039005	12	2.92782	Cd36/Igf1/Trem2/Tmem106a/Tlr8/Lpl/Mr1/Sirpa/Nlrp1b/Nlrc3/Naip5/Tlr4
GO:0031345	negative regulation of cell projection organization	17/522	210/21602	1.49352e-05	0.00385503	ENSMUSG00000025810/ENSMUSG00000022150/ENSMUSG00000040249/ENSMUSG00000004798/ENSMUSG00000038175/ENSMUSG00000021701/ENSMUSG00000029291/ENSMUSG00000045287/ENSMUSG00000074505/ENSMUSG00000027805/ENSMUSG00000020859/ENSMUSG00000021262/ENSMUSG00000025020/ENSMUSG00000029512/ENSMUSG00000057531/ENSMUSG00000026433/ENSMUSG00000026812	17	2.41397	Nrp1/Dab2/Lrp1/Ulk2/Mylip/Plk2/Rufy3/Rtn4rl1/Fat3/Pfn2/Spag9/Evl/Slit1/Ulk1/Dtnbp1/Rab29/Tsc1
GO:0050680	negative regulation of epithelial cell proliferation	14/522	152/21602	2.0082e-05	0.00467134	ENSMUSG00000022150/ENSMUSG00000022105/ENSMUSG00000007613/ENSMUSG00000024066/ENSMUSG00000021477/ENSMUSG00000022353/ENSMUSG00000000440/ENSMUSG00000005871/ENSMUSG00000049871/ENSMUSG00000030201/ENSMUSG00000030323/ENSMUSG00000038564/ENSMUSG00000028576/ENSMUSG00000033863	14	2.33056	Dab2/Rb1/Tgfbr1/Xdh/Ctsl/Mtss1/Pparg/Apc/Nlrc3/Lrp6/Ift122/Ift172/Ift74/Klf9
GO:0010506	regulation of autophagy	20/522	283/21602	2.02269e-05	0.00467134	ENSMUSG00000023992/ENSMUSG00000027900/ENSMUSG00000024413/ENSMUSG00000004798/ENSMUSG00000021701/ENSMUSG00000028278/ENSMUSG00000063253/ENSMUSG00000028646/ENSMUSG00000048677/ENSMUSG00000019302/ENSMUSG00000045875/ENSMUSG00000025583/ENSMUSG00000026228/ENSMUSG00000023826/ENSMUSG00000029512/ENSMUSG00000026737/ENSMUSG00000026812/ENSMUSG00000030966/ENSMUSG00000030655/ENSMUSG00000026792	20	2.33056	Trem2/Dram2/Npc1/Ulk2/Plk2/Rragd/Scoc/Rragc/Tpcn2/Atp6v0a1/Adra1a/Rptor/Htr2b/Prkn/Ulk1/Pip4k2a/Tsc1/Trim21/Smg1/Lrsam1
GO:0001818	negative regulation of cytokine production	19/522	263/21602	2.39475e-05	0.00525409	ENSMUSG00000020053/ENSMUSG00000023992/ENSMUSG00000038147/ENSMUSG00000022667/ENSMUSG00000040522/ENSMUSG00000020263/ENSMUSG00000020399/ENSMUSG00000029994/ENSMUSG00000022488/ENSMUSG00000037902/ENSMUSG00000021709/ENSMUSG00000000440/ENSMUSG00000049871/ENSMUSG00000004698/ENSMUSG00000028864/ENSMUSG00000032679/ENSMUSG00000039005/ENSMUSG00000022257/ENSMUSG00000074361	19	2.2795	Igf1/Trem2/Cd84/Cd200r1/Tlr8/Appl2/Havcr2/Anxa4/Nckap1l/Sirpa/Erbin/Pparg/Nlrc3/Hdac9/Hgf/Cd59a/Tlr4/Laptm4b/C5ar2
GO:0046209	nitric oxide metabolic process	10/522	81/21602	2.51492e-05	0.00525499	ENSMUSG00000002944/ENSMUSG00000020053/ENSMUSG00000034947/ENSMUSG00000030149/ENSMUSG00000037902/ENSMUSG00000031906/ENSMUSG00000005514/ENSMUSG00000039005/ENSMUSG00000034462/ENSMUSG00000006235	10	2.27943	Cd36/Igf1/Tmem106a/Klrk1/Sirpa/Smpd3/Por/Tlr4/Pkd2/Epor
GO:0010977	negative regulation of neuron projection development	15/522	178/21602	2.94711e-05	0.00575212	ENSMUSG00000025810/ENSMUSG00000022150/ENSMUSG00000040249/ENSMUSG00000004798/ENSMUSG00000038175/ENSMUSG00000021701/ENSMUSG00000029291/ENSMUSG00000045287/ENSMUSG00000074505/ENSMUSG00000020859/ENSMUSG00000025020/ENSMUSG00000029512/ENSMUSG00000057531/ENSMUSG00000026433/ENSMUSG00000026812	15	2.24017	Nrp1/Dab2/Lrp1/Ulk2/Mylip/Plk2/Rufy3/Rtn4rl1/Fat3/Spag9/Slit1/Ulk1/Dtnbp1/Rab29/Tsc1
GO:0007264	small GTPase mediated signal transduction	26/522	441/21602	3.01501e-05	0.00575212	ENSMUSG00000020053/ENSMUSG00000025810/ENSMUSG00000031214/ENSMUSG00000033446/ENSMUSG00000021886/ENSMUSG00000041225/ENSMUSG00000039031/ENSMUSG00000028249/ENSMUSG00000021701/ENSMUSG00000022788/ENSMUSG00000021709/ENSMUSG00000041354/ENSMUSG00000035392/ENSMUSG00000022957/ENSMUSG00000059923/ENSMUSG00000045875/ENSMUSG00000071042/ENSMUSG00000025195/ENSMUSG00000051615/ENSMUSG00000058325/ENSMUSG00000035954/…	26	2.24017	Igf1/Nrp1/Ophn1/Lpar6/Gpr65/Arhgap12/Arhgap18/Sdcbp/Plk2/Fgd4/Erbin/Rgl2/Dennd1a/Itsn1/Grb2/Adra1a/Rasgrp3/Dnmbp/Rap2a/Dock1/Dock4/Ulk1/Arhgef12/Arhgef7/Rap2b/Dennd4c
GO:1902905	positive regulation of supramolecular fiber organization	16/522	202/21602	3.45582e-05	0.00586287	ENSMUSG00000025810/ENSMUSG00000022105/ENSMUSG00000007613/ENSMUSG00000022488/ENSMUSG00000021886/ENSMUSG00000022353/ENSMUSG00000005871/ENSMUSG00000059923/ENSMUSG00000038859/ENSMUSG00000040711/ENSMUSG00000000127/ENSMUSG00000027805/ENSMUSG00000044042/ENSMUSG00000021262/ENSMUSG00000026812/ENSMUSG00000074238	16	2.23189	Nrp1/Rb1/Tgfbr1/Nckap1l/Gpr65/Mtss1/Apc/Grb2/Baiap2l1/Sh3pxd2b/Fer/Pfn2/Fmn1/Evl/Tsc1/Ap1ar
GO:0006887	exocytosis	24/522	393/21602	3.4739e-05	0.00586287	ENSMUSG00000022415/ENSMUSG00000038147/ENSMUSG00000056529/ENSMUSG00000034593/ENSMUSG00000028249/ENSMUSG00000041236/ENSMUSG00000061455/ENSMUSG00000034656/ENSMUSG00000004508/ENSMUSG00000022957/ENSMUSG00000036943/ENSMUSG00000045875/ENSMUSG00000027287/ENSMUSG00000000127/ENSMUSG00000027805/ENSMUSG00000023826/ENSMUSG00000017412/ENSMUSG00000031906/ENSMUSG00000040751/ENSMUSG00000057531/ENSMUSG00000027438/…	24	2.23189	Syngr1/Cd84/Ptafr/Myo5a/Sdcbp/Vps41/Stx17/Cacna1a/Gab2/Itsn1/Rab8b/Adra1a/Snap23/Fer/Pfn2/Prkn/Cacnb4/Smpd3/Lat2/Dtnbp1/Napb/Stx3/P2ry1/Steap3
GO:1903532	positive regulation of secretion by cell	24/522	393/21602	3.4739e-05	0.00586287	ENSMUSG00000002944/ENSMUSG00000020053/ENSMUSG00000023992/ENSMUSG00000032076/ENSMUSG00000022150/ENSMUSG00000056529/ENSMUSG00000040249/ENSMUSG00000028249/ENSMUSG00000024049/ENSMUSG00000046080/ENSMUSG00000004508/ENSMUSG00000022957/ENSMUSG00000036943/ENSMUSG00000026321/ENSMUSG00000026409/ENSMUSG00000024985/ENSMUSG00000026228/ENSMUSG00000023826/ENSMUSG00000031906/ENSMUSG00000031511/ENSMUSG00000029304/…	24	2.23189	Cd36/Igf1/Trem2/Cadm1/Dab2/Ptafr/Lrp1/Sdcbp/Myom1/Clec9a/Gab2/Itsn1/Rab8b/Tnfrsf11a/Pfkfb2/Tcf7l2/Htr2b/Prkn/Smpd3/Arhgef7/Spp1/Dtnbp1/Tlr4/P2ry1
GO:0060100	positive regulation of phagocytosis, engulfment	5/522	17/21602	3.93185e-05	0.00616177	ENSMUSG00000002944/ENSMUSG00000023992/ENSMUSG00000020263/ENSMUSG00000022488/ENSMUSG00000000440	5	2.21029	Cd36/Trem2/Appl2/Nckap1l/Pparg
GO:1905155	positive regulation of membrane invagination	5/522	17/21602	3.93185e-05	0.00616177	ENSMUSG00000002944/ENSMUSG00000023992/ENSMUSG00000020263/ENSMUSG00000022488/ENSMUSG00000000440	5	2.21029	Cd36/Trem2/Appl2/Nckap1l/Pparg
GO:2001057	reactive nitrogen species metabolic process	10/522	86/21602	4.25702e-05	0.0064413	ENSMUSG00000002944/ENSMUSG00000020053/ENSMUSG00000034947/ENSMUSG00000030149/ENSMUSG00000037902/ENSMUSG00000031906/ENSMUSG00000005514/ENSMUSG00000039005/ENSMUSG00000034462/ENSMUSG00000006235	10	2.19103	Cd36/Igf1/Tmem106a/Klrk1/Sirpa/Smpd3/Por/Tlr4/Pkd2/Epor
GO:1902903	regulation of supramolecular fiber organization	23/522	375/21602	4.71368e-05	0.00689455	ENSMUSG00000025810/ENSMUSG00000022105/ENSMUSG00000007613/ENSMUSG00000022488/ENSMUSG00000021886/ENSMUSG00000039031/ENSMUSG00000045092/ENSMUSG00000022353/ENSMUSG00000005871/ENSMUSG00000059923/ENSMUSG00000038859/ENSMUSG00000040711/ENSMUSG00000000127/ENSMUSG00000027805/ENSMUSG00000044042/ENSMUSG00000031355/ENSMUSG00000025104/ENSMUSG00000021262/ENSMUSG00000023826/ENSMUSG00000021549/ENSMUSG00000021738/…	23	2.16149	Nrp1/Rb1/Tgfbr1/Nckap1l/Gpr65/Arhgap18/S1pr1/Mtss1/Apc/Grb2/Baiap2l1/Sh3pxd2b/Fer/Pfn2/Fmn1/Arhgap6/Hdgfl3/Evl/Prkn/Rasa1/Atxn7/Tsc1/Ap1ar
GO:0002274	myeloid leukocyte activation	17/522	231/21602	5.04634e-05	0.00700459	ENSMUSG00000023992/ENSMUSG00000034947/ENSMUSG00000038147/ENSMUSG00000040522/ENSMUSG00000056529/ENSMUSG00000020399/ENSMUSG00000063193/ENSMUSG00000030149/ENSMUSG00000004508/ENSMUSG00000000440/ENSMUSG00000028076/ENSMUSG00000005951/ENSMUSG00000027287/ENSMUSG00000000127/ENSMUSG00000040751/ENSMUSG00000039005/ENSMUSG00000034028	17	2.15462	Trem2/Tmem106a/Cd84/Tlr8/Ptafr/Havcr2/Cd300lb/Klrk1/Gab2/Pparg/Cd1d1/Shpk/Snap23/Fer/Lat2/Tlr4/Cd226
GO:0110053	regulation of actin filament organization	19/522	278/21602	5.10818e-05	0.00700459	ENSMUSG00000025810/ENSMUSG00000007613/ENSMUSG00000022488/ENSMUSG00000021886/ENSMUSG00000039031/ENSMUSG00000045092/ENSMUSG00000022353/ENSMUSG00000059923/ENSMUSG00000038859/ENSMUSG00000040711/ENSMUSG00000000127/ENSMUSG00000027805/ENSMUSG00000044042/ENSMUSG00000031355/ENSMUSG00000021262/ENSMUSG00000023826/ENSMUSG00000021549/ENSMUSG00000026812/ENSMUSG00000074238	19	2.15462	Nrp1/Tgfbr1/Nckap1l/Gpr65/Arhgap18/S1pr1/Mtss1/Grb2/Baiap2l1/Sh3pxd2b/Fer/Pfn2/Fmn1/Arhgap6/Evl/Prkn/Rasa1/Tsc1/Ap1ar
GO:0007265	Ras protein signal transduction	22/522	353/21602	5.41253e-05	0.00719702	ENSMUSG00000020053/ENSMUSG00000025810/ENSMUSG00000031214/ENSMUSG00000033446/ENSMUSG00000021886/ENSMUSG00000028249/ENSMUSG00000021701/ENSMUSG00000022788/ENSMUSG00000021709/ENSMUSG00000041354/ENSMUSG00000035392/ENSMUSG00000022957/ENSMUSG00000059923/ENSMUSG00000045875/ENSMUSG00000071042/ENSMUSG00000025195/ENSMUSG00000051615/ENSMUSG00000029512/ENSMUSG00000059495/ENSMUSG00000031511/ENSMUSG00000036894/…	22	2.14285	Igf1/Nrp1/Ophn1/Lpar6/Gpr65/Sdcbp/Plk2/Fgd4/Erbin/Rgl2/Dennd1a/Itsn1/Grb2/Adra1a/Rasgrp3/Dnmbp/Rap2a/Ulk1/Arhgef12/Arhgef7/Rap2b/Dennd4c
GO:0016236	macroautophagy	16/522	211/21602	5.84507e-05	0.00754358	ENSMUSG00000057554/ENSMUSG00000024413/ENSMUSG00000066621/ENSMUSG00000041236/ENSMUSG00000061455/ENSMUSG00000004567/ENSMUSG00000063253/ENSMUSG00000019302/ENSMUSG00000023923/ENSMUSG00000023826/ENSMUSG00000029512/ENSMUSG00000017119/ENSMUSG00000026737/ENSMUSG00000026812/ENSMUSG00000030655/ENSMUSG00000026792	16	2.12242	Lgals8/Npc1/Tecpr1/Vps41/Stx17/Mcoln1/Scoc/Atp6v0a1/Tbc1d5/Prkn/Ulk1/Nbr1/Pip4k2a/Tsc1/Smg1/Lrsam1
GO:0032640	tumor necrosis factor production	12/522	127/21602	6.05697e-05	0.00759371	ENSMUSG00000002944/ENSMUSG00000020053/ENSMUSG00000023992/ENSMUSG00000034947/ENSMUSG00000029373/ENSMUSG00000056529/ENSMUSG00000020399/ENSMUSG00000037902/ENSMUSG00000022708/ENSMUSG00000049871/ENSMUSG00000039005/ENSMUSG00000074361	12	2.11955	Cd36/Igf1/Trem2/Tmem106a/Pf4/Ptafr/Havcr2/Sirpa/Zbtb20/Nlrc3/Tlr4/C5ar2
GO:1901652	response to peptide	24/522	408/21602	6.27258e-05	0.00764558	ENSMUSG00000002944/ENSMUSG00000020053/ENSMUSG00000023992/ENSMUSG00000020263/ENSMUSG00000015568/ENSMUSG00000040249/ENSMUSG00000034593/ENSMUSG00000027303/ENSMUSG00000021709/ENSMUSG00000034656/ENSMUSG00000025586/ENSMUSG00000000440/ENSMUSG00000005871/ENSMUSG00000036943/ENSMUSG00000059923/ENSMUSG00000038967/ENSMUSG00000038859/ENSMUSG00000000127/ENSMUSG00000004698/ENSMUSG00000031906/ENSMUSG00000023259/…	24	2.11659	Cd36/Igf1/Trem2/Appl2/Lpl/Lrp1/Myo5a/Ptpra/Erbin/Cacna1a/Cpeb1/Pparg/Apc/Rab8b/Grb2/Pdk2/Baiap2l1/Fer/Hdac9/Smpd3/Slc26a6/Tlr4/Tsc1/Dennd4c
GO:0071706	tumor necrosis factor superfamily cytokine production	12/522	129/21602	7.05537e-05	0.00836729	ENSMUSG00000002944/ENSMUSG00000020053/ENSMUSG00000023992/ENSMUSG00000034947/ENSMUSG00000029373/ENSMUSG00000056529/ENSMUSG00000020399/ENSMUSG00000037902/ENSMUSG00000022708/ENSMUSG00000049871/ENSMUSG00000039005/ENSMUSG00000074361	12	2.07742	Cd36/Igf1/Trem2/Tmem106a/Pf4/Ptafr/Havcr2/Sirpa/Zbtb20/Nlrc3/Tlr4/C5ar2
GO:0032231	regulation of actin filament bundle assembly	11/522	111/21602	7.9189e-05	0.00894438	ENSMUSG00000025810/ENSMUSG00000007613/ENSMUSG00000021886/ENSMUSG00000045092/ENSMUSG00000022353/ENSMUSG00000040711/ENSMUSG00000027805/ENSMUSG00000031355/ENSMUSG00000021262/ENSMUSG00000023826/ENSMUSG00000026812	11	2.04845	Nrp1/Tgfbr1/Gpr65/S1pr1/Mtss1/Sh3pxd2b/Pfn2/Arhgap6/Evl/Prkn/Tsc1
GO:0031099	regeneration	13/522	151/21602	7.95224e-05	0.00894438	ENSMUSG00000020053/ENSMUSG00000029217/ENSMUSG00000040249/ENSMUSG00000030342/ENSMUSG00000006800/ENSMUSG00000021822/ENSMUSG00000045287/ENSMUSG00000004383/ENSMUSG00000006920/ENSMUSG00000028864/ENSMUSG00000029512/ENSMUSG00000070348/ENSMUSG00000050071	13	2.04845	Igf1/Tec/Lrp1/Cd9/Sulf2/Plau/Rtn4rl1/Large1/Ezh1/Hgf/Ulk1/Ccnd1/Bex1
GO:0010810	regulation of cell-substrate adhesion	16/522	217/21602	8.15349e-05	0.00894438	ENSMUSG00000002944/ENSMUSG00000025810/ENSMUSG00000022150/ENSMUSG00000001768/ENSMUSG00000040249/ENSMUSG00000049723/ENSMUSG00000021822/ENSMUSG00000074305/ENSMUSG00000044042/ENSMUSG00000058325/ENSMUSG00000031355/ENSMUSG00000029304/ENSMUSG00000021549/ENSMUSG00000026812/ENSMUSG00000074238/ENSMUSG00000031465	16	2.04845	Cd36/Nrp1/Dab2/Rin2/Lrp1/Mmp12/Plau/Peak1/Fmn1/Dock1/Arhgap6/Spp1/Rasa1/Tsc1/Ap1ar/Angpt2
GO:0032535	regulation of cellular component size	24/522	418/21602	9.1244e-05	0.00946731	ENSMUSG00000025810/ENSMUSG00000003882/ENSMUSG00000022488/ENSMUSG00000040249/ENSMUSG00000004798/ENSMUSG00000039031/ENSMUSG00000059923/ENSMUSG00000029291/ENSMUSG00000025583/ENSMUSG00000038859/ENSMUSG00000000127/ENSMUSG00000027805/ENSMUSG00000044042/ENSMUSG00000067336/ENSMUSG00000007476/ENSMUSG00000021262/ENSMUSG00000025020/ENSMUSG00000029512/ENSMUSG00000031292/ENSMUSG00000033174/ENSMUSG00000021549/…	24	2.02377	Nrp1/Il7r/Nckap1l/Lrp1/Ulk2/Arhgap18/Grb2/Rufy3/Rptor/Baiap2l1/Fer/Pfn2/Fmn1/Bmpr2/Lrrc8a/Evl/Slit1/Ulk1/Cdkl5/Mgll/Rasa1/Tsc1/Ap1ar/Arhgap5
GO:0007015	actin filament organization	25/522	445/21602	9.25172e-05	0.00946731	ENSMUSG00000025810/ENSMUSG00000007613/ENSMUSG00000022488/ENSMUSG00000034593/ENSMUSG00000021886/ENSMUSG00000041225/ENSMUSG00000022817/ENSMUSG00000039031/ENSMUSG00000045092/ENSMUSG00000022353/ENSMUSG00000037902/ENSMUSG00000038244/ENSMUSG00000059923/ENSMUSG00000029291/ENSMUSG00000038859/ENSMUSG00000040711/ENSMUSG00000000127/ENSMUSG00000027805/ENSMUSG00000044042/ENSMUSG00000031355/ENSMUSG00000021262/…	25	2.02377	Nrp1/Tgfbr1/Nckap1l/Myo5a/Gpr65/Arhgap12/Itgb5/Arhgap18/S1pr1/Mtss1/Sirpa/Mical2/Grb2/Rufy3/Baiap2l1/Sh3pxd2b/Fer/Pfn2/Fmn1/Arhgap6/Evl/Prkn/Rasa1/Tsc1/Ap1ar
GO:0060099	regulation of phagocytosis, engulfment	5/522	20/21602	9.27745e-05	0.00946731	ENSMUSG00000002944/ENSMUSG00000023992/ENSMUSG00000020263/ENSMUSG00000022488/ENSMUSG00000000440	5	2.02377	Cd36/Trem2/Appl2/Nckap1l/Pparg
GO:0032956	regulation of actin cytoskeleton organization	22/522	367/21602	9.56879e-05	0.00954269	ENSMUSG00000025810/ENSMUSG00000007613/ENSMUSG00000022488/ENSMUSG00000040249/ENSMUSG00000021886/ENSMUSG00000021477/ENSMUSG00000039031/ENSMUSG00000045092/ENSMUSG00000022353/ENSMUSG00000059923/ENSMUSG00000038859/ENSMUSG00000040711/ENSMUSG00000000127/ENSMUSG00000027805/ENSMUSG00000044042/ENSMUSG00000031355/ENSMUSG00000021262/ENSMUSG00000023826/ENSMUSG00000021549/ENSMUSG00000026812/ENSMUSG00000074238/…	22	2.02033	Nrp1/Tgfbr1/Nckap1l/Lrp1/Gpr65/Ctsl/Arhgap18/S1pr1/Mtss1/Grb2/Baiap2l1/Sh3pxd2b/Fer/Pfn2/Fmn1/Arhgap6/Evl/Prkn/Rasa1/Tsc1/Ap1ar/Stau2
GO:0032103	positive regulation of response to external stimulus	24/522	422/21602	0.000105568	0.010294	ENSMUSG00000025810/ENSMUSG00000079293/ENSMUSG00000023992/ENSMUSG00000032076/ENSMUSG00000062515/ENSMUSG00000040522/ENSMUSG00000015568/ENSMUSG00000020399/ENSMUSG00000022488/ENSMUSG00000040249/ENSMUSG00000036353/ENSMUSG00000030149/ENSMUSG00000045092/ENSMUSG00000049723/ENSMUSG00000021624/ENSMUSG00000026321/ENSMUSG00000021508/ENSMUSG00000015305/ENSMUSG00000049709/ENSMUSG00000067336/ENSMUSG00000039005/…	24	1.98741	Nrp1/Clec7a/Trem2/Cadm1/Fabp4/Tlr8/Lpl/Havcr2/Nckap1l/Lrp1/P2ry12/Klrk1/S1pr1/Mmp12/Cd180/Tnfrsf11a/Cxcl14/Sash1/Nlrp10/Bmpr2/Tlr4/Stx3/Cd226/Lrsam1
GO:0016482	cytosolic transport	13/522	157/21602	0.000118216	0.0111434	ENSMUSG00000022150/ENSMUSG00000052688/ENSMUSG00000047126/ENSMUSG00000014353/ENSMUSG00000035181/ENSMUSG00000023923/ENSMUSG00000074657/ENSMUSG00000020859/ENSMUSG00000022946/ENSMUSG00000028552/ENSMUSG00000026433/ENSMUSG00000074238/ENSMUSG00000032560	13	1.95298	Dab2/Rab7b/Cltc/Tmem87b/Heatr5a/Tbc1d5/Kif5a/Spag9/Dop1b/Eps15/Rab29/Ap1ar/Dnajc13
GO:1905153	regulation of membrane invagination	5/522	21/21602	0.000119358	0.0111434	ENSMUSG00000002944/ENSMUSG00000023992/ENSMUSG00000020263/ENSMUSG00000022488/ENSMUSG00000000440	5	1.95298	Cd36/Trem2/Appl2/Nckap1l/Pparg
GO:0032869	cellular response to insulin stimulus	15/522	202/21602	0.000124795	0.0114083	ENSMUSG00000020263/ENSMUSG00000015568/ENSMUSG00000034593/ENSMUSG00000027303/ENSMUSG00000025586/ENSMUSG00000000440/ENSMUSG00000005871/ENSMUSG00000036943/ENSMUSG00000059923/ENSMUSG00000038967/ENSMUSG00000038859/ENSMUSG00000000127/ENSMUSG00000004698/ENSMUSG00000026812/ENSMUSG00000038024	15	1.94278	Appl2/Lpl/Myo5a/Ptpra/Cpeb1/Pparg/Apc/Rab8b/Grb2/Pdk2/Baiap2l1/Fer/Hdac9/Tsc1/Dennd4c
GO:0001819	positive regulation of cytokine production	25/522	457/21602	0.000140194	0.0125545	ENSMUSG00000002944/ENSMUSG00000079293/ENSMUSG00000023992/ENSMUSG00000038147/ENSMUSG00000029373/ENSMUSG00000032076/ENSMUSG00000040522/ENSMUSG00000056529/ENSMUSG00000015568/ENSMUSG00000020399/ENSMUSG00000040249/ENSMUSG00000052688/ENSMUSG00000006800/ENSMUSG00000030149/ENSMUSG00000049723/ENSMUSG00000022708/ENSMUSG00000046080/ENSMUSG00000028076/ENSMUSG00000071203/ENSMUSG00000049709/ENSMUSG00000056216/…	25	1.9012	Cd36/Clec7a/Trem2/Cd84/Pf4/Cadm1/Tlr8/Ptafr/Lpl/Havcr2/Lrp1/Rab7b/Sulf2/Klrk1/Mmp12/Zbtb20/Clec9a/Cd1d1/Naip5/Nlrp10/Cebpg/Hgf/Htr2b/Tlr4/Cd226
GO:0001667	ameboidal-type cell migration	24/522	431/21602	0.000145361	0.0127569	ENSMUSG00000020053/ENSMUSG00000025810/ENSMUSG00000057554/ENSMUSG00000007613/ENSMUSG00000020263/ENSMUSG00000001768/ENSMUSG00000036353/ENSMUSG00000024696/ENSMUSG00000021701/ENSMUSG00000049723/ENSMUSG00000004508/ENSMUSG00000000440/ENSMUSG00000010051/ENSMUSG00000015305/ENSMUSG00000030201/ENSMUSG00000000127/ENSMUSG00000027805/ENSMUSG00000004698/ENSMUSG00000058325/ENSMUSG00000067336/ENSMUSG00000026228/…	24	1.89426	Igf1/Nrp1/Lgals8/Tgfbr1/Appl2/Rin2/P2ry12/Lpxn/Plk2/Mmp12/Gab2/Pparg/Hyal1/Sash1/Lrp6/Fer/Pfn2/Hdac9/Dock1/Bmpr2/Htr2b/Evl/Lrp5/Angpt2
GO:0001952	regulation of cell-matrix adhesion	11/522	119/21602	0.000148407	0.0127689	ENSMUSG00000002944/ENSMUSG00000025810/ENSMUSG00000001768/ENSMUSG00000040249/ENSMUSG00000049723/ENSMUSG00000021822/ENSMUSG00000074305/ENSMUSG00000044042/ENSMUSG00000031355/ENSMUSG00000021549/ENSMUSG00000026812	11	1.89385	Cd36/Nrp1/Rin2/Lrp1/Mmp12/Plau/Peak1/Fmn1/Arhgap6/Rasa1/Tsc1
GO:0007200	phospholipase C-activating G protein-coupled receptor signaling pathway	10/522	100/21602	0.000154048	0.0129993	ENSMUSG00000033446/ENSMUSG00000021886/ENSMUSG00000036353/ENSMUSG00000045092/ENSMUSG00000047875/ENSMUSG00000045875/ENSMUSG00000024639/ENSMUSG00000026228/ENSMUSG00000027765/ENSMUSG00000074361	10	1.88608	Lpar6/Gpr65/P2ry12/S1pr1/Gpr157/Adra1a/Gnaq/Htr2b/P2ry1/C5ar2
GO:0032233	positive regulation of actin filament bundle assembly	8/522	65/21602	0.000165943	0.0135575	ENSMUSG00000025810/ENSMUSG00000007613/ENSMUSG00000021886/ENSMUSG00000022353/ENSMUSG00000040711/ENSMUSG00000027805/ENSMUSG00000021262/ENSMUSG00000026812	8	1.86782	Nrp1/Tgfbr1/Gpr65/Mtss1/Sh3pxd2b/Pfn2/Evl/Tsc1
GO:0071375	cellular response to peptide hormone stimulus	17/522	255/21602	0.00016893	0.0135575	ENSMUSG00000020053/ENSMUSG00000020263/ENSMUSG00000015568/ENSMUSG00000034593/ENSMUSG00000027303/ENSMUSG00000025586/ENSMUSG00000000440/ENSMUSG00000005871/ENSMUSG00000036943/ENSMUSG00000059923/ENSMUSG00000038967/ENSMUSG00000038859/ENSMUSG00000000127/ENSMUSG00000004698/ENSMUSG00000023259/ENSMUSG00000026812/ENSMUSG00000038024	17	1.86782	Igf1/Appl2/Lpl/Myo5a/Ptpra/Cpeb1/Pparg/Apc/Rab8b/Grb2/Pdk2/Baiap2l1/Fer/Hdac9/Slc26a6/Tsc1/Dennd4c
GO:0032680	regulation of tumor necrosis factor production	11/522	121/21602	0.000172127	0.0135575	ENSMUSG00000002944/ENSMUSG00000020053/ENSMUSG00000023992/ENSMUSG00000029373/ENSMUSG00000056529/ENSMUSG00000020399/ENSMUSG00000037902/ENSMUSG00000022708/ENSMUSG00000049871/ENSMUSG00000039005/ENSMUSG00000074361	11	1.86782	Cd36/Igf1/Trem2/Pf4/Ptafr/Havcr2/Sirpa/Zbtb20/Nlrc3/Tlr4/C5ar2
GO:1904646	cellular response to amyloid-beta	6/522	35/21602	0.000173022	0.0135575	ENSMUSG00000002944/ENSMUSG00000020053/ENSMUSG00000023992/ENSMUSG00000040249/ENSMUSG00000034656/ENSMUSG00000039005	6	1.86782	Cd36/Igf1/Trem2/Lrp1/Cacna1a/Tlr4
GO:2000377	regulation of reactive oxygen species metabolic process	15/522	209/21602	0.000181675	0.0137512	ENSMUSG00000002944/ENSMUSG00000020053/ENSMUSG00000034947/ENSMUSG00000024066/ENSMUSG00000030149/ENSMUSG00000037902/ENSMUSG00000021822/ENSMUSG00000059923/ENSMUSG00000005949/ENSMUSG00000023826/ENSMUSG00000031906/ENSMUSG00000039005/ENSMUSG00000034462/ENSMUSG00000006235/ENSMUSG00000032066	15	1.86166	Cd36/Igf1/Tmem106a/Xdh/Klrk1/Sirpa/Plau/Grb2/Ctns/Prkn/Smpd3/Tlr4/Pkd2/Epor/Bco2
GO:0098840	protein transport along microtubule	8/522	66/21602	0.000184895	0.0137512	ENSMUSG00000034593/ENSMUSG00000002031/ENSMUSG00000074657/ENSMUSG00000030323/ENSMUSG00000038564/ENSMUSG00000028576/ENSMUSG00000039781/ENSMUSG00000025920	8	1.86166	Myo5a/Ift46/Kif5a/Ift122/Ift172/Ift74/Cep131/Stau2
GO:0099118	microtubule-based protein transport	8/522	66/21602	0.000184895	0.0137512	ENSMUSG00000034593/ENSMUSG00000002031/ENSMUSG00000074657/ENSMUSG00000030323/ENSMUSG00000038564/ENSMUSG00000028576/ENSMUSG00000039781/ENSMUSG00000025920	8	1.86166	Myo5a/Ift46/Kif5a/Ift122/Ift172/Ift74/Cep131/Stau2
GO:0017157	regulation of exocytosis	17/522	258/21602	0.000194143	0.0140831	ENSMUSG00000038147/ENSMUSG00000056529/ENSMUSG00000034593/ENSMUSG00000028249/ENSMUSG00000034656/ENSMUSG00000004508/ENSMUSG00000036943/ENSMUSG00000045875/ENSMUSG00000027287/ENSMUSG00000000127/ENSMUSG00000027805/ENSMUSG00000023826/ENSMUSG00000017412/ENSMUSG00000031906/ENSMUSG00000057531/ENSMUSG00000027438/ENSMUSG00000027765	17	1.8513	Cd84/Ptafr/Myo5a/Sdcbp/Cacna1a/Gab2/Rab8b/Adra1a/Snap23/Fer/Pfn2/Prkn/Cacnb4/Smpd3/Dtnbp1/Napb/P2ry1
GO:0031341	regulation of cell killing	11/522	123/21602	0.000198987	0.0140831	ENSMUSG00000079293/ENSMUSG00000003882/ENSMUSG00000015854/ENSMUSG00000032076/ENSMUSG00000020399/ENSMUSG00000030149/ENSMUSG00000026365/ENSMUSG00000026471/ENSMUSG00000028076/ENSMUSG00000032679/ENSMUSG00000034028	11	1.8513	Clec7a/Il7r/Cd5l/Cadm1/Havcr2/Klrk1/Cfh/Mr1/Cd1d1/Cd59a/Cd226
GO:1903555	regulation of tumor necrosis factor superfamily cytokine production	11/522	123/21602	0.000198987	0.0140831	ENSMUSG00000002944/ENSMUSG00000020053/ENSMUSG00000023992/ENSMUSG00000029373/ENSMUSG00000056529/ENSMUSG00000020399/ENSMUSG00000037902/ENSMUSG00000022708/ENSMUSG00000049871/ENSMUSG00000039005/ENSMUSG00000074361	11	1.8513	Cd36/Igf1/Trem2/Pf4/Ptafr/Havcr2/Sirpa/Zbtb20/Nlrc3/Tlr4/C5ar2
GO:0032652	regulation of interleukin-1 production	10/522	104/21602	0.000213183	0.0147308	ENSMUSG00000020053/ENSMUSG00000023992/ENSMUSG00000040522/ENSMUSG00000015568/ENSMUSG00000020399/ENSMUSG00000037902/ENSMUSG00000049871/ENSMUSG00000071203/ENSMUSG00000049709/ENSMUSG00000039005	10	1.83177	Igf1/Trem2/Tlr8/Lpl/Havcr2/Sirpa/Nlrc3/Naip5/Nlrp10/Tlr4
GO:0050900	leukocyte migration	21/522	362/21602	0.000214852	0.0147308	ENSMUSG00000023992/ENSMUSG00000029373/ENSMUSG00000032076/ENSMUSG00000022667/ENSMUSG00000056529/ENSMUSG00000022488/ENSMUSG00000036353/ENSMUSG00000030342/ENSMUSG00000038843/ENSMUSG00000045092/ENSMUSG00000031402/ENSMUSG00000037902/ENSMUSG00000051212/ENSMUSG00000035776/ENSMUSG00000035448/ENSMUSG00000021508/ENSMUSG00000000127/ENSMUSG00000031906/ENSMUSG00000028927/ENSMUSG00000029304/ENSMUSG00000074361	21	1.83177	Trem2/Pf4/Cadm1/Cd200r1/Ptafr/Nckap1l/P2ry12/Cd9/Gcnt1/S1pr1/Mpp1/Sirpa/Gpr183/Cd99l2/Ccr3/Cxcl14/Fer/Smpd3/Padi2/Spp1/C5ar2
GO:0045785	positive regulation of cell adhesion	24/522	443/21602	0.000218917	0.0147786	ENSMUSG00000002944/ENSMUSG00000020053/ENSMUSG00000025810/ENSMUSG00000003882/ENSMUSG00000022150/ENSMUSG00000057554/ENSMUSG00000056529/ENSMUSG00000020399/ENSMUSG00000022488/ENSMUSG00000001768/ENSMUSG00000036353/ENSMUSG00000037902/ENSMUSG00000005871/ENSMUSG00000028076/ENSMUSG00000010051/ENSMUSG00000044042/ENSMUSG00000058325/ENSMUSG00000026009/ENSMUSG00000028576/ENSMUSG00000038872/ENSMUSG00000029304/…	24	1.83037	Cd36/Igf1/Nrp1/Il7r/Dab2/Lgals8/Ptafr/Havcr2/Nckap1l/Rin2/P2ry12/Sirpa/Apc/Cd1d1/Hyal1/Fmn1/Dock1/Icos/Ift74/Zfhx3/Spp1/Stx3/Dennd6a/Tsc1
GO:0030168	platelet activation	9/522	86/21602	0.000231509	0.0153221	ENSMUSG00000029373/ENSMUSG00000029217/ENSMUSG00000036353/ENSMUSG00000030342/ENSMUSG00000026365/ENSMUSG00000021262/ENSMUSG00000036894/ENSMUSG00000039005/ENSMUSG00000027765	9	1.81468	Pf4/Tec/P2ry12/Cd9/Cfh/Evl/Rap2b/Tlr4/P2ry1
GO:0051047	positive regulation of secretion	24/522	445/21602	0.000233952	0.0153221	ENSMUSG00000002944/ENSMUSG00000020053/ENSMUSG00000023992/ENSMUSG00000032076/ENSMUSG00000022150/ENSMUSG00000056529/ENSMUSG00000040249/ENSMUSG00000028249/ENSMUSG00000024049/ENSMUSG00000046080/ENSMUSG00000004508/ENSMUSG00000022957/ENSMUSG00000036943/ENSMUSG00000026321/ENSMUSG00000026409/ENSMUSG00000024985/ENSMUSG00000026228/ENSMUSG00000023826/ENSMUSG00000031906/ENSMUSG00000031511/ENSMUSG00000029304/…	24	1.81468	Cd36/Igf1/Trem2/Cadm1/Dab2/Ptafr/Lrp1/Sdcbp/Myom1/Clec9a/Gab2/Itsn1/Rab8b/Tnfrsf11a/Pfkfb2/Tcf7l2/Htr2b/Prkn/Smpd3/Arhgef7/Spp1/Dtnbp1/Tlr4/P2ry1
GO:0045428	regulation of nitric oxide biosynthetic process	8/522	69/21602	0.000252693	0.0163061	ENSMUSG00000002944/ENSMUSG00000020053/ENSMUSG00000030149/ENSMUSG00000037902/ENSMUSG00000031906/ENSMUSG00000039005/ENSMUSG00000034462/ENSMUSG00000006235	8	1.78765	Cd36/Igf1/Klrk1/Sirpa/Smpd3/Tlr4/Pkd2/Epor
GO:1903426	regulation of reactive oxygen species biosynthetic process	10/522	107/21602	0.000269118	0.0171144	ENSMUSG00000002944/ENSMUSG00000020053/ENSMUSG00000030149/ENSMUSG00000037902/ENSMUSG00000005949/ENSMUSG00000023826/ENSMUSG00000031906/ENSMUSG00000039005/ENSMUSG00000034462/ENSMUSG00000006235	10	1.76664	Cd36/Igf1/Klrk1/Sirpa/Ctns/Prkn/Smpd3/Tlr4/Pkd2/Epor
GO:0051017	actin filament bundle assembly	13/522	171/21602	0.000276066	0.0172651	ENSMUSG00000025810/ENSMUSG00000007613/ENSMUSG00000021886/ENSMUSG00000022817/ENSMUSG00000045092/ENSMUSG00000022353/ENSMUSG00000038859/ENSMUSG00000040711/ENSMUSG00000027805/ENSMUSG00000031355/ENSMUSG00000021262/ENSMUSG00000023826/ENSMUSG00000026812	13	1.76283	Nrp1/Tgfbr1/Gpr65/Itgb5/S1pr1/Mtss1/Baiap2l1/Sh3pxd2b/Pfn2/Arhgap6/Evl/Prkn/Tsc1
GO:0150076	neuroinflammatory response	8/522	70/21602	0.000279358	0.0172651	ENSMUSG00000020053/ENSMUSG00000023992/ENSMUSG00000022667/ENSMUSG00000040522/ENSMUSG00000040249/ENSMUSG00000000440/ENSMUSG00000035735/ENSMUSG00000039005	8	1.76283	Igf1/Trem2/Cd200r1/Tlr8/Lrp1/Pparg/Dagla/Tlr4
GO:0001906	cell killing	14/522	196/21602	0.000310099	0.0188988	ENSMUSG00000079293/ENSMUSG00000003882/ENSMUSG00000015854/ENSMUSG00000029373/ENSMUSG00000032076/ENSMUSG00000020399/ENSMUSG00000030149/ENSMUSG00000026365/ENSMUSG00000026471/ENSMUSG00000028076/ENSMUSG00000021508/ENSMUSG00000056216/ENSMUSG00000032679/ENSMUSG00000034028	14	1.72357	Clec7a/Il7r/Cd5l/Pf4/Cadm1/Havcr2/Klrk1/Cfh/Mr1/Cd1d1/Cxcl14/Cebpg/Cd59a/Cd226
GO:0061572	actin filament bundle organization	13/522	174/21602	0.000326909	0.0196504	ENSMUSG00000025810/ENSMUSG00000007613/ENSMUSG00000021886/ENSMUSG00000022817/ENSMUSG00000045092/ENSMUSG00000022353/ENSMUSG00000038859/ENSMUSG00000040711/ENSMUSG00000027805/ENSMUSG00000031355/ENSMUSG00000021262/ENSMUSG00000023826/ENSMUSG00000026812	13	1.70663	Nrp1/Tgfbr1/Gpr65/Itgb5/S1pr1/Mtss1/Baiap2l1/Sh3pxd2b/Pfn2/Arhgap6/Evl/Prkn/Tsc1
GO:0032720	negative regulation of tumor necrosis factor production	7/522	55/21602	0.000343696	0.0199286	ENSMUSG00000020053/ENSMUSG00000023992/ENSMUSG00000020399/ENSMUSG00000037902/ENSMUSG00000049871/ENSMUSG00000039005/ENSMUSG00000074361	7	1.70052	Igf1/Trem2/Havcr2/Sirpa/Nlrc3/Tlr4/C5ar2
GO:0051496	positive regulation of stress fiber assembly	7/522	55/21602	0.000343696	0.0199286	ENSMUSG00000025810/ENSMUSG00000007613/ENSMUSG00000021886/ENSMUSG00000040711/ENSMUSG00000027805/ENSMUSG00000021262/ENSMUSG00000026812	7	1.70052	Nrp1/Tgfbr1/Gpr65/Sh3pxd2b/Pfn2/Evl/Tsc1
GO:0048588	developmental cell growth	17/522	271/21602	0.000345163	0.0199286	ENSMUSG00000020053/ENSMUSG00000025810/ENSMUSG00000040249/ENSMUSG00000004798/ENSMUSG00000036023/ENSMUSG00000029291/ENSMUSG00000045875/ENSMUSG00000026014/ENSMUSG00000020859/ENSMUSG00000067336/ENSMUSG00000024423/ENSMUSG00000023826/ENSMUSG00000025020/ENSMUSG00000029512/ENSMUSG00000031292/ENSMUSG00000033174/ENSMUSG00000034538	17	1.70052	Igf1/Nrp1/Lrp1/Ulk2/Parp2/Rufy3/Adra1a/Raph1/Spag9/Bmpr2/Impact/Prkn/Slit1/Ulk1/Cdkl5/Mgll/Zfp418
GO:0051056	regulation of small GTPase mediated signal transduction	17/522	273/21602	0.000375694	0.0214097	ENSMUSG00000020053/ENSMUSG00000025810/ENSMUSG00000031214/ENSMUSG00000033446/ENSMUSG00000021886/ENSMUSG00000041225/ENSMUSG00000039031/ENSMUSG00000022788/ENSMUSG00000021709/ENSMUSG00000041354/ENSMUSG00000035392/ENSMUSG00000022957/ENSMUSG00000045875/ENSMUSG00000025195/ENSMUSG00000059495/ENSMUSG00000031511/ENSMUSG00000038024	17	1.66939	Igf1/Nrp1/Ophn1/Lpar6/Gpr65/Arhgap12/Arhgap18/Fgd4/Erbin/Rgl2/Dennd1a/Itsn1/Adra1a/Dnmbp/Arhgef12/Arhgef7/Dennd4c
GO:1903556	negative regulation of tumor necrosis factor superfamily cytokine production	7/522	56/21602	0.000384729	0.0216435	ENSMUSG00000020053/ENSMUSG00000023992/ENSMUSG00000020399/ENSMUSG00000037902/ENSMUSG00000049871/ENSMUSG00000039005/ENSMUSG00000074361	7	1.66467	Igf1/Trem2/Havcr2/Sirpa/Nlrc3/Tlr4/C5ar2
GO:0030038	contractile actin filament bundle assembly	10/522	113/21602	0.000418213	0.0221512	ENSMUSG00000025810/ENSMUSG00000007613/ENSMUSG00000021886/ENSMUSG00000022817/ENSMUSG00000045092/ENSMUSG00000040711/ENSMUSG00000027805/ENSMUSG00000031355/ENSMUSG00000021262/ENSMUSG00000026812	10	1.6546	Nrp1/Tgfbr1/Gpr65/Itgb5/S1pr1/Sh3pxd2b/Pfn2/Arhgap6/Evl/Tsc1
GO:0043149	stress fiber assembly	10/522	113/21602	0.000418213	0.0221512	ENSMUSG00000025810/ENSMUSG00000007613/ENSMUSG00000021886/ENSMUSG00000022817/ENSMUSG00000045092/ENSMUSG00000040711/ENSMUSG00000027805/ENSMUSG00000031355/ENSMUSG00000021262/ENSMUSG00000026812	10	1.6546	Nrp1/Tgfbr1/Gpr65/Itgb5/S1pr1/Sh3pxd2b/Pfn2/Arhgap6/Evl/Tsc1
GO:0098581	detection of external biotic stimulus	5/522	27/21602	0.000420135	0.0221512	ENSMUSG00000079293/ENSMUSG00000023992/ENSMUSG00000078942/ENSMUSG00000071203/ENSMUSG00000039005	5	1.6546	Clec7a/Trem2/Naip6/Naip5/Tlr4
GO:0150077	regulation of neuroinflammatory response	5/522	27/21602	0.000420135	0.0221512	ENSMUSG00000020053/ENSMUSG00000023992/ENSMUSG00000022667/ENSMUSG00000000440/ENSMUSG00000035735	5	1.6546	Igf1/Trem2/Cd200r1/Pparg/Dagla
GO:0031589	cell-substrate adhesion	20/522	354/21602	0.000423164	0.0221512	ENSMUSG00000002944/ENSMUSG00000025810/ENSMUSG00000022150/ENSMUSG00000001768/ENSMUSG00000040249/ENSMUSG00000024696/ENSMUSG00000022817/ENSMUSG00000037902/ENSMUSG00000049723/ENSMUSG00000021822/ENSMUSG00000074305/ENSMUSG00000000127/ENSMUSG00000044042/ENSMUSG00000058325/ENSMUSG00000031355/ENSMUSG00000029304/ENSMUSG00000021549/ENSMUSG00000026812/ENSMUSG00000074238/ENSMUSG00000031465	20	1.6546	Cd36/Nrp1/Dab2/Rin2/Lrp1/Lpxn/Itgb5/Sirpa/Mmp12/Plau/Peak1/Fer/Fmn1/Dock1/Arhgap6/Spp1/Rasa1/Tsc1/Ap1ar/Angpt2
GO:1904645	response to amyloid-beta	6/522	41/21602	0.000424044	0.0221512	ENSMUSG00000002944/ENSMUSG00000020053/ENSMUSG00000023992/ENSMUSG00000040249/ENSMUSG00000034656/ENSMUSG00000039005	6	1.6546	Cd36/Igf1/Trem2/Lrp1/Cacna1a/Tlr4
GO:0002831	regulation of response to biotic stimulus	18/522	302/21602	0.000432261	0.0223148	ENSMUSG00000023992/ENSMUSG00000038147/ENSMUSG00000032076/ENSMUSG00000040522/ENSMUSG00000020263/ENSMUSG00000020399/ENSMUSG00000030149/ENSMUSG00000026471/ENSMUSG00000049723/ENSMUSG00000000440/ENSMUSG00000021624/ENSMUSG00000049871/ENSMUSG00000015305/ENSMUSG00000049709/ENSMUSG00000039005/ENSMUSG00000034028/ENSMUSG00000031399/ENSMUSG00000026792	18	1.65141	Trem2/Cd84/Cadm1/Tlr8/Appl2/Havcr2/Klrk1/Mr1/Mmp12/Pparg/Cd180/Nlrc3/Sash1/Nlrp10/Tlr4/Cd226/Fam3a/Lrsam1
GO:0014013	regulation of gliogenesis	12/522	157/21602	0.000446983	0.0228065	ENSMUSG00000020053/ENSMUSG00000023992/ENSMUSG00000040249/ENSMUSG00000036353/ENSMUSG00000027303/ENSMUSG00000055538/ENSMUSG00000051212/ENSMUSG00000062078/ENSMUSG00000000440/ENSMUSG00000056758/ENSMUSG00000024985/ENSMUSG00000048078	12	1.64194	Igf1/Trem2/Lrp1/P2ry12/Ptpra/Zcchc24/Gpr183/Qk/Pparg/Hmga2/Tcf7l2/Tenm4
GO:0002833	positive regulation of response to biotic stimulus	12/522	158/21602	0.000473363	0.0231591	ENSMUSG00000032076/ENSMUSG00000040522/ENSMUSG00000020399/ENSMUSG00000030149/ENSMUSG00000026471/ENSMUSG00000049723/ENSMUSG00000021624/ENSMUSG00000015305/ENSMUSG00000049709/ENSMUSG00000039005/ENSMUSG00000034028/ENSMUSG00000026792	12	1.63528	Cadm1/Tlr8/Havcr2/Klrk1/Mr1/Mmp12/Cd180/Sash1/Nlrp10/Tlr4/Cd226/Lrsam1
GO:0043030	regulation of macrophage activation	7/522	58/21602	0.000478525	0.0231591	ENSMUSG00000023992/ENSMUSG00000038147/ENSMUSG00000020399/ENSMUSG00000000440/ENSMUSG00000028076/ENSMUSG00000005951/ENSMUSG00000039005	7	1.63528	Trem2/Cd84/Havcr2/Pparg/Cd1d1/Shpk/Tlr4
GO:0007204	positive regulation of cytosolic calcium ion concentration	19/522	331/21602	0.000481672	0.0231591	ENSMUSG00000002944/ENSMUSG00000033446/ENSMUSG00000040249/ENSMUSG00000034593/ENSMUSG00000021886/ENSMUSG00000045092/ENSMUSG00000047875/ENSMUSG00000034656/ENSMUSG00000004567/ENSMUSG00000029530/ENSMUSG00000048677/ENSMUSG00000035448/ENSMUSG00000045875/ENSMUSG00000030201/ENSMUSG00000026228/ENSMUSG00000027765/ENSMUSG00000034462/ENSMUSG00000006235/ENSMUSG00000074361	19	1.63528	Cd36/Lpar6/Lrp1/Myo5a/Gpr65/S1pr1/Gpr157/Cacna1a/Mcoln1/Ccr9/Tpcn2/Ccr3/Adra1a/Lrp6/Htr2b/P2ry1/Pkd2/Epor/C5ar2
GO:0060560	developmental growth involved in morphogenesis	17/522	279/21602	0.000481709	0.0231591	ENSMUSG00000025810/ENSMUSG00000032076/ENSMUSG00000040249/ENSMUSG00000004798/ENSMUSG00000045092/ENSMUSG00000029291/ENSMUSG00000030201/ENSMUSG00000026014/ENSMUSG00000020859/ENSMUSG00000044042/ENSMUSG00000067336/ENSMUSG00000024423/ENSMUSG00000023826/ENSMUSG00000025020/ENSMUSG00000029512/ENSMUSG00000031292/ENSMUSG00000033174	17	1.63528	Nrp1/Cadm1/Lrp1/Ulk2/S1pr1/Rufy3/Lrp6/Raph1/Spag9/Fmn1/Bmpr2/Impact/Prkn/Slit1/Ulk1/Cdkl5/Mgll
GO:0051495	positive regulation of cytoskeleton organization	15/522	229/21602	0.000483183	0.0231591	ENSMUSG00000025810/ENSMUSG00000007613/ENSMUSG00000022488/ENSMUSG00000021886/ENSMUSG00000022353/ENSMUSG00000005871/ENSMUSG00000059923/ENSMUSG00000038859/ENSMUSG00000040711/ENSMUSG00000000127/ENSMUSG00000027805/ENSMUSG00000044042/ENSMUSG00000021262/ENSMUSG00000026812/ENSMUSG00000074238	15	1.63528	Nrp1/Tgfbr1/Nckap1l/Gpr65/Mtss1/Apc/Grb2/Baiap2l1/Sh3pxd2b/Fer/Pfn2/Fmn1/Evl/Tsc1/Ap1ar
GO:0045576	mast cell activation	8/522	76/21602	0.000491869	0.0231591	ENSMUSG00000038147/ENSMUSG00000063193/ENSMUSG00000004508/ENSMUSG00000027287/ENSMUSG00000000127/ENSMUSG00000040751/ENSMUSG00000039005/ENSMUSG00000034028	8	1.63528	Cd84/Cd300lb/Gab2/Snap23/Fer/Lat2/Tlr4/Cd226
GO:0048638	regulation of developmental growth	22/522	413/21602	0.000496971	0.0231591	ENSMUSG00000020053/ENSMUSG00000025810/ENSMUSG00000007613/ENSMUSG00000040249/ENSMUSG00000004798/ENSMUSG00000020150/ENSMUSG00000056758/ENSMUSG00000005871/ENSMUSG00000036023/ENSMUSG00000029291/ENSMUSG00000024985/ENSMUSG00000040711/ENSMUSG00000020859/ENSMUSG00000067336/ENSMUSG00000023826/ENSMUSG00000025020/ENSMUSG00000029512/ENSMUSG00000031292/ENSMUSG00000005514/ENSMUSG00000066595/ENSMUSG00000033174/…	22	1.63528	Igf1/Nrp1/Tgfbr1/Lrp1/Ulk2/Gamt/Hmga2/Apc/Parp2/Rufy3/Tcf7l2/Sh3pxd2b/Spag9/Bmpr2/Prkn/Slit1/Ulk1/Cdkl5/Por/Flvcr1/Mgll/Zfp418
GO:0048732	gland development	24/522	469/21602	0.000499655	0.0231591	ENSMUSG00000020053/ENSMUSG00000025810/ENSMUSG00000032076/ENSMUSG00000007613/ENSMUSG00000024066/ENSMUSG00000006800/ENSMUSG00000056758/ENSMUSG00000005871/ENSMUSG00000021822/ENSMUSG00000026321/ENSMUSG00000036898/ENSMUSG00000024985/ENSMUSG00000030201/ENSMUSG00000023830/ENSMUSG00000031870/ENSMUSG00000006920/ENSMUSG00000028864/ENSMUSG00000017412/ENSMUSG00000024913/ENSMUSG00000070348/ENSMUSG00000058886/…	24	1.63528	Igf1/Nrp1/Cadm1/Tgfbr1/Xdh/Sulf2/Hmga2/Apc/Plau/Tnfrsf11a/Zfp157/Tcf7l2/Lrp6/Igf2r/Pgr/Ezh1/Hgf/Cacnb4/Lrp5/Ccnd1/Deaf1/Mrtfb/Pkd2/Arhgap5
GO:0032647	regulation of interferon-alpha production	5/522	28/21602	0.000501393	0.0231591	ENSMUSG00000040522/ENSMUSG00000020399/ENSMUSG00000049723/ENSMUSG00000049871/ENSMUSG00000039005	5	1.63528	Tlr8/Havcr2/Mmp12/Nlrc3/Tlr4
GO:0051492	regulation of stress fiber assembly	9/522	96/21602	0.000527849	0.0238889	ENSMUSG00000025810/ENSMUSG00000007613/ENSMUSG00000021886/ENSMUSG00000045092/ENSMUSG00000040711/ENSMUSG00000027805/ENSMUSG00000031355/ENSMUSG00000021262/ENSMUSG00000026812	9	1.6218	Nrp1/Tgfbr1/Gpr65/S1pr1/Sh3pxd2b/Pfn2/Arhgap6/Evl/Tsc1
GO:0006809	nitric oxide biosynthetic process	8/522	77/21602	0.000537493	0.0238889	ENSMUSG00000002944/ENSMUSG00000020053/ENSMUSG00000030149/ENSMUSG00000037902/ENSMUSG00000031906/ENSMUSG00000039005/ENSMUSG00000034462/ENSMUSG00000006235	8	1.6218	Cd36/Igf1/Klrk1/Sirpa/Smpd3/Tlr4/Pkd2/Epor
GO:0032642	regulation of chemokine production	8/522	77/21602	0.000537493	0.0238889	ENSMUSG00000023992/ENSMUSG00000038147/ENSMUSG00000015568/ENSMUSG00000020399/ENSMUSG00000040249/ENSMUSG00000037902/ENSMUSG00000021709/ENSMUSG00000039005	8	1.6218	Trem2/Cd84/Lpl/Havcr2/Lrp1/Sirpa/Erbin/Tlr4
GO:0010721	negative regulation of cell development	21/522	388/21602	0.00053897	0.0238889	ENSMUSG00000020053/ENSMUSG00000025810/ENSMUSG00000022150/ENSMUSG00000020263/ENSMUSG00000040249/ENSMUSG00000004798/ENSMUSG00000038175/ENSMUSG00000021701/ENSMUSG00000056758/ENSMUSG00000029291/ENSMUSG00000045287/ENSMUSG00000074505/ENSMUSG00000020859/ENSMUSG00000025020/ENSMUSG00000029512/ENSMUSG00000057531/ENSMUSG00000026433/ENSMUSG00000034538/ENSMUSG00000026812/ENSMUSG00000074238/ENSMUSG00000050071	21	1.6218	Igf1/Nrp1/Dab2/Appl2/Lrp1/Ulk2/Mylip/Plk2/Hmga2/Rufy3/Rtn4rl1/Fat3/Spag9/Slit1/Ulk1/Dtnbp1/Rab29/Zfp418/Tsc1/Ap1ar/Bex1
GO:0032970	regulation of actin filament-based process	22/522	417/21602	0.000565256	0.0246322	ENSMUSG00000025810/ENSMUSG00000007613/ENSMUSG00000022488/ENSMUSG00000040249/ENSMUSG00000021886/ENSMUSG00000021477/ENSMUSG00000039031/ENSMUSG00000045092/ENSMUSG00000022353/ENSMUSG00000059923/ENSMUSG00000038859/ENSMUSG00000040711/ENSMUSG00000000127/ENSMUSG00000027805/ENSMUSG00000044042/ENSMUSG00000031355/ENSMUSG00000021262/ENSMUSG00000023826/ENSMUSG00000021549/ENSMUSG00000026812/ENSMUSG00000074238/…	22	1.6085	Nrp1/Tgfbr1/Nckap1l/Lrp1/Gpr65/Ctsl/Arhgap18/S1pr1/Mtss1/Grb2/Baiap2l1/Sh3pxd2b/Fer/Pfn2/Fmn1/Arhgap6/Evl/Prkn/Rasa1/Tsc1/Ap1ar/Stau2
GO:0001558	regulation of cell growth	23/522	445/21602	0.000566966	0.0246322	ENSMUSG00000020053/ENSMUSG00000025810/ENSMUSG00000022150/ENSMUSG00000022105/ENSMUSG00000007613/ENSMUSG00000040249/ENSMUSG00000004798/ENSMUSG00000028249/ENSMUSG00000029207/ENSMUSG00000000440/ENSMUSG00000036023/ENSMUSG00000029291/ENSMUSG00000010051/ENSMUSG00000025583/ENSMUSG00000024921/ENSMUSG00000020859/ENSMUSG00000067336/ENSMUSG00000023826/ENSMUSG00000025020/ENSMUSG00000029512/ENSMUSG00000031292/…	23	1.6085	Igf1/Nrp1/Dab2/Rb1/Tgfbr1/Lrp1/Ulk2/Sdcbp/Apbb2/Pparg/Parp2/Rufy3/Hyal1/Rptor/Smarca2/Spag9/Bmpr2/Prkn/Slit1/Ulk1/Cdkl5/Mgll/Zfp418
GO:0002793	positive regulation of peptide secretion	15/522	234/21602	0.000604937	0.0260242	ENSMUSG00000002944/ENSMUSG00000020053/ENSMUSG00000023992/ENSMUSG00000032076/ENSMUSG00000040249/ENSMUSG00000024049/ENSMUSG00000046080/ENSMUSG00000022957/ENSMUSG00000036943/ENSMUSG00000026409/ENSMUSG00000024985/ENSMUSG00000026228/ENSMUSG00000023826/ENSMUSG00000031511/ENSMUSG00000039005	15	1.58462	Cd36/Igf1/Trem2/Cadm1/Lrp1/Myom1/Clec9a/Itsn1/Rab8b/Pfkfb2/Tcf7l2/Htr2b/Prkn/Arhgef7/Tlr4
GO:0032008	positive regulation of TOR signaling	6/522	44/21602	0.000626257	0.0266797	ENSMUSG00000023992/ENSMUSG00000047789/ENSMUSG00000028278/ENSMUSG00000035992/ENSMUSG00000028646/ENSMUSG00000025583	6	1.57382	Trem2/Slc38a9/Rragd/Fnip1/Rragc/Rptor
[truncated: 81 more rows]

## Sheet: Cluster III
ID	Description	GeneRatio	BgRatio	pvalue	p.adjust	geneID	Count	logP	geneList
[truncated: 446 more rows]

## Sheet: Cluster IV
ID	Description	GeneRatio	BgRatio	pvalue	p.adjust	geneID	Count	logP	geneList
[truncated: 139 more rows]

[truncated: 5 more sheets: Cluster V, Cluster VI, Cluster VII, Cluster VIII, Cluster IX]
