# Supplementary material for: Epigenomic and transcriptomic analyses reveal differences between low-grade inflammation and severe exhaustion in LPS-challenged murine monocytes
Source: Commun Biol. 2022 Jan 28;5:102. doi: 10.1038/s42003-022-03035-2 (PMC8799722; doi:10.1038/s42003-022-03035-2)
Supplement: Supplementary file 9 — Supplementary Data 7 [file 42003_2022_3035_MOESM9_ESM.xlsx]

## Sheet: Fig. 7a-b
A WT
PBS control siRNA	LPS control siRNA	PBS IRF7 siRNA	LPS IRF7 siRNA
68.2	595	46.5	146
67.8	810	44.2	191
56.4	638	48.1	155
62	701	46.7	185
B Tram-/-
PBS control siRNA	LPS control siRNA	PBS IRF3 siRNA	LPS IRF3 siRNA
30.9	126	48.4	365
32.2	141	46.7	319
34.4	143	44.6	449
32.4	134	45.9	354
